# Supplementary material for: A signature of Neanderthal introgression on molecular mechanisms of environmental responses
Source: PLoS Genet. 2021 Sep 27;17(9):e1009493. doi: 10.1371/journal.pgen.1009493 (PMC8509894; doi:10.1371/journal.pgen.1009493)
Supplement: S1 Table — Each row represents a transcription factor. Columns 1–12 are: 1) Motif; 2) Odds ratio; 3) Lower confidence interval; 4) Upper confidence interval; 5) Enrichment p-value; 6) Number of N-SNPs which are predicted disrupt transcription factor binding; 7) Number of non-Neanderthal SNPs which are predicted to disrupt transcription factor binding, 8) Number of N-SNPs in transcription factor binding site which are not predicted to disrupt binding, 9) Number of non-Neanderthal SNPs in transcription factor binding site which are not predicted to disrupt binding, 10) FDR of enrichment, 11) transcription factor motif name. (TXT) [file pgen.1009493.s001.txt]

Motif	Odds_Ratio	Lower	Upper	Pval	centi_Nean	centi_nonNean	foot_Nean	foot_nonNean	padj	Motif_Name
M01607	67.7425245836748	41.2534287500461	118.485825015165	1.61849058498855e-144	204	45240	17	255376	1.76010851117505e-142	HMRA2
M01699	55.6665702668974	30.4311675088528	113.196119307983	4.72374972290167e-105	197	55979	11	174001	1.36988741964148e-103	CBF1
MA0004.1	54.0955090262614	29.5533349493608	110.290350580252	1.16895649793589e-101	191	54343	11	169305	2.82497820334507e-100	Arnt
M01906	48.2052596987181	28.7958000793083	85.9179940864701	7.80060642251077e-83	110	24660	17	183942	1.0282617556946e-81	FKH2
M00696	46.6003361819252	30.9454004093619	72.5781926627926	2.59643988290212e-130	179	40393	27	283536	2.25890269812484e-128	En
M01673	46.4574245627845	25.4019998432282	94.6283667668297	3.8227798756051e-95	203	45518	11	114589	7.23004019951399e-94	ARG RI
M01709	45.2115840889041	25.8613030534163	84.5453482491231	5.21232399255013e-63	81	24211	15	202738	3.59898561390366e-62	MAFA
M01625	44.2035530110892	28.0691188684788	72.8725132023133	1.21447386941206e-99	137	30892	22	219478	2.64148066597123e-98	SWI5
M01852	43.2947880632957	22.3448016988878	93.833064182475	8.80679644555176e-53	79	17708	10	97011	4.40339822277588e-52	CEP3
M01701	43.2434700603267	25.3638644186167	79.9216860362925	1.12267127497957e-120	287	66697	14	140695	6.97660006594447e-119	NAC6
M01620	43.2133212606336	25.496717530167	78.9285818881686	9.92421700737216e-98	174	48530	15	180785	2.0557306658128e-96	STB5
M00041	41.648844728754	26.6612457666197	68.0961276798376	3.2188415527551e-113	177	42663	22	220783	1.07707390419113e-111	ATF2:c-Jun
M01306	41.190086948718	22.9505640039983	79.9864439476287	2.65480973934117e-63	95	18304	13	103114	1.8626487687313e-62	ZABC1
M01658	39.2259642860412	25.9988469782354	61.2791708573322	2.45568193953762e-102	139	34082	28	269355	6.28365672764038e-101	AML1
M01734	38.184676179041	21.9515759632045	71.2786485090829	1.80405683531678e-61	89	19696	15	126826	1.17129063188478e-60	NFAT3
M01608	36.0676601656945	21.9368436506496	62.6449970408418	4.57944707763054e-81	132	28649	18	140846	5.85899846696848e-80	DAL82
M01980	35.8930957308551	21.7735297817885	62.4378205008758	3.00149285356069e-78	125	29953	18	154724	3.52878213864568e-77	ELF5
M01653	35.588481971489	18.3614203329684	75.4408025729338	2.33287261135795e-38	53	11528	11	85169	7.24856847100506e-38	HMGIY
M01660	35.0045226507005	22.334278308603	57.6992824843438	2.57018056934606e-113	220	56300	21	188112	9.31690456387947e-112	GABP-alpha
M00425	34.8221439024027	21.9241053723899	57.9476248969358	3.58902776989808e-89	145	34045	21	171597	5.78232251816913e-88	E2F
M00500	33.6687444386062	17.8053503553746	69.0911520004996	3.06643937972646e-39	55	11563	12	84965	9.95448604612694e-39	STAT6
M01861	33.428975780595	17.3365428898732	72.1543638009325	3.80594569276824e-48	87	17605	10	67640	1.67230947106483e-47	ATF-1
M00101	33.3170101767035	25.8450562297259	43.4910976242927	7.83760366801966e-218	304	68146	76	568012	3.40935759558855e-215	CdxA
MA0100.1	33.3011706724245	18.9268327812376	63.0700550618527	2.95525056405495e-59	99	21766	14	102457	1.81061126107592e-58	Myb
M01718	33.1184999814672	17.5113094406854	67.9592548744448	6.68979873636167e-39	55	10914	12	78885	2.12413317541411e-38	NF-AT2
M01613	32.3418638369307	17.4964252691495	66.3265334186028	1.39922402270448e-61	134	33150	11	88012	9.22215833146135e-61	PDR8
M01986	32.3189502608071	20.3182078484286	53.8117375960924	2.84769258360071e-83	139	33476	21	163349	3.87108210583221e-82	c-ets-1 (ets1)
M00646	32.1476519296241	16.6180374497175	68.1875734543145	8.15339603254126e-37	54	16065	11	105219	2.41273964228262e-36	LF-A1
M00789	32.130310503883	21.0810177073833	50.6902900913587	2.4904667937681e-85	126	32111	27	221127	3.86911805460401e-84	GATA
MA0006.1	31.8772773963728	20.5918671555452	51.8339103109083	7.96682745324292e-118	256	64722	22	177302	3.85063326906741e-116	Arnt::Ahr
M00801	31.7759391034459	17.6380062631548	62.9029132874709	5.34386735262692e-66	145	33638	12	88460	4.22651326980493e-65	CREB
M00749	31.6174268922372	23.0172017541691	44.2776619137651	8.33165880809256e-150	228	60057	47	391476	1.20809052717342e-147	SREBP-1
M00427	31.3666074066523	19.31997474491	53.6853121825056	2.41622997551866e-77	135	32930	19	145316	2.76594747197531e-76	E2F
M00971	30.4899333614225	17.215894764903	57.5708761576848	5.52663138528233e-45	66	14874	15	103099	2.24680808654001e-44	Ets
M01891	30.4559075817473	15.5640933220628	65.1409115008628	1.02565686968714e-32	47	9457	11	67435	2.60912712464272e-32	YAP1
M00986	30.3891289616823	20.5457269783965	46.5788720934487	1.57240271495e-129	262	76624	28	248837	1.13999196833875e-127	Churchill
M00926	30.117757111322	16.3399524601017	59.8204757970858	3.94807494805211e-40	60	13488	13	88034	1.34172859562708e-39	AP-1
M01838	29.7540143098328	18.3551791047312	50.8951553824905	4.20603607356154e-77	142	31834	19	126706	4.69134792820326e-76	GBF1
M00740	29.525884477769	17.5955845601979	52.5110001141779	1.18366520149267e-62	108	27413	17	127318	8.04522441639549e-62	Rb:E2F-1:DP-1
MA0156.1	29.5108885795353	19.4340368490273	46.2224185308731	1.12887747901049e-80	122	27180	28	184137	1.36406028713768e-79	FEV
M02015	29.4552326464173	15.7989539321762	59.0701695776772	1.03830653827273e-35	51	21388	13	160682	3.01108896099092e-35	HNF-3gamma
M00722	29.3111328252693	16.2156976318335	56.1383272049186	4.09773923515407e-37	51	16519	15	142417	1.23785872728613e-36	core-binding factor
M00431	29.1490379888727	17.9313349615257	50.009987055022	4.92946620685161e-73	132	32712	19	137198	4.56237829783075e-72	E2F-1
M01267	28.9257289134142	15.6399311161719	57.6527351254261	5.45243185097014e-38	57	13074	13	86273	1.67028722195212e-37	FRA1
M00640	28.7233601557488	17.832515442852	48.1731652024433	6.64006109531094e-59	87	21219	22	154203	4.01170357841703e-58	HOXA4
M00223	28.7037862513926	15.5784015585059	57.0417540591388	4.39378075897294e-39	60	13614	13	84683	1.4157738001135e-38	STATx
M01946	28.4621963658705	16.6613911601885	51.3207712350378	2.00968742252511e-49	76	22396	17	142613	9.10639613331691e-49	LYS14
M00981	28.244106908841	16.004666056999	53.6376043034111	8.26402512356375e-52	93	18929	14	80446	3.95038563598926e-51	CREB, ATF
M01961	28.0677572586814	15.6887293845255	54.5123461393043	1.88589953867157e-52	101	28640	13	103451	9.32234431047878e-52	MIG1
M00658	27.8310977024678	17.4929913498348	45.7988939080585	5.10721726670313e-58	84	19211	24	152703	2.92320988291561e-57	PU.1
MA0099.2	27.8170451997604	19.7586543628535	39.8648643383248	6.59057553454334e-100	142	34167	45	301205	1.50889492501387e-98	AP1
M01863	27.4101919938261	16.0461454745184	49.9495323787893	2.66552465681401e-54	95	17578	16	81213	1.39699183820975e-53	ATF-3
M00499	27.3442707119295	16.3686169849062	47.9672687623614	4.32487009725307e-50	76	18288	19	125071	2.00140265138839e-49	STAT5A
M00942	27.3273960517547	16.5973698649282	47.6569638926187	7.60200838460142e-67	126	31955	18	124711	6.23938424019173e-66	CPRF-1
M00175	27.2937554071465	15.1992505437429	52.5622137257833	3.94956756560995e-42	68	15312	14	86053	1.41988586036391e-41	AP-4
M00492	26.4518129010297	14.0296173136662	54.1766264820279	3.50148574805972e-35	57	13170	12	73351	9.57953648054074e-35	STAT1
M00624	26.4162420862051	13.5080758476067	55.5964031160306	4.57082290553646e-27	38	9660	12	80591	1.0092933826946e-26	DBP
M01162	26.1304828648131	19.2403362832499	35.9434889507927	2.25486688805073e-120	178	37785	56	310635	1.22608387037758e-118	OG-2
M01181	25.8808474586818	18.2184604115969	37.4085671070939	1.34419395895012e-90	133	30390	43	254300	2.24893989285885e-89	Nkx3-2
M00918	25.7743669108038	14.7921847604071	48.0810435293085	3.75465268945313e-48	86	23845	15	107262	1.66660604072664e-47	E2F
M01976	25.7641352660549	16.6952641596733	41.2759344367824	1.15477018832919e-74	130	29440	25	145873	1.1681977486586e-73	ELF2
M01635	25.4484070077732	14.4208995487388	48.2761266608998	1.39496550993041e-48	93	24658	14	94429	6.25577316308998e-48	STP4
M01700	25.1038886742981	18.9276382513663	33.8635876117678	3.55720896702824e-203	434	110657	55	351996	7.73692950328642e-201	DREB1B
MA0018.2	24.9154494445265	13.6744782018773	49.1050054612116	6.70918757559957e-40	71	16374	13	74723	2.22785999647772e-39	CREB1
M01948	24.7150514976227	17.7794191028146	35.0381562083072	8.08439676003444e-114	190	42267	45	247460	3.19701144601362e-112	FHL1
M00644	24.4747384668884	17.8920207648442	33.9725361803716	1.48432394652423e-111	172	49401	53	372573	4.61200654812886e-110	LBP-1
M00227	24.4317886883124	14.2496701687133	44.300594984725	9.41534026009796e-44	72	15394	17	88821	3.72333910285692e-43	v-Myb
M00396	24.2269716383112	16.9251116878164	35.4510055816342	9.50440530748125e-91	147	34076	39	219127	1.65376652350174e-89	En-1
M00799	24.1868253373694	14.9643460634076	41.2902869042371	9.78030885402626e-70	151	38045	19	115774	8.8634048989613e-69	Myc
M01990	24.055634526124	14.5472333259211	41.8008542431155	9.15031661533603e-52	90	20038	19	101771	4.32650839964258e-51	ETV3
M01175	23.9145914704522	13.3955725218364	45.4415934277213	1.44922546428509e-36	59	18501	15	112523	4.25954781732442e-36	CKROX
M00649	23.9017971990845	15.9709935015447	36.6911532283666	6.98001792720339e-69	108	28286	32	200252	6.07261559666695e-68	MAZ
M00032	23.8714108174849	16.9113884589201	34.4257819719699	8.2976293599845e-103	176	42330	41	235431	2.25591798224579e-101	c-Ets-1(p54)
MA0093.1	23.8645449291972	14.97456178567	39.835857842695	2.35452501748793e-67	133	30625	21	115347	1.96965073578317e-66	USF1
M01104	23.8632835538673	14.0434909003381	43.2435919412285	1.51722114147591e-53	108	29576	16	104530	7.76460231225907e-53	MOVO-B
M00426	23.7090012928358	15.5076101157593	37.5698232015027	5.7170430408049e-75	139	35476	26	157361	6.06564322621983e-74	E2F
M00712	22.8028659318928	12.8495452927322	42.6375139719093	2.85876129725455e-34	54	14464	16	97685	7.6763034833687e-34	myogenin
M01282	22.7993800433094	14.0581395053082	38.1331286866736	3.61785439023066e-43	64	17260	24	147589	1.36849274760899e-42	PPARA
M01951	22.7598533206793	14.1683107467452	38.70790493209	3.83449596403062e-74	186	46844	19	108908	3.79092214625754e-73	MBP1
M01940	22.6894273805199	11.5526723766938	49.6299687151685	1.07651947780173e-31	63	16250	10	58502	2.67591984482144e-31	RDS2
M00660	22.3405551426067	11.5350339093367	48.3831812320744	1.50522857526191e-35	80	21889	10	61123	4.30772651472981e-35	RITA-1
M01269	21.667446245949	12.8497257013924	37.8371716834148	1.61693875653745e-35	53	11977	21	102847	4.56732700710254e-35	NURR1
M01917	21.6132496985445	13.2939773711408	36.343023611979	3.80342026497324e-43	68	15578	23	113888	1.42628259936497e-42	Ynr063w
M01030	21.608342320026	10.9881918295444	45.6567569263827	1.99650860041327e-23	36	12588	12	90675	3.98385890449437e-23	Rim101p
M01118	21.545741464757	11.3475095436975	44.3732483572879	1.76175041753921e-29	52	17872	12	88873	4.16500778059541e-29	WT1
M00980	21.5429556264571	13.3518220759452	35.9785912320674	2.29551781017125e-46	76	15242	23	99339	9.51000235642375e-46	TBP
M01733	21.4812498310704	10.2155694929922	49.3101778619073	1.11125004395568e-19	30	9064	10	64908	1.98927477004412e-19	MZF1
M00471	21.4101832585602	14.8434923018018	31.4866293043931	2.2072579825863e-73	118	34292	40	248890	2.13368271650009e-72	TBP
M00664	21.3268139253921	10.1805926803295	48.8199825845363	5.25265867006786e-20	31	5119	10	35222	9.56027833255029e-20	STE12
M01636	21.1708654788216	14.0635327004569	33.0278316859762	8.29408269102225e-81	176	43844	27	142356	1.03083599159848e-79	STB4
M01113	21.1562869276814	11.722491548017	40.9153992603677	1.47610286547583e-34	63	25659	14	120644	3.98822823901855e-34	CACD
M01968	21.1306700066338	13.2768877681154	34.7279950304693	1.30588331811674e-46	75	15855	25	111682	5.4621081094306e-46	FOXO1
M00178	20.4980594317578	11.5942870422224	38.9949263361196	3.93703464420124e-41	89	18856	14	60782	1.35921434145043e-40	CREB
M01914	20.0528180029922	10.620333120273	41.141039723582	1.94243296020459e-29	56	11944	12	51329	4.56734236588647e-29	YAF1
M01634	20.039156535818	11.6503336009524	36.6679874604031	1.63740111701155e-41	84	27303	16	104243	5.79080882845548e-41	YER184C
M00689	19.8090022047725	10.1232520913305	41.6232716619843	4.68291872516084e-23	38	5957	12	37262	9.2594074792953e-23	unc-86
M00737	19.5075596285091	12.7993087228933	30.6073294632296	1.24664698482985e-56	101	33979	29	190410	6.77864298001231e-56	E2F-1:DP-2
M00220	19.480722637547	10.2465291248598	38.7174408428023	1.11347002529548e-21	32	24687	15	225437	2.11510681660932e-21	SREBP-1
M01241	19.4509069830704	10.4869884786019	38.8010345276766	2.00226425090004e-29	55	13765	13	63293	4.68271478033074e-29	BEN
MA0076.1	19.2544097772001	12.7079148693629	30.0703617908295	2.84113313518022e-60	113	28709	29	141889	1.81748957912264e-59	ELK4
MA0102.2	18.8987802400749	9.20031454033099	41.7916668590363	8.44887479320814e-19	30	5761	11	39927	1.46424722511775e-18	CEBPA
M01163	18.7392390356397	12.3444622307294	29.3118234436691	1.38470584473938e-57	108	28555	29	143719	7.82268886313806e-57	Elk-1
M00440	18.6475847985712	10.1760888479927	36.9168417597516	1.6175919104422e-31	65	13767	13	51348	3.99802546046794e-31	CG1
M01759	18.5237113432911	10.5523396405858	33.8913283248468	1.08905386876862e-28	47	11664	18	82755	2.51988528145931e-28	AML2
M00357	18.3494595646868	10.0354384287278	35.8354855719444	1.72406536712812e-28	53	33588	14	162834	3.92653630733368e-28	bZIP910
M01182	18.322743906619	11.6498015254868	30.1668293351688	4.36353190714927e-60	145	51425	22	142934	2.75092228928976e-59	MIZF
M00739	18.3124022442367	11.0514945779467	31.7225003916665	1.90744614235858e-39	74	21889	20	108362	6.28590206004532e-39	E2F-4:DP-2
M00307	18.2886779904488	12.2661596850109	28.0478274802046	7.7734700635851e-64	126	33492	31	150718	5.54337619288446e-63	REB1
M01612	18.0595544247196	9.65632335417499	37.3581568162499	5.85467668773862e-35	97	22772	11	46637	1.59174022447894e-34	UPC2
M01249	17.9685837973217	12.2806109645088	27.0257509153982	2.41291799970249e-73	156	37241	33	141561	2.28178115189257e-72	HIF-2alpha
M00433	17.9474525846733	11.3436929698575	29.4207206241575	3.9444134894329e-47	91	27876	24	131973	1.66584453194496e-46	Hmx3 (Nkx5-1)
MA0059.1	17.7013979795331	10.716146335886	30.7404893256194	4.94832384108314e-43	92	23703	19	86656	1.83976142809501e-42	MYC::MAX
MA0028.1	17.5745505568305	11.1232615978002	28.7186237312978	1.64495662313066e-44	83	19730	25	104495	6.5647351473563e-44	ELK1
M00690	17.4588891974229	9.68612442532252	32.6117932747607	1.50000582921356e-23	37	8510	18	72285	3.00692412768617e-23	AP-3
M00263	17.3466975530341	10.8415921626761	29.2116119329455	2.81883203347326e-56	151	86607	20	198972	1.51381720316157e-55	StuAp
M00111	17.2733946872684	9.62008319755582	32.9557949960221	1.10377692208524e-28	55	13303	15	62685	2.5404389476565e-28	CF1 / USP
M01610	17.1782339859334	12.9325783951228	23.1123791331363	2.14045838112396e-115	234	69904	62	318218	9.31099395788923e-114	HAC1
M01902	17.1519479312448	8.56122711831896	36.729918061651	1.33203994336483e-18	31	7900	12	52458	2.27230343279883e-18	GZF3
M00359	17.1179870477407	11.509108073804	26.2528458745822	1.04110016375597e-66	150	42095	30	144134	8.3866402080342e-66	bZIP911
M01688	17.1092957808558	8.43177401077898	37.5312036033367	7.79316317790576e-19	33	8671	11	49454	1.36145621782691e-18	MET31
M01611	17.042731625979	12.349343014343	23.8524017905508	1.55077562082937e-83	158	70909	51	389975	2.17608837116379e-82	AFT2
PBM0079	16.8380948989057	11.7117984336109	24.6560284525384	3.8067869329482e-64	119	37099	41	215230	2.85509019971115e-63	/GR09/Yrr1
M01820	16.6980866322726	9.27093265993624	32.2423686548551	4.12074807138727e-30	65	14357	14	51639	1.00141084416395e-29	CREM
M00743	16.6800231607624	8.16710296077972	36.1766323347156	1.00075088450299e-16	27	7641	12	56650	1.63656629608572e-16	c-Ets-1 68
M00736	16.6233993130764	10.2203397799962	28.1233593026683	1.35614146866864e-38	75	21860	22	106631	4.24403984799179e-38	E2F-1:DP-1
M00698	16.612729664993	8.47605946516422	34.5281185727354	4.76750789666761e-19	32	6659	13	44948	8.3623626413323e-19	HEB
M01629	16.4356933135566	10.0705948739315	28.1373946809951	1.78973762885191e-42	95	24768	20	85705	6.54231822311412e-42	LEU3
M00730	16.2932653506658	8.10604505698663	36.2618348626537	1.96202507193351e-21	46	11054	10	39157	3.69472253805661e-21	HAC1
M01586	16.2849116228422	9.36311484380172	29.8423491884796	4.61167415441841e-30	59	11364	17	53340	1.11448792065112e-29	TGA2
M00944	16.1514288536118	10.5261436693233	25.6049215396107	1.26523477237029e-51	111	25672	27	100867	5.91803361269974e-51	CPRF-3
M01114	16.0755910224937	8.82971465138201	31.286489285568	5.66938772011554e-27	56	17878	14	71858	1.2455473021466e-26	E2F
M01186	16.0540382387612	9.81254203004525	27.5082260109067	9.23593742094544e-41	91	18118	20	63931	3.16349037646556e-40	STF1
M01923	15.9608818863896	9.71936307992384	27.0672617539796	4.66550592849886e-33	60	17659	23	108050	1.20803278505774e-32	Rox1
M00108	15.9150285894854	10.9441499252976	23.5969199111609	1.24339046640491e-59	117	33724	38	174266	7.72678361265908e-59	NRF-2/GABP
M00694	15.78449643865	11.6926047511	21.6173634638641	1.34711467135419e-96	205	44448	56	191685	2.6636131001776e-95	E4F1
M01169	15.6760231077479	8.72540875977231	29.6102685993255	5.50183043872396e-25	47	12348	16	65896	1.12891332115327e-24	Ikaros
M01987	15.6372637875428	10.0474106770981	25.0914733018098	2.89338048147653e-43	86	25380	27	124661	1.11382345968344e-42	ER81 (ETV1)
M01843	15.5562089068537	10.3839781650525	23.9975662001835	6.7076542339412e-57	128	28509	30	103950	3.69345517944864e-56	DEC2
M00946	15.5110601973945	8.19131159310339	31.8561723526914	2.73371018493384e-24	54	10791	12	37199	5.55684079647767e-24	TGA1b
M01187	15.4743569991579	9.19089153908119	27.4496453166512	2.02242740067732e-35	80	17333	18	60353	5.60354088722697e-35	STF1
M01167	15.3597994353598	10.3719157105963	23.2342333873083	3.18391119417863e-52	103	27597	35	144028	1.55618131400866e-51	SAP-1a
M01957	15.1177842916844	9.8949012551943	23.6517588439329	3.16588690945725e-43	83	23383	31	132035	1.20803579439816e-42	YRR1
M00727	15.1045343683574	8.23596722684945	28.756450325142	1.6245301781223e-20	35	10998	17	80691	2.99436706560678e-20	SF1
M00752	15.09679356548	10.0722336751658	23.2939819453526	1.90811316377738e-55	127	34108	30	121642	1.01223076371117e-54	PDR3
M01883	15.0679563610813	6.56275196966639	35.9707949026523	6.70848754015881e-11	16	4405	11	45642	9.29360535022001e-11	IRF-4
M00917	14.9884863623363	10.0123809084185	23.0556768354944	3.08389926031114e-53	117	25711	31	102119	1.55987927701784e-52	CREB
M00927	14.9714423263407	6.79863536312139	35.4576648262736	4.21656118613176e-13	22	5340	10	36344	6.23878951009291e-13	AP-4
M00494	14.9143034825033	9.5522233521467	23.7414163858695	1.411542200784e-35	63	14522	31	106578	4.06636329364927e-35	STAT6
MA0160.1	14.8535053052329	8.73017834710631	25.9775274213173	1.00141987173825e-25	45	8661	22	62898	2.11464875828223e-25	NR4A2
M01662	14.8080872427498	10.136109167728	22.0142231920198	4.83507626781846e-52	101	17989	39	102866	2.33695352944559e-51	PDR1
M01649	14.7420085552879	9.93843814077036	22.4364340007182	1.3888792116987e-53	116	29566	33	124019	7.1924102034397e-53	STP3
M00428	14.7007495156777	10.0698967441263	22.0154045473295	2.13665829893584e-62	148	37551	34	126823	1.42991747698014e-61	E2F-1
M01979	14.6809763402128	8.53862121163599	26.464815995498	1.30582114199356e-28	59	14510	18	65012	2.98964314087999e-28	ELF4
M01988	14.565346079026	10.4963859968785	20.4885399288144	1.87976952388968e-69	140	35971	51	190865	1.6687749854939e-68	ER71
M00940	14.5469131903105	9.20244425282788	23.850077045424	2.45853638489216e-41	93	26739	24	100389	8.62470425345234e-41	E2F-1
PBM0097	14.4721029843387	10.3076397198269	20.6273511807627	9.48386845678407e-66	135	32871	47	165616	7.36693353339477e-65	/EMBO10/Gm4881_RC
M01065	14.4574188514782	9.12288466776741	23.7554579947558	4.02799518142417e-40	89	33072	24	128951	1.35827744489885e-39	ABZ1
M00104	14.2858532941359	7.52355124458586	29.0234759593169	1.68625128945355e-20	42	11111	13	49149	3.09501818950335e-20	CDP CR1
M01981	14.226964803689	10.6305668335941	19.236815194344	3.05126341472078e-84	171	45059	65	243681	4.57689512208117e-83	ELK-1
M01299	14.1989038129664	7.85302296701947	26.9713618110822	1.73893644589611e-22	44	18421	16	95116	3.36194379539915e-22	MECP2
M00441	14.193574251908	8.25377273581144	25.7410746233335	5.91413644498923e-30	69	13736	17	48039	1.42135323401675e-29	GBF
M01933	14.1036836462361	8.84110610252753	23.3769408641655	4.97787341001554e-39	90	35259	23	127093	1.59218745099762e-38	TEA1
PBM0127	13.9497188571044	10.5633256788738	18.6053851123931	2.59051391431947e-91	189	48511	71	254221	4.69530646970404e-90	/EMBO10/Gm4881
M01989	13.9149612242495	8.88452564268245	22.4277010340082	7.33818636686217e-38	79	22077	27	104974	2.23224550320632e-37	Ets2 (c-ets-2)
M00939	13.8479654086091	9.24600336803664	21.2768590240174	1.02682320727562e-47	105	29960	32	126475	4.46668095164895e-47	E2F-1
M00338	13.6758450463619	8.67956711076324	22.2707396471792	1.3486685127423e-38	87	19165	25	75329	4.24403984799179e-38	ATF
M00778	13.5697875276316	9.48375562824971	19.7951687970975	2.82489024795398e-58	129	34415	41	148479	1.63843634381331e-57	AhR
M00920	13.5507041201417	8.20512820512819	23.3967592682824	4.42331595917326e-33	78	24645	20	85637	1.15218110313795e-32	E2F
M00322	13.5160258906998	7.59341986251045	25.3599577270468	4.80297564092484e-24	52	11277	16	46913	9.71764838977817e-24	c-Myc:Max
M01992	13.2677981556054	8.83554666243629	20.3727329998472	1.13436302168234e-43	94	26904	33	125302	4.44547670659295e-43	Erm (ETV5)
M01770	13.1730688672752	8.08277240897622	22.3150852451796	2.53396552752316e-32	73	18742	22	74422	6.37153181776055e-32	XBP1
M01983	13.0680468072627	9.90948499165998	17.3748267771371	1.20045002694683e-83	173	42853	75	242789	1.7406525390729e-82	SAP1A (Elk4)
M00916	12.9105726369052	9.25958864893968	18.3151361347796	3.4115492968692e-68	166	35077	46	125506	2.90985087085902e-67	CREB
M00973	12.7002821132405	7.344824300863	22.7204284884294	1.17909802734897e-22	45	24408	20	137782	2.30003426859552e-22	E2A
MA0162.1	12.6665355389882	7.98547989785753	20.6713033757048	5.11951843032249e-33	72	16064	26	73478	1.30999442187664e-32	Egr1
M01707	12.4500219050338	6.23693314605766	26.2049763879067	1.32765997382853e-14	28	5675	13	32818	2.0264283811067e-14	MIG2
M01985	12.3301907432227	9.25538561944777	16.5722250872503	7.17943264099649e-75	161	42907	70	230032	7.43584094960351e-74	ERG
M01911	12.3270489515414	5.97204043821208	27.9649216078199	3.39222672589298e-15	35	11966	10	42151	5.34644429624437e-15	CBF1
M01862	12.3244779097296	7.7126539028605	20.3739319513792	4.92038235388229e-33	78	19495	24	73944	1.26648894907621e-32	ATF-2
M01949	12.2626896450333	7.81799113155943	19.6654953542279	6.26868178831411e-32	67	17617	29	93512	1.56717044707853e-31	Ybr239c
M00182	12.2482756172138	6.07719238277059	26.7553791159104	1.20709914887724e-15	35	6804	11	26200	1.92339974271648e-15	GBP
PBM0162	12.2374495797082	6.86733580461948	22.3800849249315	1.00612290114561e-18	35	10278	20	71876	1.73675976983468e-18	/Cell09/HLH-2_HLH-10
PBM0145	12.2348972401495	6.8658615543943	22.3754129441199	1.01205232365541e-18	35	10279	20	71868	1.74008996359725e-18	/Cell09/HLH-2_HLH-10_RC
M02011	12.0146806773443	8.20512820512819	17.9877185355244	1.23569647277039e-47	116	66211	36	246927	5.32205906589227e-47	HES1
M00539	12.004277338069	5.8151814417207	27.2129716280773	6.69261056774829e-15	35	8125	10	27872	1.0397448560609e-14	Arnt
M01736	11.7957341901611	8.62419899044134	16.2855559301092	2.46428701121191e-58	123	61415	62	365164	1.44860114848268e-57	REB1
M00270	11.7690918838944	6.72809956824461	21.3487676703674	7.26680288435735e-21	44	16967	19	86233	1.362525540817e-20	GCM
M00113	11.7263191149046	7.47385170684654	18.9758644269632	3.27701737166388e-34	84	16636	26	60394	8.7454144581214e-34	CREB
M01683	11.624044461976	6.43979082755385	21.8763143671858	7.86640075199449e-19	40	9147	17	45192	1.36875373084704e-18	Ixr1
M01521	11.4913385831811	6.98646577996366	19.5003598707744	3.98243009469188e-26	59	13367	23	59883	8.49194652544592e-26	Ydr520c
M00305	11.4825155279388	7.22729990478205	18.6039274758727	1.00402855976736e-27	58	11197	29	64288	2.23975601794257e-27	HAP1
PBM0066	11.4799484232652	6.57195947022861	20.694368694559	6.73308963234363e-20	41	9753	20	54632	1.22037249586228e-19	/GR09/Sut2
M00442	11.4318299500594	6.25205409489344	22.097262877131	3.81799733745768e-19	45	7469	15	28472	6.72400340807324e-19	ABF
M01556	11.3980846592908	5.46860258227013	25.4823082809638	8.25300815072411e-13	27	4833	11	22446	1.20068847677759e-12	Met32
M00490	11.3884898234473	5.31115211141966	26.4744484894753	3.62979476159946e-12	26	9248	10	40511	5.14319453190803e-12	Bach2
M00691	11.3813678155561	7.14517669197313	18.6377146836617	1.74559346118135e-29	68	17037	26	74143	4.14936150608682e-29	ATF1
M01346	11.052310683611	6.28354093600633	20.1322859685958	2.31948359203647e-19	42	6639	19	33198	4.11826678586067e-19	TGIF1
M00244	10.9189887203831	7.74165127176606	15.6134332771788	1.77275878527524e-49	118	30425	48	135140	8.11736917468136e-49	NGFI-C
PBM0128	10.863213644916	5.18298799935112	24.3618488621775	4.01523723343831e-12	26	5708	11	26237	5.67087076800541e-12	/EMBO10/Elk3_RC
M01972	10.8543940659479	5.86857974541229	20.9587339360661	1.66109228337421e-16	36	8638	16	41675	2.70627394482315e-16	EGR1/ Zif268
PBM0072	10.8353454811712	7.13664676247536	16.7991105506092	5.26603747676932e-34	80	16876	33	75432	1.38831897114828e-33	/GR09/Ydr520c
M01840	10.7473982022758	7.4018525203489	15.8050072534084	2.42486952570772e-39	88	29332	44	157650	7.93096423821698e-39	E2L1
MA0115.1	10.7391225890513	5.21291466016908	23.0962890750155	1.05049307811268e-11	23	5336	13	32393	1.47884947889649e-11	NR1H2::RXRA
M00466	10.7293239622231	5.82614113560767	21.051498878112	1.1900620454816e-18	49	12431	14	38112	2.03809838497833e-18	HIF1
M00016	10.3763025843329	5.29109944226654	21.0865960005132	8.04529567011146e-13	26	5610	15	33587	1.17439718674446e-12	E74A
M01812	10.3233589303708	6.61537981573102	16.5869736169917	3.45445516538929e-31	83	18681	27	62747	8.4897626946008e-31	TGA2
PBM0118	10.0933793194001	7.48894926964159	13.7124989196326	4.50325930296989e-57	136	35803	68	180717	2.51143307281013e-56	/EMBO10/Elf4_RC
M00407	10.0786289893054	4.77440601949431	22.3593465607744	1.09507585243463e-10	22	6808	12	37438	1.49328525331995e-10	RSRFC4
M00528	10.0729491908548	4.80886701826286	21.9150542255218	1.37663329502443e-10	21	3815	13	23793	1.85973752588704e-10	PPAR
PBM0130	10.0042379736526	6.84613605157516	14.8101091794542	6.95555945997513e-36	84	22716	43	116338	2.03064990945583e-35	/EMBO10/Elk3
M01504	9.88516206181983	6.78282069699527	14.5751597958214	3.41980634618501e-35	81	31057	45	170601	9.41528962399038e-35	Nhp6b
M01068	9.68232035437902	5.37266415506347	18.0740403696466	5.23993079215149e-16	37	10970	18	51681	8.41095902061217e-16	UF1H3BETA
M01567	9.64687706952085	5.68886835868467	16.7048344810926	1.75747806729288e-18	41	9839	24	55558	2.98633968465782e-18	Sut2
M02040	9.62867543697976	7.25360719040347	12.8937744870999	6.29306173920597e-64	168	64613	71	262931	4.56246976092433e-63	PDEF (SPDEF)
M01112	9.52519709271183	4.94659152463491	18.9341591935882	1.40951715023807e-12	27	5652	16	31904	2.03700983506166e-12	RBP-Jkappa
M01663	9.48173143851871	6.32119662329881	14.3409617992088	4.68252822094449e-28	62	14835	43	97568	1.04994833820147e-27	CAT8
M00115	9.4494947552609	5.49630276698982	16.671406742183	9.24037252787661e-18	41	8452	22	42859	1.55195445931518e-17	Tax/CREB
PBM0188	9.35632184869866	6.10637474795767	14.6104666535866	3.64043320877035e-28	71	17918	33	77919	8.20512148090726e-28	/Cell09/MXL-1_MDL-1
M00246	9.31305120436964	5.23464040511498	17.117162451465	4.6665513578263e-16	38	9675	19	45061	7.51833274316459e-16	Egr-2
M00024	9.2395607783717	7.09055209789321	12.1043824488806	3.71039445331655e-65	163	44459	89	224297	2.83161681963631e-64	E2F
PBM0083	9.19231217491767	5.93801098373892	14.4736853695467	9.43704001757251e-26	63	15216	33	73270	2.00249385738734e-25	/GR09/Ynr063w
M01541	9.15311606504252	4.04054803672633	21.6389263233191	2.29587019792228e-08	17	3417	11	20241	2.9287493727161e-08	Ecm22
M00412	9.13380118434472	4.39163338894654	20.0578290639046	1.68877467591028e-10	24	7454	12	34052	2.2673363704351e-10	AREB6
M00766	9.11962538767729	5.73142014156597	14.6151729388438	8.95255041354456e-21	45	43156	35	306051	1.66425616662046e-20	LXR direct repeat 4
M00055	9.05303270394621	6.18544946633167	13.448711573394	6.75037716094384e-34	89	25921	41	108106	1.76892413554854e-33	N-Myc
M00979	8.9702382083107	3.87669951776953	21.9378136295237	4.63811735728488e-08	17	4923	10	25983	5.86506119307826e-08	Pax-6
PBM0167	8.96760001741938	5.70765661334257	14.2605920947115	1.81472329515953e-22	52	14726	34	86349	3.49294085572741e-22	/Cell09/HLH-11
PBM0047	8.94541192332747	4.53638496379297	17.8222406226789	1.5731610337303e-10	21	8306	18	63695	2.11865340455938e-10	/GR09/Gat3
M00495	8.92162849362279	3.88422183800452	21.2818097869578	6.30501575888096e-08	16	3279	11	20116	7.8812696986012e-08	Bach1
M00488	8.90193519336257	4.76493716251888	16.9598342448061	1.65823735018455e-12	27	4031	19	25256	2.3885206865241e-12	DREF
M00017	8.86861641448016	6.94649167412316	11.3813312290318	9.62974162041808e-76	204	39892	100	173419	1.04723440122047e-74	ATF
M00513	8.86331296690416	5.44193503183821	14.7814011147068	7.40802066872898e-21	53	11136	26	48420	1.38304248536356e-20	ATF3
M01298	8.71661663852921	6.36937641676974	12.0427379794336	2.82510673689364e-47	130	42406	60	170604	1.20482493191052e-46	MECP2
M00511	8.63621128621528	4.05342822963525	18.7820471263109	8.318309057992e-09	18	3239	14	21760	1.06739364018481e-08	ERR alpha
M00796	8.58525423664764	4.7555711989436	16.1572567536985	5.45736690008011e-15	40	9734	17	35519	8.53940504149226e-15	USF
M00251	8.51474807258675	4.91983971404659	15.3198936947173	2.3605914678346e-17	49	12351	19	40777	3.93431911305767e-17	XBP-1
PBM0113	8.4552842950948	6.57110161314944	10.9214145850227	5.07147037065704e-64	166	41257	103	216482	3.73913493429799e-63	/EMBO10/Elf2_RC
M00654	8.45076891028238	6.07826555266198	11.8578739802131	5.764512338371e-40	106	25483	58	117851	1.92889451322414e-39	OSBZ8
M01516	8.44219658175274	5.4536440514381	13.2165475228952	7.37617590191466e-23	56	13968	36	75796	1.44533176456436e-22	Ybr239c
M01082	8.43604432386915	4.34462279352632	16.7399491248983	7.13923485907996e-11	24	8675	17	51842	9.85894337682471e-11	BRCA1:USF2
M01595	8.38162268183973	3.22630804452889	22.050717796278	6.0460051737828e-06	11	1688	10	12866	6.90291929290162e-06	STAT3
M00036	8.25532728061558	5.52918744357556	12.4526507601341	2.22855461292025e-26	67	15586	42	80668	4.84710628310154e-26	v-Jun
M00938	8.24051604204466	4.05307652769097	17.015560795856	2.18697785673256e-09	20	5326	16	35107	2.86546797493573e-09	E2F-1
PBM0135	8.2332790147099	6.05901029488654	11.2732811970555	1.41545987738382e-44	121	35750	67	163014	5.70115783946261e-44	/EMBO10/Gm5454_RC
M00114	8.18284900540269	5.3912927689236	12.6091673319861	1.67434382230265e-25	69	21802	36	93082	3.48487829043853e-25	Tax/CREB
PBM0116	8.12581107570829	5.99942248320184	11.0680027555708	1.57717254000718e-43	115	29936	72	152309	6.12562549020646e-43	/EMBO10/Etv5_RC
M01576	7.95591864673785	4.70730740780801	13.691416439319	7.20519599604751e-16	40	9559	25	47535	1.15230156554436e-15	Lys14
M01433	7.91217440199287	4.07472644315279	15.6984743284367	2.27473321666157e-10	24	8892	17	49838	3.04464292076241e-10	Six-2
PBM0084	7.87699313641431	3.91558761756239	16.0299459929456	3.30089409487926e-09	20	3758	17	25169	4.27347896212047e-09	/GR09/Ecm22
M00697	7.83512960929925	5.82119384977947	10.6193284653448	1.48792876113358e-45	130	35577	71	152243	6.10612274616139e-45	HBP-1b
PBM0126	7.74948865498263	5.72037157609377	10.5550941579704	8.42637478416495e-42	115	32747	72	158858	3.00448609107521e-41	/EMBO10/Gm5454
M01461	7.72109293484826	3.70065594799266	16.1094064142238	3.53862946288012e-08	17	3061	17	23638	4.50088835190892e-08	EMX2
PBM0121	7.64392290456755	5.5447099355962	10.5810611595709	1.74513767970057e-35	93	26224	70	150916	4.89764445593386e-35	/EMBO10/Erg
M01559	7.61484909576688	4.0440044824254	14.7686589152196	2.71856922868745e-11	29	9823	17	43843	3.79031286692e-11	Rpn4
PBM0117	7.5491554184948	5.67243911679267	10.0722701660364	9.2132189042751e-43	112	29998	91	184010	3.3963984943726e-42	/EMBO10/Ehf
PBM0107	7.50556813327049	5.35952988751631	10.5660540311505	1.49108678512116e-32	88	21731	62	114893	3.771062508882e-32	/EMBO10/Fli1_RC
M01078	7.47824694581055	4.83437318764982	11.6405358245061	9.46823154340158e-20	50	12958	40	77538	1.7019341823883e-19	c-Ets-1 p54
M01537	7.46779859823728	4.00839908227666	14.0466403281553	1.07724123152004e-10	25	3746	21	23502	1.47358470349439e-10	DOT6
PBM0027	7.40679553073317	3.86917680760062	14.6686244449522	1.24051935446186e-10	28	8938	16	37832	1.68633099747159e-10	/GR09/Rpn4
M00391	7.38200622684338	3.42249299837614	16.1959749864328	1.30187196421667e-07	17	4399	14	26750	1.61343106676425e-07	UAY
PBM0124	7.30365001639373	4.86218292965644	11.0599024799592	1.53435171924564e-22	61	17226	43	88701	2.97965624049935e-22	/EMBO10/Elf4
M01219	7.22941753649782	4.89877896603011	10.7747089676142	4.72220026523325e-25	72	27449	44	121259	9.73534177903537e-25	SP1:SP3
M00516	7.17780451885446	5.16652242984091	10.0494176788731	3.40373805019426e-34	102	32770	60	138365	9.02820763313721e-34	E2F
M01529	7.1426829024277	4.39076597557537	11.6521806353991	2.66285445884414e-15	38	9742	35	64096	4.21215159853528e-15	Yaf1
M02032	7.08957014634699	4.93534018526342	10.2059107065154	1.37977538157151e-25	67	22532	61	145458	2.89952797576622e-25	SWI4
PBM0093	7.07648548155684	4.41396458359293	11.453843898579	9.53099965399646e-17	45	9975	33	51767	1.56452258471263e-16	/GR09/Lys14
M00922	7.0723750982148	3.23138106922496	15.8414989706158	3.00766220658851e-07	17	3474	13	18791	3.63425849962778e-07	SRF
PBM0009	6.97100607091557	4.90106598930915	9.95339214425021	2.22497230034207e-27	76	12384	60	68157	4.93807627882041e-27	/GR09/Aro80
PBM0120	6.96704604216342	5.18049091104725	9.38632371707858	6.5782509338254e-37	102	22735	87	135105	1.95995832617401e-36	/EMBO10/Ehf_RC
PBM0101	6.9331264967808	4.9051932791736	9.84056515773811	2.27984954581356e-28	80	23942	61	126572	5.16528412723385e-28	/EMBO10/Gabpa
M01675	6.92144607878591	3.27395155299209	15.1432071154109	7.80491351445003e-08	20	6085	13	27373	9.72818733176436e-08	ZAP1
M01264	6.91290231623667	3.4532122665026	14.2628910999099	8.23194261574287e-09	23	5575	15	25142	1.05943640173022e-08	TBX15
M01803	6.85685789939813	4.33160654125987	10.9472197248118	4.86168092434861e-17	47	14690	35	75012	8.07187481714368e-17	ApiAP2
M01802	6.84800179386778	4.32601311208148	10.9330771553062	5.07768444490476e-17	47	14719	35	75063	8.36663914217262e-17	ApiAP2
M01804	6.84800179386778	4.32601311208148	10.9330771553062	5.07768444490476e-17	47	14719	35	75063	8.36663914217262e-17	ApiAP2
PBM0091	6.83841413417836	4.17253252066025	11.2400551097963	2.12453028338324e-14	37	6590	34	41414	3.19782239886405e-14	/GR09/Pbf2
PBM0022	6.80569286253355	5.04890075460483	9.22237743469246	4.26457135942911e-38	117	27361	75	119368	1.3156656321643e-37	/GR09/Ykl222c
M01538	6.77733705525608	4.74183231900874	9.73357300756046	2.39346733700156e-26	76	12574	57	63916	5.17989199798845e-26	Aro80
M01045	6.76380300173695	2.88659080666671	15.8487390859218	5.45085192858431e-06	13	3410	13	23072	6.25625485206906e-06	AP-2alphaA
M01732	6.70140895410182	2.87337501443822	16.1380316956792	3.13489972310075e-06	15	3811	11	18731	3.65598225080114e-06	MIG1
M00998	6.6718229699875	3.28264808061887	13.781420386828	5.10500767395832e-08	20	5303	16	28307	6.43674880629527e-08	Pbx
M01903	6.66989896434984	3.6446218431037	12.446578786588	1.31843021952811e-10	29	12798	20	58879	1.78665777412688e-10	Gsm1
M00332	6.66261786054787	2.84088910869829	16.4283567954001	2.83899643530287e-06	16	5336	10	22222	3.32874245109636e-06	Whn
PBM0095	6.65992017385549	5.30907322619653	8.36364929475292	1.54752664963218e-58	172	43373	146	245198	9.22156291219176e-58	/EMBO10/Etv1_RC
M00236	6.52231811142185	4.4520806872858	9.65468099239991	9.12991905588725e-24	76	22201	45	85740	1.83866425431063e-23	Arnt
M00797	6.51809536678882	4.38254317493537	9.83660132861819	5.19537324353293e-23	78	25348	39	82612	1.02261871535603e-22	HIF1
M01657	6.50239855956902	2.83756822342373	15.2302454423349	3.26491502162577e-06	15	2504	12	13028	3.78730142508589e-06	GLI3
M01303	6.4870478695356	3.72281486243905	11.4200796654132	1.1630507031432e-11	32	11261	25	57073	1.63202276086223e-11	SP1
M00373	6.42004497642104	3.89493278317205	10.5634121805257	4.50823761668706e-13	34	8575	36	58293	6.64774021443685e-13	Pax-4
M01492	6.39669953544034	4.21301809482522	9.79455302687371	3.80072826937837e-19	58	13467	41	60897	6.72079998853492e-19	Ynr063w
M01793	6.34125662505679	3.66820578375915	11.1806272858955	3.3392301671489e-12	37	10871	23	42854	4.74694484545677e-12	CBF1
M00327	6.31087961405021	2.64952421406971	15.7197726305731	8.23339470376986e-06	15	3348	10	14088	9.3268924378643e-06	Pax-3
M00434	6.29950142277884	3.03388321892065	13.617198131385	1.1878242436995e-07	22	5566	13	20721	1.47629584574081e-07	PIF3
M01571	6.22070127700507	4.02267029405325	9.62874286352645	2.51713836344051e-16	46	13390	44	79676	4.07046538325882e-16	Rds2
M00049	6.20653625187764	4.22242914207725	9.14840672546153	1.3232558265623e-20	61	12064	53	65058	2.44943099810468e-20	GAL4
PBM0173	6.08057509369457	3.54636987027095	10.6983686590384	1.90158160142519e-12	42	10501	22	33448	2.72999338818468e-12	/Cell09/HLH-26
PBM0105	6.07912350158153	4.39231599179301	8.41843171014239	6.32662027420746e-27	81	19875	77	114858	1.3829546830554e-26	/EMBO10/Etv6
PBM0018	6.05666431503525	4.23698633214938	8.65457206927622	2.90609304265803e-22	65	16129	67	100696	5.54451962086072e-22	/GR09/Oaf1
PBM0142	6.04447459544852	3.52533045221085	10.6342040782928	2.23261365681025e-12	42	10336	22	32727	3.18421947774577e-12	/Cell09/HLH-26_RC
PBM0062	5.98650091043135	2.69657593118319	13.5403717795572	3.7016502869529e-06	16	2972	13	14458	4.28249434793753e-06	/GR09/Met32
M00279	5.91598609723009	3.26193053402881	10.7754674652831	2.28149890517813e-09	26	4890	24	26706	2.98033640766512e-09	MIF-1
MA0140.1	5.90596038679824	2.73708883696607	12.9539618461844	2.05432824308412e-06	17	3332	14	16208	2.42834996125433e-06	Tal1::Gata1
PBM0114	5.90154073167252	4.51364389792683	7.71795896775984	5.32715696397399e-37	116	29095	113	167266	1.5981470891922e-36	/EMBO10/Fli1
M01655	5.84776799844388	2.87643958297467	11.9836339955149	4.23473067547873e-07	19	7136	17	37339	5.10279181117243e-07	p53
PBM0132	5.84457789723976	4.3139159771203	7.92851549288733	1.07010066543144e-29	95	27259	85	142548	2.55765818386086e-29	/EMBO10/Etv4_RC
M00123	5.84000779918836	2.86763635343317	12.1866315087835	2.79614698143023e-07	21	5011	15	20905	3.39755289643059e-07	c-Myc:Max
PBM0104	5.83216537046379	4.53940174335782	7.50160213631455	2.32237767053147e-42	139	37456	122	191733	8.41861905567658e-42	/EMBO10/Etv5
M00035	5.82484620709537	3.04454336016244	11.11556920852	6.05548273128484e-08	21	4458	22	27206	7.59116711270578e-08	v-Maf
M01142	5.81424665513617	2.45362052248387	13.5568973275815	3.4321954981714e-05	12	2545	14	17266	3.8184272166357e-05	LRH1
M01557	5.80272082716782	4.17502657504257	8.09376070502892	3.55053003049569e-26	87	20136	68	91327	7.60827863677648e-26	Rgt1
PBM0035	5.79939202588774	3.11215368478449	10.8589762366366	1.35321070873839e-08	24	5033	22	26758	1.73131370088588e-08	/GR09/Pdr1
M01784	5.79497603554392	3.21419458650754	10.4690728525737	2.69656815779984e-09	26	7810	25	43520	3.51199745102674e-09	UPC2
M01494	5.77174222049543	4.20234487819585	7.92045816950498	3.11161366921754e-26	81	17339	85	105020	6.70075220846352e-26	Mig3
PBM0049	5.73982471798631	4.36111851456118	7.56556427317871	1.60317394366701e-35	119	28663	100	138253	4.55804356532777e-35	/GR09/Ume6
MA0141.1	5.70526079378278	2.62269616056588	12.1573034437599	7.37431518329545e-06	14	2533	18	18583	8.37552768859927e-06	Esrrb
M01511	5.63132892891726	4.10840746558585	7.69388889370146	6.08881897919185e-25	75	21226	97	154595	1.2434911999758e-24	Yrr1
MA0106.1	5.62847074806016	2.36535029524386	13.5056099754751	3.83941810410502e-05	13	3294	12	17116	4.26057876348389e-05	TP53
PBM0094	5.62586231915901	3.59941517605848	8.83831927328595	1.16677662774663e-14	47	12119	39	56576	1.78714025728797e-14	/EMBO10/Etv6_RC
MA0069.1	5.5472080545299	2.69978878956041	11.5423434511623	1.07037589404161e-06	19	4849	16	22653	1.28622517654171e-06	Pax6
M01263	5.53204026339494	2.62778267905912	11.9287715891658	1.8272765325382e-06	19	5340	14	21769	2.17924225334174e-06	TBX15
M00491	5.50792796023352	4.16230038515828	7.26912840579516	3.24787444307676e-30	94	32619	122	233181	7.93722125133927e-30	MAZR
M01503	5.48877055336841	4.20541886592843	7.17022632247665	2.00109996728099e-35	122	28014	110	138638	5.57999029337968e-35	UME6
M00985	5.45017612073296	2.76172020646663	11.1279217165705	1.57611580330094e-07	25	7158	15	23409	1.94775674555656e-07	Stra13
M01437	5.36050562360224	2.36955515705011	11.896140833158	3.08802779435879e-05	13	3156	16	20824	3.44433869370788e-05	HOXC12
M00237	5.31806183670101	3.34447917702862	8.49543837402635	6.0116264818546e-13	43	8867	37	40577	8.83465378245524e-13	AhR:Arnt
PBM0013	5.30831809072375	2.70389864440739	10.697147194668	2.48531429198472e-07	24	7685	16	27198	3.02832413729231e-07	/GR09/Cbf1
PBM0081	5.2801839689914	3.61750921275321	7.71472213045492	5.339594240276e-18	61	19059	57	94036	9.03783460902747e-18	/GR09/Fhl1
MA0041.1	5.25743856870715	3.20838838627939	8.52099513165551	9.90534592797969e-11	31	14485	44	108091	1.3592509396439e-10	Foxd3
M01542	5.25509527690865	3.46002762798463	7.95567896324478	1.44983314432268e-14	46	11592	53	70188	2.20516579643485e-14	PBF1
PBM0110	5.2475951119483	3.54803840106256	7.79933404334975	2.33235476505597e-17	62	15325	49	63559	3.90220893384364e-17	/EMBO10/Spdef
M00703	5.1848066557061	2.77201401918326	9.59036525197804	1.91424314618746e-07	21	6288	26	40366	2.35224793387442e-07	TAF
M01509	5.16758341888589	3.02624783660027	8.85761159429648	7.21124650527388e-10	32	8339	29	39054	9.50573402967921e-10	Yll054c
M00443	5.14816638421046	2.15907632863063	11.8174180038496	0.000129666429458734	11	5479	16	41030	0.000142077825729343	Opaque-2
MA0119.1	5.14565203478226	2.39148086815461	10.9607561919956	1.43124959000955e-05	15	6456	17	37651	1.61293671412993e-05	TLX1::NFIC
PBM0090	5.12436802624616	3.86017676374859	6.8034427018433	5.48209361372365e-29	104	23977	102	120503	1.27524637538491e-28	/GR09/Pbf1
M00261	5.07251943879925	2.52607460697438	10.0145276824126	3.25152666708789e-06	17	3402	22	22334	3.78185588284287e-06	Olf-1
M01589	5.00611398242497	2.74968668231078	8.9232204800258	1.59219019384007e-07	21	4202	33	33058	1.96204740600689e-07	ERR2 (ESRRB)
PBM0201	4.98314221139968	3.28442392750968	7.54278063903824	5.69194327172893e-14	47	11452	52	63138	8.53791490759339e-14	/NBT06/Rap1
M01519	4.97500130155407	2.68480918657962	9.13880759683902	2.20155941165456e-07	22	4204	26	24719	2.69768547625277e-07	Pdr1
PBM0020	4.95296788427801	2.35439631140134	10.0525986333865	1.87098665257899e-05	14	3759	23	30589	2.09762678832954e-05	/GR09/Ygr067c
M00372	4.92048295481306	2.04973124491136	11.7099109800868	0.000166599532041669	12	2797	13	14911	0.000181631068767233	Opaque-2
PBM0103	4.91644287244893	3.57766236409612	6.75433730947433	2.09320715776448e-22	82	25199	83	125399	4.01121195430638e-22	/EMBO10/Etv4
M00398	4.91303331206014	2.82739734764174	8.66351141959074	2.96171041408606e-09	34	8932	24	30978	3.84580307500727e-09	ces-2
M01196	4.81485310423022	2.1960431923126	10.3832399924921	4.52823069175461e-05	14	6445	17	37682	4.99944251500826e-05	CTF1
M00107	4.74091867931714	2.42442317277934	9.32794650423215	2.00192144153915e-06	21	5692	19	24417	2.37284966503959e-06	E2
PBM0016	4.71684582193479	3.20086562191685	6.92283449814612	9.43016718412365e-15	52	10973	63	62706	1.44951333042183e-14	/GR09/Mig3
M00139	4.61623708762303	2.42904383573672	8.66355397213159	1.82855959188445e-06	20	4661	25	26896	2.17924225334174e-06	AhR
M00243	4.56199455734606	2.87694563019565	7.23922385909899	5.35341096968936e-11	41	13244	40	58947	7.44004399940854e-11	Egr-1
M01565	4.55293649709492	3.38292893482491	6.09085945951035	1.78233580640266e-21	76	17957	130	139843	3.37093945993547e-21	Ypr196w
M00405	4.51095815613123	2.4105518473832	8.40145743795263	1.20867158439307e-06	22	10983	24	54049	1.44840809699996e-06	MEF-2
M01577	4.4719003050802	2.75755594158844	7.30217591218828	3.10879862601511e-10	41	11632	33	41869	4.12294939730662e-10	CBF1
PBM0019	4.46300154141126	2.61161271583347	7.53510309584234	3.97324298270782e-08	27	7752	37	47410	5.03895247078105e-08	/GR09/Rap1
PBM0191	4.39670358180858	3.01241256444542	6.42896671547504	6.44616386649412e-15	62	17947	56	71273	1.00504705445338e-14	/Cell09/HLH-29_RC
PBM0172	4.37315690755535	2.3597663322026	7.9275331170939	2.16516279208191e-06	20	4003	31	27134	2.55242768172258e-06	/Cell09/HLH-25
PBM0171	4.37146812529874	2.35887263957248	7.92439945405195	2.17622417763008e-06	20	4032	31	27320	2.55853383045699e-06	/Cell09/HLH-25_RC
MA0019.1	4.37084979071231	1.74631786010092	10.8287307703932	0.000738458973522274	11	4705	12	22436	0.00077968362495677	Ddit3::Cebpa
M01540	4.31195293418313	2.73351552483189	6.76213675430073	3.03605507394799e-10	38	6804	47	36288	4.03878885983907e-10	Usv1
PBM0203	4.30325286124602	3.51025422487603	5.2657724779188	2.90697037947233e-41	170	38918	235	231493	1.01162569205637e-40	/NBT06/Zif268
M00399	4.29973309459712	1.74236328238421	10.4144027633102	0.000730192847677564	11	3048	13	15490	0.000772831846082093	ABF1
M01558	4.29917220390445	2.73207183743173	6.72208147638538	2.85514262404348e-10	38	15613	48	84786	3.80977620079421e-10	Tye7
PBM0176	4.24417634174155	2.91738523276052	6.18193429397028	1.80767149549537e-14	62	18000	58	71468	2.73985052453131e-14	/Cell09/HLH-29
PBM0044	4.19104275769169	2.9455079003753	5.90381763693233	2.03274184582165e-14	53	14237	101	113698	3.07028716295978e-14	/GR09/Ypr196w
M00400	4.18785163528797	2.64532036254342	6.55784392032589	1.31309668663163e-09	35	6721	52	41816	1.72567087215939e-09	ABF1
PBM0059	4.18784648171426	2.56938505609217	6.77363765242812	7.20467361896135e-09	33	6115	42	32594	9.2998012588967e-09	/GR09/Usv1
PBM0200	4.18220811920732	2.82198696504139	6.19245163102146	6.37457291780869e-13	54	12401	56	53786	9.3364956876996e-13	/NBT06/Cbf1
PBM0085	4.10245719004768	2.78339260685519	6.00496452970903	1.92938438450571e-12	49	13499	69	77981	2.76079673440784e-12	/GR09/Sip4
M00235	4.00567796639903	2.76526672983965	5.80000358009772	1.24324472086256e-13	61	19560	62	79637	1.85845860335125e-13	AhR:Arnt
M00965	4.00239129787204	1.84054262775765	8.37954251146435	0.000262477850373973	13	10390	21	67172	0.000283319764051311	LXR, PXR, CAR, COUP, RAR
M00615	3.97298522281293	2.96913091402443	5.31173736826467	2.21501028141875e-20	95	25968	101	109688	4.04844316141662e-20	c-Myc:Max
M01564	3.96646211822829	1.75899301449146	9.06449803742721	0.000348456120802387	15	4537	13	15596	0.000371515717031957	PHO4
M01652	3.86599609343146	1.53502571110843	9.36532054412192	0.00202192331410547	10	3544	14	19183	0.00211427077316317	p53
PBM0031	3.86593247974388	2.07998032684779	6.92649700934384	1.62676493408104e-05	18	4803	39	40236	1.82853422823063e-05	/GR09/Yap6
PBM0089	3.83753880055416	1.80159715092676	8.25818559528563	0.00018811190623496	17	5300	15	17949	0.000204571698030519	/GR09/Pho4
M01548	3.82598680276475	2.12202780376746	6.6872270625844	7.17164329495218e-06	20	5040	41	39535	8.16666186728848e-06	Yap6
M00767	3.81638512847161	1.76825483322271	8.03940216600452	0.000322253053695683	14	2723	19	14105	0.000346123650265734	FXR inverted repeat 1
M01530	3.76288668800774	1.98044655871058	6.88186429583807	3.92250072786532e-05	17	4722	36	37629	4.3416992789349e-05	Ygr067c
M01513	3.76185157130064	2.64972203225921	5.30189831233142	3.71710016126327e-13	57	16111	90	95695	5.51856167286526e-13	Xbp1
PBM0012	3.74380936911165	2.6924495992418	5.18463533416576	8.76758967287117e-15	68	19178	91	96085	1.35726032302454e-14	/GR09/Rgt1
M01002	3.73782622941929	2.63620072812671	5.26466616402796	3.56481226849931e-13	58	11256	89	64561	5.31059361916849e-13	DEAF1
PBM0077	3.73316985322238	2.76639866264639	5.03545009206532	5.76210622420387e-18	91	29900	94	115303	9.71517909894839e-18	/GR09/Rtg3
M01517	3.7288817729373	2.5479867224581	5.41256231922085	2.2813756076552e-11	49	13942	76	80635	3.19099160556274e-11	Sip4
M01925	3.72383265232401	2.88852639992116	4.7886078733579	4.42015716996004e-23	111	20540	153	105430	8.77976424170145e-23	RPN4
PBM0036	3.71077937721384	1.77037360834251	7.36807868918733	0.000327925916277357	13	14610	29	120942	0.000351349196011454	/GR09/Sfl1
PBM0082	3.71028566679414	2.6037364120601	5.2441428923798	1.18437517133818e-12	55	15811	91	97060	1.71734399844036e-12	/GR09/Xbp1
PBM0033	3.69497992163894	2.25525646835406	5.93055301103907	2.47211619620451e-07	28	7255	55	52658	3.02070377907012e-07	/GR09/Yml081w
M01573	3.69238195410204	2.11179995636231	6.34325009346088	3.13056476752546e-06	24	6955	37	39592	3.65598225080114e-06	RAP1
M01536	3.68215050797967	1.77500525643939	7.43467510537022	0.000242163245303053	15	3939	22	21274	0.000262042317678677	Yml081w
M00084	3.65316123240172	2.43231134826877	5.44102900719265	5.06688387995897e-10	44	13954	65	75307	6.69937534280289e-10	MZF1
M01550	3.64163897608211	2.76523734963148	4.78242566447507	1.63659513154416e-19	96	20511	129	100371	2.91770033697422e-19	Mbp1
M00071	3.63426788879013	1.85693327369653	6.92208059715142	9.41979663054823e-05	17	4424	27	25537	0.000103475038744659	E47
PBM0087	3.62658294923214	2.77082681796966	4.72675150931977	9.31803751715417e-20	94	22472	150	130048	1.68188643981828e-19	/GR09/Put3
PBM0054	3.57531049272747	2.83805693059901	4.49023329112655	1.60696155354047e-25	127	30451	199	170595	3.3607128643755e-25	/GR09/Rdr1
M01512	3.5683443206922	2.83262899200238	4.48111940252646	2.18127635263045e-25	126	30443	202	174155	4.51835815902022e-25	RDR1
M01544	3.55536381704558	2.62711373004746	4.77824838390046	2.0175467386742e-15	71	18685	134	125388	3.20303953037692e-15	CEP3
M00040	3.54972054525549	1.50505280661353	7.7722816186737	0.00209791855814733	10	1492	23	12183	0.00218847619375081	ATF2
M00518	3.54928218277726	1.66764803192576	7.32646104649961	0.00051861574810286	14	3487	21	18566	0.000550238659572547	PPARalpha:RXRalpha
M00233	3.49002040537566	2.01559498274947	5.91917091834572	5.7225629582404e-06	24	6395	41	38129	6.55082864956467e-06	MEF-2
M01242	3.4802831910363	2.14103658927095	5.61131899590369	2.88934360709923e-07	33	9913	43	44956	3.50101523422887e-07	MTF1
PBM0068	3.38097470974316	1.83704319217113	6.0741538124736	5.32783966850967e-05	20	5573	33	31091	5.86736773620685e-05	/GR09/Yll054c
PBM0023	3.3414304551156	2.51979682348204	4.41272423076502	1.89226540814188e-16	88	21195	131	105429	3.07140094231984e-16	/GR09/Mbp1
M01708	3.3170819439777	1.87185321706972	5.73914128679906	2.56154271090046e-05	22	6343	39	37300	2.86445007517147e-05	MIG1
M00713	3.29528941888519	2.31420141645715	4.64231351008797	9.3060858745975e-11	52	14014	104	92361	1.28105928969934e-10	TBP
M01366	3.25561416687048	1.43794838631632	6.91117240745772	0.00247564701896328	11	2887	24	20508	0.00257633122786849	Otx1
M01525	3.20304359560531	2.41614273983513	4.22031853853263	3.408459028299e-15	82	19017	151	112169	5.35263421411576e-15	Put3
M01055	3.1818294704029	1.96938916968843	5.03319274585887	2.00129717062062e-06	29	5893	61	39442	2.37284966503959e-06	NAC69-1
M01748	3.15056896332688	2.09983158031614	4.65942588103447	5.74544123079983e-08	40	9736	81	62116	7.22331484219054e-08	NF-AT2
MA0139.1	3.08171195408333	1.65342485022525	5.5421251240614	0.000236451296882012	18	3107	38	20215	0.000256499536517893	CTCF
M00130	3.02290987423613	1.89947397099988	4.70695412646051	4.38232902168346e-06	30	9982	69	69403	5.04315641384208e-06	FOXD3
M00451	3.01153645990313	2.29631886263288	3.92999334447449	8.89207383849876e-15	90	24731	156	129097	1.37164968785353e-14	Nkx3-1
M00069	2.9799485519751	1.50465853958037	5.70768284292408	0.00133451069833713	16	4396	28	22926	0.00140220326999191	YY1
M01200	2.77544304162713	1.37034807353541	5.3381338134993	0.00364549557297003	14	2713	33	17750	0.00378470304115027	CTCF
M00257	2.67371301153927	1.71977265200884	4.08540697492505	1.41544756913124e-05	34	11680	70	64298	1.59927192875867e-05	RREB-1
MA0108.2	2.6526352477647	1.27211699612156	5.22657019740052	0.00630347984389083	13	2522	31	15953	0.00651309675081357	TBP
M01470	2.58657685717542	1.38900806374083	4.60211494017093	0.00172760371469923	17	5026	46	35176	0.00181086172504618	Nkx6-3
M01387	2.57675465552362	1.25811618144445	4.95143912811468	0.00676592382793701	13	3255	38	24518	0.00697435276102512	Otx2
M00252	2.57185779075353	1.23724503704346	5.04521590756624	0.00717245289670931	13	2692	32	17044	0.00737592673775071	TATA
M01195	2.56615132291586	1.20466313913627	5.21363895261641	0.0081615528243686	13	4495	25	22185	0.00835358936141257	TBX22
M00444	2.55709289863127	1.52386020756177	4.16468371111133	0.000301441753836605	24	9305	61	60479	0.000324572185442879	VDR
M00969	2.45158826836365	1.12167877814964	5.06639479484603	0.0136006574393809	12	6984	25	35673	0.0138554706935145	AtMYB-15
M00034	2.40375555947151	1.07511664753582	5.01107964096892	0.0189253856770416	11	3865	27	22805	0.019101027307455	p53
M00238	2.33132583738428	1.28913504357998	4.06117870642659	0.00455957121188747	19	6856	46	38698	0.00472241304088345	Barbie Box
M01259	2.32612610869645	1.19687280132415	4.2877955040778	0.00932739718453835	15	3244	42	21131	0.00952445487153564	CTCF
M01532	2.23855101716701	1.58756578896288	3.1114179298906	4.25735214640275e-06	50	18404	142	117004	4.91232939969548e-06	Nhp6a
M01070	2.19602575125688	1.11244261259826	4.07723527772982	0.0155778807794844	14	5543	45	39127	0.0157957532379387	c-Maf
M00262	2.13036277710623	0.96227454789957	4.37823420797841	0.0429124396455272	11	3326	30	19325	0.0430113162345722	Staf
M01572	2.03338215195321	1.40464573185124	2.89261001342829	0.000157257627373449	43	11244	130	69121	0.000171877055043845	MIG1
PBM0181	1.94585892682511	1.34055770303445	2.77694652065923	0.000332007226063804	43	14131	122	78011	0.000354848018028881	/Cell09/REF-1
PBM0198	1.9296033379212	1.33003667209006	2.75288355726602	0.000486562972668918	43	14154	123	78129	0.000517493626188214	/Cell09/REF-1_RC
M01473	1.86241750561615	0.996547256537259	3.29563770533024	0.0354200336775688	16	6148	56	40077	0.035583636604486	Brn-4
M01526	1.82728711865822	1.27730603642719	2.56675344537819	0.000798223390103084	44	11859	160	78800	0.000840743764394289	Yox1
M01465	1.8261765894072	1.07876709277003	2.95993310741582	0.0161597909374345	21	8290	92	66324	0.0163476954832186	Pit-1
M01412	1.7645973479105	1.05884392453788	2.83506009484762	0.0219594477897981	23	7910	81	49157	0.022111943955005	Msx-1
PBM0014	1.64432260591007	1.12279705110933	2.35796435423739	0.00775127303685116	39	11174	144	67842	0.00795236738450532	/GR09/Mig1
PBM0137	1.64292034408293	0.732952401380821	3.34042370462232	0.147197789550294	10	2627	41	17696	0.147197789550294	/EMBO10/Elf3_RC
M01408	1.54198000145031	1.07063441794729	2.17448030731575	0.015533693726785	41	11087	184	76724	0.0157877494653072	Brn-3c
