# Supplementary material for: A signature of Neanderthal introgression on molecular mechanisms of environmental responses
Source: PLoS Genet. 2021 Sep 27;17(9):e1009493. doi: 10.1371/journal.pgen.1009493 (PMC8509894; doi:10.1371/journal.pgen.1009493)
Supplement: S2 Table — For each N-SNP, we annotated the gene it regulates in GTEx and whether that gene is differentially expressed in Moyerbrailean et al [30]. Allele frequencies are from the 1000 Genomes project. Columns 1–47 are: 1) Chromosome; 2) Position; 3) rsID; 4) GTEx SNP ID. "NA" indicates the SNP is not an eQTL in GTEx; 5) Modern human allele; 6) Neanderthal allele; 7) Global allele frequency, 8) East Asian allele frequency, 9) American allele frequency, 10) European allele frequency, 11) South Asian allele frequency, 12) African allele frequency, 13) Ensembl gene id, 14) Gene symbol, 15–46) Treatments from Moyerbrailean et al [30]. "1" indicates the gene is differentially expressed in that condition in at least one cell type, 47) "1" indicates the gene is not differentially expressed in response to any treatment. (TXT) [file pgen.1009493.s002.txt]

chr	pos1	rsID	variant_id	MH	Nean	Nean_AF	EAS	AMR	EUR	SAS	AFR	ensg	g.id	T12C1	T13C1	T14C1	T15C1	T16C1	T18C1	T19C1	T20C1	T21C1	T23C1	T24C1	T25C1	T26C1	T27C1	T29C1	T2C1	T30C1	T33C1	T37C1	T3C1	T40C1	T41C1	T42C1	T43C1	T44C1	T45C1	T47C1	T4C1	T5C1	T6C1	T7C1	T9C1	Not_DEG
1	170039757	rs79952789	1_170039757_T_C_b37	T	C	0.0421326	0.002	0.0432	0.1024	0.0767	8e-04	ENSG00000000457	SCYL3	1	1	0	0	0	1	1	0	0	0	0	0	0	0	0	0	0	0	0	0	0	0	0	0	1	0	0	0	0	0	0	0	0
1	169725904	rs80126977	1_169725904_T_C_b37	T	C	0.0453275	0.0119	0.0548	0.0974	0.0808	0	ENSG00000000457	SCYL3	1	1	0	0	0	1	1	0	0	0	0	0	0	0	0	0	0	0	0	0	0	0	0	0	1	0	0	0	0	0	0	0	0
1	169733841	rs74830193	1_169733841_G_A_b37	G	A	0.0453275	0.0119	0.0548	0.0974	0.0808	0	ENSG00000000457	SCYL3	1	1	0	0	0	1	1	0	0	0	0	0	0	0	0	0	0	0	0	0	0	0	0	0	1	0	0	0	0	0	0	0	0
1	169802511	rs114038607	1_169802511_C_T_b37	C	T	0.0265575	0.0109	0.0231	0.0487	0.0573	8e-04	ENSG00000000457	SCYL3	1	1	0	0	0	1	1	0	0	0	0	0	0	0	0	0	0	0	0	0	0	0	0	0	1	0	0	0	0	0	0	0	0
1	169721968	rs17527744	1_169721968_A_C_b37	A	C	0.0453275	0.0119	0.0548	0.0974	0.0808	0	ENSG00000000457	SCYL3	1	1	0	0	0	1	1	0	0	0	0	0	0	0	0	0	0	0	0	0	0	0	0	0	1	0	0	0	0	0	0	0	0
1	169725505	rs4550117	1_169725505_A_G_b37	A	G	0.0453275	0.0119	0.0548	0.0974	0.0808	0	ENSG00000000457	SCYL3	1	1	0	0	0	1	1	0	0	0	0	0	0	0	0	0	0	0	0	0	0	0	0	0	1	0	0	0	0	0	0	0	0
1	169893330	rs544008	1_169893330_C_A_b37	A	C	0.044129	0.00990000000000002	0.0447	0.1034	0.0767	0.000800000000000023	ENSG00000000457	SCYL3	1	1	0	0	0	1	1	0	0	0	0	0	0	0	0	0	0	0	0	0	0	0	0	0	1	0	0	0	0	0	0	0	0
1	169731024	rs79485865	1_169731024_T_C_b37	T	C	0.0453275	0.0119	0.0548	0.0974	0.0808	0	ENSG00000000457	SCYL3	1	1	0	0	0	1	1	0	0	0	0	0	0	0	0	0	0	0	0	0	0	0	0	0	1	0	0	0	0	0	0	0	0
1	169949397	rs607707	1_169949397_T_C_b37	C	T	0.041733	0.002	0.0432	0.1024	0.0746	0.000800000000000023	ENSG00000000457	SCYL3	1	1	0	0	0	1	1	0	0	0	0	0	0	0	0	0	0	0	0	0	0	0	0	0	1	0	0	0	0	0	0	0	0
1	169863165	rs75851226	1_169863165_A_C_b37	A	C	0.0427316	0.0089	0.0432	0.1034	0.0716	8e-04	ENSG00000000457	SCYL3	1	1	0	0	0	1	1	0	0	0	0	0	0	0	0	0	0	0	0	0	0	0	0	0	1	0	0	0	0	0	0	0	0
1	169733918	rs77846413	1_169733918_C_A_b37	C	A	0.0453275	0.0119	0.0548	0.0974	0.0808	0	ENSG00000000457	SCYL3	1	1	0	0	0	1	1	0	0	0	0	0	0	0	0	0	0	0	0	0	0	0	0	0	1	0	0	0	0	0	0	0	0
1	169725898	rs76105508	1_169725898_G_A_b37	G	A	0.0453275	0.0119	0.0548	0.0974	0.0808	0	ENSG00000000457	SCYL3	1	1	0	0	0	1	1	0	0	0	0	0	0	0	0	0	0	0	0	0	0	0	0	0	1	0	0	0	0	0	0	0	0
1	169931998	rs644834	1_169931998_C_A_b37	A	C	0.041733	0.002	0.0447	0.1024	0.0736	0.000800000000000023	ENSG00000000457	SCYL3	1	1	0	0	0	1	1	0	0	0	0	0	0	0	0	0	0	0	0	0	0	0	0	0	1	0	0	0	0	0	0	0	0
1	169816201	rs12124775	1_169816201_T_C_b37	T	C	0.0425319	0.0109	0.0432	0.0964	0.0757	8e-04	ENSG00000000457	SCYL3	1	1	0	0	0	1	1	0	0	0	0	0	0	0	0	0	0	0	0	0	0	0	0	0	1	0	0	0	0	0	0	0	0
1	170027210	rs12130150	1_170027210_T_A_b37	T	A	0.0421326	0.002	0.0432	0.1024	0.0767	8e-04	ENSG00000000457	SCYL3	1	1	0	0	0	1	1	0	0	0	0	0	0	0	0	0	0	0	0	0	0	0	0	0	1	0	0	0	0	0	0	0	0
1	169949429	rs562054	1_169949429_C_T_b37	T	C	0.041733	0.002	0.0432	0.1024	0.0746	0.000800000000000023	ENSG00000000457	SCYL3	1	1	0	0	0	1	1	0	0	0	0	0	0	0	0	0	0	0	0	0	0	0	0	0	1	0	0	0	0	0	0	0	0
1	169969574	rs510681	1_169969574_G_A_b37	A	G	0.041733	0.002	0.0432	0.1024	0.0746	0.000800000000000023	ENSG00000000457	SCYL3	1	1	0	0	0	1	1	0	0	0	0	0	0	0	0	0	0	0	0	0	0	0	0	0	1	0	0	0	0	0	0	0	0
1	169952385	rs2057249	1_169952385_G_T_b37	T	G	0.041733	0.002	0.0432	0.1024	0.0746	0.000800000000000023	ENSG00000000457	SCYL3	1	1	0	0	0	1	1	0	0	0	0	0	0	0	0	0	0	0	0	0	0	0	0	0	1	0	0	0	0	0	0	0	0
1	170083991	rs12131638	1_170083991_A_G_b37	A	G	0.0211661	0	0.0245	0.0567	0.0317	8e-04	ENSG00000000457	SCYL3	1	1	0	0	0	1	1	0	0	0	0	0	0	0	0	0	0	0	0	0	0	0	0	0	1	0	0	0	0	0	0	0	0
1	169734143	rs78177553	1_169734143_A_G_b37	A	G	0.0455272	0.0119	0.0548	0.0984	0.0808	0	ENSG00000000457	SCYL3	1	1	0	0	0	1	1	0	0	0	0	0	0	0	0	0	0	0	0	0	0	0	0	0	1	0	0	0	0	0	0	0	0
1	169723776	rs75407781	1_169723776_G_A_b37	G	A	0.0453275	0.0119	0.0548	0.0974	0.0808	0	ENSG00000000457	SCYL3	1	1	0	0	0	1	1	0	0	0	0	0	0	0	0	0	0	0	0	0	0	0	0	0	1	0	0	0	0	0	0	0	0
1	169792642	rs12121443	1_169792642_A_T_b37	A	T	0.0417332	0.0109	0.0432	0.0964	0.0716	8e-04	ENSG00000000457	SCYL3	1	1	0	0	0	1	1	0	0	0	0	0	0	0	0	0	0	0	0	0	0	0	0	0	1	0	0	0	0	0	0	0	0
1	170056872	rs12117699	1_170056872_G_C_b37	G	C	0.019369	0	0.0216	0.0547	0.0276	0	ENSG00000000457	SCYL3	1	1	0	0	0	1	1	0	0	0	0	0	0	0	0	0	0	0	0	0	0	0	0	0	1	0	0	0	0	0	0	0	0
1	169889132	rs2806387	1_169889132_G_C_b37	C	G	0.04353	0.00990000000000002	0.0432	0.1034	0.0746	0.000800000000000023	ENSG00000000457	SCYL3	1	1	0	0	0	1	1	0	0	0	0	0	0	0	0	0	0	0	0	0	0	0	0	0	1	0	0	0	0	0	0	0	0
1	169871990	rs79628173	1_169871990_G_A_b37	G	A	0.0433307	0.0099	0.0432	0.1054	0.0716	8e-04	ENSG00000000457	SCYL3	1	1	0	0	0	1	1	0	0	0	0	0	0	0	0	0	0	0	0	0	0	0	0	0	1	0	0	0	0	0	0	0	0
1	169869660	rs12123835	1_169869660_T_C_b37	T	C	0.0433307	0.0099	0.0432	0.1054	0.0716	8e-04	ENSG00000000457	SCYL3	1	1	0	0	0	1	1	0	0	0	0	0	0	0	0	0	0	0	0	0	0	0	0	0	1	0	0	0	0	0	0	0	0
1	169960935	rs583604	1_169960935_T_C_b37	T	C	0.0417332	0.002	0.0432	0.1024	0.0746	8e-04	ENSG00000000457	SCYL3	1	1	0	0	0	1	1	0	0	0	0	0	0	0	0	0	0	0	0	0	0	0	0	0	1	0	0	0	0	0	0	0	0
1	169876994	rs12128308	1_169876994_G_A_b37	G	A	0.04373	0.0099	0.0432	0.1054	0.0726	0.0015	ENSG00000000457	SCYL3	1	1	0	0	0	1	1	0	0	0	0	0	0	0	0	0	0	0	0	0	0	0	0	0	1	0	0	0	0	0	0	0	0
1	169732517	rs75800947	1_169732517_C_T_b37	C	T	0.0453275	0.0119	0.0548	0.0974	0.0808	0	ENSG00000000457	SCYL3	1	1	0	0	0	1	1	0	0	0	0	0	0	0	0	0	0	0	0	0	0	0	0	0	1	0	0	0	0	0	0	0	0
1	169990017	rs79863685	1_169990017_A_C_b37	A	C	0.0417332	0.002	0.0432	0.1024	0.0746	8e-04	ENSG00000000457	SCYL3	1	1	0	0	0	1	1	0	0	0	0	0	0	0	0	0	0	0	0	0	0	0	0	0	1	0	0	0	0	0	0	0	0
1	170066896	rs12120025	1_170066896_T_C_b37	T	C	0.019369	0	0.0216	0.0547	0.0276	0	ENSG00000000457	SCYL3	1	1	0	0	0	1	1	0	0	0	0	0	0	0	0	0	0	0	0	0	0	0	0	0	1	0	0	0	0	0	0	0	0
1	170050462	rs12142459	1_170050462_A_C_b37	A	C	0.0419329	0.001	0.0432	0.1024	0.0767	8e-04	ENSG00000000457	SCYL3	1	1	0	0	0	1	1	0	0	0	0	0	0	0	0	0	0	0	0	0	0	0	0	0	1	0	0	0	0	0	0	0	0
1	169875679	rs12124561	1_169875679_T_C_b37	T	C	0.0433307	0.0099	0.0432	0.1044	0.0726	8e-04	ENSG00000000457	SCYL3	1	1	0	0	0	1	1	0	0	0	0	0	0	0	0	0	0	0	0	0	0	0	0	0	1	0	0	0	0	0	0	0	0
1	169728290	rs190949251	1_169728290_G_T_b37	G	T	0.0453275	0.0119	0.0548	0.0974	0.0808	0	ENSG00000000457	SCYL3	1	1	0	0	0	1	1	0	0	0	0	0	0	0	0	0	0	0	0	0	0	0	0	0	1	0	0	0	0	0	0	0	0
1	169800090	rs10489174	1_169800090_C_T_b37	C	T	0.0417332	0.0109	0.0432	0.0964	0.0716	8e-04	ENSG00000000457	SCYL3	1	1	0	0	0	1	1	0	0	0	0	0	0	0	0	0	0	0	0	0	0	0	0	0	1	0	0	0	0	0	0	0	0
1	169800690	rs17601631	1_169800690_A_G_b37	A	G	0.0425319	0.0109	0.0432	0.0964	0.0757	8e-04	ENSG00000000457	SCYL3	1	1	0	0	0	1	1	0	0	0	0	0	0	0	0	0	0	0	0	0	0	0	0	0	1	0	0	0	0	0	0	0	0
1	169860012	rs76973585	1_169860012_G_A_b37	G	A	0.0427316	0.0089	0.0432	0.1034	0.0716	8e-04	ENSG00000000457	SCYL3	1	1	0	0	0	1	1	0	0	0	0	0	0	0	0	0	0	0	0	0	0	0	0	0	1	0	0	0	0	0	0	0	0
1	169733574	rs79650530	1_169733574_A_C_b37	A	C	0.0453275	0.0119	0.0548	0.0974	0.0808	0	ENSG00000000457	SCYL3	1	1	0	0	0	1	1	0	0	0	0	0	0	0	0	0	0	0	0	0	0	0	0	0	1	0	0	0	0	0	0	0	0
1	169967952	rs687195	1_169967952_A_G_b37	G	A	0.04373	0.002	0.0432	0.1024	0.0849	0.000800000000000023	ENSG00000000457	SCYL3	1	1	0	0	0	1	1	0	0	0	0	0	0	0	0	0	0	0	0	0	0	0	0	0	1	0	0	0	0	0	0	0	0
1	169930049	rs542570	1_169930049_C_T_b37	T	C	0.04353	0.00990000000000002	0.0432	0.1034	0.0746	0.000800000000000023	ENSG00000000457	SCYL3	1	1	0	0	0	1	1	0	0	0	0	0	0	0	0	0	0	0	0	0	0	0	0	0	1	0	0	0	0	0	0	0	0
1	169875786	rs12127211	1_169875786_G_A_b37	G	A	0.0435304	0.0099	0.0432	0.1054	0.0726	8e-04	ENSG00000000457	SCYL3	1	1	0	0	0	1	1	0	0	0	0	0	0	0	0	0	0	0	0	0	0	0	0	0	1	0	0	0	0	0	0	0	0
1	169742677	rs115789501	1_169742677_C_T_b37	C	T	0.0457268	0.0139	0.0548	0.0974	0.0808	0	ENSG00000000457	SCYL3	1	1	0	0	0	1	1	0	0	0	0	0	0	0	0	0	0	0	0	0	0	0	0	0	1	0	0	0	0	0	0	0	0
1	169896419	rs495092	1_169896419_C_A_b37	A	C	0.04353	0.00990000000000002	0.0432	0.1034	0.0746	0.000800000000000023	ENSG00000000457	SCYL3	1	1	0	0	0	1	1	0	0	0	0	0	0	0	0	0	0	0	0	0	0	0	0	0	1	0	0	0	0	0	0	0	0
1	169783246	rs12120114	1_169783246_G_A_b37	G	A	0.0417332	0.0109	0.0432	0.0964	0.0716	8e-04	ENSG00000000457	SCYL3	1	1	0	0	0	1	1	0	0	0	0	0	0	0	0	0	0	0	0	0	0	0	0	0	1	0	0	0	0	0	0	0	0
1	169734851	rs75460658	1_169734851_C_T_b37	C	T	0.0455272	0.0129	0.0548	0.0974	0.0808	0	ENSG00000000457	SCYL3	1	1	0	0	0	1	1	0	0	0	0	0	0	0	0	0	0	0	0	0	0	0	0	0	1	0	0	0	0	0	0	0	0
1	170017006	rs12135355	1_170017006_C_T_b37	C	T	0.0421326	0.002	0.0432	0.1024	0.0767	8e-04	ENSG00000000457	SCYL3	1	1	0	0	0	1	1	0	0	0	0	0	0	0	0	0	0	0	0	0	0	0	0	0	1	0	0	0	0	0	0	0	0
1	169749390	rs79593867	1_169749390_C_A_b37	C	A	0.0479233	0.0129	0.0533	0.0964	0.0941	8e-04	ENSG00000000457	SCYL3	1	1	0	0	0	1	1	0	0	0	0	0	0	0	0	0	0	0	0	0	0	0	0	0	1	0	0	0	0	0	0	0	0
1	169732371	rs79067730	1_169732371_G_C_b37	G	C	0.0453275	0.0119	0.0548	0.0974	0.0808	0	ENSG00000000457	SCYL3	1	1	0	0	0	1	1	0	0	0	0	0	0	0	0	0	0	0	0	0	0	0	0	0	1	0	0	0	0	0	0	0	0
1	169867625	rs76971725	1_169867625_G_T_b37	G	T	0.0433307	0.0099	0.0432	0.1054	0.0716	8e-04	ENSG00000000457	SCYL3	1	1	0	0	0	1	1	0	0	0	0	0	0	0	0	0	0	0	0	0	0	0	0	0	1	0	0	0	0	0	0	0	0
1	169900697	rs579553	1_169900697_T_C_b37	C	T	0.04353	0.00990000000000002	0.0432	0.1034	0.0746	0.000800000000000023	ENSG00000000457	SCYL3	1	1	0	0	0	1	1	0	0	0	0	0	0	0	0	0	0	0	0	0	0	0	0	0	1	0	0	0	0	0	0	0	0
1	169732390	rs182646189	1_169732390_C_A_b37	C	A	0.0453275	0.0119	0.0548	0.0974	0.0808	0	ENSG00000000457	SCYL3	1	1	0	0	0	1	1	0	0	0	0	0	0	0	0	0	0	0	0	0	0	0	0	0	1	0	0	0	0	0	0	0	0
1	169892661	rs590181	1_169892661_T_C_b37	C	T	0.044329	0.00990000000000002	0.0432	0.1034	0.0787	0.000800000000000023	ENSG00000000457	SCYL3	1	1	0	0	0	1	1	0	0	0	0	0	0	0	0	0	0	0	0	0	0	0	0	0	1	0	0	0	0	0	0	0	0
1	169724989	rs76316310	1_169724989_C_T_b37	C	T	0.0453275	0.0119	0.0548	0.0974	0.0808	0	ENSG00000000457	SCYL3	1	1	0	0	0	1	1	0	0	0	0	0	0	0	0	0	0	0	0	0	0	0	0	0	1	0	0	0	0	0	0	0	0
1	169969444	rs511609	1_169969444_G_A_b37	A	G	0.041733	0.002	0.0432	0.1024	0.0746	0.000800000000000023	ENSG00000000457	SCYL3	1	1	0	0	0	1	1	0	0	0	0	0	0	0	0	0	0	0	0	0	0	0	0	0	1	0	0	0	0	0	0	0	0
1	169725425	rs4537624	1_169725425_G_T_b37	G	T	0.0453275	0.0119	0.0548	0.0974	0.0808	0	ENSG00000000457	SCYL3	1	1	0	0	0	1	1	0	0	0	0	0	0	0	0	0	0	0	0	0	0	0	0	0	1	0	0	0	0	0	0	0	0
1	169785215	rs76616531	1_169785215_A_C_b37	A	C	0.0417332	0.0109	0.0432	0.0964	0.0716	8e-04	ENSG00000000457	SCYL3	1	1	0	0	0	1	1	0	0	0	0	0	0	0	0	0	0	0	0	0	0	0	0	0	1	0	0	0	0	0	0	0	0
1	169897984	rs676020	1_169897984_G_A_b37	A	G	0.04353	0.00990000000000002	0.0432	0.1034	0.0746	0.000800000000000023	ENSG00000000457	SCYL3	1	1	0	0	0	1	1	0	0	0	0	0	0	0	0	0	0	0	0	0	0	0	0	0	1	0	0	0	0	0	0	0	0
1	169899020	rs522017	1_169899020_G_A_b37	A	G	0.04353	0.00990000000000002	0.0432	0.1034	0.0746	0.000800000000000023	ENSG00000000457	SCYL3	1	1	0	0	0	1	1	0	0	0	0	0	0	0	0	0	0	0	0	0	0	0	0	0	1	0	0	0	0	0	0	0	0
1	169992091	rs17349733	1_169992091_T_C_b37	T	C	0.0417332	0.002	0.0432	0.1024	0.0746	8e-04	ENSG00000000457	SCYL3	1	1	0	0	0	1	1	0	0	0	0	0	0	0	0	0	0	0	0	0	0	0	0	0	1	0	0	0	0	0	0	0	0
1	169915603	rs686911	1_169915603_A_G_b37	G	A	0.04353	0.00990000000000002	0.0432	0.1034	0.0746	0.000800000000000023	ENSG00000000457	SCYL3	1	1	0	0	0	1	1	0	0	0	0	0	0	0	0	0	0	0	0	0	0	0	0	0	1	0	0	0	0	0	0	0	0
1	169719429	rs10489180	1_169719429_A_T_b37	A	T	0.0453275	0.0119	0.0548	0.0974	0.0808	0	ENSG00000000457	SCYL3	1	1	0	0	0	1	1	0	0	0	0	0	0	0	0	0	0	0	0	0	0	0	0	0	1	0	0	0	0	0	0	0	0
1	169883536	rs28652825	1_169883536_G_A_b37	G	A	0.0439297	0.0099	0.0432	0.1064	0.0736	8e-04	ENSG00000000457	SCYL3	1	1	0	0	0	1	1	0	0	0	0	0	0	0	0	0	0	0	0	0	0	0	0	0	1	0	0	0	0	0	0	0	0
1	169904525	rs478116	1_169904525_T_C_b37	C	T	0.04353	0.00990000000000002	0.0432	0.1034	0.0746	0.000800000000000023	ENSG00000000457	SCYL3	1	1	0	0	0	1	1	0	0	0	0	0	0	0	0	0	0	0	0	0	0	0	0	0	1	0	0	0	0	0	0	0	0
1	169906992	rs657254	1_169906992_A_G_b37	G	A	0.04353	0.00990000000000002	0.0432	0.1034	0.0746	0.000800000000000023	ENSG00000000457	SCYL3	1	1	0	0	0	1	1	0	0	0	0	0	0	0	0	0	0	0	0	0	0	0	0	0	1	0	0	0	0	0	0	0	0
1	169905449	rs629593	1_169905449_A_C_b37	C	A	0.04353	0.00990000000000002	0.0432	0.1034	0.0746	0.000800000000000023	ENSG00000000457	SCYL3	1	1	0	0	0	1	1	0	0	0	0	0	0	0	0	0	0	0	0	0	0	0	0	0	1	0	0	0	0	0	0	0	0
1	169892117	rs576225	1_169892117_C_T_b37	T	C	0.04393	0.00990000000000002	0.0447	0.1044	0.0746	0.000800000000000023	ENSG00000000457	SCYL3	1	1	0	0	0	1	1	0	0	0	0	0	0	0	0	0	0	0	0	0	0	0	0	0	1	0	0	0	0	0	0	0	0
1	169911184	rs61806093	1_169911184_T_TGG_b37	G	T	0.043331	0.00990000000000002	0.0432	0.1024	0.0746	0.000800000000000023	ENSG00000000457	SCYL3	1	1	0	0	0	1	1	0	0	0	0	0	0	0	0	0	0	0	0	0	0	0	0	0	1	0	0	0	0	0	0	0	0
1	169735829	rs76670206	1_169735829_C_A_b37	C	A	0.0453275	0.0119	0.0548	0.0974	0.0808	0	ENSG00000000457	SCYL3	1	1	0	0	0	1	1	0	0	0	0	0	0	0	0	0	0	0	0	0	0	0	0	0	1	0	0	0	0	0	0	0	0
1	169970243	rs483103	1_169970243_A_G_b37	G	A	0.041733	0.002	0.0432	0.1024	0.0746	0.000800000000000023	ENSG00000000457	SCYL3	1	1	0	0	0	1	1	0	0	0	0	0	0	0	0	0	0	0	0	0	0	0	0	0	1	0	0	0	0	0	0	0	0
1	170091838	rs12145430	1_170091838_C_T_b37	C	T	0.019369	0	0.0216	0.0547	0.0276	0	ENSG00000000457	SCYL3	1	1	0	0	0	1	1	0	0	0	0	0	0	0	0	0	0	0	0	0	0	0	0	0	1	0	0	0	0	0	0	0	0
1	169748286	rs17593862	1_169748286_C_T_b37	C	T	0.0479233	0.0129	0.0533	0.0964	0.0941	8e-04	ENSG00000000457	SCYL3	1	1	0	0	0	1	1	0	0	0	0	0	0	0	0	0	0	0	0	0	0	0	0	0	1	0	0	0	0	0	0	0	0
1	170049553	rs12142961	1_170049553_T_C_b37	T	C	0.0415335	0.001	0.0432	0.1024	0.0746	8e-04	ENSG00000000457	SCYL3	1	1	0	0	0	1	1	0	0	0	0	0	0	0	0	0	0	0	0	0	0	0	0	0	1	0	0	0	0	0	0	0	0
1	169908023	rs671921	1_169908023_C_A_b37	A	C	0.04353	0.00990000000000002	0.0432	0.1034	0.0746	0.000800000000000023	ENSG00000000457	SCYL3	1	1	0	0	0	1	1	0	0	0	0	0	0	0	0	0	0	0	0	0	0	0	0	0	1	0	0	0	0	0	0	0	0
1	169916533	rs593406	1_169916533_C_A_b37	A	C	0.04353	0.00990000000000002	0.0432	0.1034	0.0746	0.000800000000000023	ENSG00000000457	SCYL3	1	1	0	0	0	1	1	0	0	0	0	0	0	0	0	0	0	0	0	0	0	0	0	0	1	0	0	0	0	0	0	0	0
1	169757316	rs12130372	1_169757316_A_G_b37	A	G	0.0395367	0.0109	0.0461	0.0895	0.0654	8e-04	ENSG00000000457	SCYL3	1	1	0	0	0	1	1	0	0	0	0	0	0	0	0	0	0	0	0	0	0	0	0	0	1	0	0	0	0	0	0	0	0
1	169895316	rs2806390	1_169895316_A_G_b37	G	A	0.04353	0.00990000000000002	0.0432	0.1034	0.0746	0.000800000000000023	ENSG00000000457	SCYL3	1	1	0	0	0	1	1	0	0	0	0	0	0	0	0	0	0	0	0	0	0	0	0	0	1	0	0	0	0	0	0	0	0
1	169930051	rs615485	1_169930051_T_C_b37	C	T	0.04353	0.00990000000000002	0.0432	0.1034	0.0746	0.000800000000000023	ENSG00000000457	SCYL3	1	1	0	0	0	1	1	0	0	0	0	0	0	0	0	0	0	0	0	0	0	0	0	0	1	0	0	0	0	0	0	0	0
1	169992277	rs114524241	1_169992277_T_C_b37	T	C	0.0417332	0.002	0.0432	0.1024	0.0746	8e-04	ENSG00000000457	SCYL3	1	1	0	0	0	1	1	0	0	0	0	0	0	0	0	0	0	0	0	0	0	0	0	0	1	0	0	0	0	0	0	0	0
1	169898095	rs2145046	1_169898095_G_C_b37	C	G	0.04353	0.00990000000000002	0.0432	0.1034	0.0746	0.000800000000000023	ENSG00000000457	SCYL3	1	1	0	0	0	1	1	0	0	0	0	0	0	0	0	0	0	0	0	0	0	0	0	0	1	0	0	0	0	0	0	0	0
1	169734937	rs17593568	1_169734937_T_A_b37	T	A	0.0453275	0.0119	0.0548	0.0974	0.0808	0	ENSG00000000457	SCYL3	1	1	0	0	0	1	1	0	0	0	0	0	0	0	0	0	0	0	0	0	0	0	0	0	1	0	0	0	0	0	0	0	0
1	169979603	rs12143260	1_169979603_T_G_b37	T	G	0.0417332	0.002	0.0432	0.1024	0.0746	8e-04	ENSG00000000457	SCYL3	1	1	0	0	0	1	1	0	0	0	0	0	0	0	0	0	0	0	0	0	0	0	0	0	1	0	0	0	0	0	0	0	0
1	169907138	rs517649	1_169907138_T_A_b37	A	T	0.04353	0.00990000000000002	0.0432	0.1034	0.0746	0.000800000000000023	ENSG00000000457	SCYL3	1	1	0	0	0	1	1	0	0	0	0	0	0	0	0	0	0	0	0	0	0	0	0	0	1	0	0	0	0	0	0	0	0
1	169746015	rs12125023	1_169746015_T_A_b37	T	A	0.0479233	0.0129	0.0533	0.0964	0.0941	8e-04	ENSG00000000457	SCYL3	1	1	0	0	0	1	1	0	0	0	0	0	0	0	0	0	0	0	0	0	0	0	0	0	1	0	0	0	0	0	0	0	0
1	169863381	rs76519675	1_169863381_G_T_b37	G	T	0.0427316	0.0089	0.0432	0.1034	0.0716	8e-04	ENSG00000000457	SCYL3	1	1	0	0	0	1	1	0	0	0	0	0	0	0	0	0	0	0	0	0	0	0	0	0	1	0	0	0	0	0	0	0	0
1	169924031	rs618149	1_169924031_T_C_b37	C	T	0.04353	0.00990000000000002	0.0432	0.1034	0.0746	0.000800000000000023	ENSG00000000457	SCYL3	1	1	0	0	0	1	1	0	0	0	0	0	0	0	0	0	0	0	0	0	0	0	0	0	1	0	0	0	0	0	0	0	0
1	169823790	rs12143301	1_169823790_C_G_b37	C	G	0.0425319	0.0109	0.0432	0.0964	0.0757	8e-04	ENSG00000000457	SCYL3	1	1	0	0	0	1	1	0	0	0	0	0	0	0	0	0	0	0	0	0	0	0	0	0	1	0	0	0	0	0	0	0	0
1	169732221	rs12120647	1_169732221_A_G_b37	A	G	0.0453275	0.0119	0.0548	0.0974	0.0808	0	ENSG00000000457	SCYL3	1	1	0	0	0	1	1	0	0	0	0	0	0	0	0	0	0	0	0	0	0	0	0	0	1	0	0	0	0	0	0	0	0
1	169723742	rs75936348	1_169723742_A_G_b37	A	G	0.0453275	0.0119	0.0548	0.0974	0.0808	0	ENSG00000000457	SCYL3	1	1	0	0	0	1	1	0	0	0	0	0	0	0	0	0	0	0	0	0	0	0	0	0	1	0	0	0	0	0	0	0	0
1	169941389	rs536080	1_169941389_C_T_b37	T	C	0.041733	0.002	0.0432	0.1024	0.0746	0.000800000000000023	ENSG00000000457	SCYL3	1	1	0	0	0	1	1	0	0	0	0	0	0	0	0	0	0	0	0	0	0	0	0	0	1	0	0	0	0	0	0	0	0
1	169868987	rs78571404	1_169868987_G_A_b37	G	A	0.0433307	0.0099	0.0432	0.1054	0.0716	8e-04	ENSG00000000457	SCYL3	1	1	0	0	0	1	1	0	0	0	0	0	0	0	0	0	0	0	0	0	0	0	0	0	1	0	0	0	0	0	0	0	0
1	169889236	rs2750019	1_169889236_T_C_b37	C	T	0.04353	0.00990000000000002	0.0432	0.1034	0.0746	0.000800000000000023	ENSG00000000457	SCYL3	1	1	0	0	0	1	1	0	0	0	0	0	0	0	0	0	0	0	0	0	0	0	0	0	1	0	0	0	0	0	0	0	0
1	169876286	rs12124750	1_169876286_T_C_b37	T	C	0.0435304	0.0099	0.0432	0.1054	0.0726	8e-04	ENSG00000000457	SCYL3	1	1	0	0	0	1	1	0	0	0	0	0	0	0	0	0	0	0	0	0	0	0	0	0	1	0	0	0	0	0	0	0	0
1	169840213	rs12119368	1_169840213_C_T_b37	C	T	0.0423323	0.0109	0.0432	0.0964	0.0746	8e-04	ENSG00000000457	SCYL3	1	1	0	0	0	1	1	0	0	0	0	0	0	0	0	0	0	0	0	0	0	0	0	0	1	0	0	0	0	0	0	0	0
1	169917021	rs606047	1_169917021_C_T_b37	T	C	0.04353	0.00990000000000002	0.0432	0.1034	0.0746	0.000800000000000023	ENSG00000000457	SCYL3	1	1	0	0	0	1	1	0	0	0	0	0	0	0	0	0	0	0	0	0	0	0	0	0	1	0	0	0	0	0	0	0	0
1	169735197	rs12121606	1_169735197_G_A_b37	G	A	0.0453275	0.0119	0.0548	0.0974	0.0808	0	ENSG00000000457	SCYL3	1	1	0	0	0	1	1	0	0	0	0	0	0	0	0	0	0	0	0	0	0	0	0	0	1	0	0	0	0	0	0	0	0
1	169811966	rs2272919	1_169811966_T_G_b37	T	G	0.0425319	0.0109	0.0432	0.0964	0.0757	8e-04	ENSG00000000457	SCYL3	1	1	0	0	0	1	1	0	0	0	0	0	0	0	0	0	0	0	0	0	0	0	0	0	1	0	0	0	0	0	0	0	0
1	169723608	rs78072633	1_169723608_G_A_b37	G	A	0.0453275	0.0119	0.0548	0.0974	0.0808	0	ENSG00000000457	SCYL3	1	1	0	0	0	1	1	0	0	0	0	0	0	0	0	0	0	0	0	0	0	0	0	0	1	0	0	0	0	0	0	0	0
1	169722279	rs12145504	1_169722279_A_G_b37	A	G	0.0453275	0.0119	0.0548	0.0974	0.0808	0	ENSG00000000457	SCYL3	1	1	0	0	0	1	1	0	0	0	0	0	0	0	0	0	0	0	0	0	0	0	0	0	1	0	0	0	0	0	0	0	0
1	169919566	rs554060	1_169919566_T_C_b37	T	C	0.0435304	0.0099	0.0432	0.1034	0.0746	8e-04	ENSG00000000457	SCYL3	1	1	0	0	0	1	1	0	0	0	0	0	0	0	0	0	0	0	0	0	0	0	0	0	1	0	0	0	0	0	0	0	0
1	169732279	rs75589232	1_169732279_C_A_b37	C	A	0.0453275	0.0119	0.0548	0.0974	0.0808	0	ENSG00000000457	SCYL3	1	1	0	0	0	1	1	0	0	0	0	0	0	0	0	0	0	0	0	0	0	0	0	0	1	0	0	0	0	0	0	0	0
1	169843017	rs12122419	1_169843017_C_T_b37	C	T	0.0423323	0.0109	0.0418	0.0974	0.0746	8e-04	ENSG00000000457	SCYL3	1	1	0	0	0	1	1	0	0	0	0	0	0	0	0	0	0	0	0	0	0	0	0	0	1	0	0	0	0	0	0	0	0
1	169929424	rs602556	1_169929424_A_G_b37	G	A	0.04353	0.00990000000000002	0.0432	0.1034	0.0746	0.000800000000000023	ENSG00000000457	SCYL3	1	1	0	0	0	1	1	0	0	0	0	0	0	0	0	0	0	0	0	0	0	0	0	0	1	0	0	0	0	0	0	0	0
1	169917081	rs606409	1_169917081_A_T_b37	T	A	0.04353	0.00990000000000002	0.0432	0.1034	0.0746	0.000800000000000023	ENSG00000000457	SCYL3	1	1	0	0	0	1	1	0	0	0	0	0	0	0	0	0	0	0	0	0	0	0	0	0	1	0	0	0	0	0	0	0	0
1	169731673	rs12123942	1_169731673_G_A_b37	G	A	0.0453275	0.0119	0.0548	0.0974	0.0808	0	ENSG00000000457	SCYL3	1	1	0	0	0	1	1	0	0	0	0	0	0	0	0	0	0	0	0	0	0	0	0	0	1	0	0	0	0	0	0	0	0
1	169889031	rs10800489	1_169889031_G_A_b37	A	G	0.04353	0.00990000000000002	0.0432	0.1034	0.0746	0.000800000000000023	ENSG00000000457	SCYL3	1	1	0	0	0	1	1	0	0	0	0	0	0	0	0	0	0	0	0	0	0	0	0	0	1	0	0	0	0	0	0	0	0
1	169889154	rs2750018	1_169889154_T_G_b37	G	T	0.04353	0.00990000000000002	0.0432	0.1034	0.0746	0.000800000000000023	ENSG00000000457	SCYL3	1	1	0	0	0	1	1	0	0	0	0	0	0	0	0	0	0	0	0	0	0	0	0	0	1	0	0	0	0	0	0	0	0
1	169908455	rs673789	1_169908455_G_C_b37	C	G	0.04353	0.00990000000000002	0.0432	0.1034	0.0746	0.000800000000000023	ENSG00000000457	SCYL3	1	1	0	0	0	1	1	0	0	0	0	0	0	0	0	0	0	0	0	0	0	0	0	0	1	0	0	0	0	0	0	0	0
1	169927576	rs664962	1_169927576_T_C_b37	C	T	0.04353	0.00990000000000002	0.0432	0.1034	0.0746	0.000800000000000023	ENSG00000000457	SCYL3	1	1	0	0	0	1	1	0	0	0	0	0	0	0	0	0	0	0	0	0	0	0	0	0	1	0	0	0	0	0	0	0	0
1	169756215	rs12132633	1_169756215_G_A_b37	G	A	0.0479233	0.0129	0.0533	0.0964	0.0941	8e-04	ENSG00000000457	SCYL3	1	1	0	0	0	1	1	0	0	0	0	0	0	0	0	0	0	0	0	0	0	0	0	0	1	0	0	0	0	0	0	0	0
1	169723675	rs114714306	1_169723675_G_A_b37	G	A	0.0455272	0.0119	0.0562	0.0974	0.0808	0	ENSG00000000457	SCYL3	1	1	0	0	0	1	1	0	0	0	0	0	0	0	0	0	0	0	0	0	0	0	0	0	1	0	0	0	0	0	0	0	0
1	169878742	rs78616638	1_169878742_A_G_b37	A	G	0.04373	0.0099	0.0432	0.1054	0.0736	8e-04	ENSG00000000457	SCYL3	1	1	0	0	0	1	1	0	0	0	0	0	0	0	0	0	0	0	0	0	0	0	0	0	1	0	0	0	0	0	0	0	0
1	169981815	rs12118305	1_169981815_G_A_b37	G	A	0.0417332	0.002	0.0432	0.1024	0.0746	8e-04	ENSG00000000457	SCYL3	1	1	0	0	0	1	1	0	0	0	0	0	0	0	0	0	0	0	0	0	0	0	0	0	1	0	0	0	0	0	0	0	0
1	169722857	rs76660846	1_169722857_C_T_b37	C	T	0.0455272	0.0119	0.0548	0.0974	0.0818	0	ENSG00000000457	SCYL3	1	1	0	0	0	1	1	0	0	0	0	0	0	0	0	0	0	0	0	0	0	0	0	0	1	0	0	0	0	0	0	0	0
1	170002173	rs76080697	1_170002173_A_T_b37	A	T	0.0417332	0.002	0.0432	0.1024	0.0746	8e-04	ENSG00000000457	SCYL3	1	1	0	0	0	1	1	0	0	0	0	0	0	0	0	0	0	0	0	0	0	0	0	0	1	0	0	0	0	0	0	0	0
1	169724310	rs12117889	1_169724310_A_G_b37	A	G	0.0453275	0.0119	0.0548	0.0974	0.0808	0	ENSG00000000457	SCYL3	1	1	0	0	0	1	1	0	0	0	0	0	0	0	0	0	0	0	0	0	0	0	0	0	1	0	0	0	0	0	0	0	0
1	169888101	rs79467438	1_169888101_C_T_b37	C	T	0.0435304	0.0099	0.0432	0.1034	0.0746	8e-04	ENSG00000000457	SCYL3	1	1	0	0	0	1	1	0	0	0	0	0	0	0	0	0	0	0	0	0	0	0	0	0	1	0	0	0	0	0	0	0	0
1	169822543	rs1046058	1_169822543_A_G_b37	A	G	0.0425319	0.0109	0.0432	0.0964	0.0757	8e-04	ENSG00000000457	SCYL3	1	1	0	0	0	1	1	0	0	0	0	0	0	0	0	0	0	0	0	0	0	0	0	0	1	0	0	0	0	0	0	0	0
1	169889800	rs656334	1_169889800_G_A_b37	A	G	0.04353	0.00990000000000002	0.0432	0.1034	0.0746	0.000800000000000023	ENSG00000000457	SCYL3	1	1	0	0	0	1	1	0	0	0	0	0	0	0	0	0	0	0	0	0	0	0	0	0	1	0	0	0	0	0	0	0	0
1	169890574	rs4519	1_169890574_T_A_b37	A	T	0.04353	0.00990000000000002	0.0432	0.1034	0.0746	0.000800000000000023	ENSG00000000457	SCYL3	1	1	0	0	0	1	1	0	0	0	0	0	0	0	0	0	0	0	0	0	0	0	0	0	1	0	0	0	0	0	0	0	0
1	169723140	rs74616395	1_169723140_T_C_b37	T	C	0.0453275	0.0119	0.0548	0.0974	0.0808	0	ENSG00000000457	SCYL3	1	1	0	0	0	1	1	0	0	0	0	0	0	0	0	0	0	0	0	0	0	0	0	0	1	0	0	0	0	0	0	0	0
1	169722055	rs75971149	1_169722055_T_G_b37	T	G	0.0453275	0.0119	0.0548	0.0974	0.0808	0	ENSG00000000457	SCYL3	1	1	0	0	0	1	1	0	0	0	0	0	0	0	0	0	0	0	0	0	0	0	0	0	1	0	0	0	0	0	0	0	0
1	169908200	rs672843	1_169908200_T_G_b37	G	T	0.04353	0.00990000000000002	0.0432	0.1034	0.0746	0.000800000000000023	ENSG00000000457	SCYL3	1	1	0	0	0	1	1	0	0	0	0	0	0	0	0	0	0	0	0	0	0	0	0	0	1	0	0	0	0	0	0	0	0
1	169813646	rs79697827	1_169813646_G_T_b37	G	T	0.0425319	0.0109	0.0432	0.0964	0.0757	8e-04	ENSG00000000457	SCYL3	1	1	0	0	0	1	1	0	0	0	0	0	0	0	0	0	0	0	0	0	0	0	0	0	1	0	0	0	0	0	0	0	0
1	169812534	rs17602072	1_169812534_C_A_b37	C	A	0.0425319	0.0109	0.0432	0.0964	0.0757	8e-04	ENSG00000000457	SCYL3	1	1	0	0	0	1	1	0	0	0	0	0	0	0	0	0	0	0	0	0	0	0	0	0	1	0	0	0	0	0	0	0	0
1	170002024	rs12119665	1_170002024_A_G_b37	A	G	0.0417332	0.002	0.0432	0.1024	0.0746	8e-04	ENSG00000000457	SCYL3	1	1	0	0	0	1	1	0	0	0	0	0	0	0	0	0	0	0	0	0	0	0	0	0	1	0	0	0	0	0	0	0	0
1	169732743	rs12132692	1_169732743_C_T_b37	C	T	0.0465256	0.0119	0.0562	0.1014	0.0808	8e-04	ENSG00000000457	SCYL3	1	1	0	0	0	1	1	0	0	0	0	0	0	0	0	0	0	0	0	0	0	0	0	0	1	0	0	0	0	0	0	0	0
1	170007355	rs12120229	1_170007355_T_C_b37	T	C	0.0417332	0.002	0.0432	0.1024	0.0746	8e-04	ENSG00000000457	SCYL3	1	1	0	0	0	1	1	0	0	0	0	0	0	0	0	0	0	0	0	0	0	0	0	0	1	0	0	0	0	0	0	0	0
1	169774284	rs78009560	1_169774284_C_G_b37	C	G	0.0417332	0.0109	0.0432	0.0964	0.0716	8e-04	ENSG00000000457	SCYL3	1	1	0	0	0	1	1	0	0	0	0	0	0	0	0	0	0	0	0	0	0	0	0	0	1	0	0	0	0	0	0	0	0
1	169758564	rs12132222	1_169758564_A_G_b37	A	G	0.0419329	0.0109	0.0432	0.0974	0.0716	8e-04	ENSG00000000457	SCYL3	1	1	0	0	0	1	1	0	0	0	0	0	0	0	0	0	0	0	0	0	0	0	0	0	1	0	0	0	0	0	0	0	0
1	169813353	rs76216148	1_169813353_T_A_b37	T	A	0.0425319	0.0109	0.0432	0.0964	0.0757	8e-04	ENSG00000000457	SCYL3	1	1	0	0	0	1	1	0	0	0	0	0	0	0	0	0	0	0	0	0	0	0	0	0	1	0	0	0	0	0	0	0	0
1	169731318	rs12130784	1_169731318_C_T_b37	C	T	0.0453275	0.0119	0.0548	0.0974	0.0808	0	ENSG00000000457	SCYL3	1	1	0	0	0	1	1	0	0	0	0	0	0	0	0	0	0	0	0	0	0	0	0	0	1	0	0	0	0	0	0	0	0
1	170042270	rs80042442	1_170042270_T_G_b37	T	G	0.0421326	0.002	0.0432	0.1024	0.0767	8e-04	ENSG00000000457	SCYL3	1	1	0	0	0	1	1	0	0	0	0	0	0	0	0	0	0	0	0	0	0	0	0	0	1	0	0	0	0	0	0	0	0
1	169723509	rs74613883	1_169723509_T_C_b37	T	C	0.0453275	0.0119	0.0548	0.0974	0.0808	0	ENSG00000000457	SCYL3	1	1	0	0	0	1	1	0	0	0	0	0	0	0	0	0	0	0	0	0	0	0	0	0	1	0	0	0	0	0	0	0	0
1	169855065	rs12146043	1_169855065_G_C_b37	G	C	0.0427316	0.0089	0.0432	0.1034	0.0716	8e-04	ENSG00000000457	SCYL3	1	1	0	0	0	1	1	0	0	0	0	0	0	0	0	0	0	0	0	0	0	0	0	0	1	0	0	0	0	0	0	0	0
1	169911186	rs61806094	1_169911186_T_A_b37	A	T	0.04353	0.00990000000000002	0.0432	0.1034	0.0746	0.000800000000000023	ENSG00000000457	SCYL3	1	1	0	0	0	1	1	0	0	0	0	0	0	0	0	0	0	0	0	0	0	0	0	0	1	0	0	0	0	0	0	0	0
1	169899067	rs647113	1_169899067_T_G_b37	G	T	0.04353	0.00990000000000002	0.0432	0.1034	0.0746	0.000800000000000023	ENSG00000000457	SCYL3	1	1	0	0	0	1	1	0	0	0	0	0	0	0	0	0	0	0	0	0	0	0	0	0	1	0	0	0	0	0	0	0	0
1	169807095	rs12123432	1_169807095_G_A_b37	G	A	0.0425319	0.0109	0.0432	0.0964	0.0757	8e-04	ENSG00000000457	SCYL3	1	1	0	0	0	1	1	0	0	0	0	0	0	0	0	0	0	0	0	0	0	0	0	0	1	0	0	0	0	0	0	0	0
1	169910517	rs612548	1_169910517_T_C_b37	C	T	0.044129	0.0109	0.0447	0.1034	0.0757	0.000800000000000023	ENSG00000000457	SCYL3	1	1	0	0	0	1	1	0	0	0	0	0	0	0	0	0	0	0	0	0	0	0	0	0	1	0	0	0	0	0	0	0	0
1	169929964	rs541711	1_169929964_T_G_b37	G	T	0.0429310000000001	0.00990000000000002	0.0432	0.1034	0.0716	0.000800000000000023	ENSG00000000457	SCYL3	1	1	0	0	0	1	1	0	0	0	0	0	0	0	0	0	0	0	0	0	0	0	0	0	1	0	0	0	0	0	0	0	0
1	169722940	rs77507144	1_169722940_T_G_b37	T	G	0.0453275	0.0119	0.0548	0.0974	0.0808	0	ENSG00000000457	SCYL3	1	1	0	0	0	1	1	0	0	0	0	0	0	0	0	0	0	0	0	0	0	0	0	0	1	0	0	0	0	0	0	0	0
1	169836765	rs12134837	1_169836765_A_G_b37	A	G	0.0425319	0.0109	0.0432	0.0964	0.0757	8e-04	ENSG00000000457	SCYL3	1	1	0	0	0	1	1	0	0	0	0	0	0	0	0	0	0	0	0	0	0	0	0	0	1	0	0	0	0	0	0	0	0
1	169919999	rs549537	1_169919999_A_G_b37	A	G	0.0435304	0.0099	0.0432	0.1034	0.0746	8e-04	ENSG00000000457	SCYL3	1	1	0	0	0	1	1	0	0	0	0	0	0	0	0	0	0	0	0	0	0	0	0	0	1	0	0	0	0	0	0	0	0
1	169732664	rs79018991	1_169732664_T_G_b37	T	G	0.0453275	0.0119	0.0548	0.0974	0.0808	0	ENSG00000000457	SCYL3	1	1	0	0	0	1	1	0	0	0	0	0	0	0	0	0	0	0	0	0	0	0	0	0	1	0	0	0	0	0	0	0	0
1	169913597	rs565397	1_169913597_C_G_b37	G	C	0.04353	0.00990000000000002	0.0432	0.1034	0.0746	0.000800000000000023	ENSG00000000457	SCYL3	1	1	0	0	0	1	1	0	0	0	0	0	0	0	0	0	0	0	0	0	0	0	0	0	1	0	0	0	0	0	0	0	0
1	169736457	rs12122776	1_169736457_G_A_b37	G	A	0.0455272	0.0119	0.0548	0.0984	0.0808	0	ENSG00000000457	SCYL3	1	1	0	0	0	1	1	0	0	0	0	0	0	0	0	0	0	0	0	0	0	0	0	0	1	0	0	0	0	0	0	0	0
1	169928110	rs558782	1_169928110_C_A_b37	A	C	0.04353	0.00990000000000002	0.0432	0.1034	0.0746	0.000800000000000023	ENSG00000000457	SCYL3	1	1	0	0	0	1	1	0	0	0	0	0	0	0	0	0	0	0	0	0	0	0	0	0	1	0	0	0	0	0	0	0	0
1	169911171	rs626006	1_169911171_G_A_b37	A	G	0.04353	0.00990000000000002	0.0432	0.1034	0.0746	0.000800000000000023	ENSG00000000457	SCYL3	1	1	0	0	0	1	1	0	0	0	0	0	0	0	0	0	0	0	0	0	0	0	0	0	1	0	0	0	0	0	0	0	0
1	169919715	rs655133	1_169919715_T_C_b37	C	T	0.04353	0.00990000000000002	0.0432	0.1034	0.0746	0.000800000000000023	ENSG00000000457	SCYL3	1	1	0	0	0	1	1	0	0	0	0	0	0	0	0	0	0	0	0	0	0	0	0	0	1	0	0	0	0	0	0	0	0
1	169722774	rs80165835	1_169722774_A_G_b37	A	G	0.0453275	0.0119	0.0548	0.0974	0.0808	0	ENSG00000000457	SCYL3	1	1	0	0	0	1	1	0	0	0	0	0	0	0	0	0	0	0	0	0	0	0	0	0	1	0	0	0	0	0	0	0	0
1	169905990	rs642352	1_169905990_G_C_b37	C	G	0.04353	0.00990000000000002	0.0432	0.1034	0.0746	0.000800000000000023	ENSG00000000457	SCYL3	1	1	0	0	0	1	1	0	0	0	0	0	0	0	0	0	0	0	0	0	0	0	0	0	1	0	0	0	0	0	0	0	0
1	169862071	rs12121045	1_169862071_T_C_b37	T	C	0.0427316	0.0089	0.0432	0.1034	0.0716	8e-04	ENSG00000000457	SCYL3	1	1	0	0	0	1	1	0	0	0	0	0	0	0	0	0	0	0	0	0	0	0	0	0	1	0	0	0	0	0	0	0	0
1	169726267	rs77764106	1_169726267_C_G_b37	C	G	0.0453275	0.0119	0.0548	0.0974	0.0808	0	ENSG00000000457	SCYL3	1	1	0	0	0	1	1	0	0	0	0	0	0	0	0	0	0	0	0	0	0	0	0	0	1	0	0	0	0	0	0	0	0
1	169987402	rs12145295	1_169987402_T_G_b37	T	G	0.0417332	0.002	0.0432	0.1024	0.0746	8e-04	ENSG00000000457	SCYL3	1	1	0	0	0	1	1	0	0	0	0	0	0	0	0	0	0	0	0	0	0	0	0	0	1	0	0	0	0	0	0	0	0
1	169866119	rs76390829	1_169866119_C_T_b37	C	T	0.0433307	0.0099	0.0432	0.1054	0.0716	8e-04	ENSG00000000457	SCYL3	1	1	0	0	0	1	1	0	0	0	0	0	0	0	0	0	0	0	0	0	0	0	0	0	1	0	0	0	0	0	0	0	0
1	169733459	rs12122582	1_169733459_T_G_b37	T	G	0.0453275	0.0119	0.0548	0.0974	0.0808	0	ENSG00000000457	SCYL3	1	1	0	0	0	1	1	0	0	0	0	0	0	0	0	0	0	0	0	0	0	0	0	0	1	0	0	0	0	0	0	0	0
1	169916088	rs591559	1_169916088_C_T_b37	T	C	0.04353	0.00990000000000002	0.0432	0.1034	0.0746	0.000800000000000023	ENSG00000000457	SCYL3	1	1	0	0	0	1	1	0	0	0	0	0	0	0	0	0	0	0	0	0	0	0	0	0	1	0	0	0	0	0	0	0	0
1	170009039	rs77992454	1_170009039_G_A_b37	G	A	0.0417332	0.002	0.0432	0.1024	0.0746	8e-04	ENSG00000000457	SCYL3	1	1	0	0	0	1	1	0	0	0	0	0	0	0	0	0	0	0	0	0	0	0	0	0	1	0	0	0	0	0	0	0	0
1	170089412	rs114499371	1_170089412_T_C_b37	T	C	0.019369	0	0.0216	0.0547	0.0276	0	ENSG00000000457	SCYL3	1	1	0	0	0	1	1	0	0	0	0	0	0	0	0	0	0	0	0	0	0	0	0	0	1	0	0	0	0	0	0	0	0
1	169732624	rs116005144	1_169732624_G_A_b37	G	A	0.0453275	0.0119	0.0548	0.0974	0.0808	0	ENSG00000000457	SCYL3	1	1	0	0	0	1	1	0	0	0	0	0	0	0	0	0	0	0	0	0	0	0	0	0	1	0	0	0	0	0	0	0	0
1	170001553	rs12122885	1_170001553_G_T_b37	G	T	0.0417332	0.002	0.0432	0.1024	0.0746	8e-04	ENSG00000000457	SCYL3	1	1	0	0	0	1	1	0	0	0	0	0	0	0	0	0	0	0	0	0	0	0	0	0	1	0	0	0	0	0	0	0	0
1	169992173	rs76830396	1_169992173_C_T_b37	C	T	0.0417332	0.002	0.0432	0.1024	0.0746	8e-04	ENSG00000000457	SCYL3	1	1	0	0	0	1	1	0	0	0	0	0	0	0	0	0	0	0	0	0	0	0	0	0	1	0	0	0	0	0	0	0	0
1	169781291	rs17529304	1_169781291_A_G_b37	A	G	0.0417332	0.0109	0.0432	0.0964	0.0716	8e-04	ENSG00000000457	SCYL3	1	1	0	0	0	1	1	0	0	0	0	0	0	0	0	0	0	0	0	0	0	0	0	0	1	0	0	0	0	0	0	0	0
1	169860355	rs12121614	1_169860355_G_C_b37	G	C	0.0427316	0.0089	0.0432	0.1034	0.0716	8e-04	ENSG00000000457	SCYL3	1	1	0	0	0	1	1	0	0	0	0	0	0	0	0	0	0	0	0	0	0	0	0	0	1	0	0	0	0	0	0	0	0
1	169718309	rs79587057	1_169718309_A_T_b37	A	T	0.0449281	0.0119	0.0548	0.0974	0.0787	0	ENSG00000000457	SCYL3	1	1	0	0	0	1	1	0	0	0	0	0	0	0	0	0	0	0	0	0	0	0	0	0	1	0	0	0	0	0	0	0	0
1	169726052	rs76792257	1_169726052_T_C_b37	T	C	0.0453275	0.0119	0.0548	0.0974	0.0808	0	ENSG00000000457	SCYL3	1	1	0	0	0	1	1	0	0	0	0	0	0	0	0	0	0	0	0	0	0	0	0	0	1	0	0	0	0	0	0	0	0
1	169735399	rs12121681	1_169735399_G_C_b37	G	C	0.0453275	0.0119	0.0548	0.0974	0.0808	0	ENSG00000000457	SCYL3	1	1	0	0	0	1	1	0	0	0	0	0	0	0	0	0	0	0	0	0	0	0	0	0	1	0	0	0	0	0	0	0	0
1	169928245	rs560414	1_169928245_T_C_b37	C	T	0.04353	0.00990000000000002	0.0432	0.1034	0.0746	0.000800000000000023	ENSG00000000457	SCYL3	1	1	0	0	0	1	1	0	0	0	0	0	0	0	0	0	0	0	0	0	0	0	0	0	1	0	0	0	0	0	0	0	0
1	169733708	rs77351127	1_169733708_G_C_b37	G	C	0.0453275	0.0119	0.0548	0.0974	0.0808	0	ENSG00000000457	SCYL3	1	1	0	0	0	1	1	0	0	0	0	0	0	0	0	0	0	0	0	0	0	0	0	0	1	0	0	0	0	0	0	0	0
1	169735273	rs12129443	1_169735273_C_G_b37	C	G	0.0453275	0.0119	0.0548	0.0974	0.0808	0	ENSG00000000457	SCYL3	1	1	0	0	0	1	1	0	0	0	0	0	0	0	0	0	0	0	0	0	0	0	0	0	1	0	0	0	0	0	0	0	0
1	169824203	rs10489173	1_169824203_A_G_b37	A	G	0.0425319	0.0109	0.0432	0.0964	0.0757	8e-04	ENSG00000000457	SCYL3	1	1	0	0	0	1	1	0	0	0	0	0	0	0	0	0	0	0	0	0	0	0	0	0	1	0	0	0	0	0	0	0	0
1	170070836	rs79382269	1_170070836_C_T_b37	C	T	0.019369	0	0.0216	0.0547	0.0276	0	ENSG00000000457	SCYL3	1	1	0	0	0	1	1	0	0	0	0	0	0	0	0	0	0	0	0	0	0	0	0	0	1	0	0	0	0	0	0	0	0
1	169863165	rs75851226	1_169863165_A_C_b37	A	C	0.0427316	0.0089	0.0432	0.1034	0.0716	8e-04	ENSG00000000460	C1orf112	1	1	0	0	1	0	1	0	1	1	0	0	0	0	0	0	0	0	0	0	0	0	0	0	1	0	0	0	0	0	0	0	0
1	170039757	rs79952789	1_170039757_T_C_b37	T	C	0.0421326	0.002	0.0432	0.1024	0.0767	8e-04	ENSG00000000460	C1orf112	1	1	0	0	1	0	1	0	1	1	0	0	0	0	0	0	0	0	0	0	0	0	0	0	1	0	0	0	0	0	0	0	0
1	169931998	rs644834	1_169931998_C_A_b37	A	C	0.041733	0.002	0.0447	0.1024	0.0736	0.000800000000000023	ENSG00000000460	C1orf112	1	1	0	0	1	0	1	0	1	1	0	0	0	0	0	0	0	0	0	0	0	0	0	0	1	0	0	0	0	0	0	0	0
1	169725505	rs4550117	1_169725505_A_G_b37	A	G	0.0453275	0.0119	0.0548	0.0974	0.0808	0	ENSG00000000460	C1orf112	1	1	0	0	1	0	1	0	1	1	0	0	0	0	0	0	0	0	0	0	0	0	0	0	1	0	0	0	0	0	0	0	0
1	169725425	rs4537624	1_169725425_G_T_b37	G	T	0.0453275	0.0119	0.0548	0.0974	0.0808	0	ENSG00000000460	C1orf112	1	1	0	0	1	0	1	0	1	1	0	0	0	0	0	0	0	0	0	0	0	0	0	0	1	0	0	0	0	0	0	0	0
1	169721968	rs17527744	1_169721968_A_C_b37	A	C	0.0453275	0.0119	0.0548	0.0974	0.0808	0	ENSG00000000460	C1orf112	1	1	0	0	1	0	1	0	1	1	0	0	0	0	0	0	0	0	0	0	0	0	0	0	1	0	0	0	0	0	0	0	0
1	169802511	rs114038607	1_169802511_C_T_b37	C	T	0.0265575	0.0109	0.0231	0.0487	0.0573	8e-04	ENSG00000000460	C1orf112	1	1	0	0	1	0	1	0	1	1	0	0	0	0	0	0	0	0	0	0	0	0	0	0	1	0	0	0	0	0	0	0	0
1	169893330	rs544008	1_169893330_C_A_b37	A	C	0.044129	0.00990000000000002	0.0447	0.1034	0.0767	0.000800000000000023	ENSG00000000460	C1orf112	1	1	0	0	1	0	1	0	1	1	0	0	0	0	0	0	0	0	0	0	0	0	0	0	1	0	0	0	0	0	0	0	0
1	169952385	rs2057249	1_169952385_G_T_b37	T	G	0.041733	0.002	0.0432	0.1024	0.0746	0.000800000000000023	ENSG00000000460	C1orf112	1	1	0	0	1	0	1	0	1	1	0	0	0	0	0	0	0	0	0	0	0	0	0	0	1	0	0	0	0	0	0	0	0
1	169916088	rs591559	1_169916088_C_T_b37	T	C	0.04353	0.00990000000000002	0.0432	0.1034	0.0746	0.000800000000000023	ENSG00000000460	C1orf112	1	1	0	0	1	0	1	0	1	1	0	0	0	0	0	0	0	0	0	0	0	0	0	0	1	0	0	0	0	0	0	0	0
1	169875679	rs12124561	1_169875679_T_C_b37	T	C	0.0433307	0.0099	0.0432	0.1044	0.0726	8e-04	ENSG00000000460	C1orf112	1	1	0	0	1	0	1	0	1	1	0	0	0	0	0	0	0	0	0	0	0	0	0	0	1	0	0	0	0	0	0	0	0
1	170066896	rs12120025	1_170066896_T_C_b37	T	C	0.019369	0	0.0216	0.0547	0.0276	0	ENSG00000000460	C1orf112	1	1	0	0	1	0	1	0	1	1	0	0	0	0	0	0	0	0	0	0	0	0	0	0	1	0	0	0	0	0	0	0	0
1	170027210	rs12130150	1_170027210_T_A_b37	T	A	0.0421326	0.002	0.0432	0.1024	0.0767	8e-04	ENSG00000000460	C1orf112	1	1	0	0	1	0	1	0	1	1	0	0	0	0	0	0	0	0	0	0	0	0	0	0	1	0	0	0	0	0	0	0	0
1	169960935	rs583604	1_169960935_T_C_b37	T	C	0.0417332	0.002	0.0432	0.1024	0.0746	8e-04	ENSG00000000460	C1orf112	1	1	0	0	1	0	1	0	1	1	0	0	0	0	0	0	0	0	0	0	0	0	0	0	1	0	0	0	0	0	0	0	0
1	169869660	rs12123835	1_169869660_T_C_b37	T	C	0.0433307	0.0099	0.0432	0.1054	0.0716	8e-04	ENSG00000000460	C1orf112	1	1	0	0	1	0	1	0	1	1	0	0	0	0	0	0	0	0	0	0	0	0	0	0	1	0	0	0	0	0	0	0	0
1	169871990	rs79628173	1_169871990_G_A_b37	G	A	0.0433307	0.0099	0.0432	0.1054	0.0716	8e-04	ENSG00000000460	C1orf112	1	1	0	0	1	0	1	0	1	1	0	0	0	0	0	0	0	0	0	0	0	0	0	0	1	0	0	0	0	0	0	0	0
1	169867625	rs76971725	1_169867625_G_T_b37	G	T	0.0433307	0.0099	0.0432	0.1054	0.0716	8e-04	ENSG00000000460	C1orf112	1	1	0	0	1	0	1	0	1	1	0	0	0	0	0	0	0	0	0	0	0	0	0	0	1	0	0	0	0	0	0	0	0
1	169725898	rs76105508	1_169725898_G_A_b37	G	A	0.0453275	0.0119	0.0548	0.0974	0.0808	0	ENSG00000000460	C1orf112	1	1	0	0	1	0	1	0	1	1	0	0	0	0	0	0	0	0	0	0	0	0	0	0	1	0	0	0	0	0	0	0	0
1	169733841	rs74830193	1_169733841_G_A_b37	G	A	0.0453275	0.0119	0.0548	0.0974	0.0808	0	ENSG00000000460	C1orf112	1	1	0	0	1	0	1	0	1	1	0	0	0	0	0	0	0	0	0	0	0	0	0	0	1	0	0	0	0	0	0	0	0
1	169969444	rs511609	1_169969444_G_A_b37	A	G	0.041733	0.002	0.0432	0.1024	0.0746	0.000800000000000023	ENSG00000000460	C1orf112	1	1	0	0	1	0	1	0	1	1	0	0	0	0	0	0	0	0	0	0	0	0	0	0	1	0	0	0	0	0	0	0	0
1	169840213	rs12119368	1_169840213_C_T_b37	C	T	0.0423323	0.0109	0.0432	0.0964	0.0746	8e-04	ENSG00000000460	C1orf112	1	1	0	0	1	0	1	0	1	1	0	0	0	0	0	0	0	0	0	0	0	0	0	0	1	0	0	0	0	0	0	0	0
1	169990017	rs79863685	1_169990017_A_C_b37	A	C	0.0417332	0.002	0.0432	0.1024	0.0746	8e-04	ENSG00000000460	C1orf112	1	1	0	0	1	0	1	0	1	1	0	0	0	0	0	0	0	0	0	0	0	0	0	0	1	0	0	0	0	0	0	0	0
1	169889132	rs2806387	1_169889132_G_C_b37	C	G	0.04353	0.00990000000000002	0.0432	0.1034	0.0746	0.000800000000000023	ENSG00000000460	C1orf112	1	1	0	0	1	0	1	0	1	1	0	0	0	0	0	0	0	0	0	0	0	0	0	0	1	0	0	0	0	0	0	0	0
1	169800690	rs17601631	1_169800690_A_G_b37	A	G	0.0425319	0.0109	0.0432	0.0964	0.0757	8e-04	ENSG00000000460	C1orf112	1	1	0	0	1	0	1	0	1	1	0	0	0	0	0	0	0	0	0	0	0	0	0	0	1	0	0	0	0	0	0	0	0
1	169731673	rs12123942	1_169731673_G_A_b37	G	A	0.0453275	0.0119	0.0548	0.0974	0.0808	0	ENSG00000000460	C1orf112	1	1	0	0	1	0	1	0	1	1	0	0	0	0	0	0	0	0	0	0	0	0	0	0	1	0	0	0	0	0	0	0	0
1	169728290	rs190949251	1_169728290_G_T_b37	G	T	0.0453275	0.0119	0.0548	0.0974	0.0808	0	ENSG00000000460	C1orf112	1	1	0	0	1	0	1	0	1	1	0	0	0	0	0	0	0	0	0	0	0	0	0	0	1	0	0	0	0	0	0	0	0
1	169734851	rs75460658	1_169734851_C_T_b37	C	T	0.0455272	0.0129	0.0548	0.0974	0.0808	0	ENSG00000000460	C1orf112	1	1	0	0	1	0	1	0	1	1	0	0	0	0	0	0	0	0	0	0	0	0	0	0	1	0	0	0	0	0	0	0	0
1	169889031	rs10800489	1_169889031_G_A_b37	A	G	0.04353	0.00990000000000002	0.0432	0.1034	0.0746	0.000800000000000023	ENSG00000000460	C1orf112	1	1	0	0	1	0	1	0	1	1	0	0	0	0	0	0	0	0	0	0	0	0	0	0	1	0	0	0	0	0	0	0	0
1	169969574	rs510681	1_169969574_G_A_b37	A	G	0.041733	0.002	0.0432	0.1024	0.0746	0.000800000000000023	ENSG00000000460	C1orf112	1	1	0	0	1	0	1	0	1	1	0	0	0	0	0	0	0	0	0	0	0	0	0	0	1	0	0	0	0	0	0	0	0
1	169911186	rs61806094	1_169911186_T_A_b37	A	T	0.04353	0.00990000000000002	0.0432	0.1034	0.0746	0.000800000000000023	ENSG00000000460	C1orf112	1	1	0	0	1	0	1	0	1	1	0	0	0	0	0	0	0	0	0	0	0	0	0	0	1	0	0	0	0	0	0	0	0
1	169949429	rs562054	1_169949429_C_T_b37	T	C	0.041733	0.002	0.0432	0.1024	0.0746	0.000800000000000023	ENSG00000000460	C1orf112	1	1	0	0	1	0	1	0	1	1	0	0	0	0	0	0	0	0	0	0	0	0	0	0	1	0	0	0	0	0	0	0	0
1	169898095	rs2145046	1_169898095_G_C_b37	C	G	0.04353	0.00990000000000002	0.0432	0.1034	0.0746	0.000800000000000023	ENSG00000000460	C1orf112	1	1	0	0	1	0	1	0	1	1	0	0	0	0	0	0	0	0	0	0	0	0	0	0	1	0	0	0	0	0	0	0	0
1	169783246	rs12120114	1_169783246_G_A_b37	G	A	0.0417332	0.0109	0.0432	0.0964	0.0716	8e-04	ENSG00000000460	C1orf112	1	1	0	0	1	0	1	0	1	1	0	0	0	0	0	0	0	0	0	0	0	0	0	0	1	0	0	0	0	0	0	0	0
1	169895316	rs2806390	1_169895316_A_G_b37	G	A	0.04353	0.00990000000000002	0.0432	0.1034	0.0746	0.000800000000000023	ENSG00000000460	C1orf112	1	1	0	0	1	0	1	0	1	1	0	0	0	0	0	0	0	0	0	0	0	0	0	0	1	0	0	0	0	0	0	0	0
1	169836765	rs12134837	1_169836765_A_G_b37	A	G	0.0425319	0.0109	0.0432	0.0964	0.0757	8e-04	ENSG00000000460	C1orf112	1	1	0	0	1	0	1	0	1	1	0	0	0	0	0	0	0	0	0	0	0	0	0	0	1	0	0	0	0	0	0	0	0
1	169899067	rs647113	1_169899067_T_G_b37	G	T	0.04353	0.00990000000000002	0.0432	0.1034	0.0746	0.000800000000000023	ENSG00000000460	C1orf112	1	1	0	0	1	0	1	0	1	1	0	0	0	0	0	0	0	0	0	0	0	0	0	0	1	0	0	0	0	0	0	0	0
1	169930049	rs542570	1_169930049_C_T_b37	T	C	0.04353	0.00990000000000002	0.0432	0.1034	0.0746	0.000800000000000023	ENSG00000000460	C1orf112	1	1	0	0	1	0	1	0	1	1	0	0	0	0	0	0	0	0	0	0	0	0	0	0	1	0	0	0	0	0	0	0	0
1	169732664	rs79018991	1_169732664_T_G_b37	T	G	0.0453275	0.0119	0.0548	0.0974	0.0808	0	ENSG00000000460	C1orf112	1	1	0	0	1	0	1	0	1	1	0	0	0	0	0	0	0	0	0	0	0	0	0	0	1	0	0	0	0	0	0	0	0
1	169862071	rs12121045	1_169862071_T_C_b37	T	C	0.0427316	0.0089	0.0432	0.1034	0.0716	8e-04	ENSG00000000460	C1orf112	1	1	0	0	1	0	1	0	1	1	0	0	0	0	0	0	0	0	0	0	0	0	0	0	1	0	0	0	0	0	0	0	0
1	169733918	rs77846413	1_169733918_C_A_b37	C	A	0.0453275	0.0119	0.0548	0.0974	0.0808	0	ENSG00000000460	C1orf112	1	1	0	0	1	0	1	0	1	1	0	0	0	0	0	0	0	0	0	0	0	0	0	0	1	0	0	0	0	0	0	0	0
1	169907138	rs517649	1_169907138_T_A_b37	A	T	0.04353	0.00990000000000002	0.0432	0.1034	0.0746	0.000800000000000023	ENSG00000000460	C1orf112	1	1	0	0	1	0	1	0	1	1	0	0	0	0	0	0	0	0	0	0	0	0	0	0	1	0	0	0	0	0	0	0	0
1	169992277	rs114524241	1_169992277_T_C_b37	T	C	0.0417332	0.002	0.0432	0.1024	0.0746	8e-04	ENSG00000000460	C1orf112	1	1	0	0	1	0	1	0	1	1	0	0	0	0	0	0	0	0	0	0	0	0	0	0	1	0	0	0	0	0	0	0	0
1	170002173	rs76080697	1_170002173_A_T_b37	A	T	0.0417332	0.002	0.0432	0.1024	0.0746	8e-04	ENSG00000000460	C1orf112	1	1	0	0	1	0	1	0	1	1	0	0	0	0	0	0	0	0	0	0	0	0	0	0	1	0	0	0	0	0	0	0	0
1	169904525	rs478116	1_169904525_T_C_b37	C	T	0.04353	0.00990000000000002	0.0432	0.1034	0.0746	0.000800000000000023	ENSG00000000460	C1orf112	1	1	0	0	1	0	1	0	1	1	0	0	0	0	0	0	0	0	0	0	0	0	0	0	1	0	0	0	0	0	0	0	0
1	169899020	rs522017	1_169899020_G_A_b37	A	G	0.04353	0.00990000000000002	0.0432	0.1034	0.0746	0.000800000000000023	ENSG00000000460	C1orf112	1	1	0	0	1	0	1	0	1	1	0	0	0	0	0	0	0	0	0	0	0	0	0	0	1	0	0	0	0	0	0	0	0
1	170017006	rs12135355	1_170017006_C_T_b37	C	T	0.0421326	0.002	0.0432	0.1024	0.0767	8e-04	ENSG00000000460	C1orf112	1	1	0	0	1	0	1	0	1	1	0	0	0	0	0	0	0	0	0	0	0	0	0	0	1	0	0	0	0	0	0	0	0
1	169785215	rs76616531	1_169785215_A_C_b37	A	C	0.0417332	0.0109	0.0432	0.0964	0.0716	8e-04	ENSG00000000460	C1orf112	1	1	0	0	1	0	1	0	1	1	0	0	0	0	0	0	0	0	0	0	0	0	0	0	1	0	0	0	0	0	0	0	0
1	169816201	rs12124775	1_169816201_T_C_b37	T	C	0.0425319	0.0109	0.0432	0.0964	0.0757	8e-04	ENSG00000000460	C1orf112	1	1	0	0	1	0	1	0	1	1	0	0	0	0	0	0	0	0	0	0	0	0	0	0	1	0	0	0	0	0	0	0	0
1	169967952	rs687195	1_169967952_A_G_b37	G	A	0.04373	0.002	0.0432	0.1024	0.0849	0.000800000000000023	ENSG00000000460	C1orf112	1	1	0	0	1	0	1	0	1	1	0	0	0	0	0	0	0	0	0	0	0	0	0	0	1	0	0	0	0	0	0	0	0
1	169875786	rs12127211	1_169875786_G_A_b37	G	A	0.0435304	0.0099	0.0432	0.1054	0.0726	8e-04	ENSG00000000460	C1orf112	1	1	0	0	1	0	1	0	1	1	0	0	0	0	0	0	0	0	0	0	0	0	0	0	1	0	0	0	0	0	0	0	0
1	169906992	rs657254	1_169906992_A_G_b37	G	A	0.04353	0.00990000000000002	0.0432	0.1034	0.0746	0.000800000000000023	ENSG00000000460	C1orf112	1	1	0	0	1	0	1	0	1	1	0	0	0	0	0	0	0	0	0	0	0	0	0	0	1	0	0	0	0	0	0	0	0
1	169733708	rs77351127	1_169733708_G_C_b37	G	C	0.0453275	0.0119	0.0548	0.0974	0.0808	0	ENSG00000000460	C1orf112	1	1	0	0	1	0	1	0	1	1	0	0	0	0	0	0	0	0	0	0	0	0	0	0	1	0	0	0	0	0	0	0	0
1	170002024	rs12119665	1_170002024_A_G_b37	A	G	0.0417332	0.002	0.0432	0.1024	0.0746	8e-04	ENSG00000000460	C1orf112	1	1	0	0	1	0	1	0	1	1	0	0	0	0	0	0	0	0	0	0	0	0	0	0	1	0	0	0	0	0	0	0	0
1	169863381	rs76519675	1_169863381_G_T_b37	G	T	0.0427316	0.0089	0.0432	0.1034	0.0716	8e-04	ENSG00000000460	C1orf112	1	1	0	0	1	0	1	0	1	1	0	0	0	0	0	0	0	0	0	0	0	0	0	0	1	0	0	0	0	0	0	0	0
1	169868987	rs78571404	1_169868987_G_A_b37	G	A	0.0433307	0.0099	0.0432	0.1054	0.0716	8e-04	ENSG00000000460	C1orf112	1	1	0	0	1	0	1	0	1	1	0	0	0	0	0	0	0	0	0	0	0	0	0	0	1	0	0	0	0	0	0	0	0
1	169732371	rs79067730	1_169732371_G_C_b37	G	C	0.0453275	0.0119	0.0548	0.0974	0.0808	0	ENSG00000000460	C1orf112	1	1	0	0	1	0	1	0	1	1	0	0	0	0	0	0	0	0	0	0	0	0	0	0	1	0	0	0	0	0	0	0	0
1	169911184	rs61806093	1_169911184_T_TGG_b37	G	T	0.043331	0.00990000000000002	0.0432	0.1024	0.0746	0.000800000000000023	ENSG00000000460	C1orf112	1	1	0	0	1	0	1	0	1	1	0	0	0	0	0	0	0	0	0	0	0	0	0	0	1	0	0	0	0	0	0	0	0
1	170042270	rs80042442	1_170042270_T_G_b37	T	G	0.0421326	0.002	0.0432	0.1024	0.0767	8e-04	ENSG00000000460	C1orf112	1	1	0	0	1	0	1	0	1	1	0	0	0	0	0	0	0	0	0	0	0	0	0	0	1	0	0	0	0	0	0	0	0
1	169890574	rs4519	1_169890574_T_A_b37	A	T	0.04353	0.00990000000000002	0.0432	0.1034	0.0746	0.000800000000000023	ENSG00000000460	C1orf112	1	1	0	0	1	0	1	0	1	1	0	0	0	0	0	0	0	0	0	0	0	0	0	0	1	0	0	0	0	0	0	0	0
1	170091838	rs12145430	1_170091838_C_T_b37	C	T	0.019369	0	0.0216	0.0547	0.0276	0	ENSG00000000460	C1orf112	1	1	0	0	1	0	1	0	1	1	0	0	0	0	0	0	0	0	0	0	0	0	0	0	1	0	0	0	0	0	0	0	0
1	169905449	rs629593	1_169905449_A_C_b37	C	A	0.04353	0.00990000000000002	0.0432	0.1034	0.0746	0.000800000000000023	ENSG00000000460	C1orf112	1	1	0	0	1	0	1	0	1	1	0	0	0	0	0	0	0	0	0	0	0	0	0	0	1	0	0	0	0	0	0	0	0
1	169866119	rs76390829	1_169866119_C_T_b37	C	T	0.0433307	0.0099	0.0432	0.1054	0.0716	8e-04	ENSG00000000460	C1orf112	1	1	0	0	1	0	1	0	1	1	0	0	0	0	0	0	0	0	0	0	0	0	0	0	1	0	0	0	0	0	0	0	0
1	169897984	rs676020	1_169897984_G_A_b37	A	G	0.04353	0.00990000000000002	0.0432	0.1034	0.0746	0.000800000000000023	ENSG00000000460	C1orf112	1	1	0	0	1	0	1	0	1	1	0	0	0	0	0	0	0	0	0	0	0	0	0	0	1	0	0	0	0	0	0	0	0
1	170089412	rs114499371	1_170089412_T_C_b37	T	C	0.019369	0	0.0216	0.0547	0.0276	0	ENSG00000000460	C1orf112	1	1	0	0	1	0	1	0	1	1	0	0	0	0	0	0	0	0	0	0	0	0	0	0	1	0	0	0	0	0	0	0	0
1	169731024	rs79485865	1_169731024_T_C_b37	T	C	0.0453275	0.0119	0.0548	0.0974	0.0808	0	ENSG00000000460	C1orf112	1	1	0	0	1	0	1	0	1	1	0	0	0	0	0	0	0	0	0	0	0	0	0	0	1	0	0	0	0	0	0	0	0
1	169915603	rs686911	1_169915603_A_G_b37	G	A	0.04353	0.00990000000000002	0.0432	0.1034	0.0746	0.000800000000000023	ENSG00000000460	C1orf112	1	1	0	0	1	0	1	0	1	1	0	0	0	0	0	0	0	0	0	0	0	0	0	0	1	0	0	0	0	0	0	0	0
1	169731318	rs12130784	1_169731318_C_T_b37	C	T	0.0453275	0.0119	0.0548	0.0974	0.0808	0	ENSG00000000460	C1orf112	1	1	0	0	1	0	1	0	1	1	0	0	0	0	0	0	0	0	0	0	0	0	0	0	1	0	0	0	0	0	0	0	0
1	169734143	rs78177553	1_169734143_A_G_b37	A	G	0.0455272	0.0119	0.0548	0.0984	0.0808	0	ENSG00000000460	C1orf112	1	1	0	0	1	0	1	0	1	1	0	0	0	0	0	0	0	0	0	0	0	0	0	0	1	0	0	0	0	0	0	0	0
1	169732624	rs116005144	1_169732624_G_A_b37	G	A	0.0453275	0.0119	0.0548	0.0974	0.0808	0	ENSG00000000460	C1orf112	1	1	0	0	1	0	1	0	1	1	0	0	0	0	0	0	0	0	0	0	0	0	0	0	1	0	0	0	0	0	0	0	0
1	169725904	rs80126977	1_169725904_T_C_b37	T	C	0.0453275	0.0119	0.0548	0.0974	0.0808	0	ENSG00000000460	C1orf112	1	1	0	0	1	0	1	0	1	1	0	0	0	0	0	0	0	0	0	0	0	0	0	0	1	0	0	0	0	0	0	0	0
1	169892117	rs576225	1_169892117_C_T_b37	T	C	0.04393	0.00990000000000002	0.0447	0.1044	0.0746	0.000800000000000023	ENSG00000000460	C1orf112	1	1	0	0	1	0	1	0	1	1	0	0	0	0	0	0	0	0	0	0	0	0	0	0	1	0	0	0	0	0	0	0	0
1	169735399	rs12121681	1_169735399_G_C_b37	G	C	0.0453275	0.0119	0.0548	0.0974	0.0808	0	ENSG00000000460	C1orf112	1	1	0	0	1	0	1	0	1	1	0	0	0	0	0	0	0	0	0	0	0	0	0	0	1	0	0	0	0	0	0	0	0
1	169924031	rs618149	1_169924031_T_C_b37	C	T	0.04353	0.00990000000000002	0.0432	0.1034	0.0746	0.000800000000000023	ENSG00000000460	C1orf112	1	1	0	0	1	0	1	0	1	1	0	0	0	0	0	0	0	0	0	0	0	0	0	0	1	0	0	0	0	0	0	0	0
1	169735829	rs76670206	1_169735829_C_A_b37	C	A	0.0453275	0.0119	0.0548	0.0974	0.0808	0	ENSG00000000460	C1orf112	1	1	0	0	1	0	1	0	1	1	0	0	0	0	0	0	0	0	0	0	0	0	0	0	1	0	0	0	0	0	0	0	0
1	169892661	rs590181	1_169892661_T_C_b37	C	T	0.044329	0.00990000000000002	0.0432	0.1034	0.0787	0.000800000000000023	ENSG00000000460	C1orf112	1	1	0	0	1	0	1	0	1	1	0	0	0	0	0	0	0	0	0	0	0	0	0	0	1	0	0	0	0	0	0	0	0
1	169908023	rs671921	1_169908023_C_A_b37	A	C	0.04353	0.00990000000000002	0.0432	0.1034	0.0746	0.000800000000000023	ENSG00000000460	C1orf112	1	1	0	0	1	0	1	0	1	1	0	0	0	0	0	0	0	0	0	0	0	0	0	0	1	0	0	0	0	0	0	0	0
1	169919566	rs554060	1_169919566_T_C_b37	T	C	0.0435304	0.0099	0.0432	0.1034	0.0746	8e-04	ENSG00000000460	C1orf112	1	1	0	0	1	0	1	0	1	1	0	0	0	0	0	0	0	0	0	0	0	0	0	0	1	0	0	0	0	0	0	0	0
1	169749390	rs79593867	1_169749390_C_A_b37	C	A	0.0479233	0.0129	0.0533	0.0964	0.0941	8e-04	ENSG00000000460	C1orf112	1	1	0	0	1	0	1	0	1	1	0	0	0	0	0	0	0	0	0	0	0	0	0	0	1	0	0	0	0	0	0	0	0
1	169981815	rs12118305	1_169981815_G_A_b37	G	A	0.0417332	0.002	0.0432	0.1024	0.0746	8e-04	ENSG00000000460	C1orf112	1	1	0	0	1	0	1	0	1	1	0	0	0	0	0	0	0	0	0	0	0	0	0	0	1	0	0	0	0	0	0	0	0
1	169896419	rs495092	1_169896419_C_A_b37	A	C	0.04353	0.00990000000000002	0.0432	0.1034	0.0746	0.000800000000000023	ENSG00000000460	C1orf112	1	1	0	0	1	0	1	0	1	1	0	0	0	0	0	0	0	0	0	0	0	0	0	0	1	0	0	0	0	0	0	0	0
1	169917021	rs606047	1_169917021_C_T_b37	T	C	0.04353	0.00990000000000002	0.0432	0.1034	0.0746	0.000800000000000023	ENSG00000000460	C1orf112	1	1	0	0	1	0	1	0	1	1	0	0	0	0	0	0	0	0	0	0	0	0	0	0	1	0	0	0	0	0	0	0	0
1	169889236	rs2750019	1_169889236_T_C_b37	C	T	0.04353	0.00990000000000002	0.0432	0.1034	0.0746	0.000800000000000023	ENSG00000000460	C1orf112	1	1	0	0	1	0	1	0	1	1	0	0	0	0	0	0	0	0	0	0	0	0	0	0	1	0	0	0	0	0	0	0	0
1	169735197	rs12121606	1_169735197_G_A_b37	G	A	0.0453275	0.0119	0.0548	0.0974	0.0808	0	ENSG00000000460	C1orf112	1	1	0	0	1	0	1	0	1	1	0	0	0	0	0	0	0	0	0	0	0	0	0	0	1	0	0	0	0	0	0	0	0
1	169746015	rs12125023	1_169746015_T_A_b37	T	A	0.0479233	0.0129	0.0533	0.0964	0.0941	8e-04	ENSG00000000460	C1orf112	1	1	0	0	1	0	1	0	1	1	0	0	0	0	0	0	0	0	0	0	0	0	0	0	1	0	0	0	0	0	0	0	0
1	169876994	rs12128308	1_169876994_G_A_b37	G	A	0.04373	0.0099	0.0432	0.1054	0.0726	0.0015	ENSG00000000460	C1orf112	1	1	0	0	1	0	1	0	1	1	0	0	0	0	0	0	0	0	0	0	0	0	0	0	1	0	0	0	0	0	0	0	0
1	169822543	rs1046058	1_169822543_A_G_b37	A	G	0.0425319	0.0109	0.0432	0.0964	0.0757	8e-04	ENSG00000000460	C1orf112	1	1	0	0	1	0	1	0	1	1	0	0	0	0	0	0	0	0	0	0	0	0	0	0	1	0	0	0	0	0	0	0	0
1	169734937	rs17593568	1_169734937_T_A_b37	T	A	0.0453275	0.0119	0.0548	0.0974	0.0808	0	ENSG00000000460	C1orf112	1	1	0	0	1	0	1	0	1	1	0	0	0	0	0	0	0	0	0	0	0	0	0	0	1	0	0	0	0	0	0	0	0
1	169748286	rs17593862	1_169748286_C_T_b37	C	T	0.0479233	0.0129	0.0533	0.0964	0.0941	8e-04	ENSG00000000460	C1orf112	1	1	0	0	1	0	1	0	1	1	0	0	0	0	0	0	0	0	0	0	0	0	0	0	1	0	0	0	0	0	0	0	0
1	169883536	rs28652825	1_169883536_G_A_b37	G	A	0.0439297	0.0099	0.0432	0.1064	0.0736	8e-04	ENSG00000000460	C1orf112	1	1	0	0	1	0	1	0	1	1	0	0	0	0	0	0	0	0	0	0	0	0	0	0	1	0	0	0	0	0	0	0	0
1	169917081	rs606409	1_169917081_A_T_b37	T	A	0.04353	0.00990000000000002	0.0432	0.1034	0.0746	0.000800000000000023	ENSG00000000460	C1orf112	1	1	0	0	1	0	1	0	1	1	0	0	0	0	0	0	0	0	0	0	0	0	0	0	1	0	0	0	0	0	0	0	0
1	169930051	rs615485	1_169930051_T_C_b37	C	T	0.04353	0.00990000000000002	0.0432	0.1034	0.0746	0.000800000000000023	ENSG00000000460	C1orf112	1	1	0	0	1	0	1	0	1	1	0	0	0	0	0	0	0	0	0	0	0	0	0	0	1	0	0	0	0	0	0	0	0
1	169758564	rs12132222	1_169758564_A_G_b37	A	G	0.0419329	0.0109	0.0432	0.0974	0.0716	8e-04	ENSG00000000460	C1orf112	1	1	0	0	1	0	1	0	1	1	0	0	0	0	0	0	0	0	0	0	0	0	0	0	1	0	0	0	0	0	0	0	0
1	169732390	rs182646189	1_169732390_C_A_b37	C	A	0.0453275	0.0119	0.0548	0.0974	0.0808	0	ENSG00000000460	C1orf112	1	1	0	0	1	0	1	0	1	1	0	0	0	0	0	0	0	0	0	0	0	0	0	0	1	0	0	0	0	0	0	0	0
1	169723776	rs75407781	1_169723776_G_A_b37	G	A	0.0453275	0.0119	0.0548	0.0974	0.0808	0	ENSG00000000460	C1orf112	1	1	0	0	1	0	1	0	1	1	0	0	0	0	0	0	0	0	0	0	0	0	0	0	1	0	0	0	0	0	0	0	0
1	170050462	rs12142459	1_170050462_A_C_b37	A	C	0.0419329	0.001	0.0432	0.1024	0.0767	8e-04	ENSG00000000460	C1orf112	1	1	0	0	1	0	1	0	1	1	0	0	0	0	0	0	0	0	0	0	0	0	0	0	1	0	0	0	0	0	0	0	0
1	169876286	rs12124750	1_169876286_T_C_b37	T	C	0.0435304	0.0099	0.0432	0.1054	0.0726	8e-04	ENSG00000000460	C1orf112	1	1	0	0	1	0	1	0	1	1	0	0	0	0	0	0	0	0	0	0	0	0	0	0	1	0	0	0	0	0	0	0	0
1	169916533	rs593406	1_169916533_C_A_b37	A	C	0.04353	0.00990000000000002	0.0432	0.1034	0.0746	0.000800000000000023	ENSG00000000460	C1orf112	1	1	0	0	1	0	1	0	1	1	0	0	0	0	0	0	0	0	0	0	0	0	0	0	1	0	0	0	0	0	0	0	0
1	169970243	rs483103	1_169970243_A_G_b37	G	A	0.041733	0.002	0.0432	0.1024	0.0746	0.000800000000000023	ENSG00000000460	C1orf112	1	1	0	0	1	0	1	0	1	1	0	0	0	0	0	0	0	0	0	0	0	0	0	0	1	0	0	0	0	0	0	0	0
1	169908455	rs673789	1_169908455_G_C_b37	C	G	0.04353	0.00990000000000002	0.0432	0.1034	0.0746	0.000800000000000023	ENSG00000000460	C1orf112	1	1	0	0	1	0	1	0	1	1	0	0	0	0	0	0	0	0	0	0	0	0	0	0	1	0	0	0	0	0	0	0	0
1	169723608	rs78072633	1_169723608_G_A_b37	G	A	0.0453275	0.0119	0.0548	0.0974	0.0808	0	ENSG00000000460	C1orf112	1	1	0	0	1	0	1	0	1	1	0	0	0	0	0	0	0	0	0	0	0	0	0	0	1	0	0	0	0	0	0	0	0
1	169742677	rs115789501	1_169742677_C_T_b37	C	T	0.0457268	0.0139	0.0548	0.0974	0.0808	0	ENSG00000000460	C1orf112	1	1	0	0	1	0	1	0	1	1	0	0	0	0	0	0	0	0	0	0	0	0	0	0	1	0	0	0	0	0	0	0	0
1	169878742	rs78616638	1_169878742_A_G_b37	A	G	0.04373	0.0099	0.0432	0.1054	0.0736	8e-04	ENSG00000000460	C1orf112	1	1	0	0	1	0	1	0	1	1	0	0	0	0	0	0	0	0	0	0	0	0	0	0	1	0	0	0	0	0	0	0	0
1	169949397	rs607707	1_169949397_T_C_b37	C	T	0.041733	0.002	0.0432	0.1024	0.0746	0.000800000000000023	ENSG00000000460	C1orf112	1	1	0	0	1	0	1	0	1	1	0	0	0	0	0	0	0	0	0	0	0	0	0	0	1	0	0	0	0	0	0	0	0
1	169723675	rs114714306	1_169723675_G_A_b37	G	A	0.0455272	0.0119	0.0562	0.0974	0.0808	0	ENSG00000000460	C1orf112	1	1	0	0	1	0	1	0	1	1	0	0	0	0	0	0	0	0	0	0	0	0	0	0	1	0	0	0	0	0	0	0	0
1	169889154	rs2750018	1_169889154_T_G_b37	G	T	0.04353	0.00990000000000002	0.0432	0.1034	0.0746	0.000800000000000023	ENSG00000000460	C1orf112	1	1	0	0	1	0	1	0	1	1	0	0	0	0	0	0	0	0	0	0	0	0	0	0	1	0	0	0	0	0	0	0	0
1	169910517	rs612548	1_169910517_T_C_b37	C	T	0.044129	0.0109	0.0447	0.1034	0.0757	0.000800000000000023	ENSG00000000460	C1orf112	1	1	0	0	1	0	1	0	1	1	0	0	0	0	0	0	0	0	0	0	0	0	0	0	1	0	0	0	0	0	0	0	0
1	169992173	rs76830396	1_169992173_C_T_b37	C	T	0.0417332	0.002	0.0432	0.1024	0.0746	8e-04	ENSG00000000460	C1orf112	1	1	0	0	1	0	1	0	1	1	0	0	0	0	0	0	0	0	0	0	0	0	0	0	1	0	0	0	0	0	0	0	0
1	169723140	rs74616395	1_169723140_T_C_b37	T	C	0.0453275	0.0119	0.0548	0.0974	0.0808	0	ENSG00000000460	C1orf112	1	1	0	0	1	0	1	0	1	1	0	0	0	0	0	0	0	0	0	0	0	0	0	0	1	0	0	0	0	0	0	0	0
1	169929964	rs541711	1_169929964_T_G_b37	G	T	0.0429310000000001	0.00990000000000002	0.0432	0.1034	0.0716	0.000800000000000023	ENSG00000000460	C1orf112	1	1	0	0	1	0	1	0	1	1	0	0	0	0	0	0	0	0	0	0	0	0	0	0	1	0	0	0	0	0	0	0	0
1	169908200	rs672843	1_169908200_T_G_b37	G	T	0.04353	0.00990000000000002	0.0432	0.1034	0.0746	0.000800000000000023	ENSG00000000460	C1orf112	1	1	0	0	1	0	1	0	1	1	0	0	0	0	0	0	0	0	0	0	0	0	0	0	1	0	0	0	0	0	0	0	0
1	169919999	rs549537	1_169919999_A_G_b37	A	G	0.0435304	0.0099	0.0432	0.1034	0.0746	8e-04	ENSG00000000460	C1orf112	1	1	0	0	1	0	1	0	1	1	0	0	0	0	0	0	0	0	0	0	0	0	0	0	1	0	0	0	0	0	0	0	0
1	169722774	rs80165835	1_169722774_A_G_b37	A	G	0.0453275	0.0119	0.0548	0.0974	0.0808	0	ENSG00000000460	C1orf112	1	1	0	0	1	0	1	0	1	1	0	0	0	0	0	0	0	0	0	0	0	0	0	0	1	0	0	0	0	0	0	0	0
1	169987402	rs12145295	1_169987402_T_G_b37	T	G	0.0417332	0.002	0.0432	0.1024	0.0746	8e-04	ENSG00000000460	C1orf112	1	1	0	0	1	0	1	0	1	1	0	0	0	0	0	0	0	0	0	0	0	0	0	0	1	0	0	0	0	0	0	0	0
1	169756215	rs12132633	1_169756215_G_A_b37	G	A	0.0479233	0.0129	0.0533	0.0964	0.0941	8e-04	ENSG00000000460	C1orf112	1	1	0	0	1	0	1	0	1	1	0	0	0	0	0	0	0	0	0	0	0	0	0	0	1	0	0	0	0	0	0	0	0
1	169843017	rs12122419	1_169843017_C_T_b37	C	T	0.0423323	0.0109	0.0418	0.0974	0.0746	8e-04	ENSG00000000460	C1orf112	1	1	0	0	1	0	1	0	1	1	0	0	0	0	0	0	0	0	0	0	0	0	0	0	1	0	0	0	0	0	0	0	0
1	169813646	rs79697827	1_169813646_G_T_b37	G	T	0.0425319	0.0109	0.0432	0.0964	0.0757	8e-04	ENSG00000000460	C1orf112	1	1	0	0	1	0	1	0	1	1	0	0	0	0	0	0	0	0	0	0	0	0	0	0	1	0	0	0	0	0	0	0	0
1	169722857	rs76660846	1_169722857_C_T_b37	C	T	0.0455272	0.0119	0.0548	0.0974	0.0818	0	ENSG00000000460	C1orf112	1	1	0	0	1	0	1	0	1	1	0	0	0	0	0	0	0	0	0	0	0	0	0	0	1	0	0	0	0	0	0	0	0
1	169774284	rs78009560	1_169774284_C_G_b37	C	G	0.0417332	0.0109	0.0432	0.0964	0.0716	8e-04	ENSG00000000460	C1orf112	1	1	0	0	1	0	1	0	1	1	0	0	0	0	0	0	0	0	0	0	0	0	0	0	1	0	0	0	0	0	0	0	0
1	169724310	rs12117889	1_169724310_A_G_b37	A	G	0.0453275	0.0119	0.0548	0.0974	0.0808	0	ENSG00000000460	C1orf112	1	1	0	0	1	0	1	0	1	1	0	0	0	0	0	0	0	0	0	0	0	0	0	0	1	0	0	0	0	0	0	0	0
1	169722940	rs77507144	1_169722940_T_G_b37	T	G	0.0453275	0.0119	0.0548	0.0974	0.0808	0	ENSG00000000460	C1orf112	1	1	0	0	1	0	1	0	1	1	0	0	0	0	0	0	0	0	0	0	0	0	0	0	1	0	0	0	0	0	0	0	0
1	170070836	rs79382269	1_170070836_C_T_b37	C	T	0.019369	0	0.0216	0.0547	0.0276	0	ENSG00000000460	C1orf112	1	1	0	0	1	0	1	0	1	1	0	0	0	0	0	0	0	0	0	0	0	0	0	0	1	0	0	0	0	0	0	0	0
1	169733574	rs79650530	1_169733574_A_C_b37	A	C	0.0453275	0.0119	0.0548	0.0974	0.0808	0	ENSG00000000460	C1orf112	1	1	0	0	1	0	1	0	1	1	0	0	0	0	0	0	0	0	0	0	0	0	0	0	1	0	0	0	0	0	0	0	0
1	169992091	rs17349733	1_169992091_T_C_b37	T	C	0.0417332	0.002	0.0432	0.1024	0.0746	8e-04	ENSG00000000460	C1orf112	1	1	0	0	1	0	1	0	1	1	0	0	0	0	0	0	0	0	0	0	0	0	0	0	1	0	0	0	0	0	0	0	0
1	169889800	rs656334	1_169889800_G_A_b37	A	G	0.04353	0.00990000000000002	0.0432	0.1034	0.0746	0.000800000000000023	ENSG00000000460	C1orf112	1	1	0	0	1	0	1	0	1	1	0	0	0	0	0	0	0	0	0	0	0	0	0	0	1	0	0	0	0	0	0	0	0
1	169928110	rs558782	1_169928110_C_A_b37	A	C	0.04353	0.00990000000000002	0.0432	0.1034	0.0746	0.000800000000000023	ENSG00000000460	C1orf112	1	1	0	0	1	0	1	0	1	1	0	0	0	0	0	0	0	0	0	0	0	0	0	0	1	0	0	0	0	0	0	0	0
1	169792642	rs12121443	1_169792642_A_T_b37	A	T	0.0417332	0.0109	0.0432	0.0964	0.0716	8e-04	ENSG00000000460	C1orf112	1	1	0	0	1	0	1	0	1	1	0	0	0	0	0	0	0	0	0	0	0	0	0	0	1	0	0	0	0	0	0	0	0
1	169800090	rs10489174	1_169800090_C_T_b37	C	T	0.0417332	0.0109	0.0432	0.0964	0.0716	8e-04	ENSG00000000460	C1orf112	1	1	0	0	1	0	1	0	1	1	0	0	0	0	0	0	0	0	0	0	0	0	0	0	1	0	0	0	0	0	0	0	0
1	169941389	rs536080	1_169941389_C_T_b37	T	C	0.041733	0.002	0.0432	0.1024	0.0746	0.000800000000000023	ENSG00000000460	C1orf112	1	1	0	0	1	0	1	0	1	1	0	0	0	0	0	0	0	0	0	0	0	0	0	0	1	0	0	0	0	0	0	0	0
1	169781291	rs17529304	1_169781291_A_G_b37	A	G	0.0417332	0.0109	0.0432	0.0964	0.0716	8e-04	ENSG00000000460	C1orf112	1	1	0	0	1	0	1	0	1	1	0	0	0	0	0	0	0	0	0	0	0	0	0	0	1	0	0	0	0	0	0	0	0
1	169732517	rs75800947	1_169732517_C_T_b37	C	T	0.0453275	0.0119	0.0548	0.0974	0.0808	0	ENSG00000000460	C1orf112	1	1	0	0	1	0	1	0	1	1	0	0	0	0	0	0	0	0	0	0	0	0	0	0	1	0	0	0	0	0	0	0	0
1	169919715	rs655133	1_169919715_T_C_b37	C	T	0.04353	0.00990000000000002	0.0432	0.1034	0.0746	0.000800000000000023	ENSG00000000460	C1orf112	1	1	0	0	1	0	1	0	1	1	0	0	0	0	0	0	0	0	0	0	0	0	0	0	1	0	0	0	0	0	0	0	0
1	169812534	rs17602072	1_169812534_C_A_b37	C	A	0.0425319	0.0109	0.0432	0.0964	0.0757	8e-04	ENSG00000000460	C1orf112	1	1	0	0	1	0	1	0	1	1	0	0	0	0	0	0	0	0	0	0	0	0	0	0	1	0	0	0	0	0	0	0	0
1	169979603	rs12143260	1_169979603_T_G_b37	T	G	0.0417332	0.002	0.0432	0.1024	0.0746	8e-04	ENSG00000000460	C1orf112	1	1	0	0	1	0	1	0	1	1	0	0	0	0	0	0	0	0	0	0	0	0	0	0	1	0	0	0	0	0	0	0	0
1	169813353	rs76216148	1_169813353_T_A_b37	T	A	0.0425319	0.0109	0.0432	0.0964	0.0757	8e-04	ENSG00000000460	C1orf112	1	1	0	0	1	0	1	0	1	1	0	0	0	0	0	0	0	0	0	0	0	0	0	0	1	0	0	0	0	0	0	0	0
1	169911171	rs626006	1_169911171_G_A_b37	A	G	0.04353	0.00990000000000002	0.0432	0.1034	0.0746	0.000800000000000023	ENSG00000000460	C1orf112	1	1	0	0	1	0	1	0	1	1	0	0	0	0	0	0	0	0	0	0	0	0	0	0	1	0	0	0	0	0	0	0	0
1	169718309	rs79587057	1_169718309_A_T_b37	A	T	0.0449281	0.0119	0.0548	0.0974	0.0787	0	ENSG00000000460	C1orf112	1	1	0	0	1	0	1	0	1	1	0	0	0	0	0	0	0	0	0	0	0	0	0	0	1	0	0	0	0	0	0	0	0
1	169905990	rs642352	1_169905990_G_C_b37	C	G	0.04353	0.00990000000000002	0.0432	0.1034	0.0746	0.000800000000000023	ENSG00000000460	C1orf112	1	1	0	0	1	0	1	0	1	1	0	0	0	0	0	0	0	0	0	0	0	0	0	0	1	0	0	0	0	0	0	0	0
1	169823790	rs12143301	1_169823790_C_G_b37	C	G	0.0425319	0.0109	0.0432	0.0964	0.0757	8e-04	ENSG00000000460	C1orf112	1	1	0	0	1	0	1	0	1	1	0	0	0	0	0	0	0	0	0	0	0	0	0	0	1	0	0	0	0	0	0	0	0
1	169860012	rs76973585	1_169860012_G_A_b37	G	A	0.0427316	0.0089	0.0432	0.1034	0.0716	8e-04	ENSG00000000460	C1orf112	1	1	0	0	1	0	1	0	1	1	0	0	0	0	0	0	0	0	0	0	0	0	0	0	1	0	0	0	0	0	0	0	0
1	169722055	rs75971149	1_169722055_T_G_b37	T	G	0.0453275	0.0119	0.0548	0.0974	0.0808	0	ENSG00000000460	C1orf112	1	1	0	0	1	0	1	0	1	1	0	0	0	0	0	0	0	0	0	0	0	0	0	0	1	0	0	0	0	0	0	0	0
1	169722279	rs12145504	1_169722279_A_G_b37	A	G	0.0453275	0.0119	0.0548	0.0974	0.0808	0	ENSG00000000460	C1orf112	1	1	0	0	1	0	1	0	1	1	0	0	0	0	0	0	0	0	0	0	0	0	0	0	1	0	0	0	0	0	0	0	0
1	169736457	rs12122776	1_169736457_G_A_b37	G	A	0.0455272	0.0119	0.0548	0.0984	0.0808	0	ENSG00000000460	C1orf112	1	1	0	0	1	0	1	0	1	1	0	0	0	0	0	0	0	0	0	0	0	0	0	0	1	0	0	0	0	0	0	0	0
1	170001553	rs12122885	1_170001553_G_T_b37	G	T	0.0417332	0.002	0.0432	0.1024	0.0746	8e-04	ENSG00000000460	C1orf112	1	1	0	0	1	0	1	0	1	1	0	0	0	0	0	0	0	0	0	0	0	0	0	0	1	0	0	0	0	0	0	0	0
1	169855065	rs12146043	1_169855065_G_C_b37	G	C	0.0427316	0.0089	0.0432	0.1034	0.0716	8e-04	ENSG00000000460	C1orf112	1	1	0	0	1	0	1	0	1	1	0	0	0	0	0	0	0	0	0	0	0	0	0	0	1	0	0	0	0	0	0	0	0
1	169723509	rs74613883	1_169723509_T_C_b37	T	C	0.0453275	0.0119	0.0548	0.0974	0.0808	0	ENSG00000000460	C1orf112	1	1	0	0	1	0	1	0	1	1	0	0	0	0	0	0	0	0	0	0	0	0	0	0	1	0	0	0	0	0	0	0	0
1	169811966	rs2272919	1_169811966_T_G_b37	T	G	0.0425319	0.0109	0.0432	0.0964	0.0757	8e-04	ENSG00000000460	C1orf112	1	1	0	0	1	0	1	0	1	1	0	0	0	0	0	0	0	0	0	0	0	0	0	0	1	0	0	0	0	0	0	0	0
1	169860355	rs12121614	1_169860355_G_C_b37	G	C	0.0427316	0.0089	0.0432	0.1034	0.0716	8e-04	ENSG00000000460	C1orf112	1	1	0	0	1	0	1	0	1	1	0	0	0	0	0	0	0	0	0	0	0	0	0	0	1	0	0	0	0	0	0	0	0
1	169824203	rs10489173	1_169824203_A_G_b37	A	G	0.0425319	0.0109	0.0432	0.0964	0.0757	8e-04	ENSG00000000460	C1orf112	1	1	0	0	1	0	1	0	1	1	0	0	0	0	0	0	0	0	0	0	0	0	0	0	1	0	0	0	0	0	0	0	0
1	169928245	rs560414	1_169928245_T_C_b37	C	T	0.04353	0.00990000000000002	0.0432	0.1034	0.0746	0.000800000000000023	ENSG00000000460	C1orf112	1	1	0	0	1	0	1	0	1	1	0	0	0	0	0	0	0	0	0	0	0	0	0	0	1	0	0	0	0	0	0	0	0
1	169719429	rs10489180	1_169719429_A_T_b37	A	T	0.0453275	0.0119	0.0548	0.0974	0.0808	0	ENSG00000000460	C1orf112	1	1	0	0	1	0	1	0	1	1	0	0	0	0	0	0	0	0	0	0	0	0	0	0	1	0	0	0	0	0	0	0	0
1	170007355	rs12120229	1_170007355_T_C_b37	T	C	0.0417332	0.002	0.0432	0.1024	0.0746	8e-04	ENSG00000000460	C1orf112	1	1	0	0	1	0	1	0	1	1	0	0	0	0	0	0	0	0	0	0	0	0	0	0	1	0	0	0	0	0	0	0	0
1	169913597	rs565397	1_169913597_C_G_b37	G	C	0.04353	0.00990000000000002	0.0432	0.1034	0.0746	0.000800000000000023	ENSG00000000460	C1orf112	1	1	0	0	1	0	1	0	1	1	0	0	0	0	0	0	0	0	0	0	0	0	0	0	1	0	0	0	0	0	0	0	0
1	169724989	rs76316310	1_169724989_C_T_b37	C	T	0.0453275	0.0119	0.0548	0.0974	0.0808	0	ENSG00000000460	C1orf112	1	1	0	0	1	0	1	0	1	1	0	0	0	0	0	0	0	0	0	0	0	0	0	0	1	0	0	0	0	0	0	0	0
1	169726052	rs76792257	1_169726052_T_C_b37	T	C	0.0453275	0.0119	0.0548	0.0974	0.0808	0	ENSG00000000460	C1orf112	1	1	0	0	1	0	1	0	1	1	0	0	0	0	0	0	0	0	0	0	0	0	0	0	1	0	0	0	0	0	0	0	0
1	169807095	rs12123432	1_169807095_G_A_b37	G	A	0.0425319	0.0109	0.0432	0.0964	0.0757	8e-04	ENSG00000000460	C1orf112	1	1	0	0	1	0	1	0	1	1	0	0	0	0	0	0	0	0	0	0	0	0	0	0	1	0	0	0	0	0	0	0	0
1	169726267	rs77764106	1_169726267_C_G_b37	C	G	0.0453275	0.0119	0.0548	0.0974	0.0808	0	ENSG00000000460	C1orf112	1	1	0	0	1	0	1	0	1	1	0	0	0	0	0	0	0	0	0	0	0	0	0	0	1	0	0	0	0	0	0	0	0
1	169732743	rs12132692	1_169732743_C_T_b37	C	T	0.0465256	0.0119	0.0562	0.1014	0.0808	8e-04	ENSG00000000460	C1orf112	1	1	0	0	1	0	1	0	1	1	0	0	0	0	0	0	0	0	0	0	0	0	0	0	1	0	0	0	0	0	0	0	0
1	169757316	rs12130372	1_169757316_A_G_b37	A	G	0.0395367	0.0109	0.0461	0.0895	0.0654	8e-04	ENSG00000000460	C1orf112	1	1	0	0	1	0	1	0	1	1	0	0	0	0	0	0	0	0	0	0	0	0	0	0	1	0	0	0	0	0	0	0	0
1	169732221	rs12120647	1_169732221_A_G_b37	A	G	0.0453275	0.0119	0.0548	0.0974	0.0808	0	ENSG00000000460	C1orf112	1	1	0	0	1	0	1	0	1	1	0	0	0	0	0	0	0	0	0	0	0	0	0	0	1	0	0	0	0	0	0	0	0
1	169929424	rs602556	1_169929424_A_G_b37	G	A	0.04353	0.00990000000000002	0.0432	0.1034	0.0746	0.000800000000000023	ENSG00000000460	C1orf112	1	1	0	0	1	0	1	0	1	1	0	0	0	0	0	0	0	0	0	0	0	0	0	0	1	0	0	0	0	0	0	0	0
1	170049553	rs12142961	1_170049553_T_C_b37	T	C	0.0415335	0.001	0.0432	0.1024	0.0746	8e-04	ENSG00000000460	C1orf112	1	1	0	0	1	0	1	0	1	1	0	0	0	0	0	0	0	0	0	0	0	0	0	0	1	0	0	0	0	0	0	0	0
1	169723742	rs75936348	1_169723742_A_G_b37	A	G	0.0453275	0.0119	0.0548	0.0974	0.0808	0	ENSG00000000460	C1orf112	1	1	0	0	1	0	1	0	1	1	0	0	0	0	0	0	0	0	0	0	0	0	0	0	1	0	0	0	0	0	0	0	0
1	170009039	rs77992454	1_170009039_G_A_b37	G	A	0.0417332	0.002	0.0432	0.1024	0.0746	8e-04	ENSG00000000460	C1orf112	1	1	0	0	1	0	1	0	1	1	0	0	0	0	0	0	0	0	0	0	0	0	0	0	1	0	0	0	0	0	0	0	0
1	169927576	rs664962	1_169927576_T_C_b37	C	T	0.04353	0.00990000000000002	0.0432	0.1034	0.0746	0.000800000000000023	ENSG00000000460	C1orf112	1	1	0	0	1	0	1	0	1	1	0	0	0	0	0	0	0	0	0	0	0	0	0	0	1	0	0	0	0	0	0	0	0
1	169900697	rs579553	1_169900697_T_C_b37	C	T	0.04353	0.00990000000000002	0.0432	0.1034	0.0746	0.000800000000000023	ENSG00000000460	C1orf112	1	1	0	0	1	0	1	0	1	1	0	0	0	0	0	0	0	0	0	0	0	0	0	0	1	0	0	0	0	0	0	0	0
1	169888101	rs79467438	1_169888101_C_T_b37	C	T	0.0435304	0.0099	0.0432	0.1034	0.0746	8e-04	ENSG00000000460	C1orf112	1	1	0	0	1	0	1	0	1	1	0	0	0	0	0	0	0	0	0	0	0	0	0	0	1	0	0	0	0	0	0	0	0
1	169735273	rs12129443	1_169735273_C_G_b37	C	G	0.0453275	0.0119	0.0548	0.0974	0.0808	0	ENSG00000000460	C1orf112	1	1	0	0	1	0	1	0	1	1	0	0	0	0	0	0	0	0	0	0	0	0	0	0	1	0	0	0	0	0	0	0	0
1	169732279	rs75589232	1_169732279_C_A_b37	C	A	0.0453275	0.0119	0.0548	0.0974	0.0808	0	ENSG00000000460	C1orf112	1	1	0	0	1	0	1	0	1	1	0	0	0	0	0	0	0	0	0	0	0	0	0	0	1	0	0	0	0	0	0	0	0
1	169733459	rs12122582	1_169733459_T_G_b37	T	G	0.0453275	0.0119	0.0548	0.0974	0.0808	0	ENSG00000000460	C1orf112	1	1	0	0	1	0	1	0	1	1	0	0	0	0	0	0	0	0	0	0	0	0	0	0	1	0	0	0	0	0	0	0	0
7	8300167	rs140662178	7_8300167_A_G_b37	A	G	0.00459265	0	0.0029	0.0139	0.0072	0	ENSG00000003147	ICA1	1	1	0	0	1	0	1	0	1	1	0	0	0	1	1	0	0	1	0	0	1	0	0	0	1	0	1	0	0	1	0	0	0
7	8298584	rs147642701	7_8298584_T_G_b37	T	G	0.00539137	0	0.0043	0.0149	0.0092	0	ENSG00000003147	ICA1	1	1	0	0	1	0	1	0	1	1	0	0	0	1	1	0	0	1	0	0	1	0	0	0	1	0	1	0	0	1	0	0	0
7	8272907	rs146619130	7_8272907_G_C_b37	G	C	0.00559105	0	0.0058	0.0139	0.0102	0	ENSG00000003147	ICA1	1	1	0	0	1	0	1	0	1	1	0	0	0	1	1	0	0	1	0	0	1	0	0	0	1	0	1	0	0	1	0	0	0
7	8310065	rs181465327	7_8310065_G_A_b37	G	A	0.00439297	0	0.0029	0.0129	0.0072	0	ENSG00000003147	ICA1	1	1	0	0	1	0	1	0	1	1	0	0	0	1	1	0	0	1	0	0	1	0	0	0	1	0	1	0	0	1	0	0	0
7	8318070	rs140708113	7_8318070_A_G_b37	A	G	0.00419329	0	0.0029	0.0119	0.0072	0	ENSG00000003147	ICA1	1	1	0	0	1	0	1	0	1	1	0	0	0	1	1	0	0	1	0	0	1	0	0	0	1	0	1	0	0	1	0	0	0
7	8287243	rs146477688	7_8287243_T_C_b37	T	C	0.00519169	0	0.0043	0.0139	0.0092	0	ENSG00000003147	ICA1	1	1	0	0	1	0	1	0	1	1	0	0	0	1	1	0	0	1	0	0	1	0	0	0	1	0	1	0	0	1	0	0	0
7	8308672	rs117968387	7_8308672_T_C_b37	T	C	0.00599042	0.0069	0.0043	0.0129	0.0072	0	ENSG00000003147	ICA1	1	1	0	0	1	0	1	0	1	1	0	0	0	1	1	0	0	1	0	0	1	0	0	0	1	0	1	0	0	1	0	0	0
16	90016228	rs62052222	16_90016228_C_G_b37	C	G	0.0728834	0.2768	0.013	0.0487	0.0235	0.0038	ENSG00000003249	DBNDD1	1	1	0	1	1	1	1	0	0	1	0	0	0	0	0	0	0	1	0	0	0	1	0	0	0	0	0	0	0	1	1	0	0
16	89835234	rs11645916	16_89835234_G_A_b37	G	A	0.0714856	0.2589	0.0187	0.0626	0.0164	0.0038	ENSG00000003249	DBNDD1	1	1	0	1	1	1	1	0	0	1	0	0	0	0	0	0	0	1	0	0	0	1	0	0	0	0	0	0	0	1	1	0	0
16	89837326	rs11645240	16_89837326_T_C_b37	T	C	0.0714856	0.2579	0.0202	0.0626	0.0164	0.0038	ENSG00000003249	DBNDD1	1	1	0	1	1	1	1	0	0	1	0	0	0	0	0	0	0	1	0	0	0	1	0	0	0	0	0	0	0	1	1	0	0
16	89807131	rs11649162	16_89807131_C_A_b37	C	A	0.0720847	0.2589	0.0202	0.0646	0.0164	0.0038	ENSG00000003249	DBNDD1	1	1	0	1	1	1	1	0	0	1	0	0	0	0	0	0	0	1	0	0	0	1	0	0	0	0	0	0	0	1	1	0	0
16	89840856	rs2190808	16_89840856_C_T_b37	C	T	0.0726837	0.2629	0.0202	0.0626	0.0174	0.0038	ENSG00000003249	DBNDD1	1	1	0	1	1	1	1	0	0	1	0	0	0	0	0	0	0	1	0	0	0	1	0	0	0	0	0	0	0	1	1	0	0
16	89825248	rs17226973	16_89825248_T_C_b37	T	C	0.0720847	0.2599	0.0187	0.0646	0.0164	0.0038	ENSG00000003249	DBNDD1	1	1	0	1	1	1	1	0	0	1	0	0	0	0	0	0	0	1	0	0	0	1	0	0	0	0	0	0	0	1	1	0	0
16	89957635	rs11642267	16_89957635_T_C_b37	T	C	0.0794728	0.2867	0.0245	0.0676	0.0184	0.0045	ENSG00000003249	DBNDD1	1	1	0	1	1	1	1	0	0	1	0	0	0	0	0	0	0	1	0	0	0	1	0	0	0	0	0	0	0	1	1	0	0
16	90038369	rs36114385	16_90038369_A_G_b37	A	G	0.071885	0.2758	0.0115	0.0477	0.0215	0.0038	ENSG00000003249	DBNDD1	1	1	0	1	1	1	1	0	0	1	0	0	0	0	0	0	0	1	0	0	0	1	0	0	0	0	0	0	0	1	1	0	0
16	90022137	rs62052226	16_90022137_T_C_b37	T	C	0.0722843	0.2758	0.013	0.0477	0.0225	0.0038	ENSG00000003249	DBNDD1	1	1	0	1	1	1	1	0	0	1	0	0	0	0	0	0	0	1	0	0	0	1	0	0	0	0	0	0	0	1	1	0	0
16	89827330	rs2239358	16_89827330_C_G_b37	C	G	0.0720847	0.2599	0.0187	0.0646	0.0164	0.0038	ENSG00000003249	DBNDD1	1	1	0	1	1	1	1	0	0	1	0	0	0	0	0	0	0	1	0	0	0	1	0	0	0	0	0	0	0	1	1	0	0
16	90024447	rs77522907	16_90024447_T_C_b37	T	C	0.0710863	0.2708	0.013	0.0477	0.0215	0.0038	ENSG00000003249	DBNDD1	1	1	0	1	1	1	1	0	0	1	0	0	0	0	0	0	0	1	0	0	0	1	0	0	0	0	0	0	0	1	1	0	0
16	89798179	rs11649100	16_89798179_A_G_b37	A	G	0.071885	0.2589	0.0187	0.0646	0.0164	0.0038	ENSG00000003249	DBNDD1	1	1	0	1	1	1	1	0	0	1	0	0	0	0	0	0	0	1	0	0	0	1	0	0	0	0	0	0	0	1	1	0	0
16	89857180	rs62052714	16_89857180_T_C_b37	T	C	0.0704872	0.254	0.0187	0.0626	0.0164	0.0038	ENSG00000003249	DBNDD1	1	1	0	1	1	1	1	0	0	1	0	0	0	0	0	0	0	1	0	0	0	1	0	0	0	0	0	0	0	1	1	0	0
16	89912000	rs62056069	16_89912000_C_T_b37	C	T	0.0740815	0.2669	0.0245	0.0616	0.0184	0.0038	ENSG00000003249	DBNDD1	1	1	0	1	1	1	1	0	0	1	0	0	0	0	0	0	0	1	0	0	0	1	0	0	0	0	0	0	0	1	1	0	0
16	89821489	rs62054639	16_89821489_C_T_b37	C	T	0.0716853	0.2579	0.0187	0.0646	0.0164	0.0038	ENSG00000003249	DBNDD1	1	1	0	1	1	1	1	0	0	1	0	0	0	0	0	0	0	1	0	0	0	1	0	0	0	0	0	0	0	1	1	0	0
16	90074085	rs11076654	16_90074085_T_A_b37	T	A	0.0567093	0.1597	0.0677	0.0457	0.0235	0.0053	ENSG00000003249	DBNDD1	1	1	0	1	1	1	1	0	0	1	0	0	0	0	0	0	0	1	0	0	0	1	0	0	0	0	0	0	0	1	1	0	0
16	90008896	rs74251586	16_90008896_G_A_b37	G	A	0.0662939	0.253	0.013	0.0477	0.0164	0.003	ENSG00000003249	DBNDD1	1	1	0	1	1	1	1	0	0	1	0	0	0	0	0	0	0	1	0	0	0	1	0	0	0	0	0	0	0	1	1	0	0
16	89840631	rs17226498	16_89840631_T_C_b37	T	C	0.072484	0.2629	0.0202	0.0626	0.0164	0.0038	ENSG00000003249	DBNDD1	1	1	0	1	1	1	1	0	0	1	0	0	0	0	0	0	0	1	0	0	0	1	0	0	0	0	0	0	0	1	1	0	0
16	89806063	rs1061647	16_89806063_G_C_b37	G	C	0.0720847	0.2589	0.0202	0.0646	0.0164	0.0038	ENSG00000003249	DBNDD1	1	1	0	1	1	1	1	0	0	1	0	0	0	0	0	0	0	1	0	0	0	1	0	0	0	0	0	0	0	1	1	0	0
16	90080352	rs147899617	16_90080352_C_A_b37	C	A	0.0571086	0.1607	0.0692	0.0477	0.0204	0.0061	ENSG00000003249	DBNDD1	1	1	0	1	1	1	1	0	0	1	0	0	0	0	0	0	0	1	0	0	0	1	0	0	0	0	0	0	0	1	1	0	0
16	89803629	rs17233868	16_89803629_C_T_b37	C	T	0.0716853	0.2579	0.0187	0.0646	0.0164	0.0038	ENSG00000003249	DBNDD1	1	1	0	1	1	1	1	0	0	1	0	0	0	0	0	0	0	1	0	0	0	1	0	0	0	0	0	0	0	1	1	0	0
16	89839976	rs17226512	16_89839976_T_C_b37	T	C	0.072484	0.2629	0.0202	0.0626	0.0164	0.0038	ENSG00000003249	DBNDD1	1	1	0	1	1	1	1	0	0	1	0	0	0	0	0	0	0	1	0	0	0	1	0	0	0	0	0	0	0	1	1	0	0
16	89831520	rs11076620	16_89831520_A_T_b37	A	T	0.0716853	0.2589	0.0187	0.0636	0.0164	0.0038	ENSG00000003249	DBNDD1	1	1	0	1	1	1	1	0	0	1	0	0	0	0	0	0	0	1	0	0	0	1	0	0	0	0	0	0	0	1	1	0	0
16	90065941	rs62054572	16_90065941_G_C_b37	G	C	0.0802716	0.2788	0.0706	0.0457	0.0194	0.0053	ENSG00000003249	DBNDD1	1	1	0	1	1	1	1	0	0	1	0	0	0	0	0	0	0	1	0	0	0	1	0	0	0	0	0	0	0	1	1	0	0
16	89940608	rs74542234	16_89940608_A_C_b37	A	C	0.0790735	0.2827	0.0245	0.0686	0.0194	0.0045	ENSG00000003249	DBNDD1	1	1	0	1	1	1	1	0	0	1	0	0	0	0	0	0	0	1	0	0	0	1	0	0	0	0	0	0	0	1	1	0	0
16	89807543	rs11639788	16_89807543_G_A_b37	G	A	0.072484	0.2599	0.0202	0.0656	0.0164	0.0038	ENSG00000003249	DBNDD1	1	1	0	1	1	1	1	0	0	1	0	0	0	0	0	0	0	1	0	0	0	1	0	0	0	0	0	0	0	1	1	0	0
16	89827435	rs12599473	16_89827435_A_C_b37	A	C	0.0720847	0.2599	0.0187	0.0646	0.0164	0.0038	ENSG00000003249	DBNDD1	1	1	0	1	1	1	1	0	0	1	0	0	0	0	0	0	0	1	0	0	0	1	0	0	0	0	0	0	0	1	1	0	0
16	89850957	rs11649501	16_89850957_A_T_b37	A	T	0.0714856	0.2589	0.0187	0.0626	0.0164	0.0038	ENSG00000003249	DBNDD1	1	1	0	1	1	1	1	0	0	1	0	0	0	0	0	0	0	1	0	0	0	1	0	0	0	0	0	0	0	1	1	0	0
16	89842479	rs17232840	16_89842479_T_C_b37	T	C	0.0726837	0.2629	0.0202	0.0636	0.0164	0.0038	ENSG00000003249	DBNDD1	1	1	0	1	1	1	1	0	0	1	0	0	0	0	0	0	0	1	0	0	0	1	0	0	0	0	0	0	0	1	1	0	0
16	89856217	rs2238531	16_89856217_C_G_b37	C	G	0.0704872	0.254	0.0187	0.0626	0.0164	0.0038	ENSG00000003249	DBNDD1	1	1	0	1	1	1	1	0	0	1	0	0	0	0	0	0	0	1	0	0	0	1	0	0	0	0	0	0	0	1	1	0	0
16	89851004	rs11649510	16_89851004_A_G_b37	A	G	0.0714856	0.2589	0.0187	0.0626	0.0164	0.0038	ENSG00000003249	DBNDD1	1	1	0	1	1	1	1	0	0	1	0	0	0	0	0	0	0	1	0	0	0	1	0	0	0	0	0	0	0	1	1	0	0
16	89824263	rs3785281	16_89824263_G_C_b37	G	C	0.0722843	0.2609	0.0187	0.0646	0.0164	0.0038	ENSG00000003249	DBNDD1	1	1	0	1	1	1	1	0	0	1	0	0	0	0	0	0	0	1	0	0	0	1	0	0	0	0	0	0	0	1	1	0	0
16	89825338	rs17226966	16_89825338_A_G_b37	A	G	0.0720847	0.2599	0.0187	0.0646	0.0164	0.0038	ENSG00000003249	DBNDD1	1	1	0	1	1	1	1	0	0	1	0	0	0	0	0	0	0	1	0	0	0	1	0	0	0	0	0	0	0	1	1	0	0
16	89840708	rs2238527	16_89840708_C_A_b37	C	A	0.072484	0.2629	0.0202	0.0626	0.0164	0.0038	ENSG00000003249	DBNDD1	1	1	0	1	1	1	1	0	0	1	0	0	0	0	0	0	0	1	0	0	0	1	0	0	0	0	0	0	0	1	1	0	0
16	89827251	rs2239357	16_89827251_G_A_b37	G	A	0.0720847	0.2599	0.0187	0.0646	0.0164	0.0038	ENSG00000003249	DBNDD1	1	1	0	1	1	1	1	0	0	1	0	0	0	0	0	0	0	1	0	0	0	1	0	0	0	0	0	0	0	1	1	0	0
16	90031419	rs11645183	16_90031419_G_A_b37	G	A	0.0696885	0.2629	0.0115	0.0477	0.0215	0.0053	ENSG00000003249	DBNDD1	1	1	0	1	1	1	1	0	0	1	0	0	0	0	0	0	0	1	0	0	0	1	0	0	0	0	0	0	0	1	1	0	0
16	89828437	rs17233253	16_89828437_A_G_b37	A	G	0.0720847	0.2599	0.0187	0.0646	0.0164	0.0038	ENSG00000003249	DBNDD1	1	1	0	1	1	1	1	0	0	1	0	0	0	0	0	0	0	1	0	0	0	1	0	0	0	0	0	0	0	1	1	0	0
16	89839854	rs17226519	16_89839854_T_C_b37	T	C	0.072484	0.2629	0.0202	0.0626	0.0164	0.0038	ENSG00000003249	DBNDD1	1	1	0	1	1	1	1	0	0	1	0	0	0	0	0	0	0	1	0	0	0	1	0	0	0	0	0	0	0	1	1	0	0
16	89825065	rs17226980	16_89825065_G_A_b37	G	A	0.0720847	0.2599	0.0187	0.0646	0.0164	0.0038	ENSG00000003249	DBNDD1	1	1	0	1	1	1	1	0	0	1	0	0	0	0	0	0	0	1	0	0	0	1	0	0	0	0	0	0	0	1	1	0	0
16	89841605	rs12596934	16_89841605_T_G_b37	T	G	0.072484	0.2629	0.0202	0.0626	0.0164	0.0038	ENSG00000003249	DBNDD1	1	1	0	1	1	1	1	0	0	1	0	0	0	0	0	0	0	1	0	0	0	1	0	0	0	0	0	0	0	1	1	0	0
16	89838578	rs11646766	16_89838578_A_T_b37	A	T	0.071885	0.2599	0.0202	0.0626	0.0164	0.0038	ENSG00000003249	DBNDD1	1	1	0	1	1	1	1	0	0	1	0	0	0	0	0	0	0	1	0	0	0	1	0	0	0	0	0	0	0	1	1	0	0
16	90008296	rs11644157	16_90008296_T_C_b37	T	C	0.0708866	0.2748	0.013	0.0477	0.0174	0.003	ENSG00000003249	DBNDD1	1	1	0	1	1	1	1	0	0	1	0	0	0	0	0	0	0	1	0	0	0	1	0	0	0	0	0	0	0	1	1	0	0
16	90024228	rs76734820	16_90024228_C_T_b37	C	T	0.0710863	0.2708	0.013	0.0477	0.0215	0.0038	ENSG00000003249	DBNDD1	1	1	0	1	1	1	1	0	0	1	0	0	0	0	0	0	0	1	0	0	0	1	0	0	0	0	0	0	0	1	1	0	0
16	89947203	rs62052168	16_89947203_G_A_b37	G	A	0.0794728	0.2857	0.0245	0.0686	0.0184	0.0045	ENSG00000003249	DBNDD1	1	1	0	1	1	1	1	0	0	1	0	0	0	0	0	0	0	1	0	0	0	1	0	0	0	0	0	0	0	1	1	0	0
16	89831558	rs12600151	16_89831558_C_T_b37	C	T	0.0716853	0.2589	0.0187	0.0636	0.0164	0.0038	ENSG00000003249	DBNDD1	1	1	0	1	1	1	1	0	0	1	0	0	0	0	0	0	0	1	0	0	0	1	0	0	0	0	0	0	0	1	1	0	0
16	89798183	rs11639906	16_89798183_T_C_b37	T	C	0.071885	0.2589	0.0187	0.0646	0.0164	0.0038	ENSG00000003249	DBNDD1	1	1	0	1	1	1	1	0	0	1	0	0	0	0	0	0	0	1	0	0	0	1	0	0	0	0	0	0	0	1	1	0	0
16	89857935	rs11646374	16_89857935_G_A_b37	G	A	0.0704872	0.254	0.0187	0.0626	0.0164	0.0038	ENSG00000003249	DBNDD1	1	1	0	1	1	1	1	0	0	1	0	0	0	0	0	0	0	1	0	0	0	1	0	0	0	0	0	0	0	1	1	0	0
16	89837927	rs11076621	16_89837927_A_G_b37	A	G	0.0722843	0.2619	0.0202	0.0626	0.0164	0.0038	ENSG00000003249	DBNDD1	1	1	0	1	1	1	1	0	0	1	0	0	0	0	0	0	0	1	0	0	0	1	0	0	0	0	0	0	0	1	1	0	0
16	89839766	rs17232910	16_89839766_G_C_b37	G	C	0.0740815	0.2698	0.0202	0.0626	0.0174	0.0038	ENSG00000003249	DBNDD1	1	1	0	1	1	1	1	0	0	1	0	0	0	0	0	0	0	1	0	0	0	1	0	0	0	0	0	0	0	1	1	0	0
16	89807828	rs11640209	16_89807828_C_A_b37	C	A	0.0720847	0.2589	0.0202	0.0646	0.0164	0.0038	ENSG00000003249	DBNDD1	1	1	0	1	1	1	1	0	0	1	0	0	0	0	0	0	0	1	0	0	0	1	0	0	0	0	0	0	0	1	1	0	0
16	89805914	rs9282681	16_89805914_T_C_b37	T	C	0.0722843	0.2599	0.0202	0.0646	0.0164	0.0038	ENSG00000003249	DBNDD1	1	1	0	1	1	1	1	0	0	1	0	0	0	0	0	0	0	1	0	0	0	1	0	0	0	0	0	0	0	1	1	0	0
16	89842884	rs17226428	16_89842884_T_A_b37	T	A	0.0726837	0.2629	0.0202	0.0636	0.0164	0.0038	ENSG00000003249	DBNDD1	1	1	0	1	1	1	1	0	0	1	0	0	0	0	0	0	0	1	0	0	0	1	0	0	0	0	0	0	0	1	1	0	0
16	89837951	rs11076622	16_89837951_T_C_b37	T	C	0.072484	0.2629	0.0202	0.0626	0.0164	0.0038	ENSG00000003249	DBNDD1	1	1	0	1	1	1	1	0	0	1	0	0	0	0	0	0	0	1	0	0	0	1	0	0	0	0	0	0	0	1	1	0	0
16	89826630	rs3819574	16_89826630_G_A_b37	G	A	0.0720847	0.2599	0.0187	0.0646	0.0164	0.0038	ENSG00000003249	DBNDD1	1	1	0	1	1	1	1	0	0	1	0	0	0	0	0	0	0	1	0	0	0	1	0	0	0	0	0	0	0	1	1	0	0
16	89787968	rs147792551	16_89787968_C_G_b37	C	G	0.0423323	0.1111	0.0202	0.0646	0.0164	0.0038	ENSG00000003249	DBNDD1	1	1	0	1	1	1	1	0	0	1	0	0	0	0	0	0	0	1	0	0	0	1	0	0	0	0	0	0	0	1	1	0	0
16	90075226	rs4362387	16_90075226_C_T_b37	C	T	0.0569089	0.1587	0.0706	0.0457	0.0235	0.0053	ENSG00000003249	DBNDD1	1	1	0	1	1	1	1	0	0	1	0	0	0	0	0	0	0	1	0	0	0	1	0	0	0	0	0	0	0	1	1	0	0
16	89942781	rs62056103	16_89942781_G_A_b37	G	A	0.0796725	0.2847	0.0245	0.0696	0.0194	0.0045	ENSG00000003249	DBNDD1	1	1	0	1	1	1	1	0	0	1	0	0	0	0	0	0	0	1	0	0	0	1	0	0	0	0	0	0	0	1	1	0	0
16	90067310	rs62054574	16_90067310_A_G_b37	A	G	0.08127	0.2817	0.072	0.0457	0.0194	0.0061	ENSG00000003249	DBNDD1	1	1	0	1	1	1	1	0	0	1	0	0	0	0	0	0	0	1	0	0	0	1	0	0	0	0	0	0	0	1	1	0	0
16	90095949	rs79367624	16_90095949_C_T_b37	C	T	0.0551118	0.1438	0.0706	0.0487	0.0266	0.0053	ENSG00000003249	DBNDD1	1	1	0	1	1	1	1	0	0	1	0	0	0	0	0	0	0	1	0	0	0	1	0	0	0	0	0	0	0	1	1	0	0
16	89845287	rs2302162	16_89845287_A_G_b37	A	G	0.0722843	0.2619	0.0202	0.0626	0.0164	0.0038	ENSG00000003249	DBNDD1	1	1	0	1	1	1	1	0	0	1	0	0	0	0	0	0	0	1	0	0	0	1	0	0	0	0	0	0	0	1	1	0	0
16	89927265	rs11641897	16_89927265_C_T_b37	C	T	0.0780751	0.2847	0.0259	0.0626	0.0184	0.0038	ENSG00000003249	DBNDD1	1	1	0	1	1	1	1	0	0	1	0	0	0	0	0	0	0	1	0	0	0	1	0	0	0	0	0	0	0	1	1	0	0
16	89855749	rs11076624	16_89855749_T_C_b37	T	C	0.0704872	0.254	0.0187	0.0626	0.0164	0.0038	ENSG00000003249	DBNDD1	1	1	0	1	1	1	1	0	0	1	0	0	0	0	0	0	0	1	0	0	0	1	0	0	0	0	0	0	0	1	1	0	0
16	89913816	rs3743855	16_89913816_G_A_b37	G	A	0.0738818	0.2669	0.0245	0.0606	0.0184	0.0038	ENSG00000003249	DBNDD1	1	1	0	1	1	1	1	0	0	1	0	0	0	0	0	0	0	1	0	0	0	1	0	0	0	0	0	0	0	1	1	0	0
16	89965055	rs11648433	16_89965055_G_A_b37	G	A	0.0784744	0.2837	0.0231	0.0666	0.0184	0.0045	ENSG00000003249	DBNDD1	1	1	0	1	1	1	1	0	0	1	0	0	0	0	0	0	0	1	0	0	0	1	0	0	0	0	0	0	0	1	1	0	0
16	90031427	rs11641675	16_90031427_T_A_b37	T	A	0.0696885	0.2629	0.0115	0.0477	0.0215	0.0053	ENSG00000003249	DBNDD1	1	1	0	1	1	1	1	0	0	1	0	0	0	0	0	0	0	1	0	0	0	1	0	0	0	0	0	0	0	1	1	0	0
16	90089906	rs12598556	16_90089906_G_A_b37	G	A	0.0646965	0.1905	0.0692	0.0487	0.0286	0.0053	ENSG00000003249	DBNDD1	1	1	0	1	1	1	1	0	0	1	0	0	0	0	0	0	0	1	0	0	0	1	0	0	0	0	0	0	0	1	1	0	0
16	89844120	rs11076623	16_89844120_G_T_b37	G	T	0.072484	0.2619	0.0202	0.0636	0.0164	0.0038	ENSG00000003249	DBNDD1	1	1	0	1	1	1	1	0	0	1	0	0	0	0	0	0	0	1	0	0	0	1	0	0	0	0	0	0	0	1	1	0	0
16	89838700	rs11641552	16_89838700_C_A_b37	C	A	0.0702875	0.252	0.0202	0.0626	0.0164	0.0038	ENSG00000003249	DBNDD1	1	1	0	1	1	1	1	0	0	1	0	0	0	0	0	0	0	1	0	0	0	1	0	0	0	0	0	0	0	1	1	0	0
16	89835401	rs17226666	16_89835401_G_A_b37	G	A	0.0712859	0.2579	0.0187	0.0626	0.0164	0.0038	ENSG00000003249	DBNDD1	1	1	0	1	1	1	1	0	0	1	0	0	0	0	0	0	0	1	0	0	0	1	0	0	0	0	0	0	0	1	1	0	0
16	89837367	rs11644213	16_89837367_A_G_b37	A	G	0.0714856	0.2569	0.0216	0.0626	0.0164	0.0038	ENSG00000003249	DBNDD1	1	1	0	1	1	1	1	0	0	1	0	0	0	0	0	0	0	1	0	0	0	1	0	0	0	0	0	0	0	1	1	0	0
16	90064622	rs4442808	16_90064622_G_A_b37	G	A	0.077476	0.2669	0.0677	0.0457	0.0194	0.0053	ENSG00000003249	DBNDD1	1	1	0	1	1	1	1	0	0	1	0	0	0	0	0	0	0	1	0	0	0	1	0	0	0	0	0	0	0	1	1	0	0
16	89957169	rs12596492	16_89957169_T_G_b37	T	G	0.0798722	0.2887	0.0245	0.0676	0.0184	0.0045	ENSG00000003249	DBNDD1	1	1	0	1	1	1	1	0	0	1	0	0	0	0	0	0	0	1	0	0	0	1	0	0	0	0	0	0	0	1	1	0	0
16	90074213	rs11647027	16_90074213_A_C_b37	A	C	0.0563099	0.1577	0.0677	0.0457	0.0235	0.0053	ENSG00000003249	DBNDD1	1	1	0	1	1	1	1	0	0	1	0	0	0	0	0	0	0	1	0	0	0	1	0	0	0	0	0	0	0	1	1	0	0
16	89832751	rs17233176	16_89832751_G_C_b37	G	C	0.0716853	0.2589	0.0187	0.0636	0.0164	0.0038	ENSG00000003249	DBNDD1	1	1	0	1	1	1	1	0	0	1	0	0	0	0	0	0	0	1	0	0	0	1	0	0	0	0	0	0	0	1	1	0	0
16	89992072	rs12600051	16_89992072_G_T_b37	G	T	0.0788738	0.2837	0.0231	0.0696	0.0184	0.0038	ENSG00000003249	DBNDD1	1	1	0	1	1	1	1	0	0	1	0	0	0	0	0	0	0	1	0	0	0	1	0	0	0	0	0	0	0	1	1	0	0
16	90063901	rs62054571	16_90063901_A_C_b37	A	C	0.0778754	0.2679	0.0692	0.0457	0.0194	0.0053	ENSG00000003249	DBNDD1	1	1	0	1	1	1	1	0	0	1	0	0	0	0	0	0	0	1	0	0	0	1	0	0	0	0	0	0	0	1	1	0	0
16	89854893	rs62052710	16_89854893_C_T_b37	C	T	0.0702875	0.253	0.0187	0.0626	0.0164	0.0038	ENSG00000003249	DBNDD1	1	1	0	1	1	1	1	0	0	1	0	0	0	0	0	0	0	1	0	0	0	1	0	0	0	0	0	0	0	1	1	0	0
16	89831243	rs11076619	16_89831243_C_A_b37	C	A	0.0714856	0.2579	0.0187	0.0636	0.0164	0.0038	ENSG00000003249	DBNDD1	1	1	0	1	1	1	1	0	0	1	0	0	0	0	0	0	0	1	0	0	0	1	0	0	0	0	0	0	0	1	1	0	0
2	37373897	rs4648169	2_37373897_G_C_b37	G	C	0.01877	0.001	0.013	0.0427	0.0419	0	ENSG00000003509	NDUFAF7	1	1	0	0	1	1	1	0	1	1	0	0	0	0	0	0	1	1	0	0	0	1	0	0	1	0	0	0	0	1	1	0	0
2	37373819	rs4648170	2_37373819_T_C_b37	T	C	0.01877	0.001	0.013	0.0427	0.0419	0	ENSG00000003509	NDUFAF7	1	1	0	0	1	1	1	0	1	1	0	0	0	0	0	0	1	1	0	0	0	1	0	0	1	0	0	0	0	1	1	0	0
2	37369895	rs78137827	2_37369895_T_C_b37	T	C	0.01877	0.001	0.013	0.0427	0.0419	0	ENSG00000003509	NDUFAF7	1	1	0	0	1	1	1	0	1	1	0	0	0	0	0	0	1	1	0	0	0	1	0	0	1	0	0	0	0	1	1	0	0
2	37407036	rs2111629	2_37407036_T_C_b37	T	C	0.0135783	0	0.013	0.0318	0.0276	0	ENSG00000003509	NDUFAF7	1	1	0	0	1	1	1	0	1	1	0	0	0	0	0	0	1	1	0	0	0	1	0	0	1	0	0	0	0	1	1	0	0
2	37414323	rs74760335	2_37414323_T_C_b37	T	C	0.0135783	0	0.013	0.0318	0.0276	0	ENSG00000003509	NDUFAF7	1	1	0	0	1	1	1	0	1	1	0	0	0	0	0	0	1	1	0	0	0	1	0	0	1	0	0	0	0	1	1	0	0
2	37414226	rs79486724	2_37414226_G_A_b37	G	A	0.013778	0	0.013	0.0318	0.0286	0	ENSG00000003509	NDUFAF7	1	1	0	0	1	1	1	0	1	1	0	0	0	0	0	0	1	1	0	0	0	1	0	0	1	0	0	0	0	1	1	0	0
2	37414119	rs74750455	2_37414119_A_G_b37	A	G	0.0135783	0	0.013	0.0318	0.0276	0	ENSG00000003509	NDUFAF7	1	1	0	0	1	1	1	0	1	1	0	0	0	0	0	0	1	1	0	0	0	1	0	0	1	0	0	0	0	1	1	0	0
2	37415322	rs75031639	2_37415322_C_T_b37	C	T	0.0131789	0	0.013	0.0318	0.0256	0	ENSG00000003509	NDUFAF7	1	1	0	0	1	1	1	0	1	1	0	0	0	0	0	0	1	1	0	0	0	1	0	0	1	0	0	0	0	1	1	0	0
2	37410693	rs11569750	2_37410693_G_A_b37	G	A	0.0135783	0	0.013	0.0318	0.0276	0	ENSG00000003509	NDUFAF7	1	1	0	0	1	1	1	0	1	1	0	0	0	0	0	0	1	1	0	0	0	1	0	0	1	0	0	0	0	1	1	0	0
2	37411470	rs76955842	2_37411470_G_A_b37	G	A	0.0135783	0	0.013	0.0318	0.0276	0	ENSG00000003509	NDUFAF7	1	1	0	0	1	1	1	0	1	1	0	0	0	0	0	0	1	1	0	0	0	1	0	0	1	0	0	0	0	1	1	0	0
2	37373416	rs4648171	2_37373416_A_G_b37	A	G	0.01877	0.001	0.013	0.0427	0.0419	0	ENSG00000003509	NDUFAF7	1	1	0	0	1	1	1	0	1	1	0	0	0	0	0	0	1	1	0	0	0	1	0	0	1	0	0	0	0	1	1	0	0
2	37414757	rs76906169	2_37414757_G_A_b37	G	A	0.0135783	0	0.013	0.0318	0.0276	0	ENSG00000003509	NDUFAF7	1	1	0	0	1	1	1	0	1	1	0	0	0	0	0	0	1	1	0	0	0	1	0	0	1	0	0	0	0	1	1	0	0
2	37413066	rs142910954	2_37413066_C_G_b37	C	G	0.0135783	0	0.013	0.0318	0.0276	0	ENSG00000003509	NDUFAF7	1	1	0	0	1	1	1	0	1	1	0	0	0	0	0	0	1	1	0	0	0	1	0	0	1	0	0	0	0	1	1	0	0
2	37414040	rs78406545	2_37414040_A_T_b37	A	T	0.0135783	0	0.013	0.0318	0.0276	0	ENSG00000003509	NDUFAF7	1	1	0	0	1	1	1	0	1	1	0	0	0	0	0	0	1	1	0	0	0	1	0	0	1	0	0	0	0	1	1	0	0
2	37415603	rs45552433	2_37415603_C_T_b37	C	T	0.0131789	0	0.013	0.0318	0.0256	0	ENSG00000003509	NDUFAF7	1	1	0	0	1	1	1	0	1	1	0	0	0	0	0	0	1	1	0	0	0	1	0	0	1	0	0	0	0	1	1	0	0
2	37414586	rs45626240	2_37414586_A_T_b37	A	T	0.0135783	0	0.013	0.0318	0.0276	0	ENSG00000003509	NDUFAF7	1	1	0	0	1	1	1	0	1	1	0	0	0	0	0	0	1	1	0	0	0	1	0	0	1	0	0	0	0	1	1	0	0
2	37413712	rs79861079	2_37413712_C_T_b37	C	T	0.0135783	0	0.013	0.0318	0.0276	0	ENSG00000003509	NDUFAF7	1	1	0	0	1	1	1	0	1	1	0	0	0	0	0	0	1	1	0	0	0	1	0	0	1	0	0	0	0	1	1	0	0
2	37414044	rs78498529	2_37414044_G_A_b37	G	A	0.0135783	0	0.013	0.0318	0.0276	0	ENSG00000003509	NDUFAF7	1	1	0	0	1	1	1	0	1	1	0	0	0	0	0	0	1	1	0	0	0	1	0	0	1	0	0	0	0	1	1	0	0
2	37413061	rs74806876	2_37413061_T_C_b37	T	C	0.0135783	0	0.013	0.0318	0.0276	0	ENSG00000003509	NDUFAF7	1	1	0	0	1	1	1	0	1	1	0	0	0	0	0	0	1	1	0	0	0	1	0	0	1	0	0	0	0	1	1	0	0
2	37414078	rs116310912	2_37414078_C_T_b37	C	T	0.0135783	0	0.013	0.0318	0.0276	0	ENSG00000003509	NDUFAF7	1	1	0	0	1	1	1	0	1	1	0	0	0	0	0	0	1	1	0	0	0	1	0	0	1	0	0	0	0	1	1	0	0
2	37415349	rs77671845	2_37415349_C_T_b37	C	T	0.0135783	0	0.013	0.0318	0.0276	0	ENSG00000003509	NDUFAF7	1	1	0	0	1	1	1	0	1	1	0	0	0	0	0	0	1	1	0	0	0	1	0	0	1	0	0	0	0	1	1	0	0
2	37413675	rs78729426	2_37413675_G_T_b37	G	T	0.0135783	0	0.013	0.0318	0.0276	0	ENSG00000003509	NDUFAF7	1	1	0	0	1	1	1	0	1	1	0	0	0	0	0	0	1	1	0	0	0	1	0	0	1	0	0	0	0	1	1	0	0
2	37411299	rs114494685	2_37411299_A_G_b37	A	G	0.0135783	0	0.013	0.0318	0.0276	0	ENSG00000003509	NDUFAF7	1	1	0	0	1	1	1	0	1	1	0	0	0	0	0	0	1	1	0	0	0	1	0	0	1	0	0	0	0	1	1	0	0
2	37368567	rs4648175	2_37368567_C_A_b37	C	A	0.01877	0.001	0.013	0.0427	0.0419	0	ENSG00000003509	NDUFAF7	1	1	0	0	1	1	1	0	1	1	0	0	0	0	0	0	1	1	0	0	0	1	0	0	1	0	0	0	0	1	1	0	0
2	37401881	rs80046349	2_37401881_T_C_b37	T	C	0.013778	0	0.013	0.0318	0.0286	0	ENSG00000003509	NDUFAF7	1	1	0	0	1	1	1	0	1	1	0	0	0	0	0	0	1	1	0	0	0	1	0	0	1	0	0	0	0	1	1	0	0
2	37409853	rs116371237	2_37409853_C_T_b37	C	T	0.0135783	0	0.013	0.0318	0.0276	0	ENSG00000003509	NDUFAF7	1	1	0	0	1	1	1	0	1	1	0	0	0	0	0	0	1	1	0	0	0	1	0	0	1	0	0	0	0	1	1	0	0
2	37408860	rs79757061	2_37408860_A_G_b37	A	G	0.0135783	0	0.013	0.0318	0.0276	0	ENSG00000003509	NDUFAF7	1	1	0	0	1	1	1	0	1	1	0	0	0	0	0	0	1	1	0	0	0	1	0	0	1	0	0	0	0	1	1	0	0
2	37387697	rs76075486	2_37387697_G_A_b37	G	A	0.024361	0.001	0.0159	0.0427	0.0685	0	ENSG00000003509	NDUFAF7	1	1	0	0	1	1	1	0	1	1	0	0	0	0	0	0	1	1	0	0	0	1	0	0	1	0	0	0	0	1	1	0	0
2	37407719	rs114213196	2_37407719_C_T_b37	C	T	0.0135783	0	0.013	0.0318	0.0276	0	ENSG00000003509	NDUFAF7	1	1	0	0	1	1	1	0	1	1	0	0	0	0	0	0	1	1	0	0	0	1	0	0	1	0	0	0	0	1	1	0	0
2	37375540	rs4648156	2_37375540_G_T_b37	G	T	0.0201677	0.001	0.0159	0.0427	0.047	0	ENSG00000003509	NDUFAF7	1	1	0	0	1	1	1	0	1	1	0	0	0	0	0	0	1	1	0	0	0	1	0	0	1	0	0	0	0	1	1	0	0
2	37374344	rs4648166	2_37374344_C_A_b37	C	A	0.0189696	0.001	0.0144	0.0427	0.0419	0	ENSG00000003509	NDUFAF7	1	1	0	0	1	1	1	0	1	1	0	0	0	0	0	0	1	1	0	0	0	1	0	0	1	0	0	0	0	1	1	0	0
2	37410554	rs11569752	2_37410554_G_A_b37	G	A	0.0135783	0	0.013	0.0318	0.0276	0	ENSG00000003509	NDUFAF7	1	1	0	0	1	1	1	0	1	1	0	0	0	0	0	0	1	1	0	0	0	1	0	0	1	0	0	0	0	1	1	0	0
2	37364962	rs4648191	2_37364962_A_G_b37	A	G	0.01877	0.001	0.013	0.0427	0.0419	0	ENSG00000003509	NDUFAF7	1	1	0	0	1	1	1	0	1	1	0	0	0	0	0	0	1	1	0	0	0	1	0	0	1	0	0	0	0	1	1	0	0
8	17178628	rs6988103	8_17178628_C_T_b37	C	T	0.0609026	0.003	0.072	0.173	0.0644	0.0113	ENSG00000003987	MTMR7	1	0	1	1	1	0	1	0	0	1	0	0	0	0	0	0	0	0	0	0	0	0	0	0	1	0	0	0	0	1	1	0	0
8	17176033	rs35225436	8_17176033_G_A_b37	G	A	0.0603035	0.003	0.072	0.17	0.0644	0.0113	ENSG00000003987	MTMR7	1	0	1	1	1	0	1	0	0	1	0	0	0	0	0	0	0	0	0	0	0	0	0	0	1	0	0	0	0	1	1	0	0
8	17184089	rs1018841	8_17184089_T_C_b37	T	C	0.0706869	0.004	0.0865	0.2038	0.0716	0.0113	ENSG00000003987	MTMR7	1	0	1	1	1	0	1	0	0	1	0	0	0	0	0	0	0	0	0	0	0	0	0	0	1	0	0	0	0	1	1	0	0
8	17184757	rs7843473	8_17184757_A_G_b37	A	G	0.0682907	0.004	0.0836	0.1948	0.0706	0.0113	ENSG00000003987	MTMR7	1	0	1	1	1	0	1	0	0	1	0	0	0	0	0	0	0	0	0	0	0	0	0	0	1	0	0	0	0	1	1	0	0
8	17176560	rs7015243	8_17176560_C_A_b37	C	A	0.0597045	0.003	0.0706	0.168	0.0644	0.0113	ENSG00000003987	MTMR7	1	0	1	1	1	0	1	0	0	1	0	0	0	0	0	0	0	0	0	0	0	0	0	0	1	0	0	0	0	1	1	0	0
12	21635796	rs75943486	12_21635796_G_C_b37	G	C	0.0251597	0	0.0519	0.0636	0.0235	0.0023	ENSG00000004700	RECQL	1	1	0	0	0	0	0	0	0	1	0	0	0	0	0	0	0	0	0	0	0	0	0	0	0	0	0	0	0	0	0	0	0
12	21694446	rs79262511	12_21694446_C_T_b37	C	T	0.0139776	0	0.0317	0.0358	0.0092	0.0023	ENSG00000004700	RECQL	1	1	0	0	0	0	0	0	0	1	0	0	0	0	0	0	0	0	0	0	0	0	0	0	0	0	0	0	0	0	0	0	0
12	21674971	rs77580735	12_21674971_A_G_b37	A	G	0.0181709	0	0.0403	0.0497	0.0112	0.0015	ENSG00000004700	RECQL	1	1	0	0	0	0	0	0	0	1	0	0	0	0	0	0	0	0	0	0	0	0	0	0	0	0	0	0	0	0	0	0	0
12	21704874	rs77507118	12_21704874_A_C_b37	A	C	0.0139776	0	0.0317	0.0358	0.0092	0.0023	ENSG00000004700	RECQL	1	1	0	0	0	0	0	0	0	1	0	0	0	0	0	0	0	0	0	0	0	0	0	0	0	0	0	0	0	0	0	0	0
12	21686590	rs80090484	12_21686590_C_G_b37	C	G	0.0139776	0	0.0317	0.0358	0.0092	0.0023	ENSG00000004700	RECQL	1	1	0	0	0	0	0	0	0	1	0	0	0	0	0	0	0	0	0	0	0	0	0	0	0	0	0	0	0	0	0	0	0
12	21735854	rs79293261	12_21735854_T_C_b37	T	C	0.0115815	0	0.0259	0.0308	0.0072	0.0015	ENSG00000004700	RECQL	1	1	0	0	0	0	0	0	0	1	0	0	0	0	0	0	0	0	0	0	0	0	0	0	0	0	0	0	0	0	0	0	0
12	21732195	rs117965265	12_21732195_A_G_b37	A	G	0.0115815	0	0.0259	0.0308	0.0072	0.0015	ENSG00000004700	RECQL	1	1	0	0	0	0	0	0	0	1	0	0	0	0	0	0	0	0	0	0	0	0	0	0	0	0	0	0	0	0	0	0	0
12	21718720	rs80109529	12_21718720_T_C_b37	T	C	0.0125799	0	0.0303	0.0328	0.0072	0.0015	ENSG00000004700	RECQL	1	1	0	0	0	0	0	0	0	1	0	0	0	0	0	0	0	0	0	0	0	0	0	0	0	0	0	0	0	0	0	0	0
12	21707659	rs75871049	12_21707659_T_C_b37	T	C	0.0141773	0	0.0317	0.0368	0.0092	0.0023	ENSG00000004700	RECQL	1	1	0	0	0	0	0	0	0	1	0	0	0	0	0	0	0	0	0	0	0	0	0	0	0	0	0	0	0	0	0	0	0
12	21712950	rs71539427	12_21712950_C_T_b37	C	T	0.0145767	0	0.0317	0.0368	0.0112	0.0023	ENSG00000004700	RECQL	1	1	0	0	0	0	0	0	0	1	0	0	0	0	0	0	0	0	0	0	0	0	0	0	0	0	0	0	0	0	0	0	0
12	21721030	rs76738767	12_21721030_G_A_b37	G	A	0.0127796	0.001	0.0303	0.0328	0.0072	0.0015	ENSG00000004700	RECQL	1	1	0	0	0	0	0	0	0	1	0	0	0	0	0	0	0	0	0	0	0	0	0	0	0	0	0	0	0	0	0	0	0
12	21701564	rs116866990	12_21701564_A_G_b37	A	G	0.0139776	0	0.0317	0.0358	0.0092	0.0023	ENSG00000004700	RECQL	1	1	0	0	0	0	0	0	0	1	0	0	0	0	0	0	0	0	0	0	0	0	0	0	0	0	0	0	0	0	0	0	0
12	21580995	rs79578654	12_21580995_A_G_b37	A	G	0.0251597	0	0.0533	0.0626	0.0256	8e-04	ENSG00000004700	RECQL	1	1	0	0	0	0	0	0	0	1	0	0	0	0	0	0	0	0	0	0	0	0	0	0	0	0	0	0	0	0	0	0	0
12	21715543	rs117008150	12_21715543_A_G_b37	A	G	0.0139776	0	0.0317	0.0368	0.0082	0.0023	ENSG00000004700	RECQL	1	1	0	0	0	0	0	0	0	1	0	0	0	0	0	0	0	0	0	0	0	0	0	0	0	0	0	0	0	0	0	0	0
12	21687666	rs116866837	12_21687666_C_G_b37	C	G	0.0139776	0	0.0317	0.0358	0.0092	0.0023	ENSG00000004700	RECQL	1	1	0	0	0	0	0	0	0	1	0	0	0	0	0	0	0	0	0	0	0	0	0	0	0	0	0	0	0	0	0	0	0
12	21645680	rs78096884	12_21645680_C_A_b37	C	A	0.0227636	0	0.0447	0.0567	0.0235	0.0023	ENSG00000004700	RECQL	1	1	0	0	0	0	0	0	0	1	0	0	0	0	0	0	0	0	0	0	0	0	0	0	0	0	0	0	0	0	0	0	0
12	21646494	rs79640119	12_21646494_C_A_b37	C	A	0.0239617	0	0.049	0.0586	0.0245	0.0023	ENSG00000004700	RECQL	1	1	0	0	0	0	0	0	0	1	0	0	0	0	0	0	0	0	0	0	0	0	0	0	0	0	0	0	0	0	0	0	0
12	21687900	rs118142362	12_21687900_C_G_b37	C	G	0.0139776	0	0.0317	0.0358	0.0092	0.0023	ENSG00000004700	RECQL	1	1	0	0	0	0	0	0	0	1	0	0	0	0	0	0	0	0	0	0	0	0	0	0	0	0	0	0	0	0	0	0	0
12	21638580	rs77678397	12_21638580_C_G_b37	C	G	0.0253594	0	0.0519	0.0636	0.0245	0.0023	ENSG00000004700	RECQL	1	1	0	0	0	0	0	0	0	1	0	0	0	0	0	0	0	0	0	0	0	0	0	0	0	0	0	0	0	0	0	0	0
12	21713080	rs71539426	12_21713080_A_T_b37	A	T	0.0139776	0	0.0317	0.0368	0.0082	0.0023	ENSG00000004700	RECQL	1	1	0	0	0	0	0	0	0	1	0	0	0	0	0	0	0	0	0	0	0	0	0	0	0	0	0	0	0	0	0	0	0
12	21580081	rs80132377	12_21580081_A_G_b37	A	G	0.0251597	0	0.0533	0.0626	0.0256	8e-04	ENSG00000004700	RECQL	1	1	0	0	0	0	0	0	0	1	0	0	0	0	0	0	0	0	0	0	0	0	0	0	0	0	0	0	0	0	0	0	0
12	21654492	rs71581963	12_21654492_C_T_b37	C	T	0.0191693	0	0.0418	0.0517	0.0123	0.0023	ENSG00000004700	RECQL	1	1	0	0	0	0	0	0	0	1	0	0	0	0	0	0	0	0	0	0	0	0	0	0	0	0	0	0	0	0	0	0	0
12	21659562	rs71539410	12_21659562_T_G_b37	T	G	0.0199681	0	0.0432	0.0547	0.0123	0.0023	ENSG00000004700	RECQL	1	1	0	0	0	0	0	0	0	1	0	0	0	0	0	0	0	0	0	0	0	0	0	0	0	0	0	0	0	0	0	0	0
12	21688157	rs3213214	12_21688157_T_C_b37	T	C	0.0139776	0	0.0317	0.0358	0.0092	0.0023	ENSG00000004700	RECQL	1	1	0	0	0	0	0	0	0	1	0	0	0	0	0	0	0	0	0	0	0	0	0	0	0	0	0	0	0	0	0	0	0
12	21748086	rs117584848	12_21748086_G_A_b37	G	A	0.00978435	0	0.0231	0.0258	0.0072	0	ENSG00000004700	RECQL	1	1	0	0	0	0	0	0	0	1	0	0	0	0	0	0	0	0	0	0	0	0	0	0	0	0	0	0	0	0	0	0	0
12	21690035	rs117639846	12_21690035_C_G_b37	C	G	0.0139776	0	0.0317	0.0358	0.0092	0.0023	ENSG00000004700	RECQL	1	1	0	0	0	0	0	0	0	1	0	0	0	0	0	0	0	0	0	0	0	0	0	0	0	0	0	0	0	0	0	0	0
12	21663758	rs17627677	12_21663758_G_C_b37	G	C	0.0181709	0	0.0403	0.0497	0.0112	0.0015	ENSG00000004700	RECQL	1	1	0	0	0	0	0	0	0	1	0	0	0	0	0	0	0	0	0	0	0	0	0	0	0	0	0	0	0	0	0	0	0
3	50278613	rs2236943	3_50278613_G_A_b37	G	A	0.166534	0.6171	0.2695	0.0109	0.0123	0.0015	ENSG00000004838	ZMYND10	0	0	0	0	1	0	0	0	0	1	0	0	0	0	0	0	0	0	0	0	0	0	0	0	0	0	0	0	0	0	0	0	0
3	50242765	rs118160556	3_50242765_C_G_b37	C	G	0.166134	0.6151	0.2695	0.0109	0.0123	0.0015	ENSG00000004838	ZMYND10	0	0	0	0	1	0	0	0	0	1	0	0	0	0	0	0	0	0	0	0	0	0	0	0	0	0	0	0	0	0	0	0	0
3	50373835	rs3774754	3_50373835_C_A_b37	C	A	0.166334	0.619	0.2666	0.0109	0.0112	0.0015	ENSG00000004838	ZMYND10	0	0	0	0	1	0	0	0	0	1	0	0	0	0	0	0	0	0	0	0	0	0	0	0	0	0	0	0	0	0	0	0	0
3	50341326	rs12488302	3_50341326_C_T_b37	C	T	0.166534	0.619	0.2666	0.0119	0.0112	0.0015	ENSG00000004838	ZMYND10	0	0	0	0	1	0	0	0	0	1	0	0	0	0	0	0	0	0	0	0	0	0	0	0	0	0	0	0	0	0	0	0	0
3	50299140	rs79217622	3_50299140_C_A_b37	C	A	0.166534	0.6171	0.2695	0.0109	0.0123	0.0015	ENSG00000004838	ZMYND10	0	0	0	0	1	0	0	0	0	1	0	0	0	0	0	0	0	0	0	0	0	0	0	0	0	0	0	0	0	0	0	0	0
3	50224374	rs4688746	3_50224374_T_C_b37	T	C	0.166933	0.62	0.2666	0.0109	0.0133	0.0015	ENSG00000004838	ZMYND10	0	0	0	0	1	0	0	0	0	1	0	0	0	0	0	0	0	0	0	0	0	0	0	0	0	0	0	0	0	0	0	0	0
3	50241621	rs2006199	3_50241621_G_A_b37	G	A	0.161542	0.5952	0.2651	0.0109	0.0123	0.0015	ENSG00000004838	ZMYND10	0	0	0	0	1	0	0	0	0	1	0	0	0	0	0	0	0	0	0	0	0	0	0	0	0	0	0	0	0	0	0	0	0
3	50290830	rs12485390	3_50290830_A_G_b37	A	G	0.166933	0.619	0.2695	0.0109	0.0123	0.0015	ENSG00000004838	ZMYND10	0	0	0	0	1	0	0	0	0	1	0	0	0	0	0	0	0	0	0	0	0	0	0	0	0	0	0	0	0	0	0	0	0
3	50414404	rs12490809	3_50414404_C_T_b37	C	T	0.16274	0.6022	0.2666	0.0109	0.0102	0.0015	ENSG00000004838	ZMYND10	0	0	0	0	1	0	0	0	0	1	0	0	0	0	0	0	0	0	0	0	0	0	0	0	0	0	0	0	0	0	0	0	0
3	50397242	rs2071801	3_50397242_G_C_b37	G	C	0.166134	0.6181	0.2666	0.0109	0.0112	0.0015	ENSG00000004838	ZMYND10	0	0	0	0	1	0	0	0	0	1	0	0	0	0	0	0	0	0	0	0	0	0	0	0	0	0	0	0	0	0	0	0	0
3	50239464	rs4688683	3_50239464_C_T_b37	C	T	0.165535	0.6141	0.2666	0.0109	0.0123	0.0015	ENSG00000004838	ZMYND10	0	0	0	0	1	0	0	0	0	1	0	0	0	0	0	0	0	0	0	0	0	0	0	0	0	0	0	0	0	0	0	0	0
3	50257020	rs2282750	3_50257020_C_G_b37	C	G	0.166534	0.6171	0.2695	0.0109	0.0123	0.0015	ENSG00000004838	ZMYND10	0	0	0	0	1	0	0	0	0	1	0	0	0	0	0	0	0	0	0	0	0	0	0	0	0	0	0	0	0	0	0	0	0
3	50202313	rs4688747	3_50202313_G_A_b37	G	A	0.169928	0.6339	0.2637	0.0129	0.0143	0.0015	ENSG00000004838	ZMYND10	0	0	0	0	1	0	0	0	0	1	0	0	0	0	0	0	0	0	0	0	0	0	0	0	0	0	0	0	0	0	0	0	0
3	50267128	rs4688682	3_50267128_C_A_b37	C	A	0.166733	0.6181	0.2695	0.0109	0.0123	0.0015	ENSG00000004838	ZMYND10	0	0	0	0	1	0	0	0	0	1	0	0	0	0	0	0	0	0	0	0	0	0	0	0	0	0	0	0	0	0	0	0	0
3	50307050	rs2269430	3_50307050_C_T_b37	C	T	0.166733	0.62	0.2666	0.0109	0.0123	0.0015	ENSG00000004838	ZMYND10	0	0	0	0	1	0	0	0	0	1	0	0	0	0	0	0	0	0	0	0	0	0	0	0	0	0	0	0	0	0	0	0	0
3	50249500	rs4688744	3_50249500_G_A_b37	G	A	0.166534	0.6171	0.2695	0.0109	0.0123	0.0015	ENSG00000004838	ZMYND10	0	0	0	0	1	0	0	0	0	1	0	0	0	0	0	0	0	0	0	0	0	0	0	0	0	0	0	0	0	0	0	0	0
3	50207210	rs3774748	3_50207210_A_C_b37	A	C	0.169129	0.629	0.2637	0.0139	0.0143	0.0015	ENSG00000004838	ZMYND10	0	0	0	0	1	0	0	0	0	1	0	0	0	0	0	0	0	0	0	0	0	0	0	0	0	0	0	0	0	0	0	0	0
3	50238376	rs12485909	3_50238376_G_A_b37	G	A	0.165136	0.6121	0.2666	0.0109	0.0123	0.0015	ENSG00000004838	ZMYND10	0	0	0	0	1	0	0	0	0	1	0	0	0	0	0	0	0	0	0	0	0	0	0	0	0	0	0	0	0	0	0	0	0
3	50209612	rs3774752	3_50209612_T_C_b37	T	C	0.16893	0.629	0.2637	0.0129	0.0143	0.0015	ENSG00000004838	ZMYND10	0	0	0	0	1	0	0	0	0	1	0	0	0	0	0	0	0	0	0	0	0	0	0	0	0	0	0	0	0	0	0	0	0
3	50360802	rs4688732	3_50360802_G_A_b37	G	A	0.166334	0.619	0.2666	0.0109	0.0112	0.0015	ENSG00000004838	ZMYND10	0	0	0	0	1	0	0	0	0	1	0	0	0	0	0	0	0	0	0	0	0	0	0	0	0	0	0	0	0	0	0	0	0
3	50370841	rs79117849	3_50370841_C_G_b37	C	G	0.166534	0.619	0.2666	0.0109	0.0123	0.0015	ENSG00000004838	ZMYND10	0	0	0	0	1	0	0	0	0	1	0	0	0	0	0	0	0	0	0	0	0	0	0	0	0	0	0	0	0	0	0	0	0
3	50202723	rs3774741	3_50202723_A_G_b37	A	G	0.169928	0.6339	0.2637	0.0129	0.0143	0.0015	ENSG00000004838	ZMYND10	0	0	0	0	1	0	0	0	0	1	0	0	0	0	0	0	0	0	0	0	0	0	0	0	0	0	0	0	0	0	0	0	0
3	50410041	rs2236949	3_50410041_G_A_b37	G	A	0.166733	0.621	0.2666	0.0109	0.0112	0.0015	ENSG00000004838	ZMYND10	0	0	0	0	1	0	0	0	0	1	0	0	0	0	0	0	0	0	0	0	0	0	0	0	0	0	0	0	0	0	0	0	0
3	50309124	rs12492880	3_50309124_A_G_b37	A	G	0.166334	0.619	0.2666	0.0109	0.0112	0.0015	ENSG00000004838	ZMYND10	0	0	0	0	1	0	0	0	0	1	0	0	0	0	0	0	0	0	0	0	0	0	0	0	0	0	0	0	0	0	0	0	0
3	50384143	rs4688724	3_50384143_G_C_b37	G	C	0.166134	0.6181	0.2666	0.0109	0.0112	0.0015	ENSG00000004838	ZMYND10	0	0	0	0	1	0	0	0	0	1	0	0	0	0	0	0	0	0	0	0	0	0	0	0	0	0	0	0	0	0	0	0	0
3	50342621	rs79145265	3_50342621_C_T_b37	C	T	0.166534	0.619	0.2666	0.0109	0.0123	0.0015	ENSG00000004838	ZMYND10	0	0	0	0	1	0	0	0	0	1	0	0	0	0	0	0	0	0	0	0	0	0	0	0	0	0	0	0	0	0	0	0	0
7	12214482	rs13236676	7_12214482_G_A_b37	G	A	0.028754	0	0.0519	0.0815	0.0194	0.0053	ENSG00000005108	THSD7A	1	1	0	0	0	0	1	0	1	1	0	0	0	0	0	0	1	1	0	0	1	0	1	0	1	0	0	0	0	1	0	0	0
7	12267653	rs35390376	7_12267653_T_C_b37	T	C	0.0279553	0	0.0533	0.0795	0.0164	0.0053	ENSG00000005108	THSD7A	1	1	0	0	0	0	1	0	1	1	0	0	0	0	0	0	1	1	0	0	1	0	1	0	1	0	0	0	0	1	0	0	0
7	12241854	rs13245483	7_12241854_C_T_b37	C	T	0.0279553	0	0.0533	0.0795	0.0164	0.0053	ENSG00000005108	THSD7A	1	1	0	0	0	0	1	0	1	1	0	0	0	0	0	0	1	1	0	0	1	0	1	0	1	0	0	0	0	1	0	0	0
7	12269213	rs13234238	7_12269213_A_C_b37	A	C	0.0279553	0	0.0533	0.0795	0.0164	0.0053	ENSG00000005108	THSD7A	1	1	0	0	0	0	1	0	1	1	0	0	0	0	0	0	1	1	0	0	1	0	1	0	1	0	0	0	0	1	0	0	0
7	12260566	rs12699326	7_12260566_A_G_b37	A	G	0.0279553	0	0.0533	0.0795	0.0164	0.0053	ENSG00000005108	THSD7A	1	1	0	0	0	0	1	0	1	1	0	0	0	0	0	0	1	1	0	0	1	0	1	0	1	0	0	0	0	1	0	0	0
7	12214481	rs13236675	7_12214481_G_C_b37	G	C	0.028754	0	0.0519	0.0815	0.0194	0.0053	ENSG00000005108	THSD7A	1	1	0	0	0	0	1	0	1	1	0	0	0	0	0	0	1	1	0	0	1	0	1	0	1	0	0	0	0	1	0	0	0
7	12241222	rs13229277	7_12241222_T_G_b37	T	G	0.0279553	0	0.0533	0.0795	0.0164	0.0053	ENSG00000005108	THSD7A	1	1	0	0	0	0	1	0	1	1	0	0	0	0	0	0	1	1	0	0	1	0	1	0	1	0	0	0	0	1	0	0	0
7	12216029	rs13241052	7_12216029_G_A_b37	G	A	0.0289537	0.001	0.0519	0.0815	0.0194	0.0053	ENSG00000005108	THSD7A	1	1	0	0	0	0	1	0	1	1	0	0	0	0	0	0	1	1	0	0	1	0	1	0	1	0	0	0	0	1	0	0	0
7	38913934	rs4723802	7_38913934_A_G_b37	G	A	0.064896	0.004	0.0605	0.1074	0.1708	0.003	ENSG00000006715	VPS41	0	1	0	1	1	1	1	0	0	1	0	0	0	0	0	0	0	1	1	0	0	0	0	0	1	1	1	0	0	1	0	0	0
7	38907909	rs10270427	7_38907909_C_A_b37	A	C	0.065096	0.004	0.0605	0.1074	0.1718	0.003	ENSG00000006715	VPS41	0	1	0	1	1	1	1	0	0	1	0	0	0	0	0	0	0	1	1	0	0	0	0	0	1	1	1	0	0	1	0	0	0
7	38865194	rs2215032	7_38865194_C_T_b37	T	C	0.064497	0.004	0.0605	0.1034	0.1728	0.003	ENSG00000006715	VPS41	0	1	0	1	1	1	1	0	0	1	0	0	0	0	0	0	0	1	1	0	0	0	0	0	1	1	1	0	0	1	0	0	0
7	38781850	rs36004953	7_38781850_T_C_b37	T	C	0.0555112	0.001	0.0519	0.0895	0.1513	0.0023	ENSG00000006715	VPS41	0	1	0	1	1	1	1	0	0	1	0	0	0	0	0	0	0	1	1	0	0	0	0	0	1	1	1	0	0	1	0	0	0
7	38751384	rs35400125	7_38751384_T_A_b37	T	A	0.0567093	0.004	0.0548	0.0855	0.1564	0.0023	ENSG00000006715	VPS41	0	1	0	1	1	1	1	0	0	1	0	0	0	0	0	0	0	1	1	0	0	0	0	0	1	1	1	0	0	1	0	0	0
7	38891290	rs6979423	7_38891290_A_C_b37	C	A	0.065495	0.004	0.0605	0.1083	0.1728	0.003	ENSG00000006715	VPS41	0	1	0	1	1	1	1	0	0	1	0	0	0	0	0	0	0	1	1	0	0	0	0	0	1	1	1	0	0	1	0	0	0
7	38755752	rs34621392	7_38755752_T_C_b37	T	C	0.0561102	0.004	0.0533	0.0835	0.1564	0.0023	ENSG00000006715	VPS41	0	1	0	1	1	1	1	0	0	1	0	0	0	0	0	0	0	1	1	0	0	0	0	0	1	1	1	0	0	1	0	0	0
7	38792800	rs7802052	7_38792800_T_G_b37	G	T	0.062899	0.004	0.0562	0.0944	0.1769	0.003	ENSG00000006715	VPS41	0	1	0	1	1	1	1	0	0	1	0	0	0	0	0	0	0	1	1	0	0	0	0	0	1	1	1	0	0	1	0	0	0
7	38746101	rs34886315	7_38746101_T_C_b37	T	C	0.0561102	0.004	0.0548	0.0855	0.1534	0.0023	ENSG00000006715	VPS41	0	1	0	1	1	1	1	0	0	1	0	0	0	0	0	0	0	1	1	0	0	0	0	0	1	1	1	0	0	1	0	0	0
7	38771349	rs2189854	7_38771349_T_C_b37	C	T	0.063099	0.004	0.0562	0.0954	0.1769	0.003	ENSG00000006715	VPS41	0	1	0	1	1	1	1	0	0	1	0	0	0	0	0	0	0	1	1	0	0	0	0	0	1	1	1	0	0	1	0	0	0
7	38813590	rs976352	7_38813590_A_G_b37	G	A	0.063099	0.004	0.0562	0.0954	0.1769	0.003	ENSG00000006715	VPS41	0	1	0	1	1	1	1	0	0	1	0	0	0	0	0	0	0	1	1	0	0	0	0	0	1	1	1	0	0	1	0	0	0
7	12241222	rs13229277	7_12241222_T_G_b37	T	G	0.0279553	0	0.0533	0.0795	0.0164	0.0053	ENSG00000006747	SCIN	1	1	1	0	1	1	1	1	1	1	0	0	0	0	0	0	0	1	0	0	0	0	0	0	0	0	0	0	0	1	0	1	0
7	12267653	rs35390376	7_12267653_T_C_b37	T	C	0.0279553	0	0.0533	0.0795	0.0164	0.0053	ENSG00000006747	SCIN	1	1	1	0	1	1	1	1	1	1	0	0	0	0	0	0	0	1	0	0	0	0	0	0	0	0	0	0	0	1	0	1	0
7	12214481	rs13236675	7_12214481_G_C_b37	G	C	0.028754	0	0.0519	0.0815	0.0194	0.0053	ENSG00000006747	SCIN	1	1	1	0	1	1	1	1	1	1	0	0	0	0	0	0	0	1	0	0	0	0	0	0	0	0	0	0	0	1	0	1	0
7	12241854	rs13245483	7_12241854_C_T_b37	C	T	0.0279553	0	0.0533	0.0795	0.0164	0.0053	ENSG00000006747	SCIN	1	1	1	0	1	1	1	1	1	1	0	0	0	0	0	0	0	1	0	0	0	0	0	0	0	0	0	0	0	1	0	1	0
7	12269213	rs13234238	7_12269213_A_C_b37	A	C	0.0279553	0	0.0533	0.0795	0.0164	0.0053	ENSG00000006747	SCIN	1	1	1	0	1	1	1	1	1	1	0	0	0	0	0	0	0	1	0	0	0	0	0	0	0	0	0	0	0	1	0	1	0
7	12214482	rs13236676	7_12214482_G_A_b37	G	A	0.028754	0	0.0519	0.0815	0.0194	0.0053	ENSG00000006747	SCIN	1	1	1	0	1	1	1	1	1	1	0	0	0	0	0	0	0	1	0	0	0	0	0	0	0	0	0	0	0	1	0	1	0
7	12216029	rs13241052	7_12216029_G_A_b37	G	A	0.0289537	0.001	0.0519	0.0815	0.0194	0.0053	ENSG00000006747	SCIN	1	1	1	0	1	1	1	1	1	1	0	0	0	0	0	0	0	1	0	0	0	0	0	0	0	0	0	0	0	1	0	1	0
7	12260566	rs12699326	7_12260566_A_G_b37	A	G	0.0279553	0	0.0533	0.0795	0.0164	0.0053	ENSG00000006747	SCIN	1	1	1	0	1	1	1	1	1	1	0	0	0	0	0	0	0	1	0	0	0	0	0	0	0	0	0	0	0	1	0	1	0
2	158288462	rs16841750	2_158288462_A_G_b37	A	G	0.0277556	0.0823	0.013	0.0159	0.0317	0	ENSG00000007001	UPP2	0	1	1	0	0	0	1	0	0	1	0	0	0	0	0	0	0	0	0	0	0	0	0	0	0	0	0	0	0	0	1	0	0
1	169863165	rs75851226	1_169863165_A_C_b37	A	C	0.0427316	0.0089	0.0432	0.1034	0.0716	8e-04	ENSG00000007908	SELE	0	0	0	0	0	0	0	0	0	1	1	1	0	0	0	0	0	0	0	0	1	0	0	0	0	0	0	0	0	0	0	0	0
1	169725505	rs4550117	1_169725505_A_G_b37	A	G	0.0453275	0.0119	0.0548	0.0974	0.0808	0	ENSG00000007908	SELE	0	0	0	0	0	0	0	0	0	1	1	1	0	0	0	0	0	0	0	0	1	0	0	0	0	0	0	0	0	0	0	0	0
1	169725898	rs76105508	1_169725898_G_A_b37	G	A	0.0453275	0.0119	0.0548	0.0974	0.0808	0	ENSG00000007908	SELE	0	0	0	0	0	0	0	0	0	1	1	1	0	0	0	0	0	0	0	0	1	0	0	0	0	0	0	0	0	0	0	0	0
1	170039757	rs79952789	1_170039757_T_C_b37	T	C	0.0421326	0.002	0.0432	0.1024	0.0767	8e-04	ENSG00000007908	SELE	0	0	0	0	0	0	0	0	0	1	1	1	0	0	0	0	0	0	0	0	1	0	0	0	0	0	0	0	0	0	0	0	0
1	169783246	rs12120114	1_169783246_G_A_b37	G	A	0.0417332	0.0109	0.0432	0.0964	0.0716	8e-04	ENSG00000007908	SELE	0	0	0	0	0	0	0	0	0	1	1	1	0	0	0	0	0	0	0	0	1	0	0	0	0	0	0	0	0	0	0	0	0
1	169725425	rs4537624	1_169725425_G_T_b37	G	T	0.0453275	0.0119	0.0548	0.0974	0.0808	0	ENSG00000007908	SELE	0	0	0	0	0	0	0	0	0	1	1	1	0	0	0	0	0	0	0	0	1	0	0	0	0	0	0	0	0	0	0	0	0
1	170056872	rs12117699	1_170056872_G_C_b37	G	C	0.019369	0	0.0216	0.0547	0.0276	0	ENSG00000007908	SELE	0	0	0	0	0	0	0	0	0	1	1	1	0	0	0	0	0	0	0	0	1	0	0	0	0	0	0	0	0	0	0	0	0
1	169733841	rs74830193	1_169733841_G_A_b37	G	A	0.0453275	0.0119	0.0548	0.0974	0.0808	0	ENSG00000007908	SELE	0	0	0	0	0	0	0	0	0	1	1	1	0	0	0	0	0	0	0	0	1	0	0	0	0	0	0	0	0	0	0	0	0
1	169969444	rs511609	1_169969444_G_A_b37	A	G	0.041733	0.002	0.0432	0.1024	0.0746	0.000800000000000023	ENSG00000007908	SELE	0	0	0	0	0	0	0	0	0	1	1	1	0	0	0	0	0	0	0	0	1	0	0	0	0	0	0	0	0	0	0	0	0
1	170027210	rs12130150	1_170027210_T_A_b37	T	A	0.0421326	0.002	0.0432	0.1024	0.0767	8e-04	ENSG00000007908	SELE	0	0	0	0	0	0	0	0	0	1	1	1	0	0	0	0	0	0	0	0	1	0	0	0	0	0	0	0	0	0	0	0	0
1	169916088	rs591559	1_169916088_C_T_b37	T	C	0.04353	0.00990000000000002	0.0432	0.1034	0.0746	0.000800000000000023	ENSG00000007908	SELE	0	0	0	0	0	0	0	0	0	1	1	1	0	0	0	0	0	0	0	0	1	0	0	0	0	0	0	0	0	0	0	0	0
1	169911184	rs61806093	1_169911184_T_TGG_b37	G	T	0.043331	0.00990000000000002	0.0432	0.1024	0.0746	0.000800000000000023	ENSG00000007908	SELE	0	0	0	0	0	0	0	0	0	1	1	1	0	0	0	0	0	0	0	0	1	0	0	0	0	0	0	0	0	0	0	0	0
1	169718309	rs79587057	1_169718309_A_T_b37	A	T	0.0449281	0.0119	0.0548	0.0974	0.0787	0	ENSG00000007908	SELE	0	0	0	0	0	0	0	0	0	1	1	1	0	0	0	0	0	0	0	0	1	0	0	0	0	0	0	0	0	0	0	0	0
1	169960935	rs583604	1_169960935_T_C_b37	T	C	0.0417332	0.002	0.0432	0.1024	0.0746	8e-04	ENSG00000007908	SELE	0	0	0	0	0	0	0	0	0	1	1	1	0	0	0	0	0	0	0	0	1	0	0	0	0	0	0	0	0	0	0	0	0
1	169949429	rs562054	1_169949429_C_T_b37	T	C	0.041733	0.002	0.0432	0.1024	0.0746	0.000800000000000023	ENSG00000007908	SELE	0	0	0	0	0	0	0	0	0	1	1	1	0	0	0	0	0	0	0	0	1	0	0	0	0	0	0	0	0	0	0	0	0
1	169802511	rs114038607	1_169802511_C_T_b37	C	T	0.0265575	0.0109	0.0231	0.0487	0.0573	8e-04	ENSG00000007908	SELE	0	0	0	0	0	0	0	0	0	1	1	1	0	0	0	0	0	0	0	0	1	0	0	0	0	0	0	0	0	0	0	0	0
1	169875679	rs12124561	1_169875679_T_C_b37	T	C	0.0433307	0.0099	0.0432	0.1044	0.0726	8e-04	ENSG00000007908	SELE	0	0	0	0	0	0	0	0	0	1	1	1	0	0	0	0	0	0	0	0	1	0	0	0	0	0	0	0	0	0	0	0	0
1	169800090	rs10489174	1_169800090_C_T_b37	C	T	0.0417332	0.0109	0.0432	0.0964	0.0716	8e-04	ENSG00000007908	SELE	0	0	0	0	0	0	0	0	0	1	1	1	0	0	0	0	0	0	0	0	1	0	0	0	0	0	0	0	0	0	0	0	0
1	169868987	rs78571404	1_169868987_G_A_b37	G	A	0.0433307	0.0099	0.0432	0.1054	0.0716	8e-04	ENSG00000007908	SELE	0	0	0	0	0	0	0	0	0	1	1	1	0	0	0	0	0	0	0	0	1	0	0	0	0	0	0	0	0	0	0	0	0
1	169889236	rs2750019	1_169889236_T_C_b37	C	T	0.04353	0.00990000000000002	0.0432	0.1034	0.0746	0.000800000000000023	ENSG00000007908	SELE	0	0	0	0	0	0	0	0	0	1	1	1	0	0	0	0	0	0	0	0	1	0	0	0	0	0	0	0	0	0	0	0	0
1	169898095	rs2145046	1_169898095_G_C_b37	C	G	0.04353	0.00990000000000002	0.0432	0.1034	0.0746	0.000800000000000023	ENSG00000007908	SELE	0	0	0	0	0	0	0	0	0	1	1	1	0	0	0	0	0	0	0	0	1	0	0	0	0	0	0	0	0	0	0	0	0
1	169733918	rs77846413	1_169733918_C_A_b37	C	A	0.0453275	0.0119	0.0548	0.0974	0.0808	0	ENSG00000007908	SELE	0	0	0	0	0	0	0	0	0	1	1	1	0	0	0	0	0	0	0	0	1	0	0	0	0	0	0	0	0	0	0	0	0
1	169913597	rs565397	1_169913597_C_G_b37	G	C	0.04353	0.00990000000000002	0.0432	0.1034	0.0746	0.000800000000000023	ENSG00000007908	SELE	0	0	0	0	0	0	0	0	0	1	1	1	0	0	0	0	0	0	0	0	1	0	0	0	0	0	0	0	0	0	0	0	0
1	169867625	rs76971725	1_169867625_G_T_b37	G	T	0.0433307	0.0099	0.0432	0.1054	0.0716	8e-04	ENSG00000007908	SELE	0	0	0	0	0	0	0	0	0	1	1	1	0	0	0	0	0	0	0	0	1	0	0	0	0	0	0	0	0	0	0	0	0
1	169952385	rs2057249	1_169952385_G_T_b37	T	G	0.041733	0.002	0.0432	0.1024	0.0746	0.000800000000000023	ENSG00000007908	SELE	0	0	0	0	0	0	0	0	0	1	1	1	0	0	0	0	0	0	0	0	1	0	0	0	0	0	0	0	0	0	0	0	0
1	169892117	rs576225	1_169892117_C_T_b37	T	C	0.04393	0.00990000000000002	0.0447	0.1044	0.0746	0.000800000000000023	ENSG00000007908	SELE	0	0	0	0	0	0	0	0	0	1	1	1	0	0	0	0	0	0	0	0	1	0	0	0	0	0	0	0	0	0	0	0	0
1	169721968	rs17527744	1_169721968_A_C_b37	A	C	0.0453275	0.0119	0.0548	0.0974	0.0808	0	ENSG00000007908	SELE	0	0	0	0	0	0	0	0	0	1	1	1	0	0	0	0	0	0	0	0	1	0	0	0	0	0	0	0	0	0	0	0	0
1	169800690	rs17601631	1_169800690_A_G_b37	A	G	0.0425319	0.0109	0.0432	0.0964	0.0757	8e-04	ENSG00000007908	SELE	0	0	0	0	0	0	0	0	0	1	1	1	0	0	0	0	0	0	0	0	1	0	0	0	0	0	0	0	0	0	0	0	0
1	170017006	rs12135355	1_170017006_C_T_b37	C	T	0.0421326	0.002	0.0432	0.1024	0.0767	8e-04	ENSG00000007908	SELE	0	0	0	0	0	0	0	0	0	1	1	1	0	0	0	0	0	0	0	0	1	0	0	0	0	0	0	0	0	0	0	0	0
1	169869660	rs12123835	1_169869660_T_C_b37	T	C	0.0433307	0.0099	0.0432	0.1054	0.0716	8e-04	ENSG00000007908	SELE	0	0	0	0	0	0	0	0	0	1	1	1	0	0	0	0	0	0	0	0	1	0	0	0	0	0	0	0	0	0	0	0	0
1	169734143	rs78177553	1_169734143_A_G_b37	A	G	0.0455272	0.0119	0.0548	0.0984	0.0808	0	ENSG00000007908	SELE	0	0	0	0	0	0	0	0	0	1	1	1	0	0	0	0	0	0	0	0	1	0	0	0	0	0	0	0	0	0	0	0	0
1	169895316	rs2806390	1_169895316_A_G_b37	G	A	0.04353	0.00990000000000002	0.0432	0.1034	0.0746	0.000800000000000023	ENSG00000007908	SELE	0	0	0	0	0	0	0	0	0	1	1	1	0	0	0	0	0	0	0	0	1	0	0	0	0	0	0	0	0	0	0	0	0
1	169969574	rs510681	1_169969574_G_A_b37	A	G	0.041733	0.002	0.0432	0.1024	0.0746	0.000800000000000023	ENSG00000007908	SELE	0	0	0	0	0	0	0	0	0	1	1	1	0	0	0	0	0	0	0	0	1	0	0	0	0	0	0	0	0	0	0	0	0
1	170042270	rs80042442	1_170042270_T_G_b37	T	G	0.0421326	0.002	0.0432	0.1024	0.0767	8e-04	ENSG00000007908	SELE	0	0	0	0	0	0	0	0	0	1	1	1	0	0	0	0	0	0	0	0	1	0	0	0	0	0	0	0	0	0	0	0	0
1	169967952	rs687195	1_169967952_A_G_b37	G	A	0.04373	0.002	0.0432	0.1024	0.0849	0.000800000000000023	ENSG00000007908	SELE	0	0	0	0	0	0	0	0	0	1	1	1	0	0	0	0	0	0	0	0	1	0	0	0	0	0	0	0	0	0	0	0	0
1	169723509	rs74613883	1_169723509_T_C_b37	T	C	0.0453275	0.0119	0.0548	0.0974	0.0808	0	ENSG00000007908	SELE	0	0	0	0	0	0	0	0	0	1	1	1	0	0	0	0	0	0	0	0	1	0	0	0	0	0	0	0	0	0	0	0	0
1	169875786	rs12127211	1_169875786_G_A_b37	G	A	0.0435304	0.0099	0.0432	0.1054	0.0726	8e-04	ENSG00000007908	SELE	0	0	0	0	0	0	0	0	0	1	1	1	0	0	0	0	0	0	0	0	1	0	0	0	0	0	0	0	0	0	0	0	0
1	169871990	rs79628173	1_169871990_G_A_b37	G	A	0.0433307	0.0099	0.0432	0.1054	0.0716	8e-04	ENSG00000007908	SELE	0	0	0	0	0	0	0	0	0	1	1	1	0	0	0	0	0	0	0	0	1	0	0	0	0	0	0	0	0	0	0	0	0
1	170050462	rs12142459	1_170050462_A_C_b37	A	C	0.0419329	0.001	0.0432	0.1024	0.0767	8e-04	ENSG00000007908	SELE	0	0	0	0	0	0	0	0	0	1	1	1	0	0	0	0	0	0	0	0	1	0	0	0	0	0	0	0	0	0	0	0	0
1	169742677	rs115789501	1_169742677_C_T_b37	C	T	0.0457268	0.0139	0.0548	0.0974	0.0808	0	ENSG00000007908	SELE	0	0	0	0	0	0	0	0	0	1	1	1	0	0	0	0	0	0	0	0	1	0	0	0	0	0	0	0	0	0	0	0	0
1	169843017	rs12122419	1_169843017_C_T_b37	C	T	0.0423323	0.0109	0.0418	0.0974	0.0746	8e-04	ENSG00000007908	SELE	0	0	0	0	0	0	0	0	0	1	1	1	0	0	0	0	0	0	0	0	1	0	0	0	0	0	0	0	0	0	0	0	0
1	169732517	rs75800947	1_169732517_C_T_b37	C	T	0.0453275	0.0119	0.0548	0.0974	0.0808	0	ENSG00000007908	SELE	0	0	0	0	0	0	0	0	0	1	1	1	0	0	0	0	0	0	0	0	1	0	0	0	0	0	0	0	0	0	0	0	0
1	170091838	rs12145430	1_170091838_C_T_b37	C	T	0.019369	0	0.0216	0.0547	0.0276	0	ENSG00000007908	SELE	0	0	0	0	0	0	0	0	0	1	1	1	0	0	0	0	0	0	0	0	1	0	0	0	0	0	0	0	0	0	0	0	0
1	169900697	rs579553	1_169900697_T_C_b37	C	T	0.04353	0.00990000000000002	0.0432	0.1034	0.0746	0.000800000000000023	ENSG00000007908	SELE	0	0	0	0	0	0	0	0	0	1	1	1	0	0	0	0	0	0	0	0	1	0	0	0	0	0	0	0	0	0	0	0	0
1	169734937	rs17593568	1_169734937_T_A_b37	T	A	0.0453275	0.0119	0.0548	0.0974	0.0808	0	ENSG00000007908	SELE	0	0	0	0	0	0	0	0	0	1	1	1	0	0	0	0	0	0	0	0	1	0	0	0	0	0	0	0	0	0	0	0	0
1	169892661	rs590181	1_169892661_T_C_b37	C	T	0.044329	0.00990000000000002	0.0432	0.1034	0.0787	0.000800000000000023	ENSG00000007908	SELE	0	0	0	0	0	0	0	0	0	1	1	1	0	0	0	0	0	0	0	0	1	0	0	0	0	0	0	0	0	0	0	0	0
1	169735399	rs12121681	1_169735399_G_C_b37	G	C	0.0453275	0.0119	0.0548	0.0974	0.0808	0	ENSG00000007908	SELE	0	0	0	0	0	0	0	0	0	1	1	1	0	0	0	0	0	0	0	0	1	0	0	0	0	0	0	0	0	0	0	0	0
1	169970243	rs483103	1_169970243_A_G_b37	G	A	0.041733	0.002	0.0432	0.1024	0.0746	0.000800000000000023	ENSG00000007908	SELE	0	0	0	0	0	0	0	0	0	1	1	1	0	0	0	0	0	0	0	0	1	0	0	0	0	0	0	0	0	0	0	0	0
1	169728290	rs190949251	1_169728290_G_T_b37	G	T	0.0453275	0.0119	0.0548	0.0974	0.0808	0	ENSG00000007908	SELE	0	0	0	0	0	0	0	0	0	1	1	1	0	0	0	0	0	0	0	0	1	0	0	0	0	0	0	0	0	0	0	0	0
1	169915603	rs686911	1_169915603_A_G_b37	G	A	0.04353	0.00990000000000002	0.0432	0.1034	0.0746	0.000800000000000023	ENSG00000007908	SELE	0	0	0	0	0	0	0	0	0	1	1	1	0	0	0	0	0	0	0	0	1	0	0	0	0	0	0	0	0	0	0	0	0
1	169899020	rs522017	1_169899020_G_A_b37	A	G	0.04353	0.00990000000000002	0.0432	0.1034	0.0746	0.000800000000000023	ENSG00000007908	SELE	0	0	0	0	0	0	0	0	0	1	1	1	0	0	0	0	0	0	0	0	1	0	0	0	0	0	0	0	0	0	0	0	0
1	169746015	rs12125023	1_169746015_T_A_b37	T	A	0.0479233	0.0129	0.0533	0.0964	0.0941	8e-04	ENSG00000007908	SELE	0	0	0	0	0	0	0	0	0	1	1	1	0	0	0	0	0	0	0	0	1	0	0	0	0	0	0	0	0	0	0	0	0
1	169906992	rs657254	1_169906992_A_G_b37	G	A	0.04353	0.00990000000000002	0.0432	0.1034	0.0746	0.000800000000000023	ENSG00000007908	SELE	0	0	0	0	0	0	0	0	0	1	1	1	0	0	0	0	0	0	0	0	1	0	0	0	0	0	0	0	0	0	0	0	0
1	169731673	rs12123942	1_169731673_G_A_b37	G	A	0.0453275	0.0119	0.0548	0.0974	0.0808	0	ENSG00000007908	SELE	0	0	0	0	0	0	0	0	0	1	1	1	0	0	0	0	0	0	0	0	1	0	0	0	0	0	0	0	0	0	0	0	0
1	169876994	rs12128308	1_169876994_G_A_b37	G	A	0.04373	0.0099	0.0432	0.1054	0.0726	0.0015	ENSG00000007908	SELE	0	0	0	0	0	0	0	0	0	1	1	1	0	0	0	0	0	0	0	0	1	0	0	0	0	0	0	0	0	0	0	0	0
1	169890574	rs4519	1_169890574_T_A_b37	A	T	0.04353	0.00990000000000002	0.0432	0.1034	0.0746	0.000800000000000023	ENSG00000007908	SELE	0	0	0	0	0	0	0	0	0	1	1	1	0	0	0	0	0	0	0	0	1	0	0	0	0	0	0	0	0	0	0	0	0
1	169735829	rs76670206	1_169735829_C_A_b37	C	A	0.0453275	0.0119	0.0548	0.0974	0.0808	0	ENSG00000007908	SELE	0	0	0	0	0	0	0	0	0	1	1	1	0	0	0	0	0	0	0	0	1	0	0	0	0	0	0	0	0	0	0	0	0
1	169893330	rs544008	1_169893330_C_A_b37	A	C	0.044129	0.00990000000000002	0.0447	0.1034	0.0767	0.000800000000000023	ENSG00000007908	SELE	0	0	0	0	0	0	0	0	0	1	1	1	0	0	0	0	0	0	0	0	1	0	0	0	0	0	0	0	0	0	0	0	0
1	169860012	rs76973585	1_169860012_G_A_b37	G	A	0.0427316	0.0089	0.0432	0.1034	0.0716	8e-04	ENSG00000007908	SELE	0	0	0	0	0	0	0	0	0	1	1	1	0	0	0	0	0	0	0	0	1	0	0	0	0	0	0	0	0	0	0	0	0
1	169726267	rs77764106	1_169726267_C_G_b37	C	G	0.0453275	0.0119	0.0548	0.0974	0.0808	0	ENSG00000007908	SELE	0	0	0	0	0	0	0	0	0	1	1	1	0	0	0	0	0	0	0	0	1	0	0	0	0	0	0	0	0	0	0	0	0
1	169889031	rs10800489	1_169889031_G_A_b37	A	G	0.04353	0.00990000000000002	0.0432	0.1034	0.0746	0.000800000000000023	ENSG00000007908	SELE	0	0	0	0	0	0	0	0	0	1	1	1	0	0	0	0	0	0	0	0	1	0	0	0	0	0	0	0	0	0	0	0	0
1	169987402	rs12145295	1_169987402_T_G_b37	T	G	0.0417332	0.002	0.0432	0.1024	0.0746	8e-04	ENSG00000007908	SELE	0	0	0	0	0	0	0	0	0	1	1	1	0	0	0	0	0	0	0	0	1	0	0	0	0	0	0	0	0	0	0	0	0
1	169734851	rs75460658	1_169734851_C_T_b37	C	T	0.0455272	0.0129	0.0548	0.0974	0.0808	0	ENSG00000007908	SELE	0	0	0	0	0	0	0	0	0	1	1	1	0	0	0	0	0	0	0	0	1	0	0	0	0	0	0	0	0	0	0	0	0
1	169931998	rs644834	1_169931998_C_A_b37	A	C	0.041733	0.002	0.0447	0.1024	0.0736	0.000800000000000023	ENSG00000007908	SELE	0	0	0	0	0	0	0	0	0	1	1	1	0	0	0	0	0	0	0	0	1	0	0	0	0	0	0	0	0	0	0	0	0
1	170066896	rs12120025	1_170066896_T_C_b37	T	C	0.019369	0	0.0216	0.0547	0.0276	0	ENSG00000007908	SELE	0	0	0	0	0	0	0	0	0	1	1	1	0	0	0	0	0	0	0	0	1	0	0	0	0	0	0	0	0	0	0	0	0
1	169911186	rs61806094	1_169911186_T_A_b37	A	T	0.04353	0.00990000000000002	0.0432	0.1034	0.0746	0.000800000000000023	ENSG00000007908	SELE	0	0	0	0	0	0	0	0	0	1	1	1	0	0	0	0	0	0	0	0	1	0	0	0	0	0	0	0	0	0	0	0	0
1	169748286	rs17593862	1_169748286_C_T_b37	C	T	0.0479233	0.0129	0.0533	0.0964	0.0941	8e-04	ENSG00000007908	SELE	0	0	0	0	0	0	0	0	0	1	1	1	0	0	0	0	0	0	0	0	1	0	0	0	0	0	0	0	0	0	0	0	0
1	169979603	rs12143260	1_169979603_T_G_b37	T	G	0.0417332	0.002	0.0432	0.1024	0.0746	8e-04	ENSG00000007908	SELE	0	0	0	0	0	0	0	0	0	1	1	1	0	0	0	0	0	0	0	0	1	0	0	0	0	0	0	0	0	0	0	0	0
1	169904525	rs478116	1_169904525_T_C_b37	C	T	0.04353	0.00990000000000002	0.0432	0.1034	0.0746	0.000800000000000023	ENSG00000007908	SELE	0	0	0	0	0	0	0	0	0	1	1	1	0	0	0	0	0	0	0	0	1	0	0	0	0	0	0	0	0	0	0	0	0
1	169860355	rs12121614	1_169860355_G_C_b37	G	C	0.0427316	0.0089	0.0432	0.1034	0.0716	8e-04	ENSG00000007908	SELE	0	0	0	0	0	0	0	0	0	1	1	1	0	0	0	0	0	0	0	0	1	0	0	0	0	0	0	0	0	0	0	0	0
1	169907138	rs517649	1_169907138_T_A_b37	A	T	0.04353	0.00990000000000002	0.0432	0.1034	0.0746	0.000800000000000023	ENSG00000007908	SELE	0	0	0	0	0	0	0	0	0	1	1	1	0	0	0	0	0	0	0	0	1	0	0	0	0	0	0	0	0	0	0	0	0
1	169735273	rs12129443	1_169735273_C_G_b37	C	G	0.0453275	0.0119	0.0548	0.0974	0.0808	0	ENSG00000007908	SELE	0	0	0	0	0	0	0	0	0	1	1	1	0	0	0	0	0	0	0	0	1	0	0	0	0	0	0	0	0	0	0	0	0
1	170007355	rs12120229	1_170007355_T_C_b37	T	C	0.0417332	0.002	0.0432	0.1024	0.0746	8e-04	ENSG00000007908	SELE	0	0	0	0	0	0	0	0	0	1	1	1	0	0	0	0	0	0	0	0	1	0	0	0	0	0	0	0	0	0	0	0	0
1	169855065	rs12146043	1_169855065_G_C_b37	G	C	0.0427316	0.0089	0.0432	0.1034	0.0716	8e-04	ENSG00000007908	SELE	0	0	0	0	0	0	0	0	0	1	1	1	0	0	0	0	0	0	0	0	1	0	0	0	0	0	0	0	0	0	0	0	0
1	169756215	rs12132633	1_169756215_G_A_b37	G	A	0.0479233	0.0129	0.0533	0.0964	0.0941	8e-04	ENSG00000007908	SELE	0	0	0	0	0	0	0	0	0	1	1	1	0	0	0	0	0	0	0	0	1	0	0	0	0	0	0	0	0	0	0	0	0
1	169785215	rs76616531	1_169785215_A_C_b37	A	C	0.0417332	0.0109	0.0432	0.0964	0.0716	8e-04	ENSG00000007908	SELE	0	0	0	0	0	0	0	0	0	1	1	1	0	0	0	0	0	0	0	0	1	0	0	0	0	0	0	0	0	0	0	0	0
1	169908023	rs671921	1_169908023_C_A_b37	A	C	0.04353	0.00990000000000002	0.0432	0.1034	0.0746	0.000800000000000023	ENSG00000007908	SELE	0	0	0	0	0	0	0	0	0	1	1	1	0	0	0	0	0	0	0	0	1	0	0	0	0	0	0	0	0	0	0	0	0
1	169723675	rs114714306	1_169723675_G_A_b37	G	A	0.0455272	0.0119	0.0562	0.0974	0.0808	0	ENSG00000007908	SELE	0	0	0	0	0	0	0	0	0	1	1	1	0	0	0	0	0	0	0	0	1	0	0	0	0	0	0	0	0	0	0	0	0
1	169908200	rs672843	1_169908200_T_G_b37	G	T	0.04353	0.00990000000000002	0.0432	0.1034	0.0746	0.000800000000000023	ENSG00000007908	SELE	0	0	0	0	0	0	0	0	0	1	1	1	0	0	0	0	0	0	0	0	1	0	0	0	0	0	0	0	0	0	0	0	0
1	169725904	rs80126977	1_169725904_T_C_b37	T	C	0.0453275	0.0119	0.0548	0.0974	0.0808	0	ENSG00000007908	SELE	0	0	0	0	0	0	0	0	0	1	1	1	0	0	0	0	0	0	0	0	1	0	0	0	0	0	0	0	0	0	0	0	0
1	169813646	rs79697827	1_169813646_G_T_b37	G	T	0.0425319	0.0109	0.0432	0.0964	0.0757	8e-04	ENSG00000007908	SELE	0	0	0	0	0	0	0	0	0	1	1	1	0	0	0	0	0	0	0	0	1	0	0	0	0	0	0	0	0	0	0	0	0
1	169876286	rs12124750	1_169876286_T_C_b37	T	C	0.0435304	0.0099	0.0432	0.1054	0.0726	8e-04	ENSG00000007908	SELE	0	0	0	0	0	0	0	0	0	1	1	1	0	0	0	0	0	0	0	0	1	0	0	0	0	0	0	0	0	0	0	0	0
1	169924031	rs618149	1_169924031_T_C_b37	C	T	0.04353	0.00990000000000002	0.0432	0.1034	0.0746	0.000800000000000023	ENSG00000007908	SELE	0	0	0	0	0	0	0	0	0	1	1	1	0	0	0	0	0	0	0	0	1	0	0	0	0	0	0	0	0	0	0	0	0
1	169862071	rs12121045	1_169862071_T_C_b37	T	C	0.0427316	0.0089	0.0432	0.1034	0.0716	8e-04	ENSG00000007908	SELE	0	0	0	0	0	0	0	0	0	1	1	1	0	0	0	0	0	0	0	0	1	0	0	0	0	0	0	0	0	0	0	0	0
1	169724989	rs76316310	1_169724989_C_T_b37	C	T	0.0453275	0.0119	0.0548	0.0974	0.0808	0	ENSG00000007908	SELE	0	0	0	0	0	0	0	0	0	1	1	1	0	0	0	0	0	0	0	0	1	0	0	0	0	0	0	0	0	0	0	0	0
1	170009039	rs77992454	1_170009039_G_A_b37	G	A	0.0417332	0.002	0.0432	0.1024	0.0746	8e-04	ENSG00000007908	SELE	0	0	0	0	0	0	0	0	0	1	1	1	0	0	0	0	0	0	0	0	1	0	0	0	0	0	0	0	0	0	0	0	0
1	170089412	rs114499371	1_170089412_T_C_b37	T	C	0.019369	0	0.0216	0.0547	0.0276	0	ENSG00000007908	SELE	0	0	0	0	0	0	0	0	0	1	1	1	0	0	0	0	0	0	0	0	1	0	0	0	0	0	0	0	0	0	0	0	0
1	169732664	rs79018991	1_169732664_T_G_b37	T	G	0.0453275	0.0119	0.0548	0.0974	0.0808	0	ENSG00000007908	SELE	0	0	0	0	0	0	0	0	0	1	1	1	0	0	0	0	0	0	0	0	1	0	0	0	0	0	0	0	0	0	0	0	0
1	169749390	rs79593867	1_169749390_C_A_b37	C	A	0.0479233	0.0129	0.0533	0.0964	0.0941	8e-04	ENSG00000007908	SELE	0	0	0	0	0	0	0	0	0	1	1	1	0	0	0	0	0	0	0	0	1	0	0	0	0	0	0	0	0	0	0	0	0
1	169722055	rs75971149	1_169722055_T_G_b37	T	G	0.0453275	0.0119	0.0548	0.0974	0.0808	0	ENSG00000007908	SELE	0	0	0	0	0	0	0	0	0	1	1	1	0	0	0	0	0	0	0	0	1	0	0	0	0	0	0	0	0	0	0	0	0
1	170070836	rs79382269	1_170070836_C_T_b37	C	T	0.019369	0	0.0216	0.0547	0.0276	0	ENSG00000007908	SELE	0	0	0	0	0	0	0	0	0	1	1	1	0	0	0	0	0	0	0	0	1	0	0	0	0	0	0	0	0	0	0	0	0
1	169992091	rs17349733	1_169992091_T_C_b37	T	C	0.0417332	0.002	0.0432	0.1024	0.0746	8e-04	ENSG00000007908	SELE	0	0	0	0	0	0	0	0	0	1	1	1	0	0	0	0	0	0	0	0	1	0	0	0	0	0	0	0	0	0	0	0	0
1	169883536	rs28652825	1_169883536_G_A_b37	G	A	0.0439297	0.0099	0.0432	0.1064	0.0736	8e-04	ENSG00000007908	SELE	0	0	0	0	0	0	0	0	0	1	1	1	0	0	0	0	0	0	0	0	1	0	0	0	0	0	0	0	0	0	0	0	0
1	169941389	rs536080	1_169941389_C_T_b37	T	C	0.041733	0.002	0.0432	0.1024	0.0746	0.000800000000000023	ENSG00000007908	SELE	0	0	0	0	0	0	0	0	0	1	1	1	0	0	0	0	0	0	0	0	1	0	0	0	0	0	0	0	0	0	0	0	0
1	169723608	rs78072633	1_169723608_G_A_b37	G	A	0.0453275	0.0119	0.0548	0.0974	0.0808	0	ENSG00000007908	SELE	0	0	0	0	0	0	0	0	0	1	1	1	0	0	0	0	0	0	0	0	1	0	0	0	0	0	0	0	0	0	0	0	0
1	169719429	rs10489180	1_169719429_A_T_b37	A	T	0.0453275	0.0119	0.0548	0.0974	0.0808	0	ENSG00000007908	SELE	0	0	0	0	0	0	0	0	0	1	1	1	0	0	0	0	0	0	0	0	1	0	0	0	0	0	0	0	0	0	0	0	0
1	169732371	rs79067730	1_169732371_G_C_b37	G	C	0.0453275	0.0119	0.0548	0.0974	0.0808	0	ENSG00000007908	SELE	0	0	0	0	0	0	0	0	0	1	1	1	0	0	0	0	0	0	0	0	1	0	0	0	0	0	0	0	0	0	0	0	0
1	169917081	rs606409	1_169917081_A_T_b37	T	A	0.04353	0.00990000000000002	0.0432	0.1034	0.0746	0.000800000000000023	ENSG00000007908	SELE	0	0	0	0	0	0	0	0	0	1	1	1	0	0	0	0	0	0	0	0	1	0	0	0	0	0	0	0	0	0	0	0	0
1	169897984	rs676020	1_169897984_G_A_b37	A	G	0.04353	0.00990000000000002	0.0432	0.1034	0.0746	0.000800000000000023	ENSG00000007908	SELE	0	0	0	0	0	0	0	0	0	1	1	1	0	0	0	0	0	0	0	0	1	0	0	0	0	0	0	0	0	0	0	0	0
1	169896419	rs495092	1_169896419_C_A_b37	A	C	0.04353	0.00990000000000002	0.0432	0.1034	0.0746	0.000800000000000023	ENSG00000007908	SELE	0	0	0	0	0	0	0	0	0	1	1	1	0	0	0	0	0	0	0	0	1	0	0	0	0	0	0	0	0	0	0	0	0
1	169992277	rs114524241	1_169992277_T_C_b37	T	C	0.0417332	0.002	0.0432	0.1024	0.0746	8e-04	ENSG00000007908	SELE	0	0	0	0	0	0	0	0	0	1	1	1	0	0	0	0	0	0	0	0	1	0	0	0	0	0	0	0	0	0	0	0	0
1	169758564	rs12132222	1_169758564_A_G_b37	A	G	0.0419329	0.0109	0.0432	0.0974	0.0716	8e-04	ENSG00000007908	SELE	0	0	0	0	0	0	0	0	0	1	1	1	0	0	0	0	0	0	0	0	1	0	0	0	0	0	0	0	0	0	0	0	0
1	169813353	rs76216148	1_169813353_T_A_b37	T	A	0.0425319	0.0109	0.0432	0.0964	0.0757	8e-04	ENSG00000007908	SELE	0	0	0	0	0	0	0	0	0	1	1	1	0	0	0	0	0	0	0	0	1	0	0	0	0	0	0	0	0	0	0	0	0
1	169919999	rs549537	1_169919999_A_G_b37	A	G	0.0435304	0.0099	0.0432	0.1034	0.0746	8e-04	ENSG00000007908	SELE	0	0	0	0	0	0	0	0	0	1	1	1	0	0	0	0	0	0	0	0	1	0	0	0	0	0	0	0	0	0	0	0	0
1	169735197	rs12121606	1_169735197_G_A_b37	G	A	0.0453275	0.0119	0.0548	0.0974	0.0808	0	ENSG00000007908	SELE	0	0	0	0	0	0	0	0	0	1	1	1	0	0	0	0	0	0	0	0	1	0	0	0	0	0	0	0	0	0	0	0	0
1	169919715	rs655133	1_169919715_T_C_b37	C	T	0.04353	0.00990000000000002	0.0432	0.1034	0.0746	0.000800000000000023	ENSG00000007908	SELE	0	0	0	0	0	0	0	0	0	1	1	1	0	0	0	0	0	0	0	0	1	0	0	0	0	0	0	0	0	0	0	0	0
1	169812534	rs17602072	1_169812534_C_A_b37	C	A	0.0425319	0.0109	0.0432	0.0964	0.0757	8e-04	ENSG00000007908	SELE	0	0	0	0	0	0	0	0	0	1	1	1	0	0	0	0	0	0	0	0	1	0	0	0	0	0	0	0	0	0	0	0	0
1	169732221	rs12120647	1_169732221_A_G_b37	A	G	0.0453275	0.0119	0.0548	0.0974	0.0808	0	ENSG00000007908	SELE	0	0	0	0	0	0	0	0	0	1	1	1	0	0	0	0	0	0	0	0	1	0	0	0	0	0	0	0	0	0	0	0	0
1	169990017	rs79863685	1_169990017_A_C_b37	A	C	0.0417332	0.002	0.0432	0.1024	0.0746	8e-04	ENSG00000007908	SELE	0	0	0	0	0	0	0	0	0	1	1	1	0	0	0	0	0	0	0	0	1	0	0	0	0	0	0	0	0	0	0	0	0
1	169731318	rs12130784	1_169731318_C_T_b37	C	T	0.0453275	0.0119	0.0548	0.0974	0.0808	0	ENSG00000007908	SELE	0	0	0	0	0	0	0	0	0	1	1	1	0	0	0	0	0	0	0	0	1	0	0	0	0	0	0	0	0	0	0	0	0
1	169757316	rs12130372	1_169757316_A_G_b37	A	G	0.0395367	0.0109	0.0461	0.0895	0.0654	8e-04	ENSG00000007908	SELE	0	0	0	0	0	0	0	0	0	1	1	1	0	0	0	0	0	0	0	0	1	0	0	0	0	0	0	0	0	0	0	0	0
1	169981815	rs12118305	1_169981815_G_A_b37	G	A	0.0417332	0.002	0.0432	0.1024	0.0746	8e-04	ENSG00000007908	SELE	0	0	0	0	0	0	0	0	0	1	1	1	0	0	0	0	0	0	0	0	1	0	0	0	0	0	0	0	0	0	0	0	0
1	170001553	rs12122885	1_170001553_G_T_b37	G	T	0.0417332	0.002	0.0432	0.1024	0.0746	8e-04	ENSG00000007908	SELE	0	0	0	0	0	0	0	0	0	1	1	1	0	0	0	0	0	0	0	0	1	0	0	0	0	0	0	0	0	0	0	0	0
1	169781291	rs17529304	1_169781291_A_G_b37	A	G	0.0417332	0.0109	0.0432	0.0964	0.0716	8e-04	ENSG00000007908	SELE	0	0	0	0	0	0	0	0	0	1	1	1	0	0	0	0	0	0	0	0	1	0	0	0	0	0	0	0	0	0	0	0	0
1	169733459	rs12122582	1_169733459_T_G_b37	T	G	0.0453275	0.0119	0.0548	0.0974	0.0808	0	ENSG00000007908	SELE	0	0	0	0	0	0	0	0	0	1	1	1	0	0	0	0	0	0	0	0	1	0	0	0	0	0	0	0	0	0	0	0	0
1	169732624	rs116005144	1_169732624_G_A_b37	G	A	0.0453275	0.0119	0.0548	0.0974	0.0808	0	ENSG00000007908	SELE	0	0	0	0	0	0	0	0	0	1	1	1	0	0	0	0	0	0	0	0	1	0	0	0	0	0	0	0	0	0	0	0	0
1	169792642	rs12121443	1_169792642_A_T_b37	A	T	0.0417332	0.0109	0.0432	0.0964	0.0716	8e-04	ENSG00000007908	SELE	0	0	0	0	0	0	0	0	0	1	1	1	0	0	0	0	0	0	0	0	1	0	0	0	0	0	0	0	0	0	0	0	0
1	169905990	rs642352	1_169905990_G_C_b37	C	G	0.04353	0.00990000000000002	0.0432	0.1034	0.0746	0.000800000000000023	ENSG00000007908	SELE	0	0	0	0	0	0	0	0	0	1	1	1	0	0	0	0	0	0	0	0	1	0	0	0	0	0	0	0	0	0	0	0	0
1	169736457	rs12122776	1_169736457_G_A_b37	G	A	0.0455272	0.0119	0.0548	0.0984	0.0808	0	ENSG00000007908	SELE	0	0	0	0	0	0	0	0	0	1	1	1	0	0	0	0	0	0	0	0	1	0	0	0	0	0	0	0	0	0	0	0	0
1	169916533	rs593406	1_169916533_C_A_b37	A	C	0.04353	0.00990000000000002	0.0432	0.1034	0.0746	0.000800000000000023	ENSG00000007908	SELE	0	0	0	0	0	0	0	0	0	1	1	1	0	0	0	0	0	0	0	0	1	0	0	0	0	0	0	0	0	0	0	0	0
1	169723742	rs75936348	1_169723742_A_G_b37	A	G	0.0453275	0.0119	0.0548	0.0974	0.0808	0	ENSG00000007908	SELE	0	0	0	0	0	0	0	0	0	1	1	1	0	0	0	0	0	0	0	0	1	0	0	0	0	0	0	0	0	0	0	0	0
1	169949397	rs607707	1_169949397_T_C_b37	C	T	0.041733	0.002	0.0432	0.1024	0.0746	0.000800000000000023	ENSG00000007908	SELE	0	0	0	0	0	0	0	0	0	1	1	1	0	0	0	0	0	0	0	0	1	0	0	0	0	0	0	0	0	0	0	0	0
1	169816201	rs12124775	1_169816201_T_C_b37	T	C	0.0425319	0.0109	0.0432	0.0964	0.0757	8e-04	ENSG00000007908	SELE	0	0	0	0	0	0	0	0	0	1	1	1	0	0	0	0	0	0	0	0	1	0	0	0	0	0	0	0	0	0	0	0	0
1	169910517	rs612548	1_169910517_T_C_b37	C	T	0.044129	0.0109	0.0447	0.1034	0.0757	0.000800000000000023	ENSG00000007908	SELE	0	0	0	0	0	0	0	0	0	1	1	1	0	0	0	0	0	0	0	0	1	0	0	0	0	0	0	0	0	0	0	0	0
1	169889132	rs2806387	1_169889132_G_C_b37	C	G	0.04353	0.00990000000000002	0.0432	0.1034	0.0746	0.000800000000000023	ENSG00000007908	SELE	0	0	0	0	0	0	0	0	0	1	1	1	0	0	0	0	0	0	0	0	1	0	0	0	0	0	0	0	0	0	0	0	0
1	169732743	rs12132692	1_169732743_C_T_b37	C	T	0.0465256	0.0119	0.0562	0.1014	0.0808	8e-04	ENSG00000007908	SELE	0	0	0	0	0	0	0	0	0	1	1	1	0	0	0	0	0	0	0	0	1	0	0	0	0	0	0	0	0	0	0	0	0
1	169731024	rs79485865	1_169731024_T_C_b37	T	C	0.0453275	0.0119	0.0548	0.0974	0.0808	0	ENSG00000007908	SELE	0	0	0	0	0	0	0	0	0	1	1	1	0	0	0	0	0	0	0	0	1	0	0	0	0	0	0	0	0	0	0	0	0
1	169930049	rs542570	1_169930049_C_T_b37	T	C	0.04353	0.00990000000000002	0.0432	0.1034	0.0746	0.000800000000000023	ENSG00000007908	SELE	0	0	0	0	0	0	0	0	0	1	1	1	0	0	0	0	0	0	0	0	1	0	0	0	0	0	0	0	0	0	0	0	0
1	169992173	rs76830396	1_169992173_C_T_b37	C	T	0.0417332	0.002	0.0432	0.1024	0.0746	8e-04	ENSG00000007908	SELE	0	0	0	0	0	0	0	0	0	1	1	1	0	0	0	0	0	0	0	0	1	0	0	0	0	0	0	0	0	0	0	0	0
1	169722857	rs76660846	1_169722857_C_T_b37	C	T	0.0455272	0.0119	0.0548	0.0974	0.0818	0	ENSG00000007908	SELE	0	0	0	0	0	0	0	0	0	1	1	1	0	0	0	0	0	0	0	0	1	0	0	0	0	0	0	0	0	0	0	0	0
1	169722940	rs77507144	1_169722940_T_G_b37	T	G	0.0453275	0.0119	0.0548	0.0974	0.0808	0	ENSG00000007908	SELE	0	0	0	0	0	0	0	0	0	1	1	1	0	0	0	0	0	0	0	0	1	0	0	0	0	0	0	0	0	0	0	0	0
1	169919566	rs554060	1_169919566_T_C_b37	T	C	0.0435304	0.0099	0.0432	0.1034	0.0746	8e-04	ENSG00000007908	SELE	0	0	0	0	0	0	0	0	0	1	1	1	0	0	0	0	0	0	0	0	1	0	0	0	0	0	0	0	0	0	0	0	0
1	169840213	rs12119368	1_169840213_C_T_b37	C	T	0.0423323	0.0109	0.0432	0.0964	0.0746	8e-04	ENSG00000007908	SELE	0	0	0	0	0	0	0	0	0	1	1	1	0	0	0	0	0	0	0	0	1	0	0	0	0	0	0	0	0	0	0	0	0
1	170083991	rs12131638	1_170083991_A_G_b37	A	G	0.0211661	0	0.0245	0.0567	0.0317	8e-04	ENSG00000007908	SELE	0	0	0	0	0	0	0	0	0	1	1	1	0	0	0	0	0	0	0	0	1	0	0	0	0	0	0	0	0	0	0	0	0
1	169722279	rs12145504	1_169722279_A_G_b37	A	G	0.0453275	0.0119	0.0548	0.0974	0.0808	0	ENSG00000007908	SELE	0	0	0	0	0	0	0	0	0	1	1	1	0	0	0	0	0	0	0	0	1	0	0	0	0	0	0	0	0	0	0	0	0
1	169723140	rs74616395	1_169723140_T_C_b37	T	C	0.0453275	0.0119	0.0548	0.0974	0.0808	0	ENSG00000007908	SELE	0	0	0	0	0	0	0	0	0	1	1	1	0	0	0	0	0	0	0	0	1	0	0	0	0	0	0	0	0	0	0	0	0
1	169930051	rs615485	1_169930051_T_C_b37	C	T	0.04353	0.00990000000000002	0.0432	0.1034	0.0746	0.000800000000000023	ENSG00000007908	SELE	0	0	0	0	0	0	0	0	0	1	1	1	0	0	0	0	0	0	0	0	1	0	0	0	0	0	0	0	0	0	0	0	0
1	169928245	rs560414	1_169928245_T_C_b37	C	T	0.04353	0.00990000000000002	0.0432	0.1034	0.0746	0.000800000000000023	ENSG00000007908	SELE	0	0	0	0	0	0	0	0	0	1	1	1	0	0	0	0	0	0	0	0	1	0	0	0	0	0	0	0	0	0	0	0	0
1	169905449	rs629593	1_169905449_A_C_b37	C	A	0.04353	0.00990000000000002	0.0432	0.1034	0.0746	0.000800000000000023	ENSG00000007908	SELE	0	0	0	0	0	0	0	0	0	1	1	1	0	0	0	0	0	0	0	0	1	0	0	0	0	0	0	0	0	0	0	0	0
1	169724310	rs12117889	1_169724310_A_G_b37	A	G	0.0453275	0.0119	0.0548	0.0974	0.0808	0	ENSG00000007908	SELE	0	0	0	0	0	0	0	0	0	1	1	1	0	0	0	0	0	0	0	0	1	0	0	0	0	0	0	0	0	0	0	0	0
1	170002173	rs76080697	1_170002173_A_T_b37	A	T	0.0417332	0.002	0.0432	0.1024	0.0746	8e-04	ENSG00000007908	SELE	0	0	0	0	0	0	0	0	0	1	1	1	0	0	0	0	0	0	0	0	1	0	0	0	0	0	0	0	0	0	0	0	0
1	169917021	rs606047	1_169917021_C_T_b37	T	C	0.04353	0.00990000000000002	0.0432	0.1034	0.0746	0.000800000000000023	ENSG00000007908	SELE	0	0	0	0	0	0	0	0	0	1	1	1	0	0	0	0	0	0	0	0	1	0	0	0	0	0	0	0	0	0	0	0	0
1	169722774	rs80165835	1_169722774_A_G_b37	A	G	0.0453275	0.0119	0.0548	0.0974	0.0808	0	ENSG00000007908	SELE	0	0	0	0	0	0	0	0	0	1	1	1	0	0	0	0	0	0	0	0	1	0	0	0	0	0	0	0	0	0	0	0	0
1	169823790	rs12143301	1_169823790_C_G_b37	C	G	0.0425319	0.0109	0.0432	0.0964	0.0757	8e-04	ENSG00000007908	SELE	0	0	0	0	0	0	0	0	0	1	1	1	0	0	0	0	0	0	0	0	1	0	0	0	0	0	0	0	0	0	0	0	0
1	169811966	rs2272919	1_169811966_T_G_b37	T	G	0.0425319	0.0109	0.0432	0.0964	0.0757	8e-04	ENSG00000007908	SELE	0	0	0	0	0	0	0	0	0	1	1	1	0	0	0	0	0	0	0	0	1	0	0	0	0	0	0	0	0	0	0	0	0
1	169723776	rs75407781	1_169723776_G_A_b37	G	A	0.0453275	0.0119	0.0548	0.0974	0.0808	0	ENSG00000007908	SELE	0	0	0	0	0	0	0	0	0	1	1	1	0	0	0	0	0	0	0	0	1	0	0	0	0	0	0	0	0	0	0	0	0
1	169929424	rs602556	1_169929424_A_G_b37	G	A	0.04353	0.00990000000000002	0.0432	0.1034	0.0746	0.000800000000000023	ENSG00000007908	SELE	0	0	0	0	0	0	0	0	0	1	1	1	0	0	0	0	0	0	0	0	1	0	0	0	0	0	0	0	0	0	0	0	0
1	169733708	rs77351127	1_169733708_G_C_b37	G	C	0.0453275	0.0119	0.0548	0.0974	0.0808	0	ENSG00000007908	SELE	0	0	0	0	0	0	0	0	0	1	1	1	0	0	0	0	0	0	0	0	1	0	0	0	0	0	0	0	0	0	0	0	0
1	169807095	rs12123432	1_169807095_G_A_b37	G	A	0.0425319	0.0109	0.0432	0.0964	0.0757	8e-04	ENSG00000007908	SELE	0	0	0	0	0	0	0	0	0	1	1	1	0	0	0	0	0	0	0	0	1	0	0	0	0	0	0	0	0	0	0	0	0
1	169733574	rs79650530	1_169733574_A_C_b37	A	C	0.0453275	0.0119	0.0548	0.0974	0.0808	0	ENSG00000007908	SELE	0	0	0	0	0	0	0	0	0	1	1	1	0	0	0	0	0	0	0	0	1	0	0	0	0	0	0	0	0	0	0	0	0
1	170002024	rs12119665	1_170002024_A_G_b37	A	G	0.0417332	0.002	0.0432	0.1024	0.0746	8e-04	ENSG00000007908	SELE	0	0	0	0	0	0	0	0	0	1	1	1	0	0	0	0	0	0	0	0	1	0	0	0	0	0	0	0	0	0	0	0	0
1	169928110	rs558782	1_169928110_C_A_b37	A	C	0.04353	0.00990000000000002	0.0432	0.1034	0.0746	0.000800000000000023	ENSG00000007908	SELE	0	0	0	0	0	0	0	0	0	1	1	1	0	0	0	0	0	0	0	0	1	0	0	0	0	0	0	0	0	0	0	0	0
1	169927576	rs664962	1_169927576_T_C_b37	C	T	0.04353	0.00990000000000002	0.0432	0.1034	0.0746	0.000800000000000023	ENSG00000007908	SELE	0	0	0	0	0	0	0	0	0	1	1	1	0	0	0	0	0	0	0	0	1	0	0	0	0	0	0	0	0	0	0	0	0
1	169929964	rs541711	1_169929964_T_G_b37	G	T	0.0429310000000001	0.00990000000000002	0.0432	0.1034	0.0716	0.000800000000000023	ENSG00000007908	SELE	0	0	0	0	0	0	0	0	0	1	1	1	0	0	0	0	0	0	0	0	1	0	0	0	0	0	0	0	0	0	0	0	0
1	169889800	rs656334	1_169889800_G_A_b37	A	G	0.04353	0.00990000000000002	0.0432	0.1034	0.0746	0.000800000000000023	ENSG00000007908	SELE	0	0	0	0	0	0	0	0	0	1	1	1	0	0	0	0	0	0	0	0	1	0	0	0	0	0	0	0	0	0	0	0	0
1	170049553	rs12142961	1_170049553_T_C_b37	T	C	0.0415335	0.001	0.0432	0.1024	0.0746	8e-04	ENSG00000007908	SELE	0	0	0	0	0	0	0	0	0	1	1	1	0	0	0	0	0	0	0	0	1	0	0	0	0	0	0	0	0	0	0	0	0
1	169822543	rs1046058	1_169822543_A_G_b37	A	G	0.0425319	0.0109	0.0432	0.0964	0.0757	8e-04	ENSG00000007908	SELE	0	0	0	0	0	0	0	0	0	1	1	1	0	0	0	0	0	0	0	0	1	0	0	0	0	0	0	0	0	0	0	0	0
1	169889154	rs2750018	1_169889154_T_G_b37	G	T	0.04353	0.00990000000000002	0.0432	0.1034	0.0746	0.000800000000000023	ENSG00000007908	SELE	0	0	0	0	0	0	0	0	0	1	1	1	0	0	0	0	0	0	0	0	1	0	0	0	0	0	0	0	0	0	0	0	0
1	169726052	rs76792257	1_169726052_T_C_b37	T	C	0.0453275	0.0119	0.0548	0.0974	0.0808	0	ENSG00000007908	SELE	0	0	0	0	0	0	0	0	0	1	1	1	0	0	0	0	0	0	0	0	1	0	0	0	0	0	0	0	0	0	0	0	0
1	169863381	rs76519675	1_169863381_G_T_b37	G	T	0.0427316	0.0089	0.0432	0.1034	0.0716	8e-04	ENSG00000007908	SELE	0	0	0	0	0	0	0	0	0	1	1	1	0	0	0	0	0	0	0	0	1	0	0	0	0	0	0	0	0	0	0	0	0
1	169911171	rs626006	1_169911171_G_A_b37	A	G	0.04353	0.00990000000000002	0.0432	0.1034	0.0746	0.000800000000000023	ENSG00000007908	SELE	0	0	0	0	0	0	0	0	0	1	1	1	0	0	0	0	0	0	0	0	1	0	0	0	0	0	0	0	0	0	0	0	0
1	169836765	rs12134837	1_169836765_A_G_b37	A	G	0.0425319	0.0109	0.0432	0.0964	0.0757	8e-04	ENSG00000007908	SELE	0	0	0	0	0	0	0	0	0	1	1	1	0	0	0	0	0	0	0	0	1	0	0	0	0	0	0	0	0	0	0	0	0
1	169878742	rs78616638	1_169878742_A_G_b37	A	G	0.04373	0.0099	0.0432	0.1054	0.0736	8e-04	ENSG00000007908	SELE	0	0	0	0	0	0	0	0	0	1	1	1	0	0	0	0	0	0	0	0	1	0	0	0	0	0	0	0	0	0	0	0	0
1	169908455	rs673789	1_169908455_G_C_b37	C	G	0.04353	0.00990000000000002	0.0432	0.1034	0.0746	0.000800000000000023	ENSG00000007908	SELE	0	0	0	0	0	0	0	0	0	1	1	1	0	0	0	0	0	0	0	0	1	0	0	0	0	0	0	0	0	0	0	0	0
1	169866119	rs76390829	1_169866119_C_T_b37	C	T	0.0433307	0.0099	0.0432	0.1054	0.0716	8e-04	ENSG00000007908	SELE	0	0	0	0	0	0	0	0	0	1	1	1	0	0	0	0	0	0	0	0	1	0	0	0	0	0	0	0	0	0	0	0	0
1	169774284	rs78009560	1_169774284_C_G_b37	C	G	0.0417332	0.0109	0.0432	0.0964	0.0716	8e-04	ENSG00000007908	SELE	0	0	0	0	0	0	0	0	0	1	1	1	0	0	0	0	0	0	0	0	1	0	0	0	0	0	0	0	0	0	0	0	0
1	169899067	rs647113	1_169899067_T_G_b37	G	T	0.04353	0.00990000000000002	0.0432	0.1034	0.0746	0.000800000000000023	ENSG00000007908	SELE	0	0	0	0	0	0	0	0	0	1	1	1	0	0	0	0	0	0	0	0	1	0	0	0	0	0	0	0	0	0	0	0	0
1	169732390	rs182646189	1_169732390_C_A_b37	C	A	0.0453275	0.0119	0.0548	0.0974	0.0808	0	ENSG00000007908	SELE	0	0	0	0	0	0	0	0	0	1	1	1	0	0	0	0	0	0	0	0	1	0	0	0	0	0	0	0	0	0	0	0	0
1	169732279	rs75589232	1_169732279_C_A_b37	C	A	0.0453275	0.0119	0.0548	0.0974	0.0808	0	ENSG00000007908	SELE	0	0	0	0	0	0	0	0	0	1	1	1	0	0	0	0	0	0	0	0	1	0	0	0	0	0	0	0	0	0	0	0	0
1	169888101	rs79467438	1_169888101_C_T_b37	C	T	0.0435304	0.0099	0.0432	0.1034	0.0746	8e-04	ENSG00000007908	SELE	0	0	0	0	0	0	0	0	0	1	1	1	0	0	0	0	0	0	0	0	1	0	0	0	0	0	0	0	0	0	0	0	0
1	169824203	rs10489173	1_169824203_A_G_b37	A	G	0.0425319	0.0109	0.0432	0.0964	0.0757	8e-04	ENSG00000007908	SELE	0	0	0	0	0	0	0	0	0	1	1	1	0	0	0	0	0	0	0	0	1	0	0	0	0	0	0	0	0	0	0	0	0
6	111854785	rs9400482	6_111854785_T_A_b37	A	T	0.048722	0.001	0.0836	0.1392	0.0399	0.00449999999999995	ENSG00000009413	REV3L	1	1	0	1	1	1	1	0	0	1	0	0	0	1	0	0	0	1	1	0	1	0	1	0	1	1	0	0	0	0	0	0	0
6	150698920	rs12211979	6_150698920_G_A_b37	G	A	0.0684904	0.0228	0.0793	0.1272	0.1339	0.0045	ENSG00000009765	NA	0	0	0	0	0	0	0	0	0	0	0	0	0	0	0	0	0	0	0	0	0	0	0	0	0	0	0	0	0	0	0	0	1
1	210472053	rs12040684	1_210472053_C_T_b37	C	T	0.227436	0.5645	0.3429	0.1302	0.1943	0.0083	ENSG00000009790	TRAF3IP3	1	1	1	1	1	1	1	0	0	1	0	0	0	0	0	0	0	0	0	0	0	0	0	0	1	0	1	0	0	1	1	0	0
1	210524981	rs58469250	1_210524981_G_C_b37	G	C	0.14996	0.2748	0.2637	0.1213	0.1605	0.0091	ENSG00000009790	TRAF3IP3	1	1	1	1	1	1	1	0	0	1	0	0	0	0	0	0	0	0	0	0	0	0	0	0	1	0	1	0	0	1	1	0	0
1	210524992	rs58960429	1_210524992_C_G_b37	C	G	0.14996	0.2748	0.2637	0.1213	0.1605	0.0091	ENSG00000009790	TRAF3IP3	1	1	1	1	1	1	1	0	0	1	0	0	0	0	0	0	0	0	0	0	0	0	0	0	1	0	1	0	0	1	1	0	0
1	210436404	rs672819	1_210436404_T_A_b37	T	A	0.181709	0.4097	0.2464	0.1103	0.2096	0.0076	ENSG00000009790	TRAF3IP3	1	1	1	1	1	1	1	0	0	1	0	0	0	0	0	0	0	0	0	0	0	0	0	0	1	0	1	0	0	1	1	0	0
1	210532056	rs3765878	1_210532056_C_T_b37	C	T	0.137979	0.2778	0.1787	0.1183	0.1595	0.0091	ENSG00000009790	TRAF3IP3	1	1	1	1	1	1	1	0	0	1	0	0	0	0	0	0	0	0	0	0	0	0	0	0	1	0	1	0	0	1	1	0	0
1	210466886	rs12030512	1_210466886_A_G_b37	A	G	0.228435	0.5645	0.3487	0.1302	0.1953	0.0083	ENSG00000009790	TRAF3IP3	1	1	1	1	1	1	1	0	0	1	0	0	0	0	0	0	0	0	0	0	0	0	0	0	1	0	1	0	0	1	1	0	0
1	210607308	rs3765853	1_210607308_C_T_b37	C	T	0.133187	0.2212	0.1311	0.1392	0.2065	0.0083	ENSG00000009790	TRAF3IP3	1	1	1	1	1	1	1	0	0	1	0	0	0	0	0	0	0	0	0	0	0	0	0	0	1	0	1	0	0	1	1	0	0
1	210433351	rs650728	1_210433351_C_T_b37	C	T	0.179912	0.4077	0.245	0.1113	0.2025	0.0076	ENSG00000009790	TRAF3IP3	1	1	1	1	1	1	1	0	0	1	0	0	0	0	0	0	0	0	0	0	0	0	0	0	1	0	1	0	0	1	1	0	0
1	210494063	rs78917122	1_210494063_A_C_b37	A	C	0.152756	0.253	0.304	0.1213	0.1687	0.0091	ENSG00000009790	TRAF3IP3	1	1	1	1	1	1	1	0	0	1	0	0	0	0	0	0	0	0	0	0	0	0	0	0	1	0	1	0	0	1	1	0	0
1	210425727	rs701943	1_210425727_G_A_b37	G	A	0.194489	0.4286	0.3271	0.1113	0.1984	0.0068	ENSG00000009790	TRAF3IP3	1	1	1	1	1	1	1	0	0	1	0	0	0	0	0	0	0	0	0	0	0	0	0	0	1	0	1	0	0	1	1	0	0
1	210475701	rs12034871	1_210475701_T_C_b37	T	C	0.227636	0.5645	0.3444	0.1302	0.1943	0.0083	ENSG00000009790	TRAF3IP3	1	1	1	1	1	1	1	0	0	1	0	0	0	0	0	0	0	0	0	0	0	0	0	0	1	0	1	0	0	1	1	0	0
1	210536979	rs12134251	1_210536979_G_A_b37	G	A	0.140375	0.2728	0.1772	0.1213	0.1748	0.0091	ENSG00000009790	TRAF3IP3	1	1	1	1	1	1	1	0	0	1	0	0	0	0	0	0	0	0	0	0	0	0	0	0	1	0	1	0	0	1	1	0	0
1	210528535	rs10863822	1_210528535_C_G_b37	C	G	0.15016	0.2758	0.2637	0.1213	0.1605	0.0091	ENSG00000009790	TRAF3IP3	1	1	1	1	1	1	1	0	0	1	0	0	0	0	0	0	0	0	0	0	0	0	0	0	1	0	1	0	0	1	1	0	0
1	210421594	rs634601	1_210421594_C_T_b37	C	T	0.194289	0.4256	0.3285	0.1103	0.2004	0.0068	ENSG00000009790	TRAF3IP3	1	1	1	1	1	1	1	0	0	1	0	0	0	0	0	0	0	0	0	0	0	0	0	0	1	0	1	0	0	1	1	0	0
3	52528292	rs6445506	3_52528292_T_C_b37	C	T	0.035343	0.0218	0.0648	0.0636	0.0419	0.00380000000000003	ENSG00000010322	NISCH	1	1	1	1	1	1	1	0	0	1	0	0	1	0	0	0	0	0	1	0	0	0	0	0	1	0	0	0	0	1	0	0	0
3	52512318	rs2109559	3_52512318_A_G_b37	G	A	0.035343	0.0218	0.0648	0.0636	0.0419	0.00380000000000003	ENSG00000010322	NISCH	1	1	1	1	1	1	1	0	0	1	0	0	1	0	0	0	0	0	1	0	0	0	0	0	1	0	0	0	0	1	0	0	0
3	52510697	rs7620015	3_52510697_G_A_b37	A	G	0.035543	0.0218	0.0648	0.0636	0.0429	0.00380000000000003	ENSG00000010322	NISCH	1	1	1	1	1	1	1	0	0	1	0	0	1	0	0	0	0	0	1	0	0	0	0	0	1	0	0	0	0	1	0	0	0
3	52509029	rs11721286	3_52509029_A_G_b37	G	A	0.035343	0.0218	0.0634	0.0636	0.0429	0.00380000000000003	ENSG00000010322	NISCH	1	1	1	1	1	1	1	0	0	1	0	0	1	0	0	0	0	0	1	0	0	0	0	0	1	0	0	0	0	1	0	0	0
3	52528000	rs6787493	3_52528000_T_C_b37	C	T	0.035343	0.0218	0.0648	0.0636	0.0419	0.00380000000000003	ENSG00000010322	NISCH	1	1	1	1	1	1	1	0	0	1	0	0	1	0	0	0	0	0	1	0	0	0	0	0	1	0	0	0	0	1	0	0	0
3	52509277	rs4687617	3_52509277_G_A_b37	A	G	0.035343	0.0218	0.0634	0.0636	0.0429	0.00380000000000003	ENSG00000010322	NISCH	1	1	1	1	1	1	1	0	0	1	0	0	1	0	0	0	0	0	1	0	0	0	0	0	1	0	0	0	0	1	0	0	0
3	52517206	rs728408	3_52517206_G_A_b37	A	G	0.035343	0.0218	0.0648	0.0636	0.0419	0.00380000000000003	ENSG00000010322	NISCH	1	1	1	1	1	1	1	0	0	1	0	0	1	0	0	0	0	0	1	0	0	0	0	0	1	0	0	0	0	1	0	0	0
3	52528000	rs6787493	3_52528000_T_C_b37	C	T	0.035343	0.0218	0.0648	0.0636	0.0419	0.00380000000000003	ENSG00000010327	STAB1	1	0	0	0	1	1	1	0	1	1	0	0	0	0	0	0	0	0	0	0	0	0	0	0	0	0	0	0	0	1	1	0	0
3	52517206	rs728408	3_52517206_G_A_b37	A	G	0.035343	0.0218	0.0648	0.0636	0.0419	0.00380000000000003	ENSG00000010327	STAB1	1	0	0	0	1	1	1	0	1	1	0	0	0	0	0	0	0	0	0	0	0	0	0	0	0	0	0	0	0	1	1	0	0
3	52509277	rs4687617	3_52509277_G_A_b37	A	G	0.035343	0.0218	0.0634	0.0636	0.0429	0.00380000000000003	ENSG00000010327	STAB1	1	0	0	0	1	1	1	0	1	1	0	0	0	0	0	0	0	0	0	0	0	0	0	0	0	0	0	0	0	1	1	0	0
3	52528292	rs6445506	3_52528292_T_C_b37	C	T	0.035343	0.0218	0.0648	0.0636	0.0419	0.00380000000000003	ENSG00000010327	STAB1	1	0	0	0	1	1	1	0	1	1	0	0	0	0	0	0	0	0	0	0	0	0	0	0	0	0	0	0	0	1	1	0	0
3	52509029	rs11721286	3_52509029_A_G_b37	G	A	0.035343	0.0218	0.0634	0.0636	0.0429	0.00380000000000003	ENSG00000010327	STAB1	1	0	0	0	1	1	1	0	1	1	0	0	0	0	0	0	0	0	0	0	0	0	0	0	0	0	0	0	0	1	1	0	0
3	52512318	rs2109559	3_52512318_A_G_b37	G	A	0.035343	0.0218	0.0648	0.0636	0.0419	0.00380000000000003	ENSG00000010327	STAB1	1	0	0	0	1	1	1	0	1	1	0	0	0	0	0	0	0	0	0	0	0	0	0	0	0	0	0	0	0	1	1	0	0
3	52510697	rs7620015	3_52510697_G_A_b37	A	G	0.035543	0.0218	0.0648	0.0636	0.0429	0.00380000000000003	ENSG00000010327	STAB1	1	0	0	0	1	1	1	0	1	1	0	0	0	0	0	0	0	0	0	0	0	0	0	0	0	0	0	0	0	1	1	0	0
12	337464	rs12815498	12_337464_C_A_b37	C	A	0.0263578	0	0.0432	0.0765	0.0215	0.003	ENSG00000010379	SLC6A13	0	1	0	0	1	0	1	0	1	1	0	0	0	0	0	0	0	0	0	0	0	0	0	0	0	0	0	0	0	0	1	0	0
12	335990	rs11610536	12_335990_G_A_b37	G	A	0.0257588	0	0.0418	0.0746	0.0215	0.003	ENSG00000010379	SLC6A13	0	1	0	0	1	0	1	0	1	1	0	0	0	0	0	0	0	0	0	0	0	0	0	0	0	0	0	0	0	0	1	0	0
12	336007	rs11610539	12_336007_G_A_b37	G	A	0.0271565	0	0.0476	0.0775	0.0215	0.003	ENSG00000010379	SLC6A13	0	1	0	0	1	0	1	0	1	1	0	0	0	0	0	0	0	0	0	0	0	0	0	0	0	0	0	0	0	0	1	0	0
1	41456453	rs78189938	1_41456453_A_G_b37	A	G	0.0914537	0.121	0.1527	0.1014	0.1258	0.0038	ENSG00000010803	SCMH1	1	1	0	0	1	0	1	0	0	1	0	0	0	0	0	0	0	1	0	0	0	0	1	0	1	0	1	0	0	1	1	1	0
1	41670240	rs11209683	1_41670240_T_A_b37	T	A	0.091254	0.1181	0.1542	0.1034	0.1247	0.0038	ENSG00000010803	SCMH1	1	1	0	0	1	0	1	0	0	1	0	0	0	0	0	0	0	1	0	0	0	0	1	0	1	0	1	0	0	1	1	1	0
1	41535179	rs2300653	1_41535179_A_G_b37	A	G	0.091254	0.1181	0.1542	0.1034	0.1247	0.0038	ENSG00000010803	SCMH1	1	1	0	0	1	0	1	0	0	1	0	0	0	0	0	0	0	1	0	0	0	0	1	0	1	0	1	0	0	1	1	1	0
1	41487492	rs6661890	1_41487492_C_G_b37	C	G	0.0914537	0.119	0.1542	0.1034	0.1247	0.0038	ENSG00000010803	SCMH1	1	1	0	0	1	0	1	0	0	1	0	0	0	0	0	0	0	1	0	0	0	0	1	0	1	0	1	0	0	1	1	1	0
1	41733655	rs12118423	1_41733655_C_T_b37	C	T	0.0886581	0.1171	0.1484	0.1014	0.1186	0.0038	ENSG00000010803	SCMH1	1	1	0	0	1	0	1	0	0	1	0	0	0	0	0	0	0	1	0	0	0	0	1	0	1	0	1	0	0	1	1	1	0
1	41542254	rs11577885	1_41542254_G_A_b37	G	A	0.091254	0.1181	0.1542	0.1034	0.1247	0.0038	ENSG00000010803	SCMH1	1	1	0	0	1	0	1	0	0	1	0	0	0	0	0	0	0	1	0	0	0	0	1	0	1	0	1	0	0	1	1	1	0
1	41552874	rs75382370	1_41552874_C_G_b37	C	G	0.091254	0.1181	0.1542	0.1034	0.1247	0.0038	ENSG00000010803	SCMH1	1	1	0	0	1	0	1	0	0	1	0	0	0	0	0	0	0	1	0	0	0	0	1	0	1	0	1	0	0	1	1	1	0
1	41540187	rs12145015	1_41540187_T_A_b37	T	A	0.091254	0.1181	0.1542	0.1034	0.1247	0.0038	ENSG00000010803	SCMH1	1	1	0	0	1	0	1	0	0	1	0	0	0	0	0	0	0	1	0	0	0	0	1	0	1	0	1	0	0	1	1	1	0
1	41615806	rs12125884	1_41615806_C_G_b37	C	G	0.091254	0.1181	0.1542	0.1034	0.1247	0.0038	ENSG00000010803	SCMH1	1	1	0	0	1	0	1	0	0	1	0	0	0	0	0	0	0	1	0	0	0	0	1	0	1	0	1	0	0	1	1	1	0
1	41524757	rs79481015	1_41524757_G_A_b37	G	A	0.0914537	0.1181	0.1556	0.1034	0.1247	0.0038	ENSG00000010803	SCMH1	1	1	0	0	1	0	1	0	0	1	0	0	0	0	0	0	0	1	0	0	0	0	1	0	1	0	1	0	0	1	1	1	0
1	41603912	rs12137481	1_41603912_A_G_b37	A	G	0.091254	0.1181	0.1542	0.1034	0.1247	0.0038	ENSG00000010803	SCMH1	1	1	0	0	1	0	1	0	0	1	0	0	0	0	0	0	0	1	0	0	0	0	1	0	1	0	1	0	0	1	1	1	0
1	41566781	rs11209524	1_41566781_C_T_b37	C	T	0.091254	0.1181	0.1542	0.1034	0.1247	0.0038	ENSG00000010803	SCMH1	1	1	0	0	1	0	1	0	0	1	0	0	0	0	0	0	0	1	0	0	0	0	1	0	1	0	1	0	0	1	1	1	0
1	41489811	rs12127969	1_41489811_G_A_b37	G	A	0.0914537	0.119	0.1542	0.1034	0.1247	0.0038	ENSG00000010803	SCMH1	1	1	0	0	1	0	1	0	0	1	0	0	0	0	0	0	0	1	0	0	0	0	1	0	1	0	1	0	0	1	1	1	0
1	41763113	rs78547927	1_41763113_C_T_b37	C	T	0.096845	0.1319	0.1499	0.0944	0.1503	0.0045	ENSG00000010803	SCMH1	1	1	0	0	1	0	1	0	0	1	0	0	0	0	0	0	0	1	0	0	0	0	1	0	1	0	1	0	0	1	1	1	0
1	41565054	rs12124836	1_41565054_T_C_b37	T	C	0.091254	0.1181	0.1542	0.1034	0.1247	0.0038	ENSG00000010803	SCMH1	1	1	0	0	1	0	1	0	0	1	0	0	0	0	0	0	0	1	0	0	0	0	1	0	1	0	1	0	0	1	1	1	0
1	41584752	rs2284802	1_41584752_C_T_b37	C	T	0.0914537	0.119	0.1542	0.1034	0.1247	0.0038	ENSG00000010803	SCMH1	1	1	0	0	1	0	1	0	0	1	0	0	0	0	0	0	0	1	0	0	0	0	1	0	1	0	1	0	0	1	1	1	0
1	41500741	rs11209380	1_41500741_C_A_b37	C	A	0.0914537	0.119	0.1542	0.1034	0.1247	0.0038	ENSG00000010803	SCMH1	1	1	0	0	1	0	1	0	0	1	0	0	0	0	0	0	0	1	0	0	0	0	1	0	1	0	1	0	0	1	1	1	0
1	41504841	rs2300659	1_41504841_G_T_b37	G	T	0.0914537	0.119	0.1542	0.1034	0.1247	0.0038	ENSG00000010803	SCMH1	1	1	0	0	1	0	1	0	0	1	0	0	0	0	0	0	0	1	0	0	0	0	1	0	1	0	1	0	0	1	1	1	0
1	41582373	rs11209562	1_41582373_A_G_b37	A	G	0.091254	0.1181	0.1542	0.1034	0.1247	0.0038	ENSG00000010803	SCMH1	1	1	0	0	1	0	1	0	0	1	0	0	0	0	0	0	0	1	0	0	0	0	1	0	1	0	1	0	0	1	1	1	0
1	41487621	rs6674450	1_41487621_A_C_b37	A	C	0.0914537	0.119	0.1542	0.1034	0.1247	0.0038	ENSG00000010803	SCMH1	1	1	0	0	1	0	1	0	0	1	0	0	0	0	0	0	0	1	0	0	0	0	1	0	1	0	1	0	0	1	1	1	0
1	41640110	rs11209615	1_41640110_A_G_b37	A	G	0.091254	0.1181	0.1542	0.1034	0.1247	0.0038	ENSG00000010803	SCMH1	1	1	0	0	1	0	1	0	0	1	0	0	0	0	0	0	0	1	0	0	0	0	1	0	1	0	1	0	0	1	1	1	0
1	41516263	rs78214821	1_41516263_G_A_b37	G	A	0.0916534	0.119	0.1542	0.1034	0.1258	0.0038	ENSG00000010803	SCMH1	1	1	0	0	1	0	1	0	0	1	0	0	0	0	0	0	0	1	0	0	0	0	1	0	1	0	1	0	0	1	1	1	0
1	41542224	rs10889828	1_41542224_G_A_b37	G	A	0.091254	0.1181	0.1542	0.1034	0.1247	0.0038	ENSG00000010803	SCMH1	1	1	0	0	1	0	1	0	0	1	0	0	0	0	0	0	0	1	0	0	0	0	1	0	1	0	1	0	0	1	1	1	0
1	41689725	rs11579915	1_41689725_A_G_b37	A	G	0.091254	0.1181	0.1542	0.1034	0.1247	0.0038	ENSG00000010803	SCMH1	1	1	0	0	1	0	1	0	0	1	0	0	0	0	0	0	0	1	0	0	0	0	1	0	1	0	1	0	0	1	1	1	0
1	41650222	rs12410899	1_41650222_C_T_b37	C	T	0.091254	0.1181	0.1542	0.1034	0.1247	0.0038	ENSG00000010803	SCMH1	1	1	0	0	1	0	1	0	0	1	0	0	0	0	0	0	0	1	0	0	0	0	1	0	1	0	1	0	0	1	1	1	0
1	41616288	rs12118372	1_41616288_G_T_b37	G	T	0.091254	0.1181	0.1542	0.1034	0.1247	0.0038	ENSG00000010803	SCMH1	1	1	0	0	1	0	1	0	0	1	0	0	0	0	0	0	0	1	0	0	0	0	1	0	1	0	1	0	0	1	1	1	0
1	41542432	rs77871359	1_41542432_T_C_b37	T	C	0.091254	0.1181	0.1542	0.1034	0.1247	0.0038	ENSG00000010803	SCMH1	1	1	0	0	1	0	1	0	0	1	0	0	0	0	0	0	0	1	0	0	0	0	1	0	1	0	1	0	0	1	1	1	0
1	41488722	rs11209368	1_41488722_T_G_b37	T	G	0.0914537	0.119	0.1542	0.1034	0.1247	0.0038	ENSG00000010803	SCMH1	1	1	0	0	1	0	1	0	0	1	0	0	0	0	0	0	0	1	0	0	0	0	1	0	1	0	1	0	0	1	1	1	0
1	41566096	rs3766323	1_41566096_T_G_b37	T	G	0.0910543	0.1181	0.1527	0.1034	0.1247	0.0038	ENSG00000010803	SCMH1	1	1	0	0	1	0	1	0	0	1	0	0	0	0	0	0	0	1	0	0	0	0	1	0	1	0	1	0	0	1	1	1	0
1	41508672	rs11587742	1_41508672_C_T_b37	C	T	0.0914537	0.119	0.1542	0.1034	0.1247	0.0038	ENSG00000010803	SCMH1	1	1	0	0	1	0	1	0	0	1	0	0	0	0	0	0	0	1	0	0	0	0	1	0	1	0	1	0	0	1	1	1	0
1	41458690	rs12119675	1_41458690_C_T_b37	C	T	0.0914537	0.121	0.1527	0.1014	0.1258	0.0038	ENSG00000010803	SCMH1	1	1	0	0	1	0	1	0	0	1	0	0	0	0	0	0	0	1	0	0	0	0	1	0	1	0	1	0	0	1	1	1	0
1	41618712	rs2300646	1_41618712_T_G_b37	T	G	0.091254	0.1181	0.1542	0.1034	0.1247	0.0038	ENSG00000010803	SCMH1	1	1	0	0	1	0	1	0	0	1	0	0	0	0	0	0	0	1	0	0	0	0	1	0	1	0	1	0	0	1	1	1	0
1	41477444	rs11577910	1_41477444_G_A_b37	G	A	0.091254	0.119	0.1527	0.1034	0.1247	0.0038	ENSG00000010803	SCMH1	1	1	0	0	1	0	1	0	0	1	0	0	0	0	0	0	0	1	0	0	0	0	1	0	1	0	1	0	0	1	1	1	0
1	41495408	rs12119252	1_41495408_A_G_b37	A	G	0.0916534	0.119	0.1542	0.1034	0.1258	0.0038	ENSG00000010803	SCMH1	1	1	0	0	1	0	1	0	0	1	0	0	0	0	0	0	0	1	0	0	0	0	1	0	1	0	1	0	0	1	1	1	0
1	41547524	rs7523163	1_41547524_G_C_b37	G	C	0.091254	0.1181	0.1542	0.1034	0.1247	0.0038	ENSG00000010803	SCMH1	1	1	0	0	1	0	1	0	0	1	0	0	0	0	0	0	0	1	0	0	0	0	1	0	1	0	1	0	0	1	1	1	0
1	41594269	rs79065897	1_41594269_G_C_b37	G	C	0.091254	0.1181	0.1542	0.1034	0.1247	0.0038	ENSG00000010803	SCMH1	1	1	0	0	1	0	1	0	0	1	0	0	0	0	0	0	0	1	0	0	0	0	1	0	1	0	1	0	0	1	1	1	0
1	41519146	rs11209409	1_41519146_C_T_b37	C	T	0.0914537	0.1181	0.1542	0.1034	0.1258	0.0038	ENSG00000010803	SCMH1	1	1	0	0	1	0	1	0	0	1	0	0	0	0	0	0	0	1	0	0	0	0	1	0	1	0	1	0	0	1	1	1	0
1	41500578	rs11580656	1_41500578_A_T_b37	A	T	0.0914537	0.119	0.1542	0.1034	0.1247	0.0038	ENSG00000010803	SCMH1	1	1	0	0	1	0	1	0	0	1	0	0	0	0	0	0	0	1	0	0	0	0	1	0	1	0	1	0	0	1	1	1	0
1	41622951	rs2300644	1_41622951_A_G_b37	A	G	0.091254	0.1181	0.1542	0.1034	0.1247	0.0038	ENSG00000010803	SCMH1	1	1	0	0	1	0	1	0	0	1	0	0	0	0	0	0	0	1	0	0	0	0	1	0	1	0	1	0	0	1	1	1	0
1	41462513	rs57734798	1_41462513_A_G_b37	A	G	0.0908546	0.119	0.1527	0.1014	0.1247	0.0038	ENSG00000010803	SCMH1	1	1	0	0	1	0	1	0	0	1	0	0	0	0	0	0	0	1	0	0	0	0	1	0	1	0	1	0	0	1	1	1	0
1	41660108	rs11577984	1_41660108_C_A_b37	C	A	0.0916534	0.12	0.1542	0.1034	0.1247	0.0038	ENSG00000010803	SCMH1	1	1	0	0	1	0	1	0	0	1	0	0	0	0	0	0	0	1	0	0	0	0	1	0	1	0	1	0	0	1	1	1	0
1	41573967	rs1536935	1_41573967_T_C_b37	T	C	0.0940495	0.1181	0.1571	0.1113	0.1268	0.0053	ENSG00000010803	SCMH1	1	1	0	0	1	0	1	0	0	1	0	0	0	0	0	0	0	1	0	0	0	0	1	0	1	0	1	0	0	1	1	1	0
1	41510339	rs2268681	1_41510339_T_C_b37	T	C	0.091853	0.119	0.1571	0.1034	0.1247	0.0038	ENSG00000010803	SCMH1	1	1	0	0	1	0	1	0	0	1	0	0	0	0	0	0	0	1	0	0	0	0	1	0	1	0	1	0	0	1	1	1	0
1	41552027	rs78317722	1_41552027_G_C_b37	G	C	0.091254	0.1181	0.1542	0.1034	0.1247	0.0038	ENSG00000010803	SCMH1	1	1	0	0	1	0	1	0	0	1	0	0	0	0	0	0	0	1	0	0	0	0	1	0	1	0	1	0	0	1	1	1	0
1	41580186	rs11209553	1_41580186_C_T_b37	C	T	0.091254	0.1181	0.1542	0.1034	0.1247	0.0038	ENSG00000010803	SCMH1	1	1	0	0	1	0	1	0	0	1	0	0	0	0	0	0	0	1	0	0	0	0	1	0	1	0	1	0	0	1	1	1	0
1	41743470	rs11209787	1_41743470_G_A_b37	G	A	0.0886581	0.1171	0.1484	0.1014	0.1186	0.0038	ENSG00000010803	SCMH1	1	1	0	0	1	0	1	0	0	1	0	0	0	0	0	0	0	1	0	0	0	0	1	0	1	0	1	0	0	1	1	1	0
1	41657655	rs16827976	1_41657655_C_A_b37	C	A	0.091254	0.1181	0.1542	0.1034	0.1247	0.0038	ENSG00000010803	SCMH1	1	1	0	0	1	0	1	0	0	1	0	0	0	0	0	0	0	1	0	0	0	0	1	0	1	0	1	0	0	1	1	1	0
1	41510965	rs2268679	1_41510965_T_C_b37	T	C	0.0914537	0.119	0.1542	0.1034	0.1247	0.0038	ENSG00000010803	SCMH1	1	1	0	0	1	0	1	0	0	1	0	0	0	0	0	0	0	1	0	0	0	0	1	0	1	0	1	0	0	1	1	1	0
1	41499540	rs74545213	1_41499540_T_C_b37	T	C	0.0914537	0.119	0.1542	0.1034	0.1247	0.0038	ENSG00000010803	SCMH1	1	1	0	0	1	0	1	0	0	1	0	0	0	0	0	0	0	1	0	0	0	0	1	0	1	0	1	0	0	1	1	1	0
1	41577922	rs12132884	1_41577922_T_C_b37	T	C	0.091254	0.1181	0.1542	0.1034	0.1247	0.0038	ENSG00000010803	SCMH1	1	1	0	0	1	0	1	0	0	1	0	0	0	0	0	0	0	1	0	0	0	0	1	0	1	0	1	0	0	1	1	1	0
1	41569562	rs2300647	1_41569562_G_A_b37	G	A	0.0914537	0.1181	0.1556	0.1034	0.1247	0.0038	ENSG00000010803	SCMH1	1	1	0	0	1	0	1	0	0	1	0	0	0	0	0	0	0	1	0	0	0	0	1	0	1	0	1	0	0	1	1	1	0
1	41522462	rs78115019	1_41522462_C_T_b37	C	T	0.091254	0.1181	0.1542	0.1034	0.1247	0.0038	ENSG00000010803	SCMH1	1	1	0	0	1	0	1	0	0	1	0	0	0	0	0	0	0	1	0	0	0	0	1	0	1	0	1	0	0	1	1	1	0
1	41565854	rs3766321	1_41565854_C_G_b37	C	G	0.091254	0.1181	0.1542	0.1034	0.1247	0.0038	ENSG00000010803	SCMH1	1	1	0	0	1	0	1	0	0	1	0	0	0	0	0	0	0	1	0	0	0	0	1	0	1	0	1	0	0	1	1	1	0
1	41585934	rs12138245	1_41585934_G_A_b37	G	A	0.091254	0.1181	0.1542	0.1034	0.1247	0.0038	ENSG00000010803	SCMH1	1	1	0	0	1	0	1	0	0	1	0	0	0	0	0	0	0	1	0	0	0	0	1	0	1	0	1	0	0	1	1	1	0
1	41512981	rs12406942	1_41512981_T_C_b37	T	C	0.0914537	0.119	0.1542	0.1034	0.1247	0.0038	ENSG00000010803	SCMH1	1	1	0	0	1	0	1	0	0	1	0	0	0	0	0	0	0	1	0	0	0	0	1	0	1	0	1	0	0	1	1	1	0
1	41512980	rs12406656	1_41512980_A_G_b37	A	G	0.0914537	0.119	0.1542	0.1034	0.1247	0.0038	ENSG00000010803	SCMH1	1	1	0	0	1	0	1	0	0	1	0	0	0	0	0	0	0	1	0	0	0	0	1	0	1	0	1	0	0	1	1	1	0
1	41533475	rs78234046	1_41533475_G_A_b37	G	A	0.091254	0.1181	0.1542	0.1034	0.1247	0.0038	ENSG00000010803	SCMH1	1	1	0	0	1	0	1	0	0	1	0	0	0	0	0	0	0	1	0	0	0	0	1	0	1	0	1	0	0	1	1	1	0
1	41627206	rs11209604	1_41627206_C_T_b37	C	T	0.091254	0.1181	0.1542	0.1034	0.1247	0.0038	ENSG00000010803	SCMH1	1	1	0	0	1	0	1	0	0	1	0	0	0	0	0	0	0	1	0	0	0	0	1	0	1	0	1	0	0	1	1	1	0
1	11944037	rs79493618	1_11944037_C_T_b37	C	T	0.0241613	0.0347	0.0159	0.0358	0.0358	0.003	ENSG00000011021	CLCN6	0	1	1	1	0	0	0	0	1	1	0	0	0	0	0	0	0	1	0	0	0	0	0	0	1	0	0	0	0	0	0	0	0
1	11905995	rs5066	1_11905995_C_A_b37	C	A	0.0221645	0.001	0.0231	0.0467	0.0419	0.0045	ENSG00000011021	CLCN6	0	1	1	1	0	0	0	0	1	1	0	0	0	0	0	0	0	1	0	0	0	0	0	0	1	0	0	0	0	0	0	0	0
1	11846270	rs1057624	1_11846270_T_C_b37	T	C	0.00998403	0.002	0.0115	0.0199	0.0164	0.003	ENSG00000011021	CLCN6	0	1	1	1	0	0	0	0	1	1	0	0	0	0	0	0	0	1	0	0	0	0	0	0	1	0	0	0	0	0	0	0	0
1	11946550	rs34951657	1_11946550_G_A_b37	G	A	0.0241613	0.0347	0.0159	0.0358	0.0358	0.003	ENSG00000011021	CLCN6	0	1	1	1	0	0	0	0	1	1	0	0	0	0	0	0	0	1	0	0	0	0	0	0	1	0	0	0	0	0	0	0	0
1	11926350	rs4846061	1_11926350_C_A_b37	C	A	0.0231629	0.005	0.0173	0.0477	0.0481	0.003	ENSG00000011021	CLCN6	0	1	1	1	0	0	0	0	1	1	0	0	0	0	0	0	0	1	0	0	0	0	0	0	1	0	0	0	0	0	0	0	0
1	11940628	rs71647011	1_11940628_C_T_b37	C	T	0.0241613	0.006	0.0173	0.0467	0.0532	0.003	ENSG00000011021	CLCN6	0	1	1	1	0	0	0	0	1	1	0	0	0	0	0	0	0	1	0	0	0	0	0	0	1	0	0	0	0	0	0	0	0
1	11934476	rs34293975	1_11934476_G_T_b37	G	T	0.0225639	0	0.0144	0.0477	0.0521	0.003	ENSG00000011021	CLCN6	0	1	1	1	0	0	0	0	1	1	0	0	0	0	0	0	0	1	0	0	0	0	0	0	1	0	0	0	0	0	0	0	0
12	3388454	rs73048965	12_3388454_G_T_b37	G	T	0.0103834	0	0.0317	0.0229	0.0041	0.0023	ENSG00000011105	TSPAN9	0	1	0	1	1	1	1	1	1	1	1	1	1	1	1	1	1	0	1	1	0	0	0	1	0	1	1	1	1	1	1	0	0
12	3373823	rs74891390	12_3373823_G_C_b37	G	C	0.0279553	0	0.0562	0.0636	0.0348	0.0023	ENSG00000011105	TSPAN9	0	1	0	1	1	1	1	1	1	1	1	1	1	1	1	1	1	0	1	1	0	0	0	1	0	1	1	1	1	1	1	0	0
12	3356286	rs60325450	12_3356286_C_T_b37	C	T	0.0263578	0	0.0519	0.0616	0.0317	0.0023	ENSG00000011105	TSPAN9	0	1	0	1	1	1	1	1	1	1	1	1	1	1	1	1	1	0	1	1	0	0	0	1	0	1	1	1	1	1	1	0	0
12	3379139	rs73048933	12_3379139_T_C_b37	T	C	0.0273562	0	0.0562	0.0626	0.0327	0.0023	ENSG00000011105	TSPAN9	0	1	0	1	1	1	1	1	1	1	1	1	1	1	1	1	1	0	1	1	0	0	0	1	0	1	1	1	1	1	1	0	0
12	3388713	rs73048966	12_3388713_G_A_b37	G	A	0.0275559	0	0.0576	0.0626	0.0327	0.0023	ENSG00000011105	TSPAN9	0	1	0	1	1	1	1	1	1	1	1	1	1	1	1	1	1	0	1	1	0	0	0	1	0	1	1	1	1	1	1	0	0
12	3390803	rs79997404	12_3390803_G_A_b37	G	A	0.0261581	0	0.0576	0.0586	0.0297	0.0023	ENSG00000011105	TSPAN9	0	1	0	1	1	1	1	1	1	1	1	1	1	1	1	1	1	0	1	1	0	0	0	1	0	1	1	1	1	1	1	0	0
12	3392663	rs1064048	12_3392663_C_T_b37	C	T	0.028155	0	0.0576	0.0646	0.0337	0.0023	ENSG00000011105	TSPAN9	0	1	0	1	1	1	1	1	1	1	1	1	1	1	1	1	1	0	1	1	0	0	0	1	0	1	1	1	1	1	1	0	0
12	3397878	rs117106954	12_3397878_G_A_b37	G	A	0.00579073	0	0.0115	0.0189	0.002	0	ENSG00000011105	TSPAN9	0	1	0	1	1	1	1	1	1	1	1	1	1	1	1	1	1	0	1	1	0	0	0	1	0	1	1	1	1	1	1	0	0
12	3353562	rs7959590	12_3353562_C_T_b37	C	T	0.0271565	0	0.0504	0.0616	0.0358	0.003	ENSG00000011105	TSPAN9	0	1	0	1	1	1	1	1	1	1	1	1	1	1	1	1	1	0	1	1	0	0	0	1	0	1	1	1	1	1	1	0	0
12	3389687	rs71577836	12_3389687_G_A_b37	G	A	0.0103834	0	0.0317	0.0229	0.0041	0.0023	ENSG00000011105	TSPAN9	0	1	0	1	1	1	1	1	1	1	1	1	1	1	1	1	1	0	1	1	0	0	0	1	0	1	1	1	1	1	1	0	0
12	3390580	rs67672535	12_3390580_C_T_b37	C	T	0.028155	0.001	0.0576	0.0626	0.0327	0.0038	ENSG00000011105	TSPAN9	0	1	0	1	1	1	1	1	1	1	1	1	1	1	1	1	1	0	1	1	0	0	0	1	0	1	1	1	1	1	1	0	0
12	3368139	rs73047075	12_3368139_G_T_b37	G	T	0.0267572	0	0.0519	0.0646	0.0307	0.0023	ENSG00000011105	TSPAN9	0	1	0	1	1	1	1	1	1	1	1	1	1	1	1	1	1	0	1	1	0	0	0	1	0	1	1	1	1	1	1	0	0
12	3359506	rs73047059	12_3359506_T_A_b37	T	A	0.0265575	0	0.0519	0.0626	0.0317	0.0023	ENSG00000011105	TSPAN9	0	1	0	1	1	1	1	1	1	1	1	1	1	1	1	1	1	0	1	1	0	0	0	1	0	1	1	1	1	1	1	0	0
12	3375780	rs73048927	12_3375780_G_A_b37	G	A	0.0277556	0	0.0562	0.0626	0.0348	0.0023	ENSG00000011105	TSPAN9	0	1	0	1	1	1	1	1	1	1	1	1	1	1	1	1	1	0	1	1	0	0	0	1	0	1	1	1	1	1	1	0	0
12	3390197	rs66462026	12_3390197_C_T_b37	C	T	0.0275559	0	0.0576	0.0626	0.0327	0.0023	ENSG00000011105	TSPAN9	0	1	0	1	1	1	1	1	1	1	1	1	1	1	1	1	1	0	1	1	0	0	0	1	0	1	1	1	1	1	1	0	0
12	3397746	rs117738888	12_3397746_T_C_b37	T	C	0.00599042	0	0.0115	0.0199	0.002	0	ENSG00000011105	TSPAN9	0	1	0	1	1	1	1	1	1	1	1	1	1	1	1	1	1	0	1	1	0	0	0	1	0	1	1	1	1	1	1	0	0
12	3399076	rs117500735	12_3399076_C_T_b37	C	T	0.00579073	0	0.0115	0.0189	0.002	0	ENSG00000011105	TSPAN9	0	1	0	1	1	1	1	1	1	1	1	1	1	1	1	1	1	0	1	1	0	0	0	1	0	1	1	1	1	1	1	0	0
14	92987134	rs61977343	14_92987134_A_T_b37	A	T	0.0469249	0.0764	0.0259	0.0586	0.0808	0.0015	ENSG00000011114	BTBD7	1	1	0	1	0	0	1	0	1	1	0	0	0	0	1	0	0	1	1	0	0	0	0	0	1	0	1	0	1	1	0	0	0
14	93576312	rs4905047	14_93576312_C_T_b37	C	T	0.033746	0.0069	0.1095	0.0249	0.0593	0.0023	ENSG00000011114	BTBD7	1	1	0	1	0	0	1	0	1	1	0	0	0	0	1	0	0	1	1	0	0	0	0	0	1	0	1	0	1	1	0	0	0
14	92978621	rs74955265	14_92978621_T_C_b37	T	C	0.0465256	0.0734	0.0259	0.0586	0.0818	0.0015	ENSG00000011114	BTBD7	1	1	0	1	0	0	1	0	1	1	0	0	0	0	1	0	0	1	1	0	0	0	0	0	1	0	1	0	1	1	0	0	0
14	93555717	rs4905045	14_93555717_C_A_b37	C	A	0.0327476	0.0069	0.1081	0.0249	0.0552	0.0023	ENSG00000011114	BTBD7	1	1	0	1	0	0	1	0	1	1	0	0	0	0	1	0	0	1	1	0	0	0	0	0	1	0	1	0	1	1	0	0	0
14	93574046	rs76290763	14_93574046_C_T_b37	C	T	0.0339457	0.0069	0.1095	0.0249	0.0603	0.0023	ENSG00000011114	BTBD7	1	1	0	1	0	0	1	0	1	1	0	0	0	0	1	0	0	1	1	0	0	0	0	0	1	0	1	0	1	1	0	0	0
14	93577091	rs117655170	14_93577091_A_G_b37	A	G	0.033746	0.0069	0.1095	0.0249	0.0593	0.0023	ENSG00000011114	BTBD7	1	1	0	1	0	0	1	0	1	1	0	0	0	0	1	0	0	1	1	0	0	0	0	0	1	0	1	0	1	1	0	0	0
14	93576878	rs117903467	14_93576878_G_A_b37	G	A	0.033746	0.0069	0.1095	0.0249	0.0593	0.0023	ENSG00000011114	BTBD7	1	1	0	1	0	0	1	0	1	1	0	0	0	0	1	0	0	1	1	0	0	0	0	0	1	0	1	0	1	1	0	0	0
2	65287732	rs35389602	2_65287732_T_G_b37	T	G	0.00758786	0.001	0.0029	0.0298	0.0041	8e-04	ENSG00000011523	CEP68	1	1	0	0	1	1	1	0	0	1	0	0	0	0	0	0	0	0	0	0	0	0	0	0	1	0	0	0	0	1	1	0	0
2	65290166	rs34876673	2_65290166_C_A_b37	C	A	0.00758786	0.001	0.0029	0.0298	0.0041	8e-04	ENSG00000011523	CEP68	1	1	0	0	1	1	1	0	0	1	0	0	0	0	0	0	0	0	0	0	0	0	0	0	1	0	0	0	0	1	1	0	0
2	65288898	rs34113653	2_65288898_A_G_b37	A	G	0.00758786	0.001	0.0029	0.0298	0.0041	8e-04	ENSG00000011523	CEP68	1	1	0	0	1	1	1	0	0	1	0	0	0	0	0	0	0	0	0	0	0	0	0	0	1	0	0	0	0	1	1	0	0
2	65280415	rs34909104	2_65280415_C_T_b37	C	T	0.0071885	0	0.0029	0.0288	0.0041	8e-04	ENSG00000011523	CEP68	1	1	0	0	1	1	1	0	0	1	0	0	0	0	0	0	0	0	0	0	0	0	0	0	1	0	0	0	0	1	1	0	0
2	65403462	rs71424168	2_65403462_G_A_b37	G	A	0.0129792	0.001	0.0115	0.0467	0.0072	0.0015	ENSG00000011523	CEP68	1	1	0	0	1	1	1	0	0	1	0	0	0	0	0	0	0	0	0	0	0	0	0	0	1	0	0	0	0	1	1	0	0
2	65280349	rs13033002	2_65280349_C_T_b37	C	T	0.0071885	0	0.0029	0.0288	0.0041	8e-04	ENSG00000011523	CEP68	1	1	0	0	1	1	1	0	0	1	0	0	0	0	0	0	0	0	0	0	0	0	0	0	1	0	0	0	0	1	1	0	0
10	45479008	rs59381196	10_45479008_T_C_b37	T	C	0.0271565	0.0635	0.0072	0.0447	0.0184	0.003	ENSG00000012779	ALOX5	1	1	1	1	0	0	1	0	0	1	1	0	0	1	0	0	0	0	0	0	0	0	0	0	0	1	0	0	0	1	1	0	0
10	45497924	rs41301611	10_45497924_C_A_b37	C	A	0.0255591	0.0466	0.0072	0.0427	0.0297	0.003	ENSG00000012779	ALOX5	1	1	1	1	0	0	1	0	0	1	1	0	0	1	0	0	0	0	0	0	0	0	0	0	0	1	0	0	0	1	1	0	0
10	45511803	rs11239322	10_45511803_A_G_b37	A	G	0.034345	0.0903	0.0101	0.0427	0.0276	0.003	ENSG00000012779	ALOX5	1	1	1	1	0	0	1	0	0	1	1	0	0	1	0	0	0	0	0	0	0	0	0	0	0	1	0	0	0	1	1	0	0
3	131961784	rs55825707	3_131961784_G_A_b37	G	A	0.0874601	0.1706	0.0677	0.1054	0.1135	0.0015	ENSG00000014257	ACPP	1	1	1	0	1	0	1	0	0	1	0	0	0	0	0	0	0	0	0	0	1	0	0	0	0	0	0	0	0	0	0	0	0
3	131918713	rs56212149	3_131918713_G_A_b37	G	A	0.0878594	0.1736	0.0677	0.1044	0.1135	0.0015	ENSG00000014257	ACPP	1	1	1	0	1	0	1	0	0	1	0	0	0	0	0	0	0	0	0	0	1	0	0	0	0	0	0	0	0	0	0	0	0
3	131966198	rs12639263	3_131966198_G_A_b37	G	A	0.0876597	0.1716	0.0677	0.1054	0.1135	0.0015	ENSG00000014257	ACPP	1	1	1	0	1	0	1	0	0	1	0	0	0	0	0	0	0	0	0	0	1	0	0	0	0	0	0	0	0	0	0	0	0
3	131982766	rs73211998	3_131982766_A_T_b37	A	T	0.10024	0.1746	0.134	0.1143	0.1176	0.0023	ENSG00000014257	ACPP	1	1	1	0	1	0	1	0	0	1	0	0	0	0	0	0	0	0	0	0	1	0	0	0	0	0	0	0	0	0	0	0	0
3	131937607	rs73211940	3_131937607_G_A_b37	G	A	0.0872604	0.1736	0.0677	0.1044	0.1104	0.0015	ENSG00000014257	ACPP	1	1	1	0	1	0	1	0	0	1	0	0	0	0	0	0	0	0	0	0	1	0	0	0	0	0	0	0	0	0	0	0	0
3	131980547	rs73211996	3_131980547_G_A_b37	G	A	0.0998403	0.1736	0.1326	0.1143	0.1176	0.0023	ENSG00000014257	ACPP	1	1	1	0	1	0	1	0	0	1	0	0	0	0	0	0	0	0	0	0	1	0	0	0	0	0	0	0	0	0	0	0	0
3	131972378	rs12633125	3_131972378_G_A_b37	G	A	0.0886581	0.1716	0.0692	0.1064	0.1166	0.0015	ENSG00000014257	ACPP	1	1	1	0	1	0	1	0	0	1	0	0	0	0	0	0	0	0	0	0	1	0	0	0	0	0	0	0	0	0	0	0	0
3	131956552	rs3736565	3_131956552_C_T_b37	C	T	0.0870607	0.1706	0.0677	0.1054	0.1115	0.0015	ENSG00000014257	ACPP	1	1	1	0	1	0	1	0	0	1	0	0	0	0	0	0	0	0	0	0	1	0	0	0	0	0	0	0	0	0	0	0	0
3	131926444	rs73211934	3_131926444_C_T_b37	C	T	0.0872604	0.1726	0.0677	0.1044	0.1115	0.0015	ENSG00000014257	ACPP	1	1	1	0	1	0	1	0	0	1	0	0	0	0	0	0	0	0	0	0	1	0	0	0	0	0	0	0	0	0	0	0	0
1	149921839	rs41265185	1_149921839_C_T_b37	C	T	0.0241613	0.001	0.0346	0.0865	0.0082	8e-04	ENSG00000014914	MTMR11	1	1	1	0	1	0	1	0	1	1	0	0	0	1	0	0	0	1	0	0	1	0	1	0	1	0	0	0	0	0	0	0	0
1	149906167	rs41302101	1_149906167_T_G_b37	T	G	0.024361	0.001	0.0346	0.0875	0.0082	8e-04	ENSG00000014914	MTMR11	1	1	1	0	1	0	1	0	1	1	0	0	0	1	0	0	0	1	0	0	1	0	1	0	1	0	0	0	0	0	0	0	0
1	150080113	rs72694926	1_150080113_C_A_b37	C	A	0.0479233	0.001	0.0605	0.168	0.0256	0.0023	ENSG00000014914	MTMR11	1	1	1	0	1	0	1	0	1	1	0	0	0	1	0	0	0	1	0	0	1	0	1	0	1	0	0	0	0	0	0	0	0
1	150143302	rs78676616	1_150143302_A_G_b37	A	G	0.0495208	0.001	0.0648	0.1759	0.0225	0.0023	ENSG00000014914	MTMR11	1	1	1	0	1	0	1	0	1	1	0	0	0	1	0	0	0	1	0	0	1	0	1	0	1	0	0	0	0	0	0	0	0
1	149871905	rs1044808	1_149871905_G_C_b37	G	C	0.0231629	0	0.0288	0.0865	0.0082	8e-04	ENSG00000014914	MTMR11	1	1	1	0	1	0	1	0	1	1	0	0	0	1	0	0	0	1	0	0	1	0	1	0	1	0	0	0	0	0	0	0	0
1	150050268	rs72692900	1_150050268_A_G_b37	A	G	0.048123	0.001	0.062	0.169	0.0245	0.0023	ENSG00000014914	MTMR11	1	1	1	0	1	0	1	0	1	1	0	0	0	1	0	0	0	1	0	0	1	0	1	0	1	0	0	0	0	0	0	0	0
1	150119177	rs72694951	1_150119177_C_T_b37	C	T	0.0479233	0.001	0.0605	0.168	0.0256	0.0023	ENSG00000014914	MTMR11	1	1	1	0	1	0	1	0	1	1	0	0	0	1	0	0	0	1	0	0	1	0	1	0	1	0	0	0	0	0	0	0	0
1	149907276	rs78964926	1_149907276_A_G_b37	A	G	0.024361	0.001	0.0346	0.0875	0.0082	8e-04	ENSG00000014914	MTMR11	1	1	1	0	1	0	1	0	1	1	0	0	0	1	0	0	0	1	0	0	1	0	1	0	1	0	0	0	0	0	0	0	0
1	150098110	rs72694936	1_150098110_A_G_b37	A	G	0.0479233	0.001	0.0605	0.168	0.0256	0.0023	ENSG00000014914	MTMR11	1	1	1	0	1	0	1	0	1	1	0	0	0	1	0	0	0	1	0	0	1	0	1	0	1	0	0	0	0	0	0	0	0
1	149904474	rs74676173	1_149904474_A_C_b37	A	C	0.024361	0.001	0.0346	0.0875	0.0082	8e-04	ENSG00000014914	MTMR11	1	1	1	0	1	0	1	0	1	1	0	0	0	1	0	0	0	1	0	0	1	0	1	0	1	0	0	0	0	0	0	0	0
1	150039047	rs11584354	1_150039047_G_A_b37	G	A	0.0485224	0.001	0.062	0.169	0.0266	0.0023	ENSG00000014914	MTMR11	1	1	1	0	1	0	1	0	1	1	0	0	0	1	0	0	0	1	0	0	1	0	1	0	1	0	0	0	0	0	0	0	0
1	150112476	rs72694944	1_150112476_C_T_b37	C	T	0.048123	0.001	0.0605	0.168	0.0266	0.0023	ENSG00000014914	MTMR11	1	1	1	0	1	0	1	0	1	1	0	0	0	1	0	0	0	1	0	0	1	0	1	0	1	0	0	0	0	0	0	0	0
1	150106554	rs11587963	1_150106554_T_G_b37	T	G	0.0479233	0.001	0.0605	0.168	0.0256	0.0023	ENSG00000014914	MTMR11	1	1	1	0	1	0	1	0	1	1	0	0	0	1	0	0	0	1	0	0	1	0	1	0	1	0	0	0	0	0	0	0	0
1	150001632	rs72692857	1_150001632_T_C_b37	T	C	0.0485224	0.001	0.062	0.169	0.0266	0.0023	ENSG00000014914	MTMR11	1	1	1	0	1	0	1	0	1	1	0	0	0	1	0	0	0	1	0	0	1	0	1	0	1	0	0	0	0	0	0	0	0
1	149992890	rs72692842	1_149992890_C_T_b37	C	T	0.0271565	0.001	0.0375	0.0994	0.0082	8e-04	ENSG00000014914	MTMR11	1	1	1	0	1	0	1	0	1	1	0	0	0	1	0	0	0	1	0	0	1	0	1	0	1	0	0	0	0	0	0	0	0
1	150074988	rs72694915	1_150074988_G_A_b37	G	A	0.0479233	0.001	0.0605	0.168	0.0256	0.0023	ENSG00000014914	MTMR11	1	1	1	0	1	0	1	0	1	1	0	0	0	1	0	0	0	1	0	0	1	0	1	0	1	0	0	0	0	0	0	0	0
1	149871002	rs1376675	1_149871002_G_A_b37	G	A	0.0231629	0	0.0288	0.0865	0.0082	8e-04	ENSG00000014914	MTMR11	1	1	1	0	1	0	1	0	1	1	0	0	0	1	0	0	0	1	0	0	1	0	1	0	1	0	0	0	0	0	0	0	0
1	150066530	rs11577346	1_150066530_A_T_b37	A	T	0.0483227	0.001	0.0605	0.17	0.0256	0.0023	ENSG00000014914	MTMR11	1	1	1	0	1	0	1	0	1	1	0	0	0	1	0	0	0	1	0	0	1	0	1	0	1	0	0	0	0	0	0	0	0
1	150132324	rs1382573	1_150132324_G_A_b37	G	A	0.048123	0.001	0.0605	0.169	0.0256	0.0023	ENSG00000014914	MTMR11	1	1	1	0	1	0	1	0	1	1	0	0	0	1	0	0	0	1	0	0	1	0	1	0	1	0	0	0	0	0	0	0	0
1	150119729	rs72694953	1_150119729_T_C_b37	T	C	0.0479233	0.001	0.0605	0.168	0.0256	0.0023	ENSG00000014914	MTMR11	1	1	1	0	1	0	1	0	1	1	0	0	0	1	0	0	0	1	0	0	1	0	1	0	1	0	0	0	0	0	0	0	0
1	149866676	rs55664407	1_149866676_A_G_b37	A	G	0.0231629	0	0.0288	0.0865	0.0082	8e-04	ENSG00000014914	MTMR11	1	1	1	0	1	0	1	0	1	1	0	0	0	1	0	0	0	1	0	0	1	0	1	0	1	0	0	0	0	0	0	0	0
1	150133563	rs11591200	1_150133563_T_A_b37	T	A	0.0479233	0.001	0.0605	0.168	0.0256	0.0023	ENSG00000014914	MTMR11	1	1	1	0	1	0	1	0	1	1	0	0	0	1	0	0	0	1	0	0	1	0	1	0	1	0	0	0	0	0	0	0	0
1	150050058	rs72692899	1_150050058_G_A_b37	G	A	0.0485224	0.001	0.062	0.17	0.0256	0.0023	ENSG00000014914	MTMR11	1	1	1	0	1	0	1	0	1	1	0	0	0	1	0	0	0	1	0	0	1	0	1	0	1	0	0	0	0	0	0	0	0
1	150138151	rs72694959	1_150138151_A_G_b37	A	G	0.0485224	0.001	0.0648	0.173	0.0204	0.0023	ENSG00000014914	MTMR11	1	1	1	0	1	0	1	0	1	1	0	0	0	1	0	0	0	1	0	0	1	0	1	0	1	0	0	0	0	0	0	0	0
1	149956248	rs79941589	1_149956248_G_T_b37	G	T	0.024361	0.001	0.0346	0.0875	0.0082	8e-04	ENSG00000014914	MTMR11	1	1	1	0	1	0	1	0	1	1	0	0	0	1	0	0	0	1	0	0	1	0	1	0	1	0	0	0	0	0	0	0	0
1	149909495	rs10494363	1_149909495_G_A_b37	G	A	0.024361	0.001	0.0346	0.0875	0.0082	8e-04	ENSG00000014914	MTMR11	1	1	1	0	1	0	1	0	1	1	0	0	0	1	0	0	0	1	0	0	1	0	1	0	1	0	0	0	0	0	0	0	0
1	149907258	rs78420505	1_149907258_C_T_b37	C	T	0.024361	0.001	0.0346	0.0875	0.0082	8e-04	ENSG00000014914	MTMR11	1	1	1	0	1	0	1	0	1	1	0	0	0	1	0	0	0	1	0	0	1	0	1	0	1	0	0	0	0	0	0	0	0
1	150049982	rs72692898	1_150049982_C_T_b37	C	T	0.0483227	0.001	0.062	0.169	0.0256	0.0023	ENSG00000014914	MTMR11	1	1	1	0	1	0	1	0	1	1	0	0	0	1	0	0	0	1	0	0	1	0	1	0	1	0	0	0	0	0	0	0	0
1	150113490	rs72694945	1_150113490_T_A_b37	T	A	0.0479233	0.001	0.0605	0.168	0.0256	0.0023	ENSG00000014914	MTMR11	1	1	1	0	1	0	1	0	1	1	0	0	0	1	0	0	0	1	0	0	1	0	1	0	1	0	0	0	0	0	0	0	0
1	149881959	rs56265028	1_149881959_A_G_b37	A	G	0.024361	0.001	0.0346	0.0865	0.0092	8e-04	ENSG00000014914	MTMR11	1	1	1	0	1	0	1	0	1	1	0	0	0	1	0	0	0	1	0	0	1	0	1	0	1	0	0	0	0	0	0	0	0
1	150058805	rs56212907	1_150058805_G_A_b37	G	A	0.0483227	0.001	0.062	0.169	0.0256	0.0023	ENSG00000014914	MTMR11	1	1	1	0	1	0	1	0	1	1	0	0	0	1	0	0	0	1	0	0	1	0	1	0	1	0	0	0	0	0	0	0	0
1	149871003	rs1349532	1_149871003_C_T_b37	C	T	0.0231629	0	0.0288	0.0865	0.0082	8e-04	ENSG00000014914	MTMR11	1	1	1	0	1	0	1	0	1	1	0	0	0	1	0	0	0	1	0	0	1	0	1	0	1	0	0	0	0	0	0	0	0
1	150110480	rs72694942	1_150110480_G_A_b37	G	A	0.0489217	0.003	0.0634	0.169	0.0256	0.0023	ENSG00000014914	MTMR11	1	1	1	0	1	0	1	0	1	1	0	0	0	1	0	0	0	1	0	0	1	0	1	0	1	0	0	0	0	0	0	0	0
1	150094532	rs72694933	1_150094532_C_T_b37	C	T	0.0479233	0.001	0.0605	0.168	0.0256	0.0023	ENSG00000014914	MTMR11	1	1	1	0	1	0	1	0	1	1	0	0	0	1	0	0	0	1	0	0	1	0	1	0	1	0	0	0	0	0	0	0	0
1	149961601	rs79319620	1_149961601_C_T_b37	C	T	0.024361	0.001	0.0346	0.0875	0.0082	8e-04	ENSG00000014914	MTMR11	1	1	1	0	1	0	1	0	1	1	0	0	0	1	0	0	0	1	0	0	1	0	1	0	1	0	0	0	0	0	0	0	0
14	92588811	rs78087158	14_92588811_G_C_b37	G	C	0.0451278	0.1329	0.0043	0.008	0.0828	0	ENSG00000015133	CCDC88C	1	0	1	1	1	1	1	0	1	1	0	0	0	0	0	0	0	0	1	0	0	0	0	1	0	0	0	0	0	1	0	0	0
14	92608907	rs79559709	14_92608907_C_G_b37	C	G	0.043131	0.124	0.0043	0.008	0.0818	0	ENSG00000015133	CCDC88C	1	0	1	1	1	1	1	0	1	1	0	0	0	0	0	0	0	0	1	0	0	0	0	1	0	0	0	0	0	1	0	0	0
14	92588205	rs79132362	14_92588205_T_C_b37	T	C	0.0451278	0.1329	0.0043	0.008	0.0828	0	ENSG00000015133	CCDC88C	1	0	1	1	1	1	1	0	1	1	0	0	0	0	0	0	0	0	1	0	0	0	0	1	0	0	0	0	0	1	0	0	0
14	92627701	rs2295723	14_92627701_T_G_b37	T	G	0.0433307	0.125	0.0043	0.008	0.0818	0	ENSG00000015133	CCDC88C	1	0	1	1	1	1	1	0	1	1	0	0	0	0	0	0	0	0	1	0	0	0	0	1	0	0	0	0	0	1	0	0	0
14	92580015	rs78580731	14_92580015_G_A_b37	G	A	0.0453275	0.131	0.0043	0.0089	0.0849	0	ENSG00000015133	CCDC88C	1	0	1	1	1	1	1	0	1	1	0	0	0	0	0	0	0	0	1	0	0	0	0	1	0	0	0	0	0	1	0	0	0
14	92587653	rs28365934	14_92587653_G_C_b37	G	C	0.0443291	0.13	0.0043	0.008	0.0818	0	ENSG00000015133	CCDC88C	1	0	1	1	1	1	1	0	1	1	0	0	0	0	0	0	0	0	1	0	0	0	0	1	0	0	0	0	0	1	0	0	0
16	89842479	rs17232840	16_89842479_T_C_b37	T	C	0.0726837	0.2629	0.0202	0.0636	0.0164	0.0038	ENSG00000015413	DPEP1	0	0	0	0	1	0	0	0	0	1	0	0	0	0	0	0	0	0	0	0	0	0	0	0	0	0	0	0	0	0	0	0	0
12	41442641	rs34554849	12_41442641_G_A_b37	G	A	0.033746	0.0228	0.0778	0.0328	0.0583	0.0015	ENSG00000018236	CNTN1	1	1	0	0	1	0	1	0	1	1	0	0	0	0	0	0	0	0	0	0	0	0	0	0	1	0	0	0	0	0	0	1	0
12	41452119	rs34016577	12_41452119_A_T_b37	A	T	0.033746	0.0228	0.0778	0.0328	0.0583	0.0015	ENSG00000018236	CNTN1	1	1	0	0	1	0	1	0	1	1	0	0	0	0	0	0	0	0	0	0	0	0	0	0	1	0	0	0	0	0	0	1	0
12	41465610	rs34823642	12_41465610_C_A_b37	C	A	0.0339457	0.0228	0.0793	0.0328	0.0583	0.0015	ENSG00000018236	CNTN1	1	1	0	0	1	0	1	0	1	1	0	0	0	0	0	0	0	0	0	0	0	0	0	0	1	0	0	0	0	0	0	1	0
12	41452122	rs35636053	12_41452122_A_T_b37	A	T	0.033746	0.0228	0.0778	0.0328	0.0583	0.0015	ENSG00000018236	CNTN1	1	1	0	0	1	0	1	0	1	1	0	0	0	0	0	0	0	0	0	0	0	0	0	0	1	0	0	0	0	0	0	1	0
2	119639721	rs7597216	2_119639721_C_T_b37	C	T	0.0539137	0.002	0.147	0.0845	0.0787	0.003	ENSG00000019169	MARCO	1	1	0	0	0	0	0	0	0	1	0	0	0	0	0	0	0	0	0	0	0	0	0	0	0	0	0	0	0	1	1	0	0
2	119637357	rs12998257	2_119637357_C_G_b37	C	G	0.0696885	0.002	0.17	0.1372	0.0818	0.0083	ENSG00000019169	MARCO	1	1	0	0	0	0	0	0	0	1	0	0	0	0	0	0	0	0	0	0	0	0	0	0	0	0	0	0	0	1	1	0	0
2	119695083	rs71422602	2_119695083_C_T_b37	C	T	0.0499201	0.002	0.1182	0.0825	0.0798	0.0038	ENSG00000019169	MARCO	1	1	0	0	0	0	0	0	0	1	0	0	0	0	0	0	0	0	0	0	0	0	0	0	0	0	0	0	0	1	1	0	0
11	45366065	rs12365374	11_45366065_G_A_b37	G	A	0.0225639	0.002	0.036	0.0736	0.0102	0.0015	ENSG00000019485	PRDM11	1	0	0	0	0	0	1	0	1	1	0	0	0	0	0	0	0	0	0	0	0	0	0	0	1	0	1	0	0	0	0	0	0
11	45366830	rs12365455	11_45366830_G_A_b37	G	A	0.0225639	0.002	0.036	0.0736	0.0102	0.0015	ENSG00000019485	PRDM11	1	0	0	0	0	0	1	0	1	1	0	0	0	0	0	0	0	0	0	0	0	0	0	0	1	0	1	0	0	0	0	0	0
11	45365005	rs72897414	11_45365005_T_A_b37	T	A	0.0225639	0.002	0.036	0.0736	0.0102	0.0015	ENSG00000019485	PRDM11	1	0	0	0	0	0	1	0	1	1	0	0	0	0	0	0	0	0	0	0	0	0	0	0	1	0	1	0	0	0	0	0	0
11	45406317	rs11038429	11_45406317_C_T_b37	C	T	0.0223642	0.002	0.0375	0.0716	0.0102	0.0015	ENSG00000019485	PRDM11	1	0	0	0	0	0	1	0	1	1	0	0	0	0	0	0	0	0	0	0	0	0	0	0	1	0	1	0	0	0	0	0	0
11	45360514	rs11038404	11_45360514_C_T_b37	C	T	0.0227636	0.002	0.036	0.0746	0.0102	0.0015	ENSG00000019485	PRDM11	1	0	0	0	0	0	1	0	1	1	0	0	0	0	0	0	0	0	0	0	0	0	0	0	1	0	1	0	0	0	0	0	0
11	45398016	rs11038420	11_45398016_C_T_b37	C	T	0.0227636	0.002	0.036	0.0736	0.0112	0.0015	ENSG00000019485	PRDM11	1	0	0	0	0	0	1	0	1	1	0	0	0	0	0	0	0	0	0	0	0	0	0	0	1	0	1	0	0	0	0	0	0
11	45371153	rs11038409	11_45371153_T_C_b37	T	C	0.0227636	0.002	0.036	0.0746	0.0102	0.0015	ENSG00000019485	PRDM11	1	0	0	0	0	0	1	0	1	1	0	0	0	0	0	0	0	0	0	0	0	0	0	0	1	0	1	0	0	0	0	0	0
11	45399819	rs11038423	11_45399819_G_C_b37	G	C	0.0227636	0.002	0.0375	0.0736	0.0102	0.0015	ENSG00000019485	PRDM11	1	0	0	0	0	0	1	0	1	1	0	0	0	0	0	0	0	0	0	0	0	0	0	0	1	0	1	0	0	0	0	0	0
11	45363252	rs11599949	11_45363252_C_T_b37	C	T	0.0227636	0.002	0.036	0.0746	0.0102	0.0015	ENSG00000019485	PRDM11	1	0	0	0	0	0	1	0	1	1	0	0	0	0	0	0	0	0	0	0	0	0	0	0	1	0	1	0	0	0	0	0	0
11	45360514	rs11038404	11_45360514_C_T_b37	C	T	0.0227636	0.002	0.036	0.0746	0.0102	0.0015	ENSG00000019505	NA	0	0	0	0	0	0	0	0	0	0	0	0	0	0	0	0	0	0	0	0	0	0	0	0	0	0	0	0	0	0	0	0	1
11	45363252	rs11599949	11_45363252_C_T_b37	C	T	0.0227636	0.002	0.036	0.0746	0.0102	0.0015	ENSG00000019505	NA	0	0	0	0	0	0	0	0	0	0	0	0	0	0	0	0	0	0	0	0	0	0	0	0	0	0	0	0	0	0	0	0	1
11	45365005	rs72897414	11_45365005_T_A_b37	T	A	0.0225639	0.002	0.036	0.0736	0.0102	0.0015	ENSG00000019505	NA	0	0	0	0	0	0	0	0	0	0	0	0	0	0	0	0	0	0	0	0	0	0	0	0	0	0	0	0	0	0	0	0	1
11	45366065	rs12365374	11_45366065_G_A_b37	G	A	0.0225639	0.002	0.036	0.0736	0.0102	0.0015	ENSG00000019505	NA	0	0	0	0	0	0	0	0	0	0	0	0	0	0	0	0	0	0	0	0	0	0	0	0	0	0	0	0	0	0	0	0	1
11	45366830	rs12365455	11_45366830_G_A_b37	G	A	0.0225639	0.002	0.036	0.0736	0.0102	0.0015	ENSG00000019505	NA	0	0	0	0	0	0	0	0	0	0	0	0	0	0	0	0	0	0	0	0	0	0	0	0	0	0	0	0	0	0	0	0	1
11	45371153	rs11038409	11_45371153_T_C_b37	T	C	0.0227636	0.002	0.036	0.0746	0.0102	0.0015	ENSG00000019505	NA	0	0	0	0	0	0	0	0	0	0	0	0	0	0	0	0	0	0	0	0	0	0	0	0	0	0	0	0	0	0	0	0	1
11	45398016	rs11038420	11_45398016_C_T_b37	C	T	0.0227636	0.002	0.036	0.0736	0.0112	0.0015	ENSG00000019505	NA	0	0	0	0	0	0	0	0	0	0	0	0	0	0	0	0	0	0	0	0	0	0	0	0	0	0	0	0	0	0	0	0	1
11	45399819	rs11038423	11_45399819_G_C_b37	G	C	0.0227636	0.002	0.0375	0.0736	0.0102	0.0015	ENSG00000019505	NA	0	0	0	0	0	0	0	0	0	0	0	0	0	0	0	0	0	0	0	0	0	0	0	0	0	0	0	0	0	0	0	0	1
11	45406317	rs11038429	11_45406317_C_T_b37	C	T	0.0223642	0.002	0.0375	0.0716	0.0102	0.0015	ENSG00000019505	NA	0	0	0	0	0	0	0	0	0	0	0	0	0	0	0	0	0	0	0	0	0	0	0	0	0	0	0	0	0	0	0	0	1
11	45406740	rs11038430	11_45406740_C_T_b37	C	T	0.0527157	0.121	0.0418	0.0835	0.0256	0.003	ENSG00000019505	NA	0	0	0	0	0	0	0	0	0	0	0	0	0	0	0	0	0	0	0	0	0	0	0	0	0	0	0	0	0	0	0	0	1
11	45407086	rs11038432	11_45407086_G_C_b37	G	C	0.0219649	0.002	0.0375	0.0696	0.0102	0.0015	ENSG00000019505	NA	0	0	0	0	0	0	0	0	0	0	0	0	0	0	0	0	0	0	0	0	0	0	0	0	0	0	0	0	0	0	0	0	1
11	45407819	rs72897475	11_45407819_T_C_b37	T	C	0.0211661	0.002	0.0317	0.0696	0.0102	0.0015	ENSG00000019505	NA	0	0	0	0	0	0	0	0	0	0	0	0	0	0	0	0	0	0	0	0	0	0	0	0	0	0	0	0	0	0	0	0	1
11	45411230	rs11038435	11_45411230_A_G_b37	A	G	0.0209665	0.002	0.0317	0.0686	0.0102	0.0015	ENSG00000019505	NA	0	0	0	0	0	0	0	0	0	0	0	0	0	0	0	0	0	0	0	0	0	0	0	0	0	0	0	0	0	0	0	0	1
11	45412091	rs11038437	11_45412091_C_T_b37	C	T	0.0209665	0.002	0.0317	0.0686	0.0102	0.0015	ENSG00000019505	NA	0	0	0	0	0	0	0	0	0	0	0	0	0	0	0	0	0	0	0	0	0	0	0	0	0	0	0	0	0	0	0	0	1
11	45412297	rs113499553	11_45412297_G_A_b37	G	A	0.0223642	0.002	0.0389	0.0706	0.0102	0.0015	ENSG00000019505	NA	0	0	0	0	0	0	0	0	0	0	0	0	0	0	0	0	0	0	0	0	0	0	0	0	0	0	0	0	0	0	0	0	1
11	45428842	rs72899480	11_45428842_G_A_b37	G	A	0.0209665	0.002	0.0317	0.0686	0.0102	0.0015	ENSG00000019505	NA	0	0	0	0	0	0	0	0	0	0	0	0	0	0	0	0	0	0	0	0	0	0	0	0	0	0	0	0	0	0	0	0	1
11	45432605	rs11038450	11_45432605_A_G_b37	A	G	0.0205671	0.002	0.0317	0.0676	0.0102	8e-04	ENSG00000019505	NA	0	0	0	0	0	0	0	0	0	0	0	0	0	0	0	0	0	0	0	0	0	0	0	0	0	0	0	0	0	0	0	0	1
11	45433578	rs11038451	11_45433578_C_T_b37	C	T	0.0205671	0.002	0.0317	0.0676	0.0102	8e-04	ENSG00000019505	NA	0	0	0	0	0	0	0	0	0	0	0	0	0	0	0	0	0	0	0	0	0	0	0	0	0	0	0	0	0	0	0	0	1
11	45433762	rs72899488	11_45433762_G_A_b37	G	A	0.0205671	0.002	0.0317	0.0676	0.0102	8e-04	ENSG00000019505	NA	0	0	0	0	0	0	0	0	0	0	0	0	0	0	0	0	0	0	0	0	0	0	0	0	0	0	0	0	0	0	0	0	1
11	45434736	rs971897	11_45434736_G_A_b37	G	A	0.0205671	0.002	0.0317	0.0676	0.0102	8e-04	ENSG00000019505	NA	0	0	0	0	0	0	0	0	0	0	0	0	0	0	0	0	0	0	0	0	0	0	0	0	0	0	0	0	0	0	0	0	1
11	45440079	rs11038455	11_45440079_A_G_b37	A	G	0.0205671	0.002	0.0317	0.0676	0.0102	8e-04	ENSG00000019505	NA	0	0	0	0	0	0	0	0	0	0	0	0	0	0	0	0	0	0	0	0	0	0	0	0	0	0	0	0	0	0	0	0	1
11	45443179	rs11038457	11_45443179_A_G_b37	A	G	0.0205671	0.002	0.0317	0.0676	0.0102	8e-04	ENSG00000019505	NA	0	0	0	0	0	0	0	0	0	0	0	0	0	0	0	0	0	0	0	0	0	0	0	0	0	0	0	0	0	0	0	0	1
11	45445336	rs72901422	11_45445336_A_G_b37	A	G	0.0205671	0.002	0.0317	0.0676	0.0102	8e-04	ENSG00000019505	NA	0	0	0	0	0	0	0	0	0	0	0	0	0	0	0	0	0	0	0	0	0	0	0	0	0	0	0	0	0	0	0	0	1
11	45446690	rs72901426	11_45446690_G_A_b37	G	A	0.0205671	0.002	0.0317	0.0676	0.0102	8e-04	ENSG00000019505	NA	0	0	0	0	0	0	0	0	0	0	0	0	0	0	0	0	0	0	0	0	0	0	0	0	0	0	0	0	0	0	0	0	1
11	45447924	rs11038461	11_45447924_A_G_b37	A	G	0.0205671	0.002	0.0317	0.0676	0.0102	8e-04	ENSG00000019505	NA	0	0	0	0	0	0	0	0	0	0	0	0	0	0	0	0	0	0	0	0	0	0	0	0	0	0	0	0	0	0	0	0	1
11	45451883	rs72901447	11_45451883_C_T_b37	C	T	0.0205671	0.002	0.0317	0.0676	0.0102	8e-04	ENSG00000019505	NA	0	0	0	0	0	0	0	0	0	0	0	0	0	0	0	0	0	0	0	0	0	0	0	0	0	0	0	0	0	0	0	0	1
11	45452771	rs77611185	11_45452771_G_C_b37	G	C	0.0205671	0.002	0.0317	0.0676	0.0102	8e-04	ENSG00000019505	NA	0	0	0	0	0	0	0	0	0	0	0	0	0	0	0	0	0	0	0	0	0	0	0	0	0	0	0	0	0	0	0	0	1
11	45452873	rs72901450	11_45452873_T_G_b37	T	G	0.0205671	0.002	0.0317	0.0676	0.0102	8e-04	ENSG00000019505	NA	0	0	0	0	0	0	0	0	0	0	0	0	0	0	0	0	0	0	0	0	0	0	0	0	0	0	0	0	0	0	0	0	1
11	45453852	rs72901459	11_45453852_G_A_b37	G	A	0.0205671	0.002	0.0317	0.0676	0.0102	8e-04	ENSG00000019505	NA	0	0	0	0	0	0	0	0	0	0	0	0	0	0	0	0	0	0	0	0	0	0	0	0	0	0	0	0	0	0	0	0	1
11	45455522	rs11038465	11_45455522_T_G_b37	T	G	0.0205671	0.002	0.0317	0.0676	0.0102	8e-04	ENSG00000019505	NA	0	0	0	0	0	0	0	0	0	0	0	0	0	0	0	0	0	0	0	0	0	0	0	0	0	0	0	0	0	0	0	0	1
11	45456128	rs17723819	11_45456128_C_A_b37	C	A	0.0205671	0.002	0.0317	0.0676	0.0102	8e-04	ENSG00000019505	NA	0	0	0	0	0	0	0	0	0	0	0	0	0	0	0	0	0	0	0	0	0	0	0	0	0	0	0	0	0	0	0	0	1
11	45457902	rs11038466	11_45457902_A_G_b37	A	G	0.0205671	0.002	0.0317	0.0676	0.0102	8e-04	ENSG00000019505	NA	0	0	0	0	0	0	0	0	0	0	0	0	0	0	0	0	0	0	0	0	0	0	0	0	0	0	0	0	0	0	0	0	1
11	45459739	rs11038467	11_45459739_G_A_b37	G	A	0.0205671	0.002	0.0317	0.0676	0.0102	8e-04	ENSG00000019505	NA	0	0	0	0	0	0	0	0	0	0	0	0	0	0	0	0	0	0	0	0	0	0	0	0	0	0	0	0	0	0	0	0	1
11	45463663	rs11038469	11_45463663_A_G_b37	A	G	0.0205671	0.002	0.0317	0.0676	0.0102	8e-04	ENSG00000019505	NA	0	0	0	0	0	0	0	0	0	0	0	0	0	0	0	0	0	0	0	0	0	0	0	0	0	0	0	0	0	0	0	0	1
11	45464558	rs72901500	11_45464558_G_A_b37	G	A	0.0205671	0.002	0.0317	0.0676	0.0102	8e-04	ENSG00000019505	NA	0	0	0	0	0	0	0	0	0	0	0	0	0	0	0	0	0	0	0	0	0	0	0	0	0	0	0	0	0	0	0	0	1
11	73605243	rs144506447	11_73605243_T_G_b37	T	G	0.00998403	0	0.0101	0.0159	0.0276	0	ENSG00000021300	PLEKHB1	0	1	0	0	1	1	1	0	1	1	0	0	0	0	0	0	0	0	0	0	0	0	0	0	1	0	0	0	0	0	1	0	0
19	33040735	rs55884212	19_33040735_C_T_b37	C	T	0.0740815	0.1171	0.0533	0.0924	0.1155	0.0076	ENSG00000021488	SLC7A9	0	0	0	0	0	0	1	0	0	1	0	0	0	0	0	0	0	0	0	0	0	0	0	0	0	0	0	0	0	0	0	0	0
19	33041166	rs55788102	19_33041166_G_A_b37	G	A	0.0742812	0.1171	0.0548	0.0924	0.1155	0.0076	ENSG00000021488	SLC7A9	0	0	0	0	0	0	1	0	0	1	0	0	0	0	0	0	0	0	0	0	0	0	0	0	0	0	0	0	0	0	0	0	0
19	33036281	rs73040244	19_33036281_A_G_b37	A	G	0.0497204	0.006	0.0504	0.0895	0.1115	0.0068	ENSG00000021488	SLC7A9	0	0	0	0	0	0	1	0	0	1	0	0	0	0	0	0	0	0	0	0	0	0	0	0	0	0	0	0	0	0	0	0	0
19	33040187	rs61368060	19_33040187_G_A_b37	G	A	0.0742812	0.1181	0.0533	0.0924	0.1155	0.0076	ENSG00000021488	SLC7A9	0	0	0	0	0	0	1	0	0	1	0	0	0	0	0	0	0	0	0	0	0	0	0	0	0	0	0	0	0	0	0	0	0
19	33030647	rs73040240	19_33030647_C_T_b37	C	T	0.0499201	0.006	0.0504	0.0895	0.1125	0.0068	ENSG00000021488	SLC7A9	0	0	0	0	0	0	1	0	0	1	0	0	0	0	0	0	0	0	0	0	0	0	0	0	0	0	0	0	0	0	0	0	0
19	33041222	rs73040263	19_33041222_G_A_b37	G	A	0.0742812	0.1171	0.0548	0.0924	0.1155	0.0076	ENSG00000021488	SLC7A9	0	0	0	0	0	0	1	0	0	1	0	0	0	0	0	0	0	0	0	0	0	0	0	0	0	0	0	0	0	0	0	0	0
19	33031719	rs17754361	19_33031719_C_T_b37	C	T	0.0497204	0.006	0.0504	0.0895	0.1115	0.0068	ENSG00000021488	SLC7A9	0	0	0	0	0	0	1	0	0	1	0	0	0	0	0	0	0	0	0	0	0	0	0	0	0	0	0	0	0	0	0	0	0
11	462684	rs12417570	11_462684_C_T_b37	C	T	0.0497204	0.001	0.1902	0.0865	0.0235	0.0045	ENSG00000023191	RNH1	1	1	1	1	1	0	1	0	1	1	0	0	0	0	0	0	0	0	0	0	0	0	0	0	0	0	0	0	0	1	1	0	0
11	458595	rs35996687	11_458595_G_A_b37	G	A	0.0501198	0.002	0.1916	0.0865	0.0235	0.0045	ENSG00000023191	RNH1	1	1	1	1	1	0	1	0	1	1	0	0	0	0	0	0	0	0	0	0	0	0	0	0	0	0	0	0	0	1	1	0	0
11	487136	rs61876333	11_487136_G_A_b37	G	A	0.0505192	0.001	0.1945	0.0865	0.0245	0.0045	ENSG00000023191	RNH1	1	1	1	1	1	0	1	0	1	1	0	0	0	0	0	0	0	0	0	0	0	0	0	0	0	0	0	0	0	1	1	0	0
14	62994734	rs79886804	14_62994734_G_T_b37	G	T	0.0241613	0.0308	0.0231	0.0288	0.044	0.0015	ENSG00000023608	SNAPC1	1	0	1	0	1	1	1	0	1	1	0	0	0	0	0	0	0	0	0	0	0	0	0	0	0	0	0	0	0	1	1	0	0
1	150066530	rs11577346	1_150066530_A_T_b37	A	T	0.0483227	0.001	0.0605	0.17	0.0256	0.0023	ENSG00000023902	PLEKHO1	1	1	0	1	1	1	1	1	1	1	0	0	0	1	1	0	1	1	0	0	0	0	1	0	0	0	0	0	0	1	1	0	0
1	150094532	rs72694933	1_150094532_C_T_b37	C	T	0.0479233	0.001	0.0605	0.168	0.0256	0.0023	ENSG00000023902	PLEKHO1	1	1	0	1	1	1	1	1	1	1	0	0	0	1	1	0	1	1	0	0	0	0	1	0	0	0	0	0	0	1	1	0	0
1	150133563	rs11591200	1_150133563_T_A_b37	T	A	0.0479233	0.001	0.0605	0.168	0.0256	0.0023	ENSG00000023902	PLEKHO1	1	1	0	1	1	1	1	1	1	1	0	0	0	1	1	0	1	1	0	0	0	0	1	0	0	0	0	0	0	1	1	0	0
1	150058805	rs56212907	1_150058805_G_A_b37	G	A	0.0483227	0.001	0.062	0.169	0.0256	0.0023	ENSG00000023902	PLEKHO1	1	1	0	1	1	1	1	1	1	1	0	0	0	1	1	0	1	1	0	0	0	0	1	0	0	0	0	0	0	1	1	0	0
1	150039047	rs11584354	1_150039047_G_A_b37	G	A	0.0485224	0.001	0.062	0.169	0.0266	0.0023	ENSG00000023902	PLEKHO1	1	1	0	1	1	1	1	1	1	1	0	0	0	1	1	0	1	1	0	0	0	0	1	0	0	0	0	0	0	1	1	0	0
1	150050058	rs72692899	1_150050058_G_A_b37	G	A	0.0485224	0.001	0.062	0.17	0.0256	0.0023	ENSG00000023902	PLEKHO1	1	1	0	1	1	1	1	1	1	1	0	0	0	1	1	0	1	1	0	0	0	0	1	0	0	0	0	0	0	1	1	0	0
1	150049982	rs72692898	1_150049982_C_T_b37	C	T	0.0483227	0.001	0.062	0.169	0.0256	0.0023	ENSG00000023902	PLEKHO1	1	1	0	1	1	1	1	1	1	1	0	0	0	1	1	0	1	1	0	0	0	0	1	0	0	0	0	0	0	1	1	0	0
1	150098110	rs72694936	1_150098110_A_G_b37	A	G	0.0479233	0.001	0.0605	0.168	0.0256	0.0023	ENSG00000023902	PLEKHO1	1	1	0	1	1	1	1	1	1	1	0	0	0	1	1	0	1	1	0	0	0	0	1	0	0	0	0	0	0	1	1	0	0
1	150001632	rs72692857	1_150001632_T_C_b37	T	C	0.0485224	0.001	0.062	0.169	0.0266	0.0023	ENSG00000023902	PLEKHO1	1	1	0	1	1	1	1	1	1	1	0	0	0	1	1	0	1	1	0	0	0	0	1	0	0	0	0	0	0	1	1	0	0
1	150074988	rs72694915	1_150074988_G_A_b37	G	A	0.0479233	0.001	0.0605	0.168	0.0256	0.0023	ENSG00000023902	PLEKHO1	1	1	0	1	1	1	1	1	1	1	0	0	0	1	1	0	1	1	0	0	0	0	1	0	0	0	0	0	0	1	1	0	0
1	150050268	rs72692900	1_150050268_A_G_b37	A	G	0.048123	0.001	0.062	0.169	0.0245	0.0023	ENSG00000023902	PLEKHO1	1	1	0	1	1	1	1	1	1	1	0	0	0	1	1	0	1	1	0	0	0	0	1	0	0	0	0	0	0	1	1	0	0
1	150132324	rs1382573	1_150132324_G_A_b37	G	A	0.048123	0.001	0.0605	0.169	0.0256	0.0023	ENSG00000023902	PLEKHO1	1	1	0	1	1	1	1	1	1	1	0	0	0	1	1	0	1	1	0	0	0	0	1	0	0	0	0	0	0	1	1	0	0
1	150106554	rs11587963	1_150106554_T_G_b37	T	G	0.0479233	0.001	0.0605	0.168	0.0256	0.0023	ENSG00000023902	PLEKHO1	1	1	0	1	1	1	1	1	1	1	0	0	0	1	1	0	1	1	0	0	0	0	1	0	0	0	0	0	0	1	1	0	0
1	150119177	rs72694951	1_150119177_C_T_b37	C	T	0.0479233	0.001	0.0605	0.168	0.0256	0.0023	ENSG00000023902	PLEKHO1	1	1	0	1	1	1	1	1	1	1	0	0	0	1	1	0	1	1	0	0	0	0	1	0	0	0	0	0	0	1	1	0	0
1	150113490	rs72694945	1_150113490_T_A_b37	T	A	0.0479233	0.001	0.0605	0.168	0.0256	0.0023	ENSG00000023902	PLEKHO1	1	1	0	1	1	1	1	1	1	1	0	0	0	1	1	0	1	1	0	0	0	0	1	0	0	0	0	0	0	1	1	0	0
1	150080113	rs72694926	1_150080113_C_A_b37	C	A	0.0479233	0.001	0.0605	0.168	0.0256	0.0023	ENSG00000023902	PLEKHO1	1	1	0	1	1	1	1	1	1	1	0	0	0	1	1	0	1	1	0	0	0	0	1	0	0	0	0	0	0	1	1	0	0
1	150110480	rs72694942	1_150110480_G_A_b37	G	A	0.0489217	0.003	0.0634	0.169	0.0256	0.0023	ENSG00000023902	PLEKHO1	1	1	0	1	1	1	1	1	1	1	0	0	0	1	1	0	1	1	0	0	0	0	1	0	0	0	0	0	0	1	1	0	0
1	150112476	rs72694944	1_150112476_C_T_b37	C	T	0.048123	0.001	0.0605	0.168	0.0266	0.0023	ENSG00000023902	PLEKHO1	1	1	0	1	1	1	1	1	1	1	0	0	0	1	1	0	1	1	0	0	0	0	1	0	0	0	0	0	0	1	1	0	0
1	150119729	rs72694953	1_150119729_T_C_b37	T	C	0.0479233	0.001	0.0605	0.168	0.0256	0.0023	ENSG00000023902	PLEKHO1	1	1	0	1	1	1	1	1	1	1	0	0	0	1	1	0	1	1	0	0	0	0	1	0	0	0	0	0	0	1	1	0	0
1	150138151	rs72694959	1_150138151_A_G_b37	A	G	0.0485224	0.001	0.0648	0.173	0.0204	0.0023	ENSG00000023902	PLEKHO1	1	1	0	1	1	1	1	1	1	1	0	0	0	1	1	0	1	1	0	0	0	0	1	0	0	0	0	0	0	1	1	0	0
1	150143302	rs78676616	1_150143302_A_G_b37	A	G	0.0495208	0.001	0.0648	0.1759	0.0225	0.0023	ENSG00000023902	PLEKHO1	1	1	0	1	1	1	1	1	1	1	0	0	0	1	1	0	1	1	0	0	0	0	1	0	0	0	0	0	0	1	1	0	0
6	139076906	rs4896397	6_139076906_G_T_b37	G	T	0.0213658	0.001	0.0576	0.0586	0.0041	0.0023	ENSG00000024862	CCDC28A	1	1	0	0	1	0	1	0	1	1	0	0	0	0	0	0	0	1	0	0	0	0	0	0	0	0	0	0	0	0	1	0	0
6	139091632	rs72985032	6_139091632_C_T_b37	C	T	0.0197684	0.001	0.0576	0.0507	0.0041	0.0023	ENSG00000024862	CCDC28A	1	1	0	0	1	0	1	0	1	1	0	0	0	0	0	0	0	1	0	0	0	0	0	0	0	0	0	0	0	0	1	0	0
6	139103524	rs72985053	6_139103524_A_G_b37	A	G	0.0151757	0	0.0274	0.0507	0.0041	0.0015	ENSG00000024862	CCDC28A	1	1	0	0	1	0	1	0	1	1	0	0	0	0	0	0	0	1	0	0	0	0	0	0	0	0	0	0	0	0	1	0	0
6	139095708	rs72985035	6_139095708_T_C_b37	T	C	0.0233626	0.0159	0.0576	0.0537	0.0041	0.0023	ENSG00000024862	CCDC28A	1	1	0	0	1	0	1	0	1	1	0	0	0	0	0	0	0	1	0	0	0	0	0	0	0	0	0	0	0	0	1	0	0
6	139101617	rs72985049	6_139101617_G_A_b37	G	A	0.0213658	0.001	0.0591	0.0577	0.0041	0.0023	ENSG00000024862	CCDC28A	1	1	0	0	1	0	1	0	1	1	0	0	0	0	0	0	0	1	0	0	0	0	0	0	0	0	0	0	0	0	1	0	0
6	139099353	rs72985043	6_139099353_G_A_b37	G	A	0.0153754	0	0.0274	0.0507	0.0041	0.0023	ENSG00000024862	CCDC28A	1	1	0	0	1	0	1	0	1	1	0	0	0	0	0	0	0	1	0	0	0	0	0	0	0	0	0	0	0	0	1	0	0
6	139099256	rs72985041	6_139099256_C_G_b37	C	G	0.0153754	0	0.0274	0.0507	0.0041	0.0023	ENSG00000024862	CCDC28A	1	1	0	0	1	0	1	0	1	1	0	0	0	0	0	0	0	1	0	0	0	0	0	0	0	0	0	0	0	0	1	0	0
6	139098409	rs72985039	6_139098409_G_A_b37	G	A	0.0209665	0.001	0.0576	0.0567	0.0041	0.0023	ENSG00000024862	CCDC28A	1	1	0	0	1	0	1	0	1	1	0	0	0	0	0	0	0	1	0	0	0	0	0	0	0	0	0	0	0	0	1	0	0
6	139123885	rs72985081	6_139123885_T_A_b37	T	A	0.0161741	0	0.0288	0.0537	0.0041	0.0023	ENSG00000024862	CCDC28A	1	1	0	0	1	0	1	0	1	1	0	0	0	0	0	0	0	1	0	0	0	0	0	0	0	0	0	0	0	0	1	0	0
6	122352700	rs62428425	6_122352700_C_T_b37	C	T	0.0275559	0.0655	0.0317	0.0358	0.0133	8e-04	ENSG00000025156	HSF2	1	1	0	1	1	0	1	0	1	1	0	0	0	0	0	0	0	0	0	0	0	0	0	0	0	0	0	0	0	0	0	0	0
6	122363287	rs74588137	6_122363287_C_T_b37	C	T	0.0269569	0.0645	0.0317	0.0358	0.0112	8e-04	ENSG00000025156	HSF2	1	1	0	1	1	0	1	0	1	1	0	0	0	0	0	0	0	0	0	0	0	0	0	0	0	0	0	0	0	0	0	0	0
6	122331885	rs62428419	6_122331885_A_T_b37	A	T	0.0315495	0.0675	0.0447	0.0457	0.0112	0.0015	ENSG00000025156	HSF2	1	1	0	1	1	0	1	0	1	1	0	0	0	0	0	0	0	0	0	0	0	0	0	0	0	0	0	0	0	0	0	0	0
22	50801156	rs4073478	22_50801156_C_G_b37	C	G	0.0129792	0.0119	0.0159	0.0179	0.0245	0	ENSG00000025770	NCAPH2	0	1	0	1	0	0	1	0	0	1	0	0	0	0	0	0	0	0	0	0	0	0	0	0	1	0	1	0	0	1	0	0	0
22	50792826	rs118138778	22_50792826_A_G_b37	A	G	0.0129792	0.0119	0.0159	0.0179	0.0245	0	ENSG00000025770	NCAPH2	0	1	0	1	0	0	1	0	0	1	0	0	0	0	0	0	0	0	0	0	0	0	0	0	1	0	1	0	0	1	0	0	0
10	90759156	rs9658713	10_90759156_C_G_b37	C	G	0.0383387	0.0278	0.1066	0.0318	0.0552	0.003	ENSG00000026103	FAS	1	1	0	1	1	1	1	0	1	1	0	0	0	0	0	0	0	0	0	0	0	0	0	0	0	0	0	0	0	1	0	0	0
10	90756694	rs9658699	10_90756694_G_A_b37	G	A	0.0377396	0.0278	0.1066	0.0328	0.0511	0.003	ENSG00000026103	FAS	1	1	0	1	1	1	1	0	1	1	0	0	0	0	0	0	0	0	0	0	0	0	0	0	0	0	0	0	0	1	0	0	0
6	27225959	rs12205628	6_27225959_C_A_b37	C	A	0.0423323	0.0585	0.0418	0.1014	0.0184	0.003	ENSG00000026950	BTN3A1	1	1	0	0	0	1	1	0	1	1	0	0	0	0	0	0	0	1	0	0	0	0	0	0	1	0	0	0	0	1	0	1	0
6	27211247	rs72843643	6_27211247_G_C_b37	G	C	0.0409345	0.0506	0.0418	0.1024	0.0184	0.003	ENSG00000026950	BTN3A1	1	1	0	0	0	1	1	0	1	1	0	0	0	0	0	0	0	1	0	0	0	0	0	0	1	0	0	0	0	1	0	1	0
6	27222539	rs1062834	6_27222539_A_G_b37	A	G	0.0423323	0.0585	0.0418	0.1014	0.0184	0.003	ENSG00000026950	BTN3A1	1	1	0	0	0	1	1	0	1	1	0	0	0	0	0	0	0	1	0	0	0	0	0	0	1	0	0	0	0	1	0	1	0
5	905120	rs111227976	5_905120_A_T_b37	A	T	0.0197684	0.0069	0.0202	0.0388	0.0368	0.0023	ENSG00000028310	BRD9	1	1	0	1	0	0	1	0	1	1	0	0	0	0	0	0	0	0	0	0	0	0	0	0	0	0	0	0	0	1	0	0	0
5	908596	rs41283157	5_908596_A_G_b37	A	G	0.019369	0.005	0.0202	0.0388	0.0368	0.0023	ENSG00000028310	BRD9	1	1	0	1	0	0	1	0	1	1	0	0	0	0	0	0	0	0	0	0	0	0	0	0	0	0	0	0	0	1	0	0	0
5	994937	rs55901879	5_994937_G_A_b37	G	A	0.0165735	0.001	0.0202	0.0437	0.0225	0.0015	ENSG00000028310	BRD9	1	1	0	1	0	0	1	0	1	1	0	0	0	0	0	0	0	0	0	0	0	0	0	0	0	0	0	0	0	1	0	0	0
5	995979	rs72705173	5_995979_A_T_b37	A	T	0.0175719	0.006	0.0202	0.0437	0.0225	0.0015	ENSG00000028310	BRD9	1	1	0	1	0	0	1	0	1	1	0	0	0	0	0	0	0	0	0	0	0	0	0	0	0	0	0	0	0	1	0	0	0
5	908588	rs72703185	5_908588_A_G_b37	A	G	0.019369	0.005	0.0202	0.0388	0.0368	0.0023	ENSG00000028310	BRD9	1	1	0	1	0	0	1	0	1	1	0	0	0	0	0	0	0	0	0	0	0	0	0	0	0	0	0	0	0	1	0	0	0
5	911176	rs72703190	5_911176_C_T_b37	C	T	0.019369	0.005	0.0202	0.0388	0.0368	0.0023	ENSG00000028310	BRD9	1	1	0	1	0	0	1	0	1	1	0	0	0	0	0	0	0	0	0	0	0	0	0	0	0	0	0	0	0	1	0	0	0
5	980626	rs55766245	5_980626_G_C_b37	G	C	0.0153754	0.001	0.0173	0.0338	0.0286	0.0015	ENSG00000028310	BRD9	1	1	0	1	0	0	1	0	1	1	0	0	0	0	0	0	0	0	0	0	0	0	0	0	0	0	0	0	0	1	0	0	0
5	962542	rs72705153	5_962542_A_C_b37	A	C	0.0147764	0.001	0.0187	0.0388	0.0194	0.0015	ENSG00000028310	BRD9	1	1	0	1	0	0	1	0	1	1	0	0	0	0	0	0	0	0	0	0	0	0	0	0	0	0	0	0	0	1	0	0	0
5	959681	rs72705149	5_959681_G_T_b37	G	T	0.0165735	0.006	0.0202	0.0398	0.0215	0.0015	ENSG00000028310	BRD9	1	1	0	1	0	0	1	0	1	1	0	0	0	0	0	0	0	0	0	0	0	0	0	0	0	0	0	0	0	1	0	0	0
5	863097	rs72708956	5_863097_G_A_b37	G	A	0.0189696	0.005	0.0202	0.0388	0.0348	0.0023	ENSG00000028310	BRD9	1	1	0	1	0	0	1	0	1	1	0	0	0	0	0	0	0	0	0	0	0	0	0	0	0	0	0	0	0	1	0	0	0
5	991610	rs72705170	5_991610_G_A_b37	G	A	0.0165735	0.001	0.0202	0.0427	0.0235	0.0015	ENSG00000028310	BRD9	1	1	0	1	0	0	1	0	1	1	0	0	0	0	0	0	0	0	0	0	0	0	0	0	0	0	0	0	0	1	0	0	0
5	910778	rs72703188	5_910778_C_G_b37	C	G	0.0195687	0.006	0.0202	0.0388	0.0368	0.0023	ENSG00000028310	BRD9	1	1	0	1	0	0	1	0	1	1	0	0	0	0	0	0	0	0	0	0	0	0	0	0	0	0	0	0	0	1	0	0	0
5	873352	rs72703139	5_873352_C_T_b37	C	T	0.01877	0.005	0.0202	0.0388	0.0337	0.0023	ENSG00000028310	BRD9	1	1	0	1	0	0	1	0	1	1	0	0	0	0	0	0	0	0	0	0	0	0	0	0	0	0	0	0	0	1	0	0	0
5	871905	rs72703136	5_871905_G_A_b37	G	A	0.0189696	0.005	0.0202	0.0388	0.0348	0.0023	ENSG00000028310	BRD9	1	1	0	1	0	0	1	0	1	1	0	0	0	0	0	0	0	0	0	0	0	0	0	0	0	0	0	0	0	1	0	0	0
15	64504569	rs72756936	15_64504569_G_A_b37	G	A	0.0323482	0.001	0.0173	0.0616	0.0849	0.003	ENSG00000028528	SNX1	0	0	0	1	0	0	1	0	0	1	0	0	0	0	0	0	0	1	0	0	0	0	0	0	0	0	0	0	0	1	0	0	0
15	64806561	rs72741381	15_64806561_G_A_b37	G	A	0.0345447	0.001	0.0245	0.0686	0.0838	0.003	ENSG00000028528	SNX1	0	0	0	1	0	0	1	0	0	1	0	0	0	0	0	0	0	1	0	0	0	0	0	0	0	0	0	0	0	1	0	0	0
15	65040065	rs72744730	15_65040065_C_G_b37	C	G	0.034345	0.001	0.0245	0.0686	0.0828	0.003	ENSG00000028528	SNX1	0	0	0	1	0	0	1	0	0	1	0	0	0	0	0	0	0	1	0	0	0	0	0	0	0	0	0	0	0	1	0	0	0
15	64736091	rs72741329	15_64736091_A_G_b37	A	G	0.0345447	0.001	0.0245	0.0686	0.0838	0.003	ENSG00000028528	SNX1	0	0	0	1	0	0	1	0	0	1	0	0	0	0	0	0	0	1	0	0	0	0	0	0	0	0	0	0	0	1	0	0	0
15	64730822	rs72741327	15_64730822_G_C_b37	G	C	0.0357428	0.001	0.0259	0.0686	0.089	0.003	ENSG00000028528	SNX1	0	0	0	1	0	0	1	0	0	1	0	0	0	0	0	0	0	1	0	0	0	0	0	0	0	0	0	0	0	1	0	0	0
15	64672082	rs72758941	15_64672082_C_T_b37	C	T	0.0333466	0.001	0.0202	0.0636	0.0859	0.003	ENSG00000028528	SNX1	0	0	0	1	0	0	1	0	0	1	0	0	0	0	0	0	0	1	0	0	0	0	0	0	0	0	0	0	0	1	0	0	0
15	64661224	rs72758931	15_64661224_T_C_b37	T	C	0.0335463	0.001	0.0202	0.0646	0.0859	0.003	ENSG00000028528	SNX1	0	0	0	1	0	0	1	0	0	1	0	0	0	0	0	0	0	1	0	0	0	0	0	0	0	0	0	0	0	1	0	0	0
15	64451961	rs28720185	15_64451961_G_A_b37	G	A	0.0325479	0.001	0.0173	0.0616	0.0859	0.003	ENSG00000028528	SNX1	0	0	0	1	0	0	1	0	0	1	0	0	0	0	0	0	0	1	0	0	0	0	0	0	0	0	0	0	0	1	0	0	0
15	64734339	rs72741328	15_64734339_C_T_b37	C	T	0.0345447	0.001	0.0245	0.0686	0.0838	0.003	ENSG00000028528	SNX1	0	0	0	1	0	0	1	0	0	1	0	0	0	0	0	0	0	1	0	0	0	0	0	0	0	0	0	0	0	1	0	0	0
15	64405720	rs72755079	15_64405720_T_C_b37	T	C	0.0329473	0.001	0.0173	0.0636	0.0849	0.0038	ENSG00000028528	SNX1	0	0	0	1	0	0	1	0	0	1	0	0	0	0	0	0	0	1	0	0	0	0	0	0	0	0	0	0	0	1	0	0	0
15	64841834	rs72742910	15_64841834_G_A_b37	G	A	0.0345447	0.001	0.0245	0.0686	0.0838	0.003	ENSG00000028528	SNX1	0	0	0	1	0	0	1	0	0	1	0	0	0	0	0	0	0	1	0	0	0	0	0	0	0	0	0	0	0	1	0	0	0
15	64418684	rs72755092	15_64418684_G_A_b37	G	A	0.0327476	0.001	0.0173	0.0636	0.0838	0.0038	ENSG00000028528	SNX1	0	0	0	1	0	0	1	0	0	1	0	0	0	0	0	0	0	1	0	0	0	0	0	0	0	0	0	0	0	1	0	0	0
15	64572551	rs72756979	15_64572551_G_A_b37	G	A	0.0323482	0.001	0.0173	0.0616	0.0849	0.003	ENSG00000028528	SNX1	0	0	0	1	0	0	1	0	0	1	0	0	0	0	0	0	0	1	0	0	0	0	0	0	0	0	0	0	0	1	0	0	0
15	64455356	rs112481305	15_64455356_G_A_b37	G	A	0.0325479	0.001	0.0173	0.0616	0.0859	0.003	ENSG00000028528	SNX1	0	0	0	1	0	0	1	0	0	1	0	0	0	0	0	0	0	1	0	0	0	0	0	0	0	0	0	0	0	1	0	0	0
15	64436851	rs72755101	15_64436851_C_T_b37	C	T	0.0327476	0.001	0.0173	0.0626	0.0849	0.0038	ENSG00000028528	SNX1	0	0	0	1	0	0	1	0	0	1	0	0	0	0	0	0	0	1	0	0	0	0	0	0	0	0	0	0	0	1	0	0	0
15	64370159	rs56298739	15_64370159_T_G_b37	T	G	0.0329473	0.001	0.0173	0.0636	0.0849	0.0038	ENSG00000028528	SNX1	0	0	0	1	0	0	1	0	0	1	0	0	0	0	0	0	0	1	0	0	0	0	0	0	0	0	0	0	0	1	0	0	0
15	64459604	rs72756914	15_64459604_G_C_b37	G	C	0.0327476	0.001	0.0173	0.0626	0.0859	0.003	ENSG00000028528	SNX1	0	0	0	1	0	0	1	0	0	1	0	0	0	0	0	0	0	1	0	0	0	0	0	0	0	0	0	0	0	1	0	0	0
15	64406411	rs72755082	15_64406411_A_G_b37	A	G	0.0329473	0.001	0.0173	0.0636	0.0849	0.0038	ENSG00000028528	SNX1	0	0	0	1	0	0	1	0	0	1	0	0	0	0	0	0	0	1	0	0	0	0	0	0	0	0	0	0	0	1	0	0	0
15	64950343	rs79770106	15_64950343_G_C_b37	G	C	0.0263578	0.001	0.0173	0.0417	0.0777	8e-04	ENSG00000028528	SNX1	0	0	0	1	0	0	1	0	0	1	0	0	0	0	0	0	0	1	0	0	0	0	0	0	0	0	0	0	0	1	0	0	0
15	64812083	rs72741386	15_64812083_T_A_b37	T	A	0.0345447	0.001	0.0245	0.0686	0.0838	0.003	ENSG00000028528	SNX1	0	0	0	1	0	0	1	0	0	1	0	0	0	0	0	0	0	1	0	0	0	0	0	0	0	0	0	0	0	1	0	0	0
15	64486985	rs55666940	15_64486985_G_A_b37	G	A	0.0325479	0.001	0.0173	0.0616	0.0859	0.003	ENSG00000028528	SNX1	0	0	0	1	0	0	1	0	0	1	0	0	0	0	0	0	0	1	0	0	0	0	0	0	0	0	0	0	0	1	0	0	0
15	64370301	rs56388601	15_64370301_G_C_b37	G	C	0.0329473	0.001	0.0173	0.0636	0.0849	0.0038	ENSG00000028528	SNX1	0	0	0	1	0	0	1	0	0	1	0	0	0	0	0	0	0	1	0	0	0	0	0	0	0	0	0	0	0	1	0	0	0
15	64354015	rs72755048	15_64354015_A_G_b37	A	G	0.0347444	0.001	0.0173	0.0646	0.093	0.0038	ENSG00000028528	SNX1	0	0	0	1	0	0	1	0	0	1	0	0	0	0	0	0	0	1	0	0	0	0	0	0	0	0	0	0	0	1	0	0	0
15	64783452	rs72741357	15_64783452_C_G_b37	C	G	0.0345447	0.001	0.0245	0.0686	0.0838	0.003	ENSG00000028528	SNX1	0	0	0	1	0	0	1	0	0	1	0	0	0	0	0	0	0	1	0	0	0	0	0	0	0	0	0	0	0	1	0	0	0
15	64382119	rs56273188	15_64382119_T_C_b37	T	C	0.0327476	0.001	0.0173	0.0636	0.0838	0.0038	ENSG00000028528	SNX1	0	0	0	1	0	0	1	0	0	1	0	0	0	0	0	0	0	1	0	0	0	0	0	0	0	0	0	0	0	1	0	0	0
15	64370066	rs56105528	15_64370066_A_G_b37	A	G	0.0329473	0.001	0.0173	0.0636	0.0849	0.0038	ENSG00000028528	SNX1	0	0	0	1	0	0	1	0	0	1	0	0	0	0	0	0	0	1	0	0	0	0	0	0	0	0	0	0	0	1	0	0	0
15	64439694	rs72756907	15_64439694_A_G_b37	A	G	0.0321486	0.001	0.0173	0.0626	0.0818	0.0038	ENSG00000028528	SNX1	0	0	0	1	0	0	1	0	0	1	0	0	0	0	0	0	0	1	0	0	0	0	0	0	0	0	0	0	0	1	0	0	0
15	64660853	rs72758930	15_64660853_G_A_b37	G	A	0.0335463	0.001	0.0202	0.0646	0.0859	0.003	ENSG00000028528	SNX1	0	0	0	1	0	0	1	0	0	1	0	0	0	0	0	0	0	1	0	0	0	0	0	0	0	0	0	0	0	1	0	0	0
15	64497372	rs72756931	15_64497372_T_C_b37	T	C	0.0323482	0.001	0.0173	0.0616	0.0849	0.003	ENSG00000028528	SNX1	0	0	0	1	0	0	1	0	0	1	0	0	0	0	0	0	0	1	0	0	0	0	0	0	0	0	0	0	0	1	0	0	0
15	64455366	rs113066141	15_64455366_C_T_b37	C	T	0.0325479	0.001	0.0173	0.0616	0.0859	0.003	ENSG00000028528	SNX1	0	0	0	1	0	0	1	0	0	1	0	0	0	0	0	0	0	1	0	0	0	0	0	0	0	0	0	0	0	1	0	0	0
15	64375625	rs56145662	15_64375625_G_C_b37	G	C	0.0329473	0.001	0.0173	0.0636	0.0849	0.0038	ENSG00000028528	SNX1	0	0	0	1	0	0	1	0	0	1	0	0	0	0	0	0	0	1	0	0	0	0	0	0	0	0	0	0	0	1	0	0	0
15	64437218	rs72756903	15_64437218_C_T_b37	C	T	0.0327476	0.001	0.0173	0.0626	0.0849	0.0038	ENSG00000028528	SNX1	0	0	0	1	0	0	1	0	0	1	0	0	0	0	0	0	0	1	0	0	0	0	0	0	0	0	0	0	0	1	0	0	0
15	64704941	rs77109323	15_64704941_G_A_b37	G	A	0.0357428	0.001	0.0259	0.0686	0.089	0.003	ENSG00000028528	SNX1	0	0	0	1	0	0	1	0	0	1	0	0	0	0	0	0	0	1	0	0	0	0	0	0	0	0	0	0	0	1	0	0	0
15	64643203	rs72758914	15_64643203_C_T_b37	C	T	0.0325479	0.001	0.0173	0.0626	0.0849	0.003	ENSG00000028528	SNX1	0	0	0	1	0	0	1	0	0	1	0	0	0	0	0	0	0	1	0	0	0	0	0	0	0	0	0	0	0	1	0	0	0
15	64875723	rs72742934	15_64875723_T_C_b37	T	C	0.034345	0.001	0.0245	0.0686	0.0828	0.003	ENSG00000028528	SNX1	0	0	0	1	0	0	1	0	0	1	0	0	0	0	0	0	0	1	0	0	0	0	0	0	0	0	0	0	0	1	0	0	0
15	64470439	rs56204931	15_64470439_C_T_b37	C	T	0.0329473	0.001	0.0173	0.0626	0.0859	0.0038	ENSG00000028528	SNX1	0	0	0	1	0	0	1	0	0	1	0	0	0	0	0	0	0	1	0	0	0	0	0	0	0	0	0	0	0	1	0	0	0
15	65009527	rs72742997	15_65009527_G_A_b37	G	A	0.0345447	0.001	0.0245	0.0686	0.0838	0.003	ENSG00000028528	SNX1	0	0	0	1	0	0	1	0	0	1	0	0	0	0	0	0	0	1	0	0	0	0	0	0	0	0	0	0	0	1	0	0	0
15	64388011	rs72755072	15_64388011_A_G_b37	A	G	0.0329473	0.001	0.0173	0.0626	0.0849	0.0045	ENSG00000028528	SNX1	0	0	0	1	0	0	1	0	0	1	0	0	0	0	0	0	0	1	0	0	0	0	0	0	0	0	0	0	0	1	0	0	0
15	64556188	rs72756966	15_64556188_T_C_b37	T	C	0.0323482	0.001	0.0173	0.0616	0.0849	0.003	ENSG00000028528	SNX1	0	0	0	1	0	0	1	0	0	1	0	0	0	0	0	0	0	1	0	0	0	0	0	0	0	0	0	0	0	1	0	0	0
15	64820156	rs72741393	15_64820156_C_G_b37	C	G	0.0345447	0.001	0.0245	0.0686	0.0838	0.003	ENSG00000028528	SNX1	0	0	0	1	0	0	1	0	0	1	0	0	0	0	0	0	0	1	0	0	0	0	0	0	0	0	0	0	0	1	0	0	0
15	64339953	rs72755038	15_64339953_T_G_b37	T	G	0.0365415	0.001	0.0216	0.0636	0.1002	0.0038	ENSG00000028528	SNX1	0	0	0	1	0	0	1	0	0	1	0	0	0	0	0	0	0	1	0	0	0	0	0	0	0	0	0	0	0	1	0	0	0
15	65038484	rs72744729	15_65038484_G_A_b37	G	A	0.034345	0.001	0.0245	0.0686	0.0828	0.003	ENSG00000028528	SNX1	0	0	0	1	0	0	1	0	0	1	0	0	0	0	0	0	0	1	0	0	0	0	0	0	0	0	0	0	0	1	0	0	0
15	64594186	rs72756986	15_64594186_T_C_b37	T	C	0.0323482	0.001	0.0173	0.0616	0.0849	0.003	ENSG00000028528	SNX1	0	0	0	1	0	0	1	0	0	1	0	0	0	0	0	0	0	1	0	0	0	0	0	0	0	0	0	0	0	1	0	0	0
15	64730384	rs72741325	15_64730384_T_C_b37	T	C	0.0357428	0.001	0.0259	0.0686	0.089	0.003	ENSG00000028528	SNX1	0	0	0	1	0	0	1	0	0	1	0	0	0	0	0	0	0	1	0	0	0	0	0	0	0	0	0	0	0	1	0	0	0
15	64994464	rs72742989	15_64994464_A_G_b37	A	G	0.0345447	0.001	0.0245	0.0686	0.0838	0.003	ENSG00000028528	SNX1	0	0	0	1	0	0	1	0	0	1	0	0	0	0	0	0	0	1	0	0	0	0	0	0	0	0	0	0	0	1	0	0	0
15	64430098	rs11551152	15_64430098_T_C_b37	T	C	0.0333466	0.001	0.0187	0.0636	0.0859	0.0038	ENSG00000028528	SNX1	0	0	0	1	0	0	1	0	0	1	0	0	0	0	0	0	0	1	0	0	0	0	0	0	0	0	0	0	0	1	0	0	0
15	64574780	rs72756980	15_64574780_G_A_b37	G	A	0.0323482	0.001	0.0173	0.0616	0.0849	0.003	ENSG00000028528	SNX1	0	0	0	1	0	0	1	0	0	1	0	0	0	0	0	0	0	1	0	0	0	0	0	0	0	0	0	0	0	1	0	0	0
15	64507904	rs75311321	15_64507904_G_A_b37	G	A	0.0325479	0.001	0.0173	0.0616	0.0859	0.003	ENSG00000028528	SNX1	0	0	0	1	0	0	1	0	0	1	0	0	0	0	0	0	0	1	0	0	0	0	0	0	0	0	0	0	0	1	0	0	0
15	64508647	rs72756938	15_64508647_C_A_b37	C	A	0.0321486	0.001	0.0173	0.0616	0.0838	0.003	ENSG00000028528	SNX1	0	0	0	1	0	0	1	0	0	1	0	0	0	0	0	0	0	1	0	0	0	0	0	0	0	0	0	0	0	1	0	0	0
15	64361938	rs72755056	15_64361938_T_C_b37	T	C	0.0347444	0.001	0.0173	0.0646	0.093	0.0038	ENSG00000028528	SNX1	0	0	0	1	0	0	1	0	0	1	0	0	0	0	0	0	0	1	0	0	0	0	0	0	0	0	0	0	0	1	0	0	0
15	64443546	rs72756910	15_64443546_G_A_b37	G	A	0.0321486	0.001	0.0173	0.0616	0.0838	0.003	ENSG00000028528	SNX1	0	0	0	1	0	0	1	0	0	1	0	0	0	0	0	0	0	1	0	0	0	0	0	0	0	0	0	0	0	1	0	0	0
15	64367362	rs72755060	15_64367362_A_G_b37	A	G	0.0329473	0.001	0.0173	0.0636	0.0849	0.0038	ENSG00000028528	SNX1	0	0	0	1	0	0	1	0	0	1	0	0	0	0	0	0	0	1	0	0	0	0	0	0	0	0	0	0	0	1	0	0	0
15	64721745	rs72741320	15_64721745_C_A_b37	C	A	0.0355431	0.001	0.0259	0.0686	0.0879	0.003	ENSG00000028528	SNX1	0	0	0	1	0	0	1	0	0	1	0	0	0	0	0	0	0	1	0	0	0	0	0	0	0	0	0	0	0	1	0	0	0
15	64375813	rs72755064	15_64375813_C_G_b37	C	G	0.0329473	0.001	0.0173	0.0636	0.0849	0.0038	ENSG00000028528	SNX1	0	0	0	1	0	0	1	0	0	1	0	0	0	0	0	0	0	1	0	0	0	0	0	0	0	0	0	0	0	1	0	0	0
15	64572492	rs72756978	15_64572492_T_C_b37	T	C	0.0323482	0.001	0.0173	0.0616	0.0849	0.003	ENSG00000028528	SNX1	0	0	0	1	0	0	1	0	0	1	0	0	0	0	0	0	0	1	0	0	0	0	0	0	0	0	0	0	0	1	0	0	0
15	64673615	rs11554310	15_64673615_A_G_b37	A	G	0.0329473	0.001	0.0202	0.0626	0.0849	0.003	ENSG00000028528	SNX1	0	0	0	1	0	0	1	0	0	1	0	0	0	0	0	0	0	1	0	0	0	0	0	0	0	0	0	0	0	1	0	0	0
15	64589419	rs72756984	15_64589419_T_C_b37	T	C	0.0323482	0.001	0.0173	0.0616	0.0849	0.003	ENSG00000028528	SNX1	0	0	0	1	0	0	1	0	0	1	0	0	0	0	0	0	0	1	0	0	0	0	0	0	0	0	0	0	0	1	0	0	0
15	64641491	rs72758912	15_64641491_T_C_b37	T	C	0.0325479	0.001	0.0173	0.0626	0.0849	0.003	ENSG00000028528	SNX1	0	0	0	1	0	0	1	0	0	1	0	0	0	0	0	0	0	1	0	0	0	0	0	0	0	0	0	0	0	1	0	0	0
15	64539727	rs72756955	15_64539727_G_T_b37	G	T	0.0323482	0.001	0.0173	0.0616	0.0849	0.003	ENSG00000028528	SNX1	0	0	0	1	0	0	1	0	0	1	0	0	0	0	0	0	0	1	0	0	0	0	0	0	0	0	0	0	0	1	0	0	0
15	64995147	rs80142506	15_64995147_G_C_b37	G	C	0.0345447	0.001	0.0245	0.0686	0.0838	0.003	ENSG00000028528	SNX1	0	0	0	1	0	0	1	0	0	1	0	0	0	0	0	0	0	1	0	0	0	0	0	0	0	0	0	0	0	1	0	0	0
15	64474051	rs55916026	15_64474051_T_C_b37	T	C	0.0329473	0.001	0.0173	0.0626	0.0859	0.0038	ENSG00000028528	SNX1	0	0	0	1	0	0	1	0	0	1	0	0	0	0	0	0	0	1	0	0	0	0	0	0	0	0	0	0	0	1	0	0	0
3	119068589	rs12630032	3_119068589_T_C_b37	T	C	0.0399361	0.1052	0.0173	0.0278	0.0552	0	ENSG00000031081	ARHGAP31	1	1	0	1	1	0	0	0	1	1	0	0	0	0	0	0	0	0	1	0	0	0	1	0	1	0	1	0	0	1	1	0	0
3	119052076	rs75277852	3_119052076_G_C_b37	G	C	0.0199681	0.0655	0.0072	0.0159	0.0133	0	ENSG00000031081	ARHGAP31	1	1	0	1	1	0	0	0	1	1	0	0	0	0	0	0	0	0	1	0	0	0	1	0	1	0	1	0	0	1	1	0	0
3	119075851	rs78820668	3_119075851_C_A_b37	C	A	0.0389377	0.0982	0.0173	0.0298	0.0552	0	ENSG00000031081	ARHGAP31	1	1	0	1	1	0	0	0	1	1	0	0	0	0	0	0	0	0	1	0	0	0	1	0	1	0	1	0	0	1	1	0	0
3	119048716	rs77438977	3_119048716_T_C_b37	T	C	0.0197684	0.0645	0.0072	0.0159	0.0133	0	ENSG00000031081	ARHGAP31	1	1	0	1	1	0	0	0	1	1	0	0	0	0	0	0	0	0	1	0	0	0	1	0	1	0	1	0	0	1	1	0	0
3	119079483	rs79276122	3_119079483_A_C_b37	A	C	0.0403355	0.0982	0.0245	0.0298	0.0573	0	ENSG00000031081	ARHGAP31	1	1	0	1	1	0	0	0	1	1	0	0	0	0	0	0	0	0	1	0	0	0	1	0	1	0	1	0	0	1	1	0	0
3	119045497	rs74462781	3_119045497_G_T_b37	G	T	0.0209665	0.0704	0.0072	0.0159	0.0133	0	ENSG00000031081	ARHGAP31	1	1	0	1	1	0	0	0	1	1	0	0	0	0	0	0	0	0	1	0	0	0	1	0	1	0	1	0	0	1	1	0	0
3	119097125	rs113316404	3_119097125_C_T_b37	C	T	0.0189696	0.0079	0.0173	0.0328	0.0429	0	ENSG00000031081	ARHGAP31	1	1	0	1	1	0	0	0	1	1	0	0	0	0	0	0	0	0	1	0	0	0	1	0	1	0	1	0	0	1	1	0	0
3	119074952	rs79673436	3_119074952_C_T_b37	C	T	0.0389377	0.0982	0.0173	0.0298	0.0552	0	ENSG00000031081	ARHGAP31	1	1	0	1	1	0	0	0	1	1	0	0	0	0	0	0	0	0	1	0	0	0	1	0	1	0	1	0	0	1	1	0	0
3	119047893	rs74858867	3_119047893_T_C_b37	T	C	0.0203674	0.0635	0.0086	0.0189	0.0133	0	ENSG00000031081	ARHGAP31	1	1	0	1	1	0	0	0	1	1	0	0	0	0	0	0	0	0	1	0	0	0	1	0	1	0	1	0	0	1	1	0	0
3	119058957	rs79973904	3_119058957_A_G_b37	A	G	0.0301518	0.1121	0.0072	0.0169	0.0164	0	ENSG00000031081	ARHGAP31	1	1	0	1	1	0	0	0	1	1	0	0	0	0	0	0	0	0	1	0	0	0	1	0	1	0	1	0	0	1	1	0	0
3	119050005	rs79208439	3_119050005_G_T_b37	G	T	0.0197684	0.0645	0.0072	0.0159	0.0133	0	ENSG00000031081	ARHGAP31	1	1	0	1	1	0	0	0	1	1	0	0	0	0	0	0	0	0	1	0	0	0	1	0	1	0	1	0	0	1	1	0	0
3	119079700	rs77113029	3_119079700_G_C_b37	G	C	0.0403355	0.0982	0.0245	0.0298	0.0573	0	ENSG00000031081	ARHGAP31	1	1	0	1	1	0	0	0	1	1	0	0	0	0	0	0	0	0	1	0	0	0	1	0	1	0	1	0	0	1	1	0	0
3	119079858	rs79256408	3_119079858_C_T_b37	C	T	0.0403355	0.0982	0.0245	0.0298	0.0573	0	ENSG00000031081	ARHGAP31	1	1	0	1	1	0	0	0	1	1	0	0	0	0	0	0	0	0	1	0	0	0	1	0	1	0	1	0	0	1	1	0	0
3	119053809	rs74618715	3_119053809_T_C_b37	T	C	0.0301518	0.1121	0.0072	0.0169	0.0164	0	ENSG00000031081	ARHGAP31	1	1	0	1	1	0	0	0	1	1	0	0	0	0	0	0	0	0	1	0	0	0	1	0	1	0	1	0	0	1	1	0	0
3	119058892	rs75711993	3_119058892_G_A_b37	G	A	0.0301518	0.1121	0.0072	0.0169	0.0164	0	ENSG00000031081	ARHGAP31	1	1	0	1	1	0	0	0	1	1	0	0	0	0	0	0	0	0	1	0	0	0	1	0	1	0	1	0	0	1	1	0	0
4	38496314	rs79884624	4_38496314_T_A_b37	T	A	0.0934505	0.3403	0.1455	0.003	0.0194	0.0015	ENSG00000035928	RFC1	1	1	1	0	1	0	1	0	1	1	1	0	0	0	0	0	0	1	1	0	0	0	1	0	0	0	0	0	0	0	1	0	0
4	38508315	rs78818301	4_38508315_A_G_b37	A	G	0.0966454	0.3512	0.1081	0.0139	0.0419	0	ENSG00000035928	RFC1	1	1	1	0	1	0	1	0	1	1	1	0	0	0	0	0	0	1	1	0	0	0	1	0	0	0	0	0	0	0	1	0	0
8	2003432	rs117639051	8_2003432_G_C_b37	G	C	0.0157748	0.0278	0.0144	0.0139	0.0266	8e-04	ENSG00000036448	MYOM2	0	1	0	0	1	0	1	0	0	1	0	0	0	0	0	0	0	0	0	0	0	0	0	0	0	0	0	0	0	0	0	0	0
5	153048248	rs11746923	5_153048248_G_C_b37	G	C	0.0425319	0	0.0519	0.0994	0.0777	8e-04	ENSG00000037749	MFAP3	1	1	0	0	1	0	1	0	1	1	0	0	0	0	0	0	0	0	0	0	0	0	1	0	1	0	1	1	1	1	1	0	0
5	153039321	rs115024208	5_153039321_A_T_b37	A	T	0.0433307	0	0.0519	0.1024	0.0787	8e-04	ENSG00000037749	MFAP3	1	1	0	0	1	0	1	0	1	1	0	0	0	0	0	0	0	0	0	0	0	0	1	0	1	0	1	1	1	1	1	0	0
5	153016451	rs11741456	5_153016451_G_A_b37	G	A	0.04373	0	0.0519	0.1034	0.0798	8e-04	ENSG00000037749	MFAP3	1	1	0	0	1	0	1	0	1	1	0	0	0	0	0	0	0	0	0	0	0	0	1	0	1	0	1	1	1	1	1	0	0
5	152987703	rs1493387	5_152987703_A_G_b37	A	G	0.04373	0	0.0519	0.1044	0.0787	8e-04	ENSG00000037749	MFAP3	1	1	0	0	1	0	1	0	1	1	0	0	0	0	0	0	0	0	0	0	0	0	1	0	1	0	1	1	1	1	1	0	0
5	153781771	rs138006820	5_153781771_G_A_b37	G	A	0.00658946	0	0.0101	0.0239	0.002	0	ENSG00000037749	MFAP3	1	1	0	0	1	0	1	0	1	1	0	0	0	0	0	0	0	0	0	0	0	0	1	0	1	0	1	1	1	1	1	0	0
5	152983887	rs11742223	5_152983887_T_C_b37	T	C	0.0441294	0	0.0519	0.1054	0.0798	8e-04	ENSG00000037749	MFAP3	1	1	0	0	1	0	1	0	1	1	0	0	0	0	0	0	0	0	0	0	0	0	1	0	1	0	1	1	1	1	1	0	0
5	152984259	rs11746037	5_152984259_A_G_b37	A	G	0.0443291	0	0.0533	0.1054	0.0798	8e-04	ENSG00000037749	MFAP3	1	1	0	0	1	0	1	0	1	1	0	0	0	0	0	0	0	0	0	0	0	0	1	0	1	0	1	1	1	1	1	0	0
5	153024269	rs74318284	5_153024269_G_A_b37	G	A	0.0433307	0	0.0519	0.1024	0.0787	8e-04	ENSG00000037749	MFAP3	1	1	0	0	1	0	1	0	1	1	0	0	0	0	0	0	0	0	0	0	0	0	1	0	1	0	1	1	1	1	1	0	0
5	153016450	rs11741455	5_153016450_G_A_b37	G	A	0.04373	0	0.0519	0.1034	0.0798	8e-04	ENSG00000037749	MFAP3	1	1	0	0	1	0	1	0	1	1	0	0	0	0	0	0	0	0	0	0	0	0	1	0	1	0	1	1	1	1	1	0	0
5	153024419	rs77687707	5_153024419_G_A_b37	G	A	0.0433307	0	0.0519	0.1024	0.0787	8e-04	ENSG00000037749	MFAP3	1	1	0	0	1	0	1	0	1	1	0	0	0	0	0	0	0	0	0	0	0	0	1	0	1	0	1	1	1	1	1	0	0
5	153032139	rs115589542	5_153032139_C_T_b37	C	T	0.0435304	0	0.0519	0.1034	0.0787	8e-04	ENSG00000037749	MFAP3	1	1	0	0	1	0	1	0	1	1	0	0	0	0	0	0	0	0	0	0	0	0	1	0	1	0	1	1	1	1	1	0	0
5	153038281	rs41436549	5_153038281_A_G_b37	A	G	0.0433307	0	0.0519	0.1024	0.0787	8e-04	ENSG00000037749	MFAP3	1	1	0	0	1	0	1	0	1	1	0	0	0	0	0	0	0	0	0	0	0	0	1	0	1	0	1	1	1	1	1	0	0
5	153027838	rs11741942	5_153027838_G_A_b37	G	A	0.0433307	0	0.0519	0.1024	0.0787	8e-04	ENSG00000037749	MFAP3	1	1	0	0	1	0	1	0	1	1	0	0	0	0	0	0	0	0	0	0	0	0	1	0	1	0	1	1	1	1	1	0	0
5	153048498	rs17594464	5_153048498_A_G_b37	A	G	0.0425319	0	0.0519	0.0994	0.0777	8e-04	ENSG00000037749	MFAP3	1	1	0	0	1	0	1	0	1	1	0	0	0	0	0	0	0	0	0	0	0	0	1	0	1	0	1	1	1	1	1	0	0
8	17212852	rs35902092	8_17212852_G_T_b37	G	T	0.0439297	0.002	0.0634	0.1461	0.0174	0.0076	ENSG00000038945	MSR1	1	1	0	0	0	0	1	0	1	1	0	0	0	0	1	0	0	0	0	0	0	0	1	0	0	0	0	1	1	0	0	0	0
8	17206763	rs17587547	8_17206763_G_A_b37	G	A	0.0413339	0.002	0.0591	0.1382	0.0143	0.0083	ENSG00000038945	MSR1	1	1	0	0	0	0	1	0	1	1	0	0	0	0	1	0	0	0	0	0	0	0	1	0	0	0	0	1	1	0	0	0	0
8	17232837	rs13274187	8_17232837_G_C_b37	G	C	0.0443291	0.002	0.0634	0.1471	0.0164	0.0091	ENSG00000038945	MSR1	1	1	0	0	0	0	1	0	1	1	0	0	0	0	1	0	0	0	0	0	0	0	1	0	0	0	0	1	1	0	0	0	0
8	17201298	rs1548354	8_17201298_A_C_b37	A	C	0.0453275	0.002	0.0677	0.1481	0.0194	0.0076	ENSG00000038945	MSR1	1	1	0	0	0	0	1	0	1	1	0	0	0	0	1	0	0	0	0	0	0	0	1	0	0	0	0	1	1	0	0	0	0
8	17205606	rs4921543	8_17205606_C_A_b37	C	A	0.0433307	0.002	0.0634	0.1431	0.0174	0.0076	ENSG00000038945	MSR1	1	1	0	0	0	0	1	0	1	1	0	0	0	0	1	0	0	0	0	0	0	0	1	0	0	0	0	1	1	0	0	0	0
8	17198953	rs4921756	8_17198953_T_C_b37	T	C	0.0445288	0.002	0.0634	0.1491	0.0174	0.0076	ENSG00000038945	MSR1	1	1	0	0	0	0	1	0	1	1	0	0	0	0	1	0	0	0	0	0	0	0	1	0	0	0	0	1	1	0	0	0	0
8	17210343	rs1115809	8_17210343_G_C_b37	G	C	0.04373	0.002	0.0634	0.1451	0.0174	0.0076	ENSG00000038945	MSR1	1	1	0	0	0	0	1	0	1	1	0	0	0	0	1	0	0	0	0	0	0	0	1	0	0	0	0	1	1	0	0	0	0
8	17195495	rs17587400	8_17195495_A_G_b37	A	G	0.0457268	0.002	0.0663	0.1511	0.0174	0.0091	ENSG00000038945	MSR1	1	1	0	0	0	0	1	0	1	1	0	0	0	0	1	0	0	0	0	0	0	0	1	0	0	0	0	1	1	0	0	0	0
8	17235391	rs34145287	8_17235391_A_C_b37	A	C	0.0421326	0.002	0.0605	0.1382	0.0164	0.0091	ENSG00000038945	MSR1	1	1	0	0	0	0	1	0	1	1	0	0	0	0	1	0	0	0	0	0	0	0	1	0	0	0	0	1	1	0	0	0	0
8	17222935	rs17587617	8_17222935_G_T_b37	G	T	0.0445288	0.002	0.0648	0.1481	0.0153	0.0091	ENSG00000038945	MSR1	1	1	0	0	0	0	1	0	1	1	0	0	0	0	1	0	0	0	0	0	0	0	1	0	0	0	0	1	1	0	0	0	0
8	17220013	rs1989760	8_17220013_A_C_b37	A	C	0.0453275	0.002	0.0648	0.1501	0.0174	0.0091	ENSG00000038945	MSR1	1	1	0	0	0	0	1	0	1	1	0	0	0	0	1	0	0	0	0	0	0	0	1	0	0	0	0	1	1	0	0	0	0
8	17220508	rs4921760	8_17220508_T_G_b37	T	G	0.0451278	0.002	0.0648	0.1501	0.0164	0.0091	ENSG00000038945	MSR1	1	1	0	0	0	0	1	0	1	1	0	0	0	0	1	0	0	0	0	0	0	0	1	0	0	0	0	1	1	0	0	0	0
8	17207458	rs17503097	8_17207458_T_C_b37	T	C	0.0443291	0.002	0.0648	0.1471	0.0174	0.0076	ENSG00000038945	MSR1	1	1	0	0	0	0	1	0	1	1	0	0	0	0	1	0	0	0	0	0	0	0	1	0	0	0	0	1	1	0	0	0	0
8	17230447	rs34169664	8_17230447_T_C_b37	T	C	0.0419329	0.002	0.0605	0.1382	0.0153	0.0091	ENSG00000038945	MSR1	1	1	0	0	0	0	1	0	1	1	0	0	0	0	1	0	0	0	0	0	0	0	1	0	0	0	0	1	1	0	0	0	0
8	17199509	rs1989758	8_17199509_G_A_b37	G	A	0.0443291	0.002	0.0634	0.1481	0.0174	0.0076	ENSG00000038945	MSR1	1	1	0	0	0	0	1	0	1	1	0	0	0	0	1	0	0	0	0	0	0	0	1	0	0	0	0	1	1	0	0	0	0
8	17195695	rs13259354	8_17195695_C_T_b37	C	T	0.0455272	0.002	0.0663	0.1511	0.0184	0.0076	ENSG00000038945	MSR1	1	1	0	0	0	0	1	0	1	1	0	0	0	0	1	0	0	0	0	0	0	0	1	0	0	0	0	1	1	0	0	0	0
8	17199033	rs4921757	8_17199033_G_A_b37	G	A	0.04373	0.002	0.062	0.1461	0.0174	0.0076	ENSG00000038945	MSR1	1	1	0	0	0	0	1	0	1	1	0	0	0	0	1	0	0	0	0	0	0	0	1	0	0	0	0	1	1	0	0	0	0
5	35055428	rs115682652	5_35055428_G_A_b37	G	A	0.0435304	0.0357	0.0288	0.0507	0.1125	8e-04	ENSG00000039560	RAI14	1	1	0	0	1	1	1	0	1	1	1	1	0	0	0	0	0	0	0	0	1	1	1	1	1	0	1	1	1	1	1	1	0
5	168991663	rs10516066	5_168991663_G_A_b37	G	A	0.0167732	0.001	0.0231	0.0477	0.0112	0.0061	ENSG00000040275	SPDL1	1	1	0	0	0	1	1	0	0	1	0	0	0	0	0	0	0	0	1	0	0	0	0	0	0	0	0	0	0	1	1	1	0
5	169058581	rs74334754	5_169058581_C_T_b37	C	T	0.0165735	0.001	0.0231	0.0477	0.0112	0.0053	ENSG00000040275	SPDL1	1	1	0	0	0	1	1	0	0	1	0	0	0	0	0	0	0	0	1	0	0	0	0	0	0	0	0	0	0	1	1	1	0
5	169056876	rs78917925	5_169056876_T_C_b37	T	C	0.0165735	0.001	0.0231	0.0477	0.0112	0.0053	ENSG00000040275	SPDL1	1	1	0	0	0	1	1	0	0	1	0	0	0	0	0	0	0	0	1	0	0	0	0	0	0	0	0	0	0	1	1	1	0
5	168999636	rs17644331	5_168999636_T_G_b37	T	G	0.0165735	0.001	0.0231	0.0477	0.0112	0.0053	ENSG00000040275	SPDL1	1	1	0	0	0	1	1	0	0	1	0	0	0	0	0	0	0	0	1	0	0	0	0	0	0	0	0	0	0	1	1	1	0
5	169104908	rs113746214	5_169104908_A_G_b37	A	G	0.0127796	0.0288	0.0058	0.0249	0.0061	0	ENSG00000040275	SPDL1	1	1	0	0	0	1	1	0	0	1	0	0	0	0	0	0	0	0	1	0	0	0	0	0	0	0	0	0	0	1	1	1	0
5	168882532	rs77122046	5_168882532_A_G_b37	A	G	0.0259585	0.0466	0.0216	0.0586	0.0082	8e-04	ENSG00000040275	SPDL1	1	1	0	0	0	1	1	0	0	1	0	0	0	0	0	0	0	0	1	0	0	0	0	0	0	0	0	0	0	1	1	1	0
5	168941287	rs112294415	5_168941287_T_C_b37	T	C	0.0161741	0.001	0.0231	0.0467	0.0102	0.0053	ENSG00000040275	SPDL1	1	1	0	0	0	1	1	0	0	1	0	0	0	0	0	0	0	0	1	0	0	0	0	0	0	0	0	0	0	1	1	1	0
5	169073988	rs111626997	5_169073988_C_T_b37	C	T	0.0105831	0.0109	0.0058	0.0239	0.0143	0	ENSG00000040275	SPDL1	1	1	0	0	0	1	1	0	0	1	0	0	0	0	0	0	0	0	1	0	0	0	0	0	0	0	0	0	0	1	1	1	0
5	169023214	rs17644624	5_169023214_A_G_b37	A	G	0.0191693	0.001	0.0231	0.0477	0.0245	0.0053	ENSG00000040275	SPDL1	1	1	0	0	0	1	1	0	0	1	0	0	0	0	0	0	0	0	1	0	0	0	0	0	0	0	0	0	0	1	1	1	0
5	169006266	rs113199261	5_169006266_T_G_b37	T	G	0.0165735	0.001	0.0231	0.0477	0.0112	0.0053	ENSG00000040275	SPDL1	1	1	0	0	0	1	1	0	0	1	0	0	0	0	0	0	0	0	1	0	0	0	0	0	0	0	0	0	0	1	1	1	0
5	169082055	rs113637941	5_169082055_T_C_b37	T	C	0.0113818	0.0109	0.0058	0.0249	0.0174	0	ENSG00000040275	SPDL1	1	1	0	0	0	1	1	0	0	1	0	0	0	0	0	0	0	0	1	0	0	0	0	0	0	0	0	0	0	1	1	1	0
5	169092898	rs113923957	5_169092898_A_T_b37	A	T	0.0107827	0.0208	0.0043	0.0249	0.0051	0	ENSG00000040275	SPDL1	1	1	0	0	0	1	1	0	0	1	0	0	0	0	0	0	0	0	1	0	0	0	0	0	0	0	0	0	0	1	1	1	0
5	168210742	rs115304046	5_168210742_G_A_b37	G	A	0.00359425	0	0.0115	0.008	0.002	0	ENSG00000040275	SPDL1	1	1	0	0	0	1	1	0	0	1	0	0	0	0	0	0	0	0	1	0	0	0	0	0	0	0	0	0	0	1	1	1	0
5	169004460	rs76348272	5_169004460_G_C_b37	G	C	0.0165735	0.001	0.0231	0.0477	0.0112	0.0053	ENSG00000040275	SPDL1	1	1	0	0	0	1	1	0	0	1	0	0	0	0	0	0	0	0	1	0	0	0	0	0	0	0	0	0	0	1	1	1	0
5	169027856	rs111975004	5_169027856_T_C_b37	T	C	0.0191693	0.001	0.0231	0.0477	0.0245	0.0053	ENSG00000040275	SPDL1	1	1	0	0	0	1	1	0	0	1	0	0	0	0	0	0	0	0	1	0	0	0	0	0	0	0	0	0	0	1	1	1	0
5	169095000	rs111964823	5_169095000_T_G_b37	T	G	0.0141773	0.0208	0.0058	0.0249	0.0215	0	ENSG00000040275	SPDL1	1	1	0	0	0	1	1	0	0	1	0	0	0	0	0	0	0	0	1	0	0	0	0	0	0	0	0	0	0	1	1	1	0
5	169043512	rs113113497	5_169043512_T_C_b37	T	C	0.0191693	0.001	0.0231	0.0477	0.0245	0.0053	ENSG00000040275	SPDL1	1	1	0	0	0	1	1	0	0	1	0	0	0	0	0	0	0	0	1	0	0	0	0	0	0	0	0	0	0	1	1	1	0
5	169027495	rs17558610	5_169027495_C_T_b37	C	T	0.0165735	0.001	0.0231	0.0477	0.0112	0.0053	ENSG00000040275	SPDL1	1	1	0	0	0	1	1	0	0	1	0	0	0	0	0	0	0	0	1	0	0	0	0	0	0	0	0	0	0	1	1	1	0
5	169036653	rs112964443	5_169036653_T_C_b37	T	C	0.0165735	0.001	0.0231	0.0477	0.0112	0.0053	ENSG00000040275	SPDL1	1	1	0	0	0	1	1	0	0	1	0	0	0	0	0	0	0	0	1	0	0	0	0	0	0	0	0	0	0	1	1	1	0
5	169086377	rs113785168	5_169086377_A_T_b37	A	T	0.0139776	0.0208	0.0058	0.0249	0.0204	0	ENSG00000040275	SPDL1	1	1	0	0	0	1	1	0	0	1	0	0	0	0	0	0	0	0	1	0	0	0	0	0	0	0	0	0	0	1	1	1	0
5	168920744	rs79573343	5_168920744_C_T_b37	C	T	0.0157748	0	0.0231	0.0457	0.0102	0.0053	ENSG00000040275	SPDL1	1	1	0	0	0	1	1	0	0	1	0	0	0	0	0	0	0	0	1	0	0	0	0	0	0	0	0	0	0	1	1	1	0
5	169023899	rs113424535	5_169023899_C_T_b37	C	T	0.0165735	0.001	0.0231	0.0477	0.0112	0.0053	ENSG00000040275	SPDL1	1	1	0	0	0	1	1	0	0	1	0	0	0	0	0	0	0	0	1	0	0	0	0	0	0	0	0	0	0	1	1	1	0
5	168978545	rs17557919	5_168978545_C_T_b37	C	T	0.0165735	0.001	0.0231	0.0477	0.0112	0.0053	ENSG00000040275	SPDL1	1	1	0	0	0	1	1	0	0	1	0	0	0	0	0	0	0	0	1	0	0	0	0	0	0	0	0	0	0	1	1	1	0
5	169114007	rs79397335	5_169114007_T_G_b37	T	G	0.0141773	0.0298	0.0072	0.0338	0.002	0	ENSG00000040275	SPDL1	1	1	0	0	0	1	1	0	0	1	0	0	0	0	0	0	0	0	1	0	0	0	0	0	0	0	0	0	0	1	1	1	0
5	168946194	rs17557653	5_168946194_C_A_b37	C	A	0.0159744	0.001	0.0231	0.0457	0.0102	0.0053	ENSG00000040275	SPDL1	1	1	0	0	0	1	1	0	0	1	0	0	0	0	0	0	0	0	1	0	0	0	0	0	0	0	0	0	0	1	1	1	0
5	169019147	rs10516067	5_169019147_C_G_b37	C	G	0.0165735	0.001	0.0231	0.0477	0.0112	0.0053	ENSG00000040275	SPDL1	1	1	0	0	0	1	1	0	0	1	0	0	0	0	0	0	0	0	1	0	0	0	0	0	0	0	0	0	0	1	1	1	0
5	168878404	rs76045453	5_168878404_T_C_b37	T	C	0.0259585	0.0466	0.0216	0.0586	0.0082	8e-04	ENSG00000040275	SPDL1	1	1	0	0	0	1	1	0	0	1	0	0	0	0	0	0	0	0	1	0	0	0	0	0	0	0	0	0	0	1	1	1	0
5	168965578	rs76632280	5_168965578_C_T_b37	C	T	0.0161741	0.001	0.0231	0.0467	0.0102	0.0053	ENSG00000040275	SPDL1	1	1	0	0	0	1	1	0	0	1	0	0	0	0	0	0	0	0	1	0	0	0	0	0	0	0	0	0	0	1	1	1	0
5	168960943	rs112467094	5_168960943_G_T_b37	G	T	0.0163738	0.001	0.0231	0.0477	0.0102	0.0053	ENSG00000040275	SPDL1	1	1	0	0	0	1	1	0	0	1	0	0	0	0	0	0	0	0	1	0	0	0	0	0	0	0	0	0	0	1	1	1	0
5	168925648	rs112299165	5_168925648_T_C_b37	T	C	0.0157748	0	0.0231	0.0457	0.0102	0.0053	ENSG00000040275	SPDL1	1	1	0	0	0	1	1	0	0	1	0	0	0	0	0	0	0	0	1	0	0	0	0	0	0	0	0	0	0	1	1	1	0
5	168875592	rs77497041	5_168875592_C_A_b37	C	A	0.0259585	0.0466	0.0216	0.0586	0.0082	8e-04	ENSG00000040275	SPDL1	1	1	0	0	0	1	1	0	0	1	0	0	0	0	0	0	0	0	1	0	0	0	0	0	0	0	0	0	0	1	1	1	0
5	168932895	rs17557576	5_168932895_A_C_b37	A	C	0.0159744	0.001	0.0231	0.0457	0.0102	0.0053	ENSG00000040275	SPDL1	1	1	0	0	0	1	1	0	0	1	0	0	0	0	0	0	0	0	1	0	0	0	0	0	0	0	0	0	0	1	1	1	0
5	168949574	rs17643909	5_168949574_T_G_b37	T	G	0.0161741	0.001	0.0231	0.0467	0.0102	0.0053	ENSG00000040275	SPDL1	1	1	0	0	0	1	1	0	0	1	0	0	0	0	0	0	0	0	1	0	0	0	0	0	0	0	0	0	0	1	1	1	0
5	168907819	rs111755696	5_168907819_C_T_b37	C	T	0.0159744	0	0.0231	0.0467	0.0102	0.0053	ENSG00000040275	SPDL1	1	1	0	0	0	1	1	0	0	1	0	0	0	0	0	0	0	0	1	0	0	0	0	0	0	0	0	0	0	1	1	1	0
5	168978164	rs141105578	5_168978164_G_A_b37	G	A	0.0165735	0.001	0.0231	0.0477	0.0112	0.0053	ENSG00000040275	SPDL1	1	1	0	0	0	1	1	0	0	1	0	0	0	0	0	0	0	0	1	0	0	0	0	0	0	0	0	0	0	1	1	1	0
5	169114691	rs75300079	5_169114691_T_A_b37	T	A	0.0205671	0.0635	0.0043	0.0338	0.001	8e-04	ENSG00000040275	SPDL1	1	1	0	0	0	1	1	0	0	1	0	0	0	0	0	0	0	0	1	0	0	0	0	0	0	0	0	0	0	1	1	1	0
5	169117332	rs4867878	5_169117332_G_A_b37	G	A	0.0239617	0.0794	0.0043	0.0338	0.002	8e-04	ENSG00000040275	SPDL1	1	1	0	0	0	1	1	0	0	1	0	0	0	0	0	0	0	0	1	0	0	0	0	0	0	0	0	0	0	1	1	1	0
5	168886937	rs17643619	5_168886937_G_A_b37	G	A	0.0259585	0.0466	0.0216	0.0586	0.0082	8e-04	ENSG00000040275	SPDL1	1	1	0	0	0	1	1	0	0	1	0	0	0	0	0	0	0	0	1	0	0	0	0	0	0	0	0	0	0	1	1	1	0
5	168977167	rs17644097	5_168977167_T_C_b37	T	C	0.0165735	0.001	0.0231	0.0477	0.0112	0.0053	ENSG00000040275	SPDL1	1	1	0	0	0	1	1	0	0	1	0	0	0	0	0	0	0	0	1	0	0	0	0	0	0	0	0	0	0	1	1	1	0
5	169119394	rs113963814	5_169119394_G_A_b37	G	A	0.0203674	0.0635	0.0043	0.0328	0.001	8e-04	ENSG00000040275	SPDL1	1	1	0	0	0	1	1	0	0	1	0	0	0	0	0	0	0	0	1	0	0	0	0	0	0	0	0	0	0	1	1	1	0
5	168942494	rs113455773	5_168942494_C_T_b37	C	T	0.0159744	0.001	0.0231	0.0457	0.0102	0.0053	ENSG00000040275	SPDL1	1	1	0	0	0	1	1	0	0	1	0	0	0	0	0	0	0	0	1	0	0	0	0	0	0	0	0	0	0	1	1	1	0
3	52831916	rs34352685	3_52831916_C_T_b37	C	T	0.0273562	0.0119	0.0029	0.004	0.1217	0	ENSG00000041880	PARP3	1	0	0	1	0	0	1	0	1	0	0	0	0	1	0	0	1	0	0	0	0	0	0	0	0	0	0	0	0	1	0	0	0
10	72048481	rs77615603	10_72048481_C_A_b37	C	A	0.0473243	0.1071	0.0173	0.0477	0.0644	0.0045	ENSG00000042286	AIFM2	0	1	1	1	1	1	1	0	1	1	0	0	0	1	0	0	0	1	0	0	1	0	0	0	0	0	0	0	0	0	0	0	0
10	72046476	rs78344485	10_72046476_C_T_b37	C	T	0.0888578	0.2272	0.1513	0.0507	0.0562	0.0038	ENSG00000042286	AIFM2	0	1	1	1	1	1	1	0	1	1	0	0	0	1	0	0	0	1	0	0	1	0	0	0	0	0	0	0	0	0	0	0	0
10	72010683	rs76785031	10_72010683_G_A_b37	G	A	0.029353	0.0546	0.0072	0.0378	0.047	0.0023	ENSG00000042286	AIFM2	0	1	1	1	1	1	1	0	1	1	0	0	0	1	0	0	0	1	0	0	1	0	0	0	0	0	0	0	0	0	0	0	0
10	72030826	rs12218028	10_72030826_G_C_b37	G	C	0.0806709	0.1875	0.1499	0.0527	0.0542	0.0038	ENSG00000042286	AIFM2	0	1	1	1	1	1	1	0	1	1	0	0	0	1	0	0	0	1	0	0	1	0	0	0	0	0	0	0	0	0	0	0	0
10	72027405	rs10999226	10_72027405_G_A_b37	G	A	0.0806709	0.1875	0.1484	0.0527	0.0552	0.0038	ENSG00000042286	AIFM2	0	1	1	1	1	1	1	0	1	1	0	0	0	1	0	0	0	1	0	0	1	0	0	0	0	0	0	0	0	0	0	0	0
10	72014967	rs113487866	10_72014967_G_T_b37	G	T	0.0297524	0.0556	0.0072	0.0388	0.047	0.0023	ENSG00000042286	AIFM2	0	1	1	1	1	1	1	0	1	1	0	0	0	1	0	0	0	1	0	0	1	0	0	0	0	0	0	0	0	0	0	0	0
10	72049432	rs16927429	10_72049432_G_A_b37	G	A	0.0473243	0.1071	0.0173	0.0477	0.0644	0.0045	ENSG00000042286	AIFM2	0	1	1	1	1	1	1	0	1	1	0	0	0	1	0	0	0	1	0	0	1	0	0	0	0	0	0	0	0	0	0	0	0
10	72054744	rs80100166	10_72054744_G_A_b37	G	A	0.028155	0.0298	0.0115	0.0398	0.0624	0.0015	ENSG00000042286	AIFM2	0	1	1	1	1	1	1	0	1	1	0	0	0	1	0	0	0	1	0	0	1	0	0	0	0	0	0	0	0	0	0	0	0
10	72034509	rs12571636	10_72034509_G_A_b37	G	A	0.0804712	0.1875	0.1484	0.0527	0.0542	0.0038	ENSG00000042286	AIFM2	0	1	1	1	1	1	1	0	1	1	0	0	0	1	0	0	0	1	0	0	1	0	0	0	0	0	0	0	0	0	0	0	0
10	72035571	rs1931553	10_72035571_T_C_b37	T	C	0.0814696	0.1895	0.1527	0.0527	0.0542	0.0038	ENSG00000042286	AIFM2	0	1	1	1	1	1	1	0	1	1	0	0	0	1	0	0	0	1	0	0	1	0	0	0	0	0	0	0	0	0	0	0	0
10	72022320	rs10999220	10_72022320_A_G_b37	A	G	0.0367412	0.0714	0.0173	0.0497	0.046	0.0038	ENSG00000042286	AIFM2	0	1	1	1	1	1	1	0	1	1	0	0	0	1	0	0	0	1	0	0	1	0	0	0	0	0	0	0	0	0	0	0	0
10	72041677	rs78919916	10_72041677_T_C_b37	T	C	0.0361422	0.0694	0.0173	0.0477	0.047	0.0038	ENSG00000042286	AIFM2	0	1	1	1	1	1	1	0	1	1	0	0	0	1	0	0	0	1	0	0	1	0	0	0	0	0	0	0	0	0	0	0	0
2	228462602	rs58954126	2_228462602_G_A_b37	G	A	0.0692891	0.0298	0.1354	0.1262	0.093	0.0038	ENSG00000042304	C2orf83	0	1	0	0	1	0	1	0	0	1	0	0	0	0	0	0	0	0	0	0	0	0	0	0	0	0	0	0	0	1	1	0	0
2	228460657	rs11687220	2_228460657_C_T_b37	C	T	0.0686901	0.0298	0.1311	0.1262	0.093	0.0038	ENSG00000042304	C2orf83	0	1	0	0	1	0	1	0	0	1	0	0	0	0	0	0	0	0	0	0	0	0	0	0	0	0	0	0	0	1	1	0	0
2	228462366	rs35322526	2_228462366_G_C_b37	G	C	0.0692891	0.0298	0.1354	0.1262	0.093	0.0038	ENSG00000042304	C2orf83	0	1	0	0	1	0	1	0	0	1	0	0	0	0	0	0	0	0	0	0	0	0	0	0	0	0	0	0	0	1	1	0	0
2	228463160	rs6755748	2_228463160_G_C_b37	G	C	0.0692891	0.0298	0.1354	0.1262	0.093	0.0038	ENSG00000042304	C2orf83	0	1	0	0	1	0	1	0	0	1	0	0	0	0	0	0	0	0	0	0	0	0	0	0	0	0	0	0	0	1	1	0	0
2	228473940	rs62189801	2_228473940_C_T_b37	C	T	0.0688898	0.0298	0.1354	0.1252	0.092	0.0038	ENSG00000042304	C2orf83	0	1	0	0	1	0	1	0	0	1	0	0	0	0	0	0	0	0	0	0	0	0	0	0	0	0	0	0	0	1	1	0	0
6	43005034	rs75593880	6_43005034_G_T_b37	G	T	0.0169728	0.0248	0.0058	0.0239	0.0317	8e-04	ENSG00000044090	CUL7	0	0	0	0	1	0	1	0	1	1	1	0	0	0	0	0	0	0	0	0	0	1	0	0	1	0	0	0	0	0	0	0	0
6	42949627	rs78672725	6_42949627_A_G_b37	A	G	0.0173722	0.0278	0.0058	0.0239	0.0307	8e-04	ENSG00000044090	CUL7	0	0	0	0	1	0	1	0	1	1	1	0	0	0	0	0	0	0	0	0	0	1	0	0	1	0	0	0	0	0	0	0	0
6	42956855	rs139678883	6_42956855_C_G_b37	C	G	0.0173722	0.0268	0.0058	0.0239	0.0317	8e-04	ENSG00000044090	CUL7	0	0	0	0	1	0	1	0	1	1	1	0	0	0	0	0	0	0	0	0	0	1	0	0	1	0	0	0	0	0	0	0	0
6	43014996	rs140272543	6_43014996_A_G_b37	A	G	0.0201677	0.0288	0.0115	0.0239	0.0399	8e-04	ENSG00000044090	CUL7	0	0	0	0	1	0	1	0	1	1	1	0	0	0	0	0	0	0	0	0	0	1	0	0	1	0	0	0	0	0	0	0	0
6	43029288	rs11558979	6_43029288_G_A_b37	G	A	0.0175719	0.0198	0.0072	0.0278	0.0348	8e-04	ENSG00000044090	CUL7	0	0	0	0	1	0	1	0	1	1	1	0	0	0	0	0	0	0	0	0	0	1	0	0	1	0	0	0	0	0	0	0	0
6	43032680	rs77847937	6_43032680_C_T_b37	C	T	0.0175719	0.0198	0.0072	0.0278	0.0348	8e-04	ENSG00000044090	CUL7	0	0	0	0	1	0	1	0	1	1	1	0	0	0	0	0	0	0	0	0	0	1	0	0	1	0	0	0	0	0	0	0	0
6	43046589	rs147281154	6_43046589_G_C_b37	G	C	0.0175719	0.0198	0.0072	0.0278	0.0348	8e-04	ENSG00000044090	CUL7	0	0	0	0	1	0	1	0	1	1	1	0	0	0	0	0	0	0	0	0	0	1	0	0	1	0	0	0	0	0	0	0	0
6	42955700	rs150318932	6_42955700_G_A_b37	G	A	0.0175719	0.0268	0.0058	0.0239	0.0327	8e-04	ENSG00000044090	CUL7	0	0	0	0	1	0	1	0	1	1	1	0	0	0	0	0	0	0	0	0	0	1	0	0	1	0	0	0	0	0	0	0	0
6	42958084	rs114754270	6_42958084_A_G_b37	A	G	0.0173722	0.0268	0.0058	0.0239	0.0317	8e-04	ENSG00000044090	CUL7	0	0	0	0	1	0	1	0	1	1	1	0	0	0	0	0	0	0	0	0	0	1	0	0	1	0	0	0	0	0	0	0	0
6	43053361	rs114133205	6_43053361_A_G_b37	A	G	0.0175719	0.0198	0.0072	0.0278	0.0348	8e-04	ENSG00000044090	CUL7	0	0	0	0	1	0	1	0	1	1	1	0	0	0	0	0	0	0	0	0	0	1	0	0	1	0	0	0	0	0	0	0	0
6	43050751	rs116111331	6_43050751_G_A_b37	G	A	0.0175719	0.0198	0.0072	0.0278	0.0348	8e-04	ENSG00000044090	CUL7	0	0	0	0	1	0	1	0	1	1	1	0	0	0	0	0	0	0	0	0	0	1	0	0	1	0	0	0	0	0	0	0	0
6	42978824	rs41274902	6_42978824_C_T_b37	C	T	0.0171725	0.0248	0.0058	0.0239	0.0327	8e-04	ENSG00000044090	CUL7	0	0	0	0	1	0	1	0	1	1	1	0	0	0	0	0	0	0	0	0	0	1	0	0	1	0	0	0	0	0	0	0	0
6	42989289	rs114746982	6_42989289_C_T_b37	C	T	0.0169728	0.0248	0.0058	0.0239	0.0317	8e-04	ENSG00000044090	CUL7	0	0	0	0	1	0	1	0	1	1	1	0	0	0	0	0	0	0	0	0	0	1	0	0	1	0	0	0	0	0	0	0	0
6	42935361	rs117798645	6_42935361_C_T_b37	C	T	0.0167732	0.0278	0.0058	0.0239	0.0276	8e-04	ENSG00000044090	CUL7	0	0	0	0	1	0	1	0	1	1	1	0	0	0	0	0	0	0	0	0	0	1	0	0	1	0	0	0	0	0	0	0	0
6	43033989	rs116119611	6_43033989_G_A_b37	G	A	0.0175719	0.0198	0.0072	0.0278	0.0348	8e-04	ENSG00000044090	CUL7	0	0	0	0	1	0	1	0	1	1	1	0	0	0	0	0	0	0	0	0	0	1	0	0	1	0	0	0	0	0	0	0	0
6	43006485	rs149569345	6_43006485_G_C_b37	G	C	0.0175719	0.0248	0.0072	0.0249	0.0327	8e-04	ENSG00000044090	CUL7	0	0	0	0	1	0	1	0	1	1	1	0	0	0	0	0	0	0	0	0	0	1	0	0	1	0	0	0	0	0	0	0	0
6	43050489	rs76261685	6_43050489_G_A_b37	G	A	0.0175719	0.0198	0.0072	0.0278	0.0348	8e-04	ENSG00000044090	CUL7	0	0	0	0	1	0	1	0	1	1	1	0	0	0	0	0	0	0	0	0	0	1	0	0	1	0	0	0	0	0	0	0	0
6	43033990	rs116367245	6_43033990_C_A_b37	C	A	0.0175719	0.0198	0.0072	0.0278	0.0348	8e-04	ENSG00000044090	CUL7	0	0	0	0	1	0	1	0	1	1	1	0	0	0	0	0	0	0	0	0	0	1	0	0	1	0	0	0	0	0	0	0	0
6	43057192	rs75003038	6_43057192_C_T_b37	C	T	0.0175719	0.0198	0.0072	0.0278	0.0348	8e-04	ENSG00000044090	CUL7	0	0	0	0	1	0	1	0	1	1	1	0	0	0	0	0	0	0	0	0	0	1	0	0	1	0	0	0	0	0	0	0	0
6	42956915	rs116911410	6_42956915_G_A_b37	G	A	0.0173722	0.0268	0.0058	0.0239	0.0317	8e-04	ENSG00000044090	CUL7	0	0	0	0	1	0	1	0	1	1	1	0	0	0	0	0	0	0	0	0	0	1	0	0	1	0	0	0	0	0	0	0	0
6	43026492	rs3793021	6_43026492_G_A_b37	G	A	0.0175719	0.0198	0.0072	0.0278	0.0348	8e-04	ENSG00000044090	CUL7	0	0	0	0	1	0	1	0	1	1	1	0	0	0	0	0	0	0	0	0	0	1	0	0	1	0	0	0	0	0	0	0	0
6	43042143	rs114194678	6_43042143_T_C_b37	T	C	0.0175719	0.0198	0.0072	0.0278	0.0348	8e-04	ENSG00000044090	CUL7	0	0	0	0	1	0	1	0	1	1	1	0	0	0	0	0	0	0	0	0	0	1	0	0	1	0	0	0	0	0	0	0	0
6	43019696	rs78675648	6_43019696_A_C_b37	A	C	0.0175719	0.0198	0.0072	0.0278	0.0348	8e-04	ENSG00000044090	CUL7	0	0	0	0	1	0	1	0	1	1	1	0	0	0	0	0	0	0	0	0	0	1	0	0	1	0	0	0	0	0	0	0	0
9	16992655	rs77969266	9_16992655_G_A_b37	G	A	0.0255591	0.0069	0.0331	0.0736	0.0174	0.0053	ENSG00000044459	CNTLN	1	1	1	0	1	1	1	0	1	1	0	0	0	0	0	0	0	0	1	0	1	0	1	0	1	0	1	0	0	1	1	0	0
9	17012054	rs75714016	9_17012054_A_C_b37	A	C	0.0263578	0.0069	0.0331	0.0755	0.0194	0.0053	ENSG00000044459	CNTLN	1	1	1	0	1	1	1	0	1	1	0	0	0	0	0	0	0	0	1	0	1	0	1	0	1	0	1	0	0	1	1	0	0
9	17002038	rs74868858	9_17002038_T_C_b37	T	C	0.0257588	0.0069	0.0317	0.0755	0.0174	0.0053	ENSG00000044459	CNTLN	1	1	1	0	1	1	1	0	1	1	0	0	0	0	0	0	0	0	1	0	1	0	1	0	1	0	1	0	0	1	1	0	0
9	16986962	rs78974792	9_16986962_T_C_b37	T	C	0.0289537	0.0079	0.0331	0.0855	0.0225	0.0045	ENSG00000044459	CNTLN	1	1	1	0	1	1	1	0	1	1	0	0	0	0	0	0	0	0	1	0	1	0	1	0	1	0	1	0	0	1	1	0	0
9	17463440	rs117671445	9_17463440_T_A_b37	T	A	0.00678914	0	0.0173	0.0199	0.001	8e-04	ENSG00000044459	CNTLN	1	1	1	0	1	1	1	0	1	1	0	0	0	0	0	0	0	0	1	0	1	0	1	0	1	0	1	0	0	1	1	0	0
9	16987919	rs56216509	9_16987919_C_T_b37	C	T	0.0275559	0.0069	0.0403	0.0795	0.0174	0.0045	ENSG00000044459	CNTLN	1	1	1	0	1	1	1	0	1	1	0	0	0	0	0	0	0	0	1	0	1	0	1	0	1	0	1	0	0	1	1	0	0
9	17003999	rs80153037	9_17003999_A_G_b37	A	G	0.0257588	0.0069	0.0317	0.0755	0.0174	0.0053	ENSG00000044459	CNTLN	1	1	1	0	1	1	1	0	1	1	0	0	0	0	0	0	0	0	1	0	1	0	1	0	1	0	1	0	0	1	1	0	0
9	96216746	rs16909150	9_96216746_C_T_b37	C	T	0.0601038	0.1032	0.0749	0.0974	0.0409	0.0053	ENSG00000048828	FAM120A	0	0	0	0	1	1	1	0	0	1	0	0	0	0	0	0	0	0	0	0	0	0	0	0	0	0	0	0	0	0	0	0	0
9	96352823	rs78619366	9_96352823_T_G_b37	T	G	0.0545128	0.0863	0.0591	0.0755	0.0654	0.0038	ENSG00000048828	FAM120A	0	0	0	0	1	1	1	0	0	1	0	0	0	0	0	0	0	0	0	0	0	0	0	0	0	0	0	0	0	0	0	0	0
9	96347713	rs79056932	9_96347713_A_G_b37	A	G	0.0549121	0.0863	0.0591	0.0765	0.0665	0.0038	ENSG00000048828	FAM120A	0	0	0	0	1	1	1	0	0	1	0	0	0	0	0	0	0	0	0	0	0	0	0	0	0	0	0	0	0	0	0	0	0
9	96281858	rs3893381	9_96281858_C_T_b37	C	T	0.0609026	0.1022	0.0778	0.0984	0.0429	0.0053	ENSG00000048828	FAM120A	0	0	0	0	1	1	1	0	0	1	0	0	0	0	0	0	0	0	0	0	0	0	0	0	0	0	0	0	0	0	0	0	0
9	96256166	rs76703294	9_96256166_G_A_b37	G	A	0.0609026	0.1022	0.0764	0.0984	0.044	0.0053	ENSG00000048828	FAM120A	0	0	0	0	1	1	1	0	0	1	0	0	0	0	0	0	0	0	0	0	0	0	0	0	0	0	0	0	0	0	0	0	0
9	96324152	rs77734990	9_96324152_G_A_b37	G	A	0.0603035	0.0992	0.0764	0.0984	0.044	0.0053	ENSG00000048828	FAM120A	0	0	0	0	1	1	1	0	0	1	0	0	0	0	0	0	0	0	0	0	0	0	0	0	0	0	0	0	0	0	0	0	0
9	96428595	rs56310424	9_96428595_G_C_b37	G	C	0.0395367	0.0675	0.0432	0.0666	0.0307	0.0023	ENSG00000048828	FAM120A	0	0	0	0	1	1	1	0	0	1	0	0	0	0	0	0	0	0	0	0	0	0	0	0	0	0	0	0	0	0	0	0	0
9	96427184	rs74369348	9_96427184_G_A_b37	G	A	0.0395367	0.0675	0.0432	0.0666	0.0307	0.0023	ENSG00000048828	FAM120A	0	0	0	0	1	1	1	0	0	1	0	0	0	0	0	0	0	0	0	0	0	0	0	0	0	0	0	0	0	0	0	0	0
9	96432597	rs1963	9_96432597_A_G_b37	A	G	0.0395367	0.0675	0.0432	0.0666	0.0307	0.0023	ENSG00000048828	FAM120A	0	0	0	0	1	1	1	0	0	1	0	0	0	0	0	0	0	0	0	0	0	0	0	0	0	0	0	0	0	0	0	0	0
9	96440545	rs3813386	9_96440545_G_A_b37	G	A	0.0395367	0.0675	0.0432	0.0666	0.0307	0.0023	ENSG00000048828	FAM120A	0	0	0	0	1	1	1	0	0	1	0	0	0	0	0	0	0	0	0	0	0	0	0	0	0	0	0	0	0	0	0	0	0
9	96295102	rs16909273	9_96295102_C_T_b37	C	T	0.0607029	0.1022	0.0764	0.0984	0.0429	0.0053	ENSG00000048828	FAM120A	0	0	0	0	1	1	1	0	0	1	0	0	0	0	0	0	0	0	0	0	0	0	0	0	0	0	0	0	0	0	0	0	0
9	96255222	rs75576302	9_96255222_G_C_b37	G	C	0.0609026	0.1022	0.0764	0.0984	0.044	0.0053	ENSG00000048828	FAM120A	0	0	0	0	1	1	1	0	0	1	0	0	0	0	0	0	0	0	0	0	0	0	0	0	0	0	0	0	0	0	0	0	0
9	96409307	rs75018698	9_96409307_G_A_b37	G	A	0.0413339	0.0714	0.0432	0.0656	0.0368	0.0023	ENSG00000048828	FAM120A	0	0	0	0	1	1	1	0	0	1	0	0	0	0	0	0	0	0	0	0	0	0	0	0	0	0	0	0	0	0	0	0	0
9	96220164	rs16909158	9_96220164_A_G_b37	A	G	0.0601038	0.1032	0.0749	0.0974	0.0409	0.0053	ENSG00000048828	FAM120A	0	0	0	0	1	1	1	0	0	1	0	0	0	0	0	0	0	0	0	0	0	0	0	0	0	0	0	0	0	0	0	0	0
9	96268478	rs78046549	9_96268478_C_T_b37	C	T	0.0609026	0.1022	0.0764	0.0984	0.044	0.0053	ENSG00000048828	FAM120A	0	0	0	0	1	1	1	0	0	1	0	0	0	0	0	0	0	0	0	0	0	0	0	0	0	0	0	0	0	0	0	0	0
9	96216089	rs79469056	9_96216089_G_A_b37	G	A	0.0601038	0.1032	0.0749	0.0974	0.0409	0.0053	ENSG00000048828	FAM120A	0	0	0	0	1	1	1	0	0	1	0	0	0	0	0	0	0	0	0	0	0	0	0	0	0	0	0	0	0	0	0	0	0
9	96400200	rs80228675	9_96400200_G_A_b37	G	A	0.0399361	0.0685	0.0432	0.0656	0.0327	0.0023	ENSG00000048828	FAM120A	0	0	0	0	1	1	1	0	0	1	0	0	0	0	0	0	0	0	0	0	0	0	0	0	0	0	0	0	0	0	0	0	0
9	96437523	rs74921118	9_96437523_G_C_b37	G	C	0.0393371	0.0665	0.0432	0.0666	0.0307	0.0023	ENSG00000048828	FAM120A	0	0	0	0	1	1	1	0	0	1	0	0	0	0	0	0	0	0	0	0	0	0	0	0	0	0	0	0	0	0	0	0	0
9	96266983	rs79419498	9_96266983_A_G_b37	A	G	0.0611022	0.1022	0.0764	0.0994	0.044	0.0053	ENSG00000048828	FAM120A	0	0	0	0	1	1	1	0	0	1	0	0	0	0	0	0	0	0	0	0	0	0	0	0	0	0	0	0	0	0	0	0	0
9	96389679	rs78174934	9_96389679_A_G_b37	A	G	0.0499201	0.0694	0.0461	0.0686	0.0777	0.0023	ENSG00000048828	FAM120A	0	0	0	0	1	1	1	0	0	1	0	0	0	0	0	0	0	0	0	0	0	0	0	0	0	0	0	0	0	0	0	0	0
9	96249824	rs79330192	9_96249824_G_T_b37	G	T	0.0609026	0.1032	0.0764	0.0984	0.0429	0.0053	ENSG00000048828	FAM120A	0	0	0	0	1	1	1	0	0	1	0	0	0	0	0	0	0	0	0	0	0	0	0	0	0	0	0	0	0	0	0	0	0
9	96189961	rs55846141	9_96189961_G_A_b37	G	A	0.0766773	0.1379	0.1254	0.1044	0.044	0.0076	ENSG00000048828	FAM120A	0	0	0	0	1	1	1	0	0	1	0	0	0	0	0	0	0	0	0	0	0	0	0	0	0	0	0	0	0	0	0	0	0
9	96399487	rs55783552	9_96399487_C_G_b37	C	G	0.0401358	0.0694	0.0432	0.0656	0.0327	0.0023	ENSG00000048828	FAM120A	0	0	0	0	1	1	1	0	0	1	0	0	0	0	0	0	0	0	0	0	0	0	0	0	0	0	0	0	0	0	0	0	0
9	96416186	rs80198318	9_96416186_G_C_b37	G	C	0.0407348	0.0694	0.0432	0.0666	0.0348	0.0023	ENSG00000048828	FAM120A	0	0	0	0	1	1	1	0	0	1	0	0	0	0	0	0	0	0	0	0	0	0	0	0	0	0	0	0	0	0	0	0	0
9	96300854	rs35540150	9_96300854_G_A_b37	G	A	0.0609026	0.1022	0.0764	0.0984	0.044	0.0053	ENSG00000048828	FAM120A	0	0	0	0	1	1	1	0	0	1	0	0	0	0	0	0	0	0	0	0	0	0	0	0	0	0	0	0	0	0	0	0	0
9	96236415	rs76640831	9_96236415_T_C_b37	T	C	0.0609026	0.1032	0.0764	0.0984	0.0429	0.0053	ENSG00000048828	FAM120A	0	0	0	0	1	1	1	0	0	1	0	0	0	0	0	0	0	0	0	0	0	0	0	0	0	0	0	0	0	0	0	0	0
9	96177410	rs75395683	9_96177410_C_T_b37	C	T	0.0752796	0.1319	0.1254	0.1034	0.044	0.0076	ENSG00000048828	FAM120A	0	0	0	0	1	1	1	0	0	1	0	0	0	0	0	0	0	0	0	0	0	0	0	0	0	0	0	0	0	0	0	0	0
9	96282123	rs883785	9_96282123_C_T_b37	C	T	0.0607029	0.1022	0.0764	0.0984	0.0429	0.0053	ENSG00000048828	FAM120A	0	0	0	0	1	1	1	0	0	1	0	0	0	0	0	0	0	0	0	0	0	0	0	0	0	0	0	0	0	0	0	0	0
9	96423799	rs112401922	9_96423799_G_A_b37	G	A	0.0405351	0.0675	0.0432	0.0676	0.0348	0.0023	ENSG00000048828	FAM120A	0	0	0	0	1	1	1	0	0	1	0	0	0	0	0	0	0	0	0	0	0	0	0	0	0	0	0	0	0	0	0	0	0
9	96218959	rs12554164	9_96218959_A_C_b37	A	C	0.0601038	0.1032	0.0749	0.0974	0.0409	0.0053	ENSG00000048828	FAM120A	0	0	0	0	1	1	1	0	0	1	0	0	0	0	0	0	0	0	0	0	0	0	0	0	0	0	0	0	0	0	0	0	0
9	96435755	rs76244171	9_96435755_A_G_b37	A	G	0.0395367	0.0675	0.0432	0.0666	0.0307	0.0023	ENSG00000048828	FAM120A	0	0	0	0	1	1	1	0	0	1	0	0	0	0	0	0	0	0	0	0	0	0	0	0	0	0	0	0	0	0	0	0	0
9	96325756	rs56275034	9_96325756_G_T_b37	G	T	0.0599042	0.0982	0.0764	0.0984	0.0429	0.0053	ENSG00000048828	FAM120A	0	0	0	0	1	1	1	0	0	1	0	0	0	0	0	0	0	0	0	0	0	0	0	0	0	0	0	0	0	0	0	0	0
9	96397154	rs74421510	9_96397154_G_A_b37	G	A	0.0403355	0.0704	0.0432	0.0656	0.0327	0.0023	ENSG00000048828	FAM120A	0	0	0	0	1	1	1	0	0	1	0	0	0	0	0	0	0	0	0	0	0	0	0	0	0	0	0	0	0	0	0	0	0
9	96242681	rs74740549	9_96242681_C_T_b37	C	T	0.0609026	0.1032	0.0764	0.0984	0.0429	0.0053	ENSG00000048828	FAM120A	0	0	0	0	1	1	1	0	0	1	0	0	0	0	0	0	0	0	0	0	0	0	0	0	0	0	0	0	0	0	0	0	0
9	96263261	rs12553389	9_96263261_G_A_b37	G	A	0.0609026	0.1022	0.0764	0.0984	0.044	0.0053	ENSG00000048828	FAM120A	0	0	0	0	1	1	1	0	0	1	0	0	0	0	0	0	0	0	0	0	0	0	0	0	0	0	0	0	0	0	0	0	0
9	96289743	rs1999386	9_96289743_C_T_b37	C	T	0.0607029	0.1022	0.0764	0.0984	0.0429	0.0053	ENSG00000048828	FAM120A	0	0	0	0	1	1	1	0	0	1	0	0	0	0	0	0	0	0	0	0	0	0	0	0	0	0	0	0	0	0	0	0	0
9	96423730	rs75519210	9_96423730_T_C_b37	T	C	0.0395367	0.0675	0.0432	0.0666	0.0307	0.0023	ENSG00000048828	FAM120A	0	0	0	0	1	1	1	0	0	1	0	0	0	0	0	0	0	0	0	0	0	0	0	0	0	0	0	0	0	0	0	0	0
9	96170890	rs55893789	9_96170890_T_G_b37	T	G	0.0754792	0.1319	0.1268	0.1034	0.044	0.0076	ENSG00000048828	FAM120A	0	0	0	0	1	1	1	0	0	1	0	0	0	0	0	0	0	0	0	0	0	0	0	0	0	0	0	0	0	0	0	0	0
9	96423607	rs74614156	9_96423607_C_T_b37	C	T	0.0403355	0.0704	0.0432	0.0666	0.0317	0.0023	ENSG00000048828	FAM120A	0	0	0	0	1	1	1	0	0	1	0	0	0	0	0	0	0	0	0	0	0	0	0	0	0	0	0	0	0	0	0	0	0
9	96330893	rs75775593	9_96330893_G_A_b37	G	A	0.0603035	0.0992	0.0764	0.0984	0.044	0.0053	ENSG00000048828	FAM120A	0	0	0	0	1	1	1	0	0	1	0	0	0	0	0	0	0	0	0	0	0	0	0	0	0	0	0	0	0	0	0	0	0
9	96253451	rs56073019	9_96253451_C_T_b37	C	T	0.0609026	0.1022	0.0764	0.0984	0.044	0.0053	ENSG00000048828	FAM120A	0	0	0	0	1	1	1	0	0	1	0	0	0	0	0	0	0	0	0	0	0	0	0	0	0	0	0	0	0	0	0	0	0
9	96262725	rs17532098	9_96262725_C_T_b37	C	T	0.0503195	0.0516	0.0764	0.0984	0.0429	0.0045	ENSG00000048828	FAM120A	0	0	0	0	1	1	1	0	0	1	0	0	0	0	0	0	0	0	0	0	0	0	0	0	0	0	0	0	0	0	0	0	0
9	96337423	rs78816659	9_96337423_C_T_b37	C	T	0.0603035	0.0992	0.0764	0.0984	0.044	0.0053	ENSG00000048828	FAM120A	0	0	0	0	1	1	1	0	0	1	0	0	0	0	0	0	0	0	0	0	0	0	0	0	0	0	0	0	0	0	0	0	0
18	55616080	rs76587153	18_55616080_C_T_b37	C	T	0.0177716	0	0.0303	0.0547	0.0123	8e-04	ENSG00000049759	NEDD4L	1	1	0	1	1	1	1	0	1	1	1	1	0	1	1	0	1	0	0	0	1	1	1	1	1	1	1	0	0	1	1	1	0
18	55618202	rs75958989	18_55618202_G_A_b37	G	A	0.0173722	0	0.0303	0.0537	0.0123	0	ENSG00000049759	NEDD4L	1	1	0	1	1	1	1	0	1	1	1	1	0	1	1	0	1	0	0	0	1	1	1	1	1	1	1	0	0	1	1	1	0
18	55597922	rs17754570	18_55597922_T_C_b37	T	C	0.0175719	0	0.0303	0.0537	0.0123	8e-04	ENSG00000049759	NEDD4L	1	1	0	1	1	1	1	0	1	1	1	1	0	1	1	0	1	0	0	0	1	1	1	1	1	1	1	0	0	1	1	1	0
18	55598308	rs79850949	18_55598308_G_T_b37	G	T	0.0175719	0	0.0303	0.0537	0.0123	8e-04	ENSG00000049759	NEDD4L	1	1	0	1	1	1	1	0	1	1	1	1	0	1	1	0	1	0	0	0	1	1	1	1	1	1	1	0	0	1	1	1	0
18	55600971	rs17754576	18_55600971_C_T_b37	C	T	0.0175719	0	0.0303	0.0537	0.0123	8e-04	ENSG00000049759	NEDD4L	1	1	0	1	1	1	1	0	1	1	1	1	0	1	1	0	1	0	0	0	1	1	1	1	1	1	1	0	0	1	1	1	0
18	55600585	rs79037737	18_55600585_C_A_b37	C	A	0.0175719	0	0.0303	0.0537	0.0123	8e-04	ENSG00000049759	NEDD4L	1	1	0	1	1	1	1	0	1	1	1	1	0	1	1	0	1	0	0	0	1	1	1	1	1	1	1	0	0	1	1	1	0
18	55617790	rs80284606	18_55617790_T_C_b37	T	C	0.0173722	0	0.0303	0.0537	0.0123	0	ENSG00000049759	NEDD4L	1	1	0	1	1	1	1	0	1	1	1	1	0	1	1	0	1	0	0	0	1	1	1	1	1	1	1	0	0	1	1	1	0
18	55611497	rs4572490	18_55611497_T_C_b37	T	C	0.0175719	0	0.0303	0.0537	0.0123	8e-04	ENSG00000049759	NEDD4L	1	1	0	1	1	1	1	0	1	1	1	1	0	1	1	0	1	0	0	0	1	1	1	1	1	1	1	0	0	1	1	1	0
18	55597539	rs17754552	18_55597539_G_T_b37	G	T	0.0175719	0	0.0303	0.0537	0.0123	8e-04	ENSG00000049759	NEDD4L	1	1	0	1	1	1	1	0	1	1	1	1	0	1	1	0	1	0	0	0	1	1	1	1	1	1	1	0	0	1	1	1	0
18	55578209	rs80308397	18_55578209_C_T_b37	C	T	0.0221645	0	0.0375	0.0676	0.0164	8e-04	ENSG00000049759	NEDD4L	1	1	0	1	1	1	1	0	1	1	1	1	0	1	1	0	1	0	0	0	1	1	1	1	1	1	1	0	0	1	1	1	0
18	55618244	rs79853616	18_55618244_C_T_b37	C	T	0.0173722	0	0.0303	0.0537	0.0123	0	ENSG00000049759	NEDD4L	1	1	0	1	1	1	1	0	1	1	1	1	0	1	1	0	1	0	0	0	1	1	1	1	1	1	1	0	0	1	1	1	0
18	55577703	rs77863602	18_55577703_A_G_b37	A	G	0.0221645	0	0.0375	0.0676	0.0164	8e-04	ENSG00000049759	NEDD4L	1	1	0	1	1	1	1	0	1	1	1	1	0	1	1	0	1	0	0	0	1	1	1	1	1	1	1	0	0	1	1	1	0
18	55618665	rs79726302	18_55618665_C_T_b37	C	T	0.0173722	0	0.0303	0.0537	0.0123	0	ENSG00000049759	NEDD4L	1	1	0	1	1	1	1	0	1	1	1	1	0	1	1	0	1	0	0	0	1	1	1	1	1	1	1	0	0	1	1	1	0
18	55599009	rs17692803	18_55599009_A_C_b37	A	C	0.0175719	0	0.0303	0.0537	0.0123	8e-04	ENSG00000049759	NEDD4L	1	1	0	1	1	1	1	0	1	1	1	1	0	1	1	0	1	0	0	0	1	1	1	1	1	1	1	0	0	1	1	1	0
18	55612129	rs79492915	18_55612129_T_A_b37	T	A	0.0175719	0	0.0303	0.0537	0.0123	8e-04	ENSG00000049759	NEDD4L	1	1	0	1	1	1	1	0	1	1	1	1	0	1	1	0	1	0	0	0	1	1	1	1	1	1	1	0	0	1	1	1	0
18	55678873	rs17755113	18_55678873_G_A_b37	G	A	0.0161741	0	0.0303	0.0497	0.0102	0	ENSG00000049759	NEDD4L	1	1	0	1	1	1	1	0	1	1	1	1	0	1	1	0	1	0	0	0	1	1	1	1	1	1	1	0	0	1	1	1	0
18	55580269	rs79510940	18_55580269_A_G_b37	A	G	0.0221645	0	0.0375	0.0676	0.0164	8e-04	ENSG00000049759	NEDD4L	1	1	0	1	1	1	1	0	1	1	1	1	0	1	1	0	1	0	0	0	1	1	1	1	1	1	1	0	0	1	1	1	0
18	55595203	rs76522780	18_55595203_G_A_b37	G	A	0.0177716	0	0.0303	0.0537	0.0133	8e-04	ENSG00000049759	NEDD4L	1	1	0	1	1	1	1	0	1	1	1	1	0	1	1	0	1	0	0	0	1	1	1	1	1	1	1	0	0	1	1	1	0
14	59769760	rs61984462	14_59769760_C_T_b37	C	T	0.0353435	0.0119	0.036	0.0865	0.047	0.0053	ENSG00000050130	JKAMP	1	1	0	1	1	0	0	0	1	1	0	1	0	0	0	0	0	0	0	0	0	0	0	0	0	0	0	0	0	1	0	1	0
14	60065644	rs111712090	14_60065644_C_T_b37	C	T	0.0289537	0.005	0.0317	0.0934	0.0164	0.0061	ENSG00000050130	JKAMP	1	1	0	1	1	0	0	0	1	1	0	1	0	0	0	0	0	0	0	0	0	0	0	0	0	0	0	0	0	1	0	1	0
14	59994667	rs111876050	14_59994667_T_C_b37	T	C	0.0219649	0.0069	0.0331	0.0636	0.0123	0.003	ENSG00000050130	JKAMP	1	1	0	1	1	0	0	0	1	1	0	1	0	0	0	0	0	0	0	0	0	0	0	0	0	0	0	0	0	1	0	1	0
14	59768381	rs17096048	14_59768381_G_A_b37	G	A	0.029353	0.0109	0.036	0.0865	0.0164	0.0061	ENSG00000050130	JKAMP	1	1	0	1	1	0	0	0	1	1	0	1	0	0	0	0	0	0	0	0	0	0	0	0	0	0	0	0	0	1	0	1	0
14	59661266	rs76256424	14_59661266_C_G_b37	C	G	0.0425319	0.0119	0.0591	0.1292	0.0215	0.0068	ENSG00000050130	JKAMP	1	1	0	1	1	0	0	0	1	1	0	1	0	0	0	0	0	0	0	0	0	0	0	0	0	0	0	0	0	1	0	1	0
14	60001564	rs112819780	14_60001564_A_G_b37	A	G	0.0219649	0.0069	0.0331	0.0636	0.0123	0.003	ENSG00000050130	JKAMP	1	1	0	1	1	0	0	0	1	1	0	1	0	0	0	0	0	0	0	0	0	0	0	0	0	0	0	0	0	1	0	1	0
14	60011922	rs113568656	14_60011922_C_T_b37	C	T	0.0223642	0.0079	0.0331	0.0646	0.0123	0.003	ENSG00000050130	JKAMP	1	1	0	1	1	0	0	0	1	1	0	1	0	0	0	0	0	0	0	0	0	0	0	0	0	0	0	0	0	1	0	1	0
14	59745532	rs17255534	14_59745532_C_T_b37	C	T	0.0303514	0.0109	0.036	0.0924	0.0164	0.0053	ENSG00000050130	JKAMP	1	1	0	1	1	0	0	0	1	1	0	1	0	0	0	0	0	0	0	0	0	0	0	0	0	0	0	0	0	1	0	1	0
14	59969142	rs113112586	14_59969142_A_G_b37	A	G	0.0211661	0.0069	0.0346	0.0586	0.0123	0.003	ENSG00000050130	JKAMP	1	1	0	1	1	0	0	0	1	1	0	1	0	0	0	0	0	0	0	0	0	0	0	0	0	0	0	0	0	1	0	1	0
14	59805355	rs17096117	14_59805355_C_G_b37	C	G	0.0355431	0.0099	0.0375	0.0885	0.047	0.0053	ENSG00000050130	JKAMP	1	1	0	1	1	0	0	0	1	1	0	1	0	0	0	0	0	0	0	0	0	0	0	0	0	0	0	0	0	1	0	1	0
14	59978372	rs45514195	14_59978372_G_A_b37	G	A	0.0221645	0.0069	0.0331	0.0646	0.0123	0.003	ENSG00000050130	JKAMP	1	1	0	1	1	0	0	0	1	1	0	1	0	0	0	0	0	0	0	0	0	0	0	0	0	0	0	0	0	1	0	1	0
14	59763748	rs17255583	14_59763748_C_T_b37	C	T	0.0301518	0.0109	0.036	0.0915	0.0164	0.0053	ENSG00000050130	JKAMP	1	1	0	1	1	0	0	0	1	1	0	1	0	0	0	0	0	0	0	0	0	0	0	0	0	0	0	0	0	1	0	1	0
14	60077087	rs77404349	14_60077087_C_T_b37	C	T	0.028754	0.005	0.0317	0.0934	0.0153	0.0061	ENSG00000050130	JKAMP	1	1	0	1	1	0	0	0	1	1	0	1	0	0	0	0	0	0	0	0	0	0	0	0	0	0	0	0	0	1	0	1	0
14	59716240	rs17095939	14_59716240_C_G_b37	C	G	0.0295527	0.0119	0.0375	0.0865	0.0164	0.0053	ENSG00000050130	JKAMP	1	1	0	1	1	0	0	0	1	1	0	1	0	0	0	0	0	0	0	0	0	0	0	0	0	0	0	0	0	1	0	1	0
14	59998219	rs113172694	14_59998219_T_C_b37	T	C	0.0219649	0.0069	0.0331	0.0636	0.0123	0.003	ENSG00000050130	JKAMP	1	1	0	1	1	0	0	0	1	1	0	1	0	0	0	0	0	0	0	0	0	0	0	0	0	0	0	0	0	1	0	1	0
14	59785346	rs10483714	14_59785346_A_G_b37	A	G	0.0309505	0.0109	0.0375	0.0944	0.0164	0.0053	ENSG00000050130	JKAMP	1	1	0	1	1	0	0	0	1	1	0	1	0	0	0	0	0	0	0	0	0	0	0	0	0	0	0	0	0	1	0	1	0
14	59917544	rs112261101	14_59917544_T_G_b37	T	G	0.0239617	0.0198	0.036	0.0586	0.0123	0.003	ENSG00000050130	JKAMP	1	1	0	1	1	0	0	0	1	1	0	1	0	0	0	0	0	0	0	0	0	0	0	0	0	0	0	0	0	1	0	1	0
14	60070158	rs45445798	14_60070158_G_T_b37	G	T	0.028754	0.005	0.0317	0.0934	0.0153	0.0061	ENSG00000050130	JKAMP	1	1	0	1	1	0	0	0	1	1	0	1	0	0	0	0	0	0	0	0	0	0	0	0	0	0	0	0	0	1	0	1	0
14	59612317	rs78032956	14_59612317_C_T_b37	C	T	0.0403355	0.001	0.0591	0.1332	0.0184	0.0061	ENSG00000050130	JKAMP	1	1	0	1	1	0	0	0	1	1	0	1	0	0	0	0	0	0	0	0	0	0	0	0	0	0	0	0	0	1	0	1	0
14	59597337	rs17255304	14_59597337_G_A_b37	G	A	0.0433307	0.001	0.0605	0.1461	0.0184	0.0068	ENSG00000050130	JKAMP	1	1	0	1	1	0	0	0	1	1	0	1	0	0	0	0	0	0	0	0	0	0	0	0	0	0	0	0	0	1	0	1	0
14	59801714	rs61984497	14_59801714_A_G_b37	A	G	0.0389377	0.0109	0.0533	0.1203	0.0194	0.0053	ENSG00000050130	JKAMP	1	1	0	1	1	0	0	0	1	1	0	1	0	0	0	0	0	0	0	0	0	0	0	0	0	0	0	0	0	1	0	1	0
14	59998385	rs113558975	14_59998385_G_A_b37	G	A	0.0219649	0.0069	0.0331	0.0636	0.0123	0.003	ENSG00000050130	JKAMP	1	1	0	1	1	0	0	0	1	1	0	1	0	0	0	0	0	0	0	0	0	0	0	0	0	0	0	0	0	1	0	1	0
14	59750695	rs61986056	14_59750695_G_A_b37	G	A	0.0303514	0.0109	0.036	0.0924	0.0164	0.0053	ENSG00000050130	JKAMP	1	1	0	1	1	0	0	0	1	1	0	1	0	0	0	0	0	0	0	0	0	0	0	0	0	0	0	0	0	1	0	1	0
14	59954385	rs76472382	14_59954385_A_G_b37	A	G	0.0211661	0.0069	0.0346	0.0586	0.0123	0.003	ENSG00000050130	JKAMP	1	1	0	1	1	0	0	0	1	1	0	1	0	0	0	0	0	0	0	0	0	0	0	0	0	0	0	0	0	1	0	1	0
14	59643746	rs76850797	14_59643746_T_C_b37	T	C	0.0407348	0.005	0.0591	0.1312	0.0184	0.0061	ENSG00000050130	JKAMP	1	1	0	1	1	0	0	0	1	1	0	1	0	0	0	0	0	0	0	0	0	0	0	0	0	0	0	0	0	1	0	1	0
14	59967329	rs113337957	14_59967329_A_G_b37	A	G	0.0211661	0.0069	0.0346	0.0586	0.0123	0.003	ENSG00000050130	JKAMP	1	1	0	1	1	0	0	0	1	1	0	1	0	0	0	0	0	0	0	0	0	0	0	0	0	0	0	0	0	1	0	1	0
14	60066416	rs77737615	14_60066416_G_C_b37	G	C	0.028754	0.005	0.0317	0.0934	0.0153	0.0061	ENSG00000050130	JKAMP	1	1	0	1	1	0	0	0	1	1	0	1	0	0	0	0	0	0	0	0	0	0	0	0	0	0	0	0	0	1	0	1	0
14	59727022	rs17095972	14_59727022_A_G_b37	A	G	0.0295527	0.0119	0.0375	0.0865	0.0164	0.0053	ENSG00000050130	JKAMP	1	1	0	1	1	0	0	0	1	1	0	1	0	0	0	0	0	0	0	0	0	0	0	0	0	0	0	0	0	1	0	1	0
14	59759818	rs17255548	14_59759818_A_G_b37	A	G	0.0303514	0.0109	0.036	0.0924	0.0164	0.0053	ENSG00000050130	JKAMP	1	1	0	1	1	0	0	0	1	1	0	1	0	0	0	0	0	0	0	0	0	0	0	0	0	0	0	0	0	1	0	1	0
14	59762998	rs10483713	14_59762998_T_C_b37	T	C	0.0361422	0.0109	0.036	0.0915	0.047	0.0053	ENSG00000050130	JKAMP	1	1	0	1	1	0	0	0	1	1	0	1	0	0	0	0	0	0	0	0	0	0	0	0	0	0	0	0	0	1	0	1	0
14	59920191	rs111476301	14_59920191_T_C_b37	T	C	0.0239617	0.0198	0.036	0.0586	0.0123	0.003	ENSG00000050130	JKAMP	1	1	0	1	1	0	0	0	1	1	0	1	0	0	0	0	0	0	0	0	0	0	0	0	0	0	0	0	0	1	0	1	0
14	59785916	rs61984493	14_59785916_G_C_b37	G	C	0.0307508	0.0109	0.0375	0.0934	0.0164	0.0053	ENSG00000050130	JKAMP	1	1	0	1	1	0	0	0	1	1	0	1	0	0	0	0	0	0	0	0	0	0	0	0	0	0	0	0	0	1	0	1	0
14	59694225	rs17255423	14_59694225_G_C_b37	G	C	0.0283546	0.0119	0.0375	0.0865	0.0102	0.0053	ENSG00000050130	JKAMP	1	1	0	1	1	0	0	0	1	1	0	1	0	0	0	0	0	0	0	0	0	0	0	0	0	0	0	0	0	1	0	1	0
14	59790240	rs17096077	14_59790240_T_A_b37	T	A	0.029353	0.0109	0.0375	0.0865	0.0164	0.0053	ENSG00000050130	JKAMP	1	1	0	1	1	0	0	0	1	1	0	1	0	0	0	0	0	0	0	0	0	0	0	0	0	0	0	0	0	1	0	1	0
14	60068000	rs77045661	14_60068000_C_T_b37	C	T	0.028754	0.005	0.0317	0.0934	0.0153	0.0061	ENSG00000050130	JKAMP	1	1	0	1	1	0	0	0	1	1	0	1	0	0	0	0	0	0	0	0	0	0	0	0	0	0	0	0	0	1	0	1	0
14	60066225	rs111917400	14_60066225_T_C_b37	T	C	0.028754	0.005	0.0317	0.0934	0.0153	0.0061	ENSG00000050130	JKAMP	1	1	0	1	1	0	0	0	1	1	0	1	0	0	0	0	0	0	0	0	0	0	0	0	0	0	0	0	0	1	0	1	0
14	59740164	rs79869391	14_59740164_A_G_b37	A	G	0.0305511	0.0109	0.0375	0.0924	0.0164	0.0053	ENSG00000050130	JKAMP	1	1	0	1	1	0	0	0	1	1	0	1	0	0	0	0	0	0	0	0	0	0	0	0	0	0	0	0	0	1	0	1	0
14	59800036	rs17096107	14_59800036_G_C_b37	G	C	0.0359425	0.0109	0.0375	0.0895	0.047	0.0053	ENSG00000050130	JKAMP	1	1	0	1	1	0	0	0	1	1	0	1	0	0	0	0	0	0	0	0	0	0	0	0	0	0	0	0	0	1	0	1	0
14	59654649	rs4901906	14_59654649_C_T_b37	C	T	0.0407348	0.005	0.0591	0.1312	0.0184	0.0061	ENSG00000050130	JKAMP	1	1	0	1	1	0	0	0	1	1	0	1	0	0	0	0	0	0	0	0	0	0	0	0	0	0	0	0	0	1	0	1	0
14	59948622	rs113482756	14_59948622_A_G_b37	A	G	0.0239617	0.0198	0.036	0.0586	0.0123	0.003	ENSG00000050130	JKAMP	1	1	0	1	1	0	0	0	1	1	0	1	0	0	0	0	0	0	0	0	0	0	0	0	0	0	0	0	0	1	0	1	0
14	60070549	rs45605937	14_60070549_T_C_b37	T	C	0.028754	0.005	0.0317	0.0934	0.0153	0.0061	ENSG00000050130	JKAMP	1	1	0	1	1	0	0	0	1	1	0	1	0	0	0	0	0	0	0	0	0	0	0	0	0	0	0	0	0	1	0	1	0
14	60002312	rs113008598	14_60002312_C_T_b37	C	T	0.0219649	0.0069	0.0331	0.0636	0.0123	0.003	ENSG00000050130	JKAMP	1	1	0	1	1	0	0	0	1	1	0	1	0	0	0	0	0	0	0	0	0	0	0	0	0	0	0	0	0	1	0	1	0
14	59628609	rs74826997	14_59628609_T_C_b37	T	C	0.0401358	0.001	0.0605	0.1312	0.0184	0.0061	ENSG00000050130	JKAMP	1	1	0	1	1	0	0	0	1	1	0	1	0	0	0	0	0	0	0	0	0	0	0	0	0	0	0	0	0	1	0	1	0
14	60074302	rs113474546	14_60074302_G_T_b37	G	T	0.0289537	0.005	0.0317	0.0934	0.0153	0.0068	ENSG00000050130	JKAMP	1	1	0	1	1	0	0	0	1	1	0	1	0	0	0	0	0	0	0	0	0	0	0	0	0	0	0	0	0	1	0	1	0
14	60071161	rs76380140	14_60071161_C_T_b37	C	T	0.028754	0.005	0.0317	0.0934	0.0153	0.0061	ENSG00000050130	JKAMP	1	1	0	1	1	0	0	0	1	1	0	1	0	0	0	0	0	0	0	0	0	0	0	0	0	0	0	0	0	1	0	1	0
14	59782604	rs17096066	14_59782604_C_T_b37	C	T	0.0297524	0.0109	0.0375	0.0885	0.0164	0.0053	ENSG00000050130	JKAMP	1	1	0	1	1	0	0	0	1	1	0	1	0	0	0	0	0	0	0	0	0	0	0	0	0	0	0	0	0	1	0	1	0
14	59875162	rs112971523	14_59875162_T_C_b37	T	C	0.0257588	0.0179	0.0389	0.0646	0.0143	0.0038	ENSG00000050130	JKAMP	1	1	0	1	1	0	0	0	1	1	0	1	0	0	0	0	0	0	0	0	0	0	0	0	0	0	0	0	0	1	0	1	0
14	59977232	rs112555934	14_59977232_T_C_b37	T	C	0.0221645	0.0069	0.0346	0.0636	0.0123	0.003	ENSG00000050130	JKAMP	1	1	0	1	1	0	0	0	1	1	0	1	0	0	0	0	0	0	0	0	0	0	0	0	0	0	0	0	0	1	0	1	0
14	60027907	rs112952088	14_60027907_C_T_b37	C	T	0.0223642	0.0079	0.0331	0.0646	0.0123	0.003	ENSG00000050130	JKAMP	1	1	0	1	1	0	0	0	1	1	0	1	0	0	0	0	0	0	0	0	0	0	0	0	0	0	0	0	0	1	0	1	0
14	59644286	rs78349529	14_59644286_A_G_b37	A	G	0.0407348	0.005	0.0591	0.1312	0.0184	0.0061	ENSG00000050130	JKAMP	1	1	0	1	1	0	0	0	1	1	0	1	0	0	0	0	0	0	0	0	0	0	0	0	0	0	0	0	0	1	0	1	0
14	59978004	rs112716995	14_59978004_T_C_b37	T	C	0.0221645	0.0069	0.0346	0.0636	0.0123	0.003	ENSG00000050130	JKAMP	1	1	0	1	1	0	0	0	1	1	0	1	0	0	0	0	0	0	0	0	0	0	0	0	0	0	0	0	0	1	0	1	0
14	59971334	rs113062316	14_59971334_T_C_b37	T	C	0.0211661	0.0069	0.0346	0.0586	0.0123	0.003	ENSG00000050130	JKAMP	1	1	0	1	1	0	0	0	1	1	0	1	0	0	0	0	0	0	0	0	0	0	0	0	0	0	0	0	0	1	0	1	0
14	60064425	rs113443592	14_60064425_G_A_b37	G	A	0.028754	0.005	0.0317	0.0934	0.0153	0.0061	ENSG00000050130	JKAMP	1	1	0	1	1	0	0	0	1	1	0	1	0	0	0	0	0	0	0	0	0	0	0	0	0	0	0	0	0	1	0	1	0
14	59739970	rs17833888	14_59739970_A_G_b37	A	G	0.0305511	0.0109	0.0375	0.0924	0.0164	0.0053	ENSG00000050130	JKAMP	1	1	0	1	1	0	0	0	1	1	0	1	0	0	0	0	0	0	0	0	0	0	0	0	0	0	0	0	0	1	0	1	0
14	59737475	rs17255520	14_59737475_C_A_b37	C	A	0.0305511	0.0109	0.0375	0.0924	0.0164	0.0053	ENSG00000050130	JKAMP	1	1	0	1	1	0	0	0	1	1	0	1	0	0	0	0	0	0	0	0	0	0	0	0	0	0	0	0	0	1	0	1	0
14	59708431	rs17095928	14_59708431_G_C_b37	G	C	0.0313498	0.0119	0.0389	0.0944	0.0164	0.0053	ENSG00000050130	JKAMP	1	1	0	1	1	0	0	0	1	1	0	1	0	0	0	0	0	0	0	0	0	0	0	0	0	0	0	0	0	1	0	1	0
14	59752088	rs78270394	14_59752088_A_G_b37	A	G	0.0363419	0.0109	0.036	0.0924	0.047	0.0053	ENSG00000050130	JKAMP	1	1	0	1	1	0	0	0	1	1	0	1	0	0	0	0	0	0	0	0	0	0	0	0	0	0	0	0	0	1	0	1	0
14	60011260	rs111745772	14_60011260_A_G_b37	A	G	0.0223642	0.0079	0.0331	0.0646	0.0123	0.003	ENSG00000050130	JKAMP	1	1	0	1	1	0	0	0	1	1	0	1	0	0	0	0	0	0	0	0	0	0	0	0	0	0	0	0	0	1	0	1	0
14	60050534	rs78722102	14_60050534_T_G_b37	T	G	0.0289537	0.005	0.0331	0.0934	0.0153	0.0061	ENSG00000050130	JKAMP	1	1	0	1	1	0	0	0	1	1	0	1	0	0	0	0	0	0	0	0	0	0	0	0	0	0	0	0	0	1	0	1	0
14	59875052	rs113562114	14_59875052_A_G_b37	A	G	0.0257588	0.0179	0.0389	0.0646	0.0143	0.0038	ENSG00000050130	JKAMP	1	1	0	1	1	0	0	0	1	1	0	1	0	0	0	0	0	0	0	0	0	0	0	0	0	0	0	0	0	1	0	1	0
14	59911985	rs111355947	14_59911985_T_C_b37	T	C	0.0239617	0.0198	0.036	0.0586	0.0123	0.003	ENSG00000050130	JKAMP	1	1	0	1	1	0	0	0	1	1	0	1	0	0	0	0	0	0	0	0	0	0	0	0	0	0	0	0	0	1	0	1	0
14	59749007	rs4296184	14_59749007_G_T_b37	G	T	0.0361422	0.0109	0.036	0.0915	0.047	0.0053	ENSG00000050130	JKAMP	1	1	0	1	1	0	0	0	1	1	0	1	0	0	0	0	0	0	0	0	0	0	0	0	0	0	0	0	0	1	0	1	0
14	60070261	rs111738306	14_60070261_C_T_b37	C	T	0.028754	0.005	0.0317	0.0934	0.0153	0.0061	ENSG00000050130	JKAMP	1	1	0	1	1	0	0	0	1	1	0	1	0	0	0	0	0	0	0	0	0	0	0	0	0	0	0	0	0	1	0	1	0
14	59642065	rs56115079	14_59642065_T_G_b37	T	G	0.0407348	0.005	0.0591	0.1312	0.0184	0.0061	ENSG00000050130	JKAMP	1	1	0	1	1	0	0	0	1	1	0	1	0	0	0	0	0	0	0	0	0	0	0	0	0	0	0	0	0	1	0	1	0
14	59638174	rs113269922	14_59638174_A_G_b37	A	G	0.0407348	0.005	0.0591	0.1312	0.0184	0.0061	ENSG00000050130	JKAMP	1	1	0	1	1	0	0	0	1	1	0	1	0	0	0	0	0	0	0	0	0	0	0	0	0	0	0	0	0	1	0	1	0
14	60018216	rs113097743	14_60018216_G_A_b37	G	A	0.0221645	0.0079	0.0331	0.0636	0.0123	0.003	ENSG00000050130	JKAMP	1	1	0	1	1	0	0	0	1	1	0	1	0	0	0	0	0	0	0	0	0	0	0	0	0	0	0	0	0	1	0	1	0
14	59749187	rs61986054	14_59749187_T_A_b37	T	A	0.0363419	0.0109	0.036	0.0924	0.047	0.0053	ENSG00000050130	JKAMP	1	1	0	1	1	0	0	0	1	1	0	1	0	0	0	0	0	0	0	0	0	0	0	0	0	0	0	0	0	1	0	1	0
14	60061962	rs113244194	14_60061962_C_T_b37	C	T	0.028754	0.005	0.0317	0.0934	0.0153	0.0061	ENSG00000050130	JKAMP	1	1	0	1	1	0	0	0	1	1	0	1	0	0	0	0	0	0	0	0	0	0	0	0	0	0	0	0	0	1	0	1	0
14	59993021	rs111489600	14_59993021_G_A_b37	G	A	0.0219649	0.0069	0.0331	0.0636	0.0123	0.003	ENSG00000050130	JKAMP	1	1	0	1	1	0	0	0	1	1	0	1	0	0	0	0	0	0	0	0	0	0	0	0	0	0	0	0	0	1	0	1	0
14	59617080	rs4901902	14_59617080_A_C_b37	A	C	0.0407348	0.001	0.0591	0.1352	0.0184	0.0061	ENSG00000050130	JKAMP	1	1	0	1	1	0	0	0	1	1	0	1	0	0	0	0	0	0	0	0	0	0	0	0	0	0	0	0	0	1	0	1	0
14	59610076	rs78580207	14_59610076_A_T_b37	A	T	0.0405351	0.001	0.0591	0.1342	0.0184	0.0061	ENSG00000050130	JKAMP	1	1	0	1	1	0	0	0	1	1	0	1	0	0	0	0	0	0	0	0	0	0	0	0	0	0	0	0	0	1	0	1	0
14	60060272	rs77309059	14_60060272_A_G_b37	A	G	0.028754	0.005	0.0317	0.0934	0.0153	0.0061	ENSG00000050130	JKAMP	1	1	0	1	1	0	0	0	1	1	0	1	0	0	0	0	0	0	0	0	0	0	0	0	0	0	0	0	0	1	0	1	0
14	59772986	rs17096056	14_59772986_C_T_b37	C	T	0.0351438	0.0109	0.036	0.0865	0.047	0.0053	ENSG00000050130	JKAMP	1	1	0	1	1	0	0	0	1	1	0	1	0	0	0	0	0	0	0	0	0	0	0	0	0	0	0	0	0	1	0	1	0
14	59772068	rs75663630	14_59772068_C_A_b37	C	A	0.0351438	0.0109	0.036	0.0865	0.047	0.0053	ENSG00000050130	JKAMP	1	1	0	1	1	0	0	0	1	1	0	1	0	0	0	0	0	0	0	0	0	0	0	0	0	0	0	0	0	1	0	1	0
14	60061341	rs75265575	14_60061341_G_A_b37	G	A	0.028754	0.005	0.0317	0.0934	0.0153	0.0061	ENSG00000050130	JKAMP	1	1	0	1	1	0	0	0	1	1	0	1	0	0	0	0	0	0	0	0	0	0	0	0	0	0	0	0	0	1	0	1	0
14	59998117	rs146701423	14_59998117_A_G_b37	A	G	0.0219649	0.0069	0.0331	0.0636	0.0123	0.003	ENSG00000050130	JKAMP	1	1	0	1	1	0	0	0	1	1	0	1	0	0	0	0	0	0	0	0	0	0	0	0	0	0	0	0	0	1	0	1	0
14	59972563	rs113613442	14_59972563_T_G_b37	T	G	0.0211661	0.0069	0.0346	0.0586	0.0123	0.003	ENSG00000050130	JKAMP	1	1	0	1	1	0	0	0	1	1	0	1	0	0	0	0	0	0	0	0	0	0	0	0	0	0	0	0	0	1	0	1	0
14	60076999	rs79889367	14_60076999_G_A_b37	G	A	0.028754	0.005	0.0317	0.0934	0.0153	0.0061	ENSG00000050130	JKAMP	1	1	0	1	1	0	0	0	1	1	0	1	0	0	0	0	0	0	0	0	0	0	0	0	0	0	0	0	0	1	0	1	0
14	59791647	rs17096084	14_59791647_A_G_b37	A	G	0.0297524	0.0109	0.0375	0.0885	0.0164	0.0053	ENSG00000050130	JKAMP	1	1	0	1	1	0	0	0	1	1	0	1	0	0	0	0	0	0	0	0	0	0	0	0	0	0	0	0	0	1	0	1	0
14	59628679	rs76341705	14_59628679_G_A_b37	G	A	0.0401358	0.001	0.0605	0.1312	0.0184	0.0061	ENSG00000050130	JKAMP	1	1	0	1	1	0	0	0	1	1	0	1	0	0	0	0	0	0	0	0	0	0	0	0	0	0	0	0	0	1	0	1	0
14	59723745	rs17095960	14_59723745_G_A_b37	G	A	0.0295527	0.0119	0.0375	0.0865	0.0164	0.0053	ENSG00000050130	JKAMP	1	1	0	1	1	0	0	0	1	1	0	1	0	0	0	0	0	0	0	0	0	0	0	0	0	0	0	0	0	1	0	1	0
14	59806629	rs17096126	14_59806629_T_G_b37	T	G	0.0357428	0.0109	0.0375	0.0885	0.047	0.0053	ENSG00000050130	JKAMP	1	1	0	1	1	0	0	0	1	1	0	1	0	0	0	0	0	0	0	0	0	0	0	0	0	0	0	0	0	1	0	1	0
14	59891393	rs79180690	14_59891393_G_A_b37	G	A	0.0257588	0.0179	0.0389	0.0646	0.0143	0.0038	ENSG00000050130	JKAMP	1	1	0	1	1	0	0	0	1	1	0	1	0	0	0	0	0	0	0	0	0	0	0	0	0	0	0	0	0	1	0	1	0
14	59612800	rs79676525	14_59612800_A_T_b37	A	T	0.0403355	0.001	0.0591	0.1332	0.0184	0.0061	ENSG00000050130	JKAMP	1	1	0	1	1	0	0	0	1	1	0	1	0	0	0	0	0	0	0	0	0	0	0	0	0	0	0	0	0	1	0	1	0
14	59688148	rs79059243	14_59688148_A_G_b37	A	G	0.028155	0.0119	0.0375	0.0855	0.0102	0.0053	ENSG00000050130	JKAMP	1	1	0	1	1	0	0	0	1	1	0	1	0	0	0	0	0	0	0	0	0	0	0	0	0	0	0	0	0	1	0	1	0
14	60049212	rs112957201	14_60049212_G_A_b37	G	A	0.0291534	0.005	0.0331	0.0934	0.0164	0.0061	ENSG00000050130	JKAMP	1	1	0	1	1	0	0	0	1	1	0	1	0	0	0	0	0	0	0	0	0	0	0	0	0	0	0	0	0	1	0	1	0
14	59669394	rs17255395	14_59669394_C_T_b37	C	T	0.0429313	0.0119	0.0591	0.1322	0.0215	0.0061	ENSG00000050130	JKAMP	1	1	0	1	1	0	0	0	1	1	0	1	0	0	0	0	0	0	0	0	0	0	0	0	0	0	0	0	0	1	0	1	0
14	59661566	rs76674533	14_59661566_C_T_b37	C	T	0.0425319	0.0119	0.0591	0.1292	0.0215	0.0068	ENSG00000050130	JKAMP	1	1	0	1	1	0	0	0	1	1	0	1	0	0	0	0	0	0	0	0	0	0	0	0	0	0	0	0	0	1	0	1	0
14	59637503	rs79814107	14_59637503_A_G_b37	A	G	0.0407348	0.005	0.0591	0.1312	0.0184	0.0061	ENSG00000050130	JKAMP	1	1	0	1	1	0	0	0	1	1	0	1	0	0	0	0	0	0	0	0	0	0	0	0	0	0	0	0	0	1	0	1	0
14	59797373	rs28927674	14_59797373_G_A_b37	G	A	0.0305511	0.0109	0.0375	0.0924	0.0164	0.0053	ENSG00000050130	JKAMP	1	1	0	1	1	0	0	0	1	1	0	1	0	0	0	0	0	0	0	0	0	0	0	0	0	0	0	0	0	1	0	1	0
14	59716875	rs17095949	14_59716875_A_G_b37	A	G	0.0297524	0.0119	0.0375	0.0875	0.0164	0.0053	ENSG00000050130	JKAMP	1	1	0	1	1	0	0	0	1	1	0	1	0	0	0	0	0	0	0	0	0	0	0	0	0	0	0	0	0	1	0	1	0
14	60059582	rs113835745	14_60059582_G_A_b37	G	A	0.028754	0.005	0.0317	0.0934	0.0153	0.0061	ENSG00000050130	JKAMP	1	1	0	1	1	0	0	0	1	1	0	1	0	0	0	0	0	0	0	0	0	0	0	0	0	0	0	0	0	1	0	1	0
14	59758919	rs74748336	14_59758919_G_A_b37	G	A	0.0303514	0.0109	0.036	0.0924	0.0164	0.0053	ENSG00000050130	JKAMP	1	1	0	1	1	0	0	0	1	1	0	1	0	0	0	0	0	0	0	0	0	0	0	0	0	0	0	0	0	1	0	1	0
14	59991030	rs111237243	14_59991030_G_T_b37	G	T	0.0219649	0.0069	0.0331	0.0636	0.0123	0.003	ENSG00000050130	JKAMP	1	1	0	1	1	0	0	0	1	1	0	1	0	0	0	0	0	0	0	0	0	0	0	0	0	0	0	0	0	1	0	1	0
14	59917494	rs113878281	14_59917494_G_A_b37	G	A	0.0239617	0.0198	0.036	0.0586	0.0123	0.003	ENSG00000050130	JKAMP	1	1	0	1	1	0	0	0	1	1	0	1	0	0	0	0	0	0	0	0	0	0	0	0	0	0	0	0	0	1	0	1	0
14	60075360	rs75876534	14_60075360_C_G_b37	C	G	0.028754	0.005	0.0317	0.0934	0.0153	0.0061	ENSG00000050130	JKAMP	1	1	0	1	1	0	0	0	1	1	0	1	0	0	0	0	0	0	0	0	0	0	0	0	0	0	0	0	0	1	0	1	0
14	59588323	rs10498487	14_59588323_T_C_b37	T	C	0.0439297	0.001	0.0605	0.1491	0.0184	0.0068	ENSG00000050130	JKAMP	1	1	0	1	1	0	0	0	1	1	0	1	0	0	0	0	0	0	0	0	0	0	0	0	0	0	0	0	0	1	0	1	0
14	59899356	rs111882043	14_59899356_T_C_b37	T	C	0.0239617	0.0198	0.036	0.0586	0.0123	0.003	ENSG00000050130	JKAMP	1	1	0	1	1	0	0	0	1	1	0	1	0	0	0	0	0	0	0	0	0	0	0	0	0	0	0	0	0	1	0	1	0
14	59602914	rs4901898	14_59602914_G_C_b37	G	C	0.0399361	0.001	0.0548	0.1342	0.0184	0.0061	ENSG00000050130	JKAMP	1	1	0	1	1	0	0	0	1	1	0	1	0	0	0	0	0	0	0	0	0	0	0	0	0	0	0	0	0	1	0	1	0
14	59775562	rs17255610	14_59775562_G_A_b37	G	A	0.0303514	0.0109	0.036	0.0924	0.0164	0.0053	ENSG00000050130	JKAMP	1	1	0	1	1	0	0	0	1	1	0	1	0	0	0	0	0	0	0	0	0	0	0	0	0	0	0	0	0	1	0	1	0
14	60009299	rs111310923	14_60009299_A_G_b37	A	G	0.0223642	0.0079	0.0331	0.0646	0.0123	0.003	ENSG00000050130	JKAMP	1	1	0	1	1	0	0	0	1	1	0	1	0	0	0	0	0	0	0	0	0	0	0	0	0	0	0	0	0	1	0	1	0
14	60062557	rs111673384	14_60062557_G_C_b37	G	C	0.028754	0.005	0.0317	0.0934	0.0153	0.0061	ENSG00000050130	JKAMP	1	1	0	1	1	0	0	0	1	1	0	1	0	0	0	0	0	0	0	0	0	0	0	0	0	0	0	0	0	1	0	1	0
14	59761126	rs10483711	14_59761126_C_T_b37	C	T	0.0295527	0.0109	0.0375	0.0875	0.0164	0.0053	ENSG00000050130	JKAMP	1	1	0	1	1	0	0	0	1	1	0	1	0	0	0	0	0	0	0	0	0	0	0	0	0	0	0	0	0	1	0	1	0
14	59888884	rs112236139	14_59888884_C_T_b37	C	T	0.0259585	0.0179	0.0389	0.0656	0.0143	0.0038	ENSG00000050130	JKAMP	1	1	0	1	1	0	0	0	1	1	0	1	0	0	0	0	0	0	0	0	0	0	0	0	0	0	0	0	0	1	0	1	0
14	59683921	rs112839082	14_59683921_G_A_b37	G	A	0.028155	0.0119	0.0375	0.0855	0.0102	0.0053	ENSG00000050130	JKAMP	1	1	0	1	1	0	0	0	1	1	0	1	0	0	0	0	0	0	0	0	0	0	0	0	0	0	0	0	0	1	0	1	0
14	59601064	rs77168169	14_59601064_C_A_b37	C	A	0.0399361	0.001	0.0548	0.1342	0.0184	0.0061	ENSG00000050130	JKAMP	1	1	0	1	1	0	0	0	1	1	0	1	0	0	0	0	0	0	0	0	0	0	0	0	0	0	0	0	0	1	0	1	0
14	59781468	rs61984489	14_59781468_A_G_b37	A	G	0.0363419	0.0099	0.0375	0.0934	0.046	0.0053	ENSG00000050130	JKAMP	1	1	0	1	1	0	0	0	1	1	0	1	0	0	0	0	0	0	0	0	0	0	0	0	0	0	0	0	0	1	0	1	0
14	59685139	rs77645702	14_59685139_T_G_b37	T	G	0.0283546	0.0119	0.0375	0.0865	0.0102	0.0053	ENSG00000050130	JKAMP	1	1	0	1	1	0	0	0	1	1	0	1	0	0	0	0	0	0	0	0	0	0	0	0	0	0	0	0	0	1	0	1	0
14	59891607	rs76724542	14_59891607_C_T_b37	C	T	0.0257588	0.0179	0.0389	0.0646	0.0143	0.0038	ENSG00000050130	JKAMP	1	1	0	1	1	0	0	0	1	1	0	1	0	0	0	0	0	0	0	0	0	0	0	0	0	0	0	0	0	1	0	1	0
14	60033892	rs111547327	14_60033892_T_C_b37	T	C	0.0205671	0.0079	0.0259	0.0606	0.0123	0.003	ENSG00000050130	JKAMP	1	1	0	1	1	0	0	0	1	1	0	1	0	0	0	0	0	0	0	0	0	0	0	0	0	0	0	0	0	1	0	1	0
14	60075174	rs111864306	14_60075174_T_C_b37	T	C	0.028754	0.005	0.0317	0.0934	0.0153	0.0061	ENSG00000050130	JKAMP	1	1	0	1	1	0	0	0	1	1	0	1	0	0	0	0	0	0	0	0	0	0	0	0	0	0	0	0	0	1	0	1	0
14	59707006	rs17095918	14_59707006_C_T_b37	C	T	0.0311502	0.0119	0.0389	0.0934	0.0164	0.0053	ENSG00000050130	JKAMP	1	1	0	1	1	0	0	0	1	1	0	1	0	0	0	0	0	0	0	0	0	0	0	0	0	0	0	0	0	1	0	1	0
14	59758165	rs61986058	14_59758165_A_C_b37	A	C	0.0363419	0.0109	0.036	0.0924	0.047	0.0053	ENSG00000050130	JKAMP	1	1	0	1	1	0	0	0	1	1	0	1	0	0	0	0	0	0	0	0	0	0	0	0	0	0	0	0	0	1	0	1	0
14	59591624	rs72724697	14_59591624_T_C_b37	T	C	0.0433307	0.001	0.0605	0.1471	0.0184	0.0061	ENSG00000050130	JKAMP	1	1	0	1	1	0	0	0	1	1	0	1	0	0	0	0	0	0	0	0	0	0	0	0	0	0	0	0	0	1	0	1	0
14	59590174	rs72724695	14_59590174_A_G_b37	A	G	0.0439297	0.001	0.0605	0.1491	0.0184	0.0068	ENSG00000050130	JKAMP	1	1	0	1	1	0	0	0	1	1	0	1	0	0	0	0	0	0	0	0	0	0	0	0	0	0	0	0	0	1	0	1	0
14	59704841	rs17095915	14_59704841_G_C_b37	G	C	0.0311502	0.0119	0.0389	0.0934	0.0164	0.0053	ENSG00000050130	JKAMP	1	1	0	1	1	0	0	0	1	1	0	1	0	0	0	0	0	0	0	0	0	0	0	0	0	0	0	0	0	1	0	1	0
14	59610460	rs10498489	14_59610460_T_G_b37	T	G	0.0405351	0.001	0.0591	0.1342	0.0184	0.0061	ENSG00000050130	JKAMP	1	1	0	1	1	0	0	0	1	1	0	1	0	0	0	0	0	0	0	0	0	0	0	0	0	0	0	0	0	1	0	1	0
14	60008967	rs78177356	14_60008967_A_G_b37	A	G	0.0223642	0.0079	0.0331	0.0646	0.0123	0.003	ENSG00000050130	JKAMP	1	1	0	1	1	0	0	0	1	1	0	1	0	0	0	0	0	0	0	0	0	0	0	0	0	0	0	0	0	1	0	1	0
14	59772866	rs17096053	14_59772866_T_C_b37	T	C	0.0353435	0.0109	0.0375	0.0865	0.047	0.0053	ENSG00000050130	JKAMP	1	1	0	1	1	0	0	0	1	1	0	1	0	0	0	0	0	0	0	0	0	0	0	0	0	0	0	0	0	1	0	1	0
14	59611735	rs17255332	14_59611735_G_C_b37	G	C	0.0407348	0.001	0.0591	0.1352	0.0184	0.0061	ENSG00000050130	JKAMP	1	1	0	1	1	0	0	0	1	1	0	1	0	0	0	0	0	0	0	0	0	0	0	0	0	0	0	0	0	1	0	1	0
6	138673096	rs79034380	6_138673096_G_A_b37	G	A	0.0197684	0.004	0.036	0.0268	0.0409	0.0023	ENSG00000051620	HEBP2	1	1	0	0	1	1	0	0	1	1	0	0	0	0	0	0	0	0	0	0	0	0	1	1	0	0	0	0	0	1	0	0	0
6	138715704	rs117046302	6_138715704_A_G_b37	A	G	0.0197684	0.004	0.036	0.0258	0.0419	0.0023	ENSG00000051620	HEBP2	1	1	0	0	1	1	0	0	1	1	0	0	0	0	0	0	0	0	0	0	0	0	1	1	0	0	0	0	0	1	0	0	0
6	138732091	rs79414798	6_138732091_T_C_b37	T	C	0.0195687	0.004	0.0375	0.0189	0.046	0.003	ENSG00000051620	HEBP2	1	1	0	0	1	1	0	0	1	1	0	0	0	0	0	0	0	0	0	0	0	0	1	1	0	0	0	0	0	1	0	0	0
12	18848944	rs111912326	12_18848944_C_T_b37	C	T	0.014377	0.001	0.0231	0.0358	0.0194	0	ENSG00000052126	PLEKHA5	1	1	0	0	1	1	1	0	1	1	1	1	0	0	1	0	1	1	1	0	1	0	1	1	1	0	1	0	0	0	1	0	0
12	18847712	rs111737828	12_18847712_C_T_b37	C	T	0.014377	0.001	0.0231	0.0358	0.0194	0	ENSG00000052126	PLEKHA5	1	1	0	0	1	1	1	0	1	1	1	1	0	0	1	0	1	1	1	0	1	0	1	1	1	0	1	0	0	0	1	0	0
14	89670225	rs77796407	14_89670225_C_T_b37	C	T	0.0125799	0	0.0173	0.0308	0.0153	0.0038	ENSG00000053254	FOXN3	1	1	0	1	1	0	1	0	0	1	1	1	1	1	1	0	0	1	1	0	1	1	1	0	1	1	1	1	1	1	1	1	0
14	89667073	rs112191697	14_89667073_A_T_b37	A	T	0.0141773	0	0.0202	0.0338	0.0184	0.0038	ENSG00000053254	FOXN3	1	1	0	1	1	0	1	0	0	1	1	1	1	1	1	0	0	1	1	0	1	1	1	0	1	1	1	1	1	1	1	1	0
14	89674095	rs79340952	14_89674095_T_C_b37	T	C	0.0127796	0	0.0173	0.0308	0.0164	0.0038	ENSG00000053254	FOXN3	1	1	0	1	1	0	1	0	0	1	1	1	1	1	1	0	0	1	1	0	1	1	1	0	1	1	1	1	1	1	1	1	0
14	89669098	rs75491530	14_89669098_C_T_b37	C	T	0.0139776	0	0.0202	0.0328	0.0184	0.0038	ENSG00000053254	FOXN3	1	1	0	1	1	0	1	0	0	1	1	1	1	1	1	0	0	1	1	0	1	1	1	0	1	1	1	1	1	1	1	1	0
2	160568988	rs1972709	2_160568988_G_A_b37	G	A	0.0393371	0.0238	0.049	0.0875	0.047	0.0038	ENSG00000054219	LY75	1	1	0	1	1	0	1	0	1	1	0	0	0	0	0	0	0	0	0	0	0	0	0	0	0	0	0	0	0	1	0	0	0
1	210524981	rs58469250	1_210524981_G_C_b37	G	C	0.14996	0.2748	0.2637	0.1213	0.1605	0.0091	ENSG00000054392	HHAT	1	1	0	0	1	0	1	0	0	1	0	0	0	0	1	0	0	0	0	0	1	0	1	1	1	0	1	0	0	1	1	1	0
1	210607308	rs3765853	1_210607308_C_T_b37	C	T	0.133187	0.2212	0.1311	0.1392	0.2065	0.0083	ENSG00000054392	HHAT	1	1	0	0	1	0	1	0	0	1	0	0	0	0	1	0	0	0	0	0	1	0	1	1	1	0	1	0	0	1	1	1	0
1	210472053	rs12040684	1_210472053_C_T_b37	C	T	0.227436	0.5645	0.3429	0.1302	0.1943	0.0083	ENSG00000054392	HHAT	1	1	0	0	1	0	1	0	0	1	0	0	0	0	1	0	0	0	0	0	1	0	1	1	1	0	1	0	0	1	1	1	0
1	210524992	rs58960429	1_210524992_C_G_b37	C	G	0.14996	0.2748	0.2637	0.1213	0.1605	0.0091	ENSG00000054392	HHAT	1	1	0	0	1	0	1	0	0	1	0	0	0	0	1	0	0	0	0	0	1	0	1	1	1	0	1	0	0	1	1	1	0
1	210528535	rs10863822	1_210528535_C_G_b37	C	G	0.15016	0.2758	0.2637	0.1213	0.1605	0.0091	ENSG00000054392	HHAT	1	1	0	0	1	0	1	0	0	1	0	0	0	0	1	0	0	0	0	0	1	0	1	1	1	0	1	0	0	1	1	1	0
1	210475701	rs12034871	1_210475701_T_C_b37	T	C	0.227636	0.5645	0.3444	0.1302	0.1943	0.0083	ENSG00000054392	HHAT	1	1	0	0	1	0	1	0	0	1	0	0	0	0	1	0	0	0	0	0	1	0	1	1	1	0	1	0	0	1	1	1	0
1	210532056	rs3765878	1_210532056_C_T_b37	C	T	0.137979	0.2778	0.1787	0.1183	0.1595	0.0091	ENSG00000054392	HHAT	1	1	0	0	1	0	1	0	0	1	0	0	0	0	1	0	0	0	0	0	1	0	1	1	1	0	1	0	0	1	1	1	0
1	210494063	rs78917122	1_210494063_A_C_b37	A	C	0.152756	0.253	0.304	0.1213	0.1687	0.0091	ENSG00000054392	HHAT	1	1	0	0	1	0	1	0	0	1	0	0	0	0	1	0	0	0	0	0	1	0	1	1	1	0	1	0	0	1	1	1	0
1	210466886	rs12030512	1_210466886_A_G_b37	A	G	0.228435	0.5645	0.3487	0.1302	0.1953	0.0083	ENSG00000054392	HHAT	1	1	0	0	1	0	1	0	0	1	0	0	0	0	1	0	0	0	0	0	1	0	1	1	1	0	1	0	0	1	1	1	0
1	210613971	rs3765848	1_210613971_T_G_b37	T	G	0.132588	0.2232	0.1297	0.1332	0.2086	0.0083	ENSG00000054392	HHAT	1	1	0	0	1	0	1	0	0	1	0	0	0	0	1	0	0	0	0	0	1	0	1	1	1	0	1	0	0	1	1	1	0
1	210536979	rs12134251	1_210536979_G_A_b37	G	A	0.140375	0.2728	0.1772	0.1213	0.1748	0.0091	ENSG00000054392	HHAT	1	1	0	0	1	0	1	0	0	1	0	0	0	0	1	0	0	0	0	0	1	0	1	1	1	0	1	0	0	1	1	1	0
1	10344122	rs79611886	1_10344122_A_C_b37	A	C	0.00658946	0	0.0101	0.0229	0.0031	0	ENSG00000054523	KIF1B	1	1	0	1	0	0	1	0	1	1	0	0	0	0	0	0	0	0	0	0	0	1	1	0	1	0	1	0	0	1	1	0	0
1	10276041	rs77003144	1_10276041_T_C_b37	T	C	0.00638978	0	0.0101	0.0219	0.0031	0	ENSG00000054523	KIF1B	1	1	0	1	0	0	1	0	1	1	0	0	0	0	0	0	0	0	0	0	0	1	1	0	1	0	1	0	0	1	1	0	0
1	10201235	rs78278070	1_10201235_C_T_b37	C	T	0.0061901	0	0.0101	0.0219	0.002	0	ENSG00000054523	KIF1B	1	1	0	1	0	0	1	0	1	1	0	0	0	0	0	0	0	0	0	0	0	1	1	0	1	0	1	0	0	1	1	0	0
1	10352228	rs76694630	1_10352228_T_C_b37	T	C	0.00658946	0	0.0101	0.0229	0.0031	0	ENSG00000054523	KIF1B	1	1	0	1	0	0	1	0	1	1	0	0	0	0	0	0	0	0	0	0	0	1	1	0	1	0	1	0	0	1	1	0	0
1	10302925	rs116189545	1_10302925_G_A_b37	G	A	0.00658946	0	0.0101	0.0229	0.0031	0	ENSG00000054523	KIF1B	1	1	0	1	0	0	1	0	1	1	0	0	0	0	0	0	0	0	0	0	0	1	1	0	1	0	1	0	0	1	1	0	0
1	10282431	rs115991455	1_10282431_G_A_b37	G	A	0.00638978	0	0.0101	0.0219	0.0031	0	ENSG00000054523	KIF1B	1	1	0	1	0	0	1	0	1	1	0	0	0	0	0	0	0	0	0	0	0	1	1	0	1	0	1	0	0	1	1	0	0
1	10334622	rs115905919	1_10334622_A_G_b37	A	G	0.00658946	0	0.0101	0.0229	0.0031	0	ENSG00000054523	KIF1B	1	1	0	1	0	0	1	0	1	1	0	0	0	0	0	0	0	0	0	0	0	1	1	0	1	0	1	0	0	1	1	0	0
1	10352758	rs77234721	1_10352758_T_G_b37	T	G	0.00658946	0	0.0101	0.0229	0.0031	0	ENSG00000054523	KIF1B	1	1	0	1	0	0	1	0	1	1	0	0	0	0	0	0	0	0	0	0	0	1	1	0	1	0	1	0	0	1	1	0	0
1	10208340	rs114572380	1_10208340_A_G_b37	A	G	0.0061901	0	0.0101	0.0219	0.002	0	ENSG00000054523	KIF1B	1	1	0	1	0	0	1	0	1	1	0	0	0	0	0	0	0	0	0	0	0	1	1	0	1	0	1	0	0	1	1	0	0
1	10281743	rs114633185	1_10281743_A_G_b37	A	G	0.00638978	0	0.0101	0.0219	0.0031	0	ENSG00000054523	KIF1B	1	1	0	1	0	0	1	0	1	1	0	0	0	0	0	0	0	0	0	0	0	1	1	0	1	0	1	0	0	1	1	0	0
1	10201909	rs77797389	1_10201909_A_G_b37	A	G	0.0061901	0	0.0101	0.0219	0.002	0	ENSG00000054523	KIF1B	1	1	0	1	0	0	1	0	1	1	0	0	0	0	0	0	0	0	0	0	0	1	1	0	1	0	1	0	0	1	1	0	0
1	10306053	rs116111598	1_10306053_A_T_b37	A	T	0.00638978	0	0.0101	0.0229	0.002	0	ENSG00000054523	KIF1B	1	1	0	1	0	0	1	0	1	1	0	0	0	0	0	0	0	0	0	0	0	1	1	0	1	0	1	0	0	1	1	0	0
1	10268729	rs76023617	1_10268729_A_G_b37	A	G	0.00638978	0	0.0101	0.0219	0.0031	0	ENSG00000054523	KIF1B	1	1	0	1	0	0	1	0	1	1	0	0	0	0	0	0	0	0	0	0	0	1	1	0	1	0	1	0	0	1	1	0	0
1	10219311	rs79817253	1_10219311_C_A_b37	C	A	0.0061901	0	0.0101	0.0219	0.002	0	ENSG00000054523	KIF1B	1	1	0	1	0	0	1	0	1	1	0	0	0	0	0	0	0	0	0	0	0	1	1	0	1	0	1	0	0	1	1	0	0
1	10161300	rs41280792	1_10161300_A_G_b37	A	G	0.0061901	0	0.0101	0.0219	0.002	0	ENSG00000054523	KIF1B	1	1	0	1	0	0	1	0	1	1	0	0	0	0	0	0	0	0	0	0	0	1	1	0	1	0	1	0	0	1	1	0	0
1	10211822	rs78193965	1_10211822_T_G_b37	T	G	0.0061901	0	0.0101	0.0219	0.002	0	ENSG00000054523	KIF1B	1	1	0	1	0	0	1	0	1	1	0	0	0	0	0	0	0	0	0	0	0	1	1	0	1	0	1	0	0	1	1	0	0
1	10302506	rs79143994	1_10302506_G_A_b37	G	A	0.00658946	0	0.0101	0.0229	0.0031	0	ENSG00000054523	KIF1B	1	1	0	1	0	0	1	0	1	1	0	0	0	0	0	0	0	0	0	0	0	1	1	0	1	0	1	0	0	1	1	0	0
1	10264437	rs114394771	1_10264437_A_G_b37	A	G	0.00599042	0	0.0101	0.0199	0.0031	0	ENSG00000054523	KIF1B	1	1	0	1	0	0	1	0	1	1	0	0	0	0	0	0	0	0	0	0	0	1	1	0	1	0	1	0	0	1	1	0	0
1	10211351	rs41280806	1_10211351_G_A_b37	G	A	0.0061901	0	0.0101	0.0219	0.002	0	ENSG00000054523	KIF1B	1	1	0	1	0	0	1	0	1	1	0	0	0	0	0	0	0	0	0	0	0	1	1	0	1	0	1	0	0	1	1	0	0
1	10206620	rs141368455	1_10206620_T_C_b37	T	C	0.0061901	0	0.0101	0.0219	0.002	0	ENSG00000054523	KIF1B	1	1	0	1	0	0	1	0	1	1	0	0	0	0	0	0	0	0	0	0	0	1	1	0	1	0	1	0	0	1	1	0	0
1	10346965	rs74914120	1_10346965_C_T_b37	C	T	0.00658946	0	0.0101	0.0229	0.0031	0	ENSG00000054523	KIF1B	1	1	0	1	0	0	1	0	1	1	0	0	0	0	0	0	0	0	0	0	0	1	1	0	1	0	1	0	0	1	1	0	0
1	10334544	rs115415660	1_10334544_C_T_b37	C	T	0.00658946	0	0.0101	0.0229	0.0031	0	ENSG00000054523	KIF1B	1	1	0	1	0	0	1	0	1	1	0	0	0	0	0	0	0	0	0	0	0	1	1	0	1	0	1	0	0	1	1	0	0
1	10199628	rs76799377	1_10199628_A_T_b37	A	T	0.0061901	0	0.0101	0.0219	0.002	0	ENSG00000054523	KIF1B	1	1	0	1	0	0	1	0	1	1	0	0	0	0	0	0	0	0	0	0	0	1	1	0	1	0	1	0	0	1	1	0	0
1	10304255	rs74919097	1_10304255_A_G_b37	A	G	0.00678914	0	0.0101	0.0239	0.0031	0	ENSG00000054523	KIF1B	1	1	0	1	0	0	1	0	1	1	0	0	0	0	0	0	0	0	0	0	0	1	1	0	1	0	1	0	0	1	1	0	0
1	10306354	rs75138368	1_10306354_A_G_b37	A	G	0.00658946	0	0.0101	0.0229	0.0031	0	ENSG00000054523	KIF1B	1	1	0	1	0	0	1	0	1	1	0	0	0	0	0	0	0	0	0	0	0	1	1	0	1	0	1	0	0	1	1	0	0
1	10273615	rs114319100	1_10273615_A_T_b37	A	T	0.00638978	0	0.0101	0.0219	0.0031	0	ENSG00000054523	KIF1B	1	1	0	1	0	0	1	0	1	1	0	0	0	0	0	0	0	0	0	0	0	1	1	0	1	0	1	0	0	1	1	0	0
1	10262930	rs114584823	1_10262930_A_G_b37	A	G	0.00599042	0	0.0101	0.0199	0.0031	0	ENSG00000054523	KIF1B	1	1	0	1	0	0	1	0	1	1	0	0	0	0	0	0	0	0	0	0	0	1	1	0	1	0	1	0	0	1	1	0	0
1	10282264	rs115557811	1_10282264_C_T_b37	C	T	0.00638978	0	0.0101	0.0219	0.0031	0	ENSG00000054523	KIF1B	1	1	0	1	0	0	1	0	1	1	0	0	0	0	0	0	0	0	0	0	0	1	1	0	1	0	1	0	0	1	1	0	0
1	9976862	rs74966324	1_9976862_A_T_b37	A	T	0.00638978	0	0.0144	0.0209	0.001	0	ENSG00000054523	KIF1B	1	1	0	1	0	0	1	0	1	1	0	0	0	0	0	0	0	0	0	0	0	1	1	0	1	0	1	0	0	1	1	0	0
1	10346065	rs80024758	1_10346065_C_T_b37	C	T	0.00658946	0	0.0101	0.0229	0.0031	0	ENSG00000054523	KIF1B	1	1	0	1	0	0	1	0	1	1	0	0	0	0	0	0	0	0	0	0	0	1	1	0	1	0	1	0	0	1	1	0	0
1	10323556	rs75378404	1_10323556_T_C_b37	T	C	0.00658946	0	0.0101	0.0229	0.0031	0	ENSG00000054523	KIF1B	1	1	0	1	0	0	1	0	1	1	0	0	0	0	0	0	0	0	0	0	0	1	1	0	1	0	1	0	0	1	1	0	0
1	10333916	rs78200541	1_10333916_A_G_b37	A	G	0.00658946	0	0.0101	0.0229	0.0031	0	ENSG00000054523	KIF1B	1	1	0	1	0	0	1	0	1	1	0	0	0	0	0	0	0	0	0	0	0	1	1	0	1	0	1	0	0	1	1	0	0
1	10324361	rs115614727	1_10324361_G_T_b37	G	T	0.00658946	0	0.0101	0.0229	0.0031	0	ENSG00000054523	KIF1B	1	1	0	1	0	0	1	0	1	1	0	0	0	0	0	0	0	0	0	0	0	1	1	0	1	0	1	0	0	1	1	0	0
1	10281755	rs75292355	1_10281755_A_G_b37	A	G	0.00638978	0	0.0101	0.0219	0.0031	0	ENSG00000054523	KIF1B	1	1	0	1	0	0	1	0	1	1	0	0	0	0	0	0	0	0	0	0	0	1	1	0	1	0	1	0	0	1	1	0	0
1	10198932	rs557970965	1_10198932_T_C_b37	T	C	0.0061901	0	0.0101	0.0219	0.002	0	ENSG00000054523	KIF1B	1	1	0	1	0	0	1	0	1	1	0	0	0	0	0	0	0	0	0	0	0	1	1	0	1	0	1	0	0	1	1	0	0
1	10307795	rs116815807	1_10307795_G_A_b37	G	A	0.00658946	0	0.0101	0.0229	0.0031	0	ENSG00000054523	KIF1B	1	1	0	1	0	0	1	0	1	1	0	0	0	0	0	0	0	0	0	0	0	1	1	0	1	0	1	0	0	1	1	0	0
1	10211737	rs116021221	1_10211737_G_A_b37	G	A	0.0061901	0	0.0101	0.0219	0.002	0	ENSG00000054523	KIF1B	1	1	0	1	0	0	1	0	1	1	0	0	0	0	0	0	0	0	0	0	0	1	1	0	1	0	1	0	0	1	1	0	0
1	10314057	rs75447042	1_10314057_C_G_b37	C	G	0.00658946	0	0.0101	0.0229	0.0031	0	ENSG00000054523	KIF1B	1	1	0	1	0	0	1	0	1	1	0	0	0	0	0	0	0	0	0	0	0	1	1	0	1	0	1	0	0	1	1	0	0
1	10354979	rs115417899	1_10354979_G_T_b37	G	T	0.00658946	0	0.0101	0.0229	0.0031	0	ENSG00000054523	KIF1B	1	1	0	1	0	0	1	0	1	1	0	0	0	0	0	0	0	0	0	0	0	1	1	0	1	0	1	0	0	1	1	0	0
1	10294774	rs114189674	1_10294774_G_A_b37	G	A	0.00658946	0	0.0101	0.0229	0.0031	0	ENSG00000054523	KIF1B	1	1	0	1	0	0	1	0	1	1	0	0	0	0	0	0	0	0	0	0	0	1	1	0	1	0	1	0	0	1	1	0	0
1	10372585	rs76393961	1_10372585_G_A_b37	G	A	0.00658946	0	0.0101	0.0229	0.0031	0	ENSG00000054523	KIF1B	1	1	0	1	0	0	1	0	1	1	0	0	0	0	0	0	0	0	0	0	0	1	1	0	1	0	1	0	0	1	1	0	0
1	10237187	rs114168698	1_10237187_T_C_b37	T	C	0.00638978	0	0.0101	0.0219	0.0031	0	ENSG00000054523	KIF1B	1	1	0	1	0	0	1	0	1	1	0	0	0	0	0	0	0	0	0	0	0	1	1	0	1	0	1	0	0	1	1	0	0
1	10270164	rs116787047	1_10270164_T_G_b37	T	G	0.00638978	0	0.0101	0.0219	0.0031	0	ENSG00000054523	KIF1B	1	1	0	1	0	0	1	0	1	1	0	0	0	0	0	0	0	0	0	0	0	1	1	0	1	0	1	0	0	1	1	0	0
1	10399359	rs78103969	1_10399359_G_A_b37	G	A	0.00698882	0	0.0101	0.0249	0.0031	0	ENSG00000054523	KIF1B	1	1	0	1	0	0	1	0	1	1	0	0	0	0	0	0	0	0	0	0	0	1	1	0	1	0	1	0	0	1	1	0	0
1	10345067	rs115940622	1_10345067_A_G_b37	A	G	0.00658946	0	0.0101	0.0229	0.0031	0	ENSG00000054523	KIF1B	1	1	0	1	0	0	1	0	1	1	0	0	0	0	0	0	0	0	0	0	0	1	1	0	1	0	1	0	0	1	1	0	0
1	10273135	rs114604064	1_10273135_A_G_b37	A	G	0.00638978	0	0.0101	0.0219	0.0031	0	ENSG00000054523	KIF1B	1	1	0	1	0	0	1	0	1	1	0	0	0	0	0	0	0	0	0	0	0	1	1	0	1	0	1	0	0	1	1	0	0
1	10203691	rs114892867	1_10203691_C_T_b37	C	T	0.0061901	0	0.0101	0.0219	0.002	0	ENSG00000054523	KIF1B	1	1	0	1	0	0	1	0	1	1	0	0	0	0	0	0	0	0	0	0	0	1	1	0	1	0	1	0	0	1	1	0	0
1	10383227	rs77370331	1_10383227_T_C_b37	T	C	0.00698882	0	0.0101	0.0249	0.0031	0	ENSG00000054523	KIF1B	1	1	0	1	0	0	1	0	1	1	0	0	0	0	0	0	0	0	0	0	0	1	1	0	1	0	1	0	0	1	1	0	0
1	10187306	rs116601933	1_10187306_G_A_b37	G	A	0.0061901	0	0.0101	0.0219	0.002	0	ENSG00000054523	KIF1B	1	1	0	1	0	0	1	0	1	1	0	0	0	0	0	0	0	0	0	0	0	1	1	0	1	0	1	0	0	1	1	0	0
1	10397808	rs115347099	1_10397808_A_G_b37	A	G	0.00698882	0	0.0101	0.0249	0.0031	0	ENSG00000054523	KIF1B	1	1	0	1	0	0	1	0	1	1	0	0	0	0	0	0	0	0	0	0	0	1	1	0	1	0	1	0	0	1	1	0	0
1	10260923	rs74688226	1_10260923_C_T_b37	C	T	0.00599042	0	0.0101	0.0199	0.0031	0	ENSG00000054523	KIF1B	1	1	0	1	0	0	1	0	1	1	0	0	0	0	0	0	0	0	0	0	0	1	1	0	1	0	1	0	0	1	1	0	0
1	10328980	rs114572336	1_10328980_A_G_b37	A	G	0.00658946	0	0.0101	0.0229	0.0031	0	ENSG00000054523	KIF1B	1	1	0	1	0	0	1	0	1	1	0	0	0	0	0	0	0	0	0	0	0	1	1	0	1	0	1	0	0	1	1	0	0
1	10363664	rs41274458	1_10363664_G_T_b37	G	T	0.00658946	0	0.0101	0.0229	0.0031	0	ENSG00000054523	KIF1B	1	1	0	1	0	0	1	0	1	1	0	0	0	0	0	0	0	0	0	0	0	1	1	0	1	0	1	0	0	1	1	0	0
1	10357868	rs115643548	1_10357868_G_A_b37	G	A	0.00658946	0	0.0101	0.0229	0.0031	0	ENSG00000054523	KIF1B	1	1	0	1	0	0	1	0	1	1	0	0	0	0	0	0	0	0	0	0	0	1	1	0	1	0	1	0	0	1	1	0	0
1	10399172	rs115962833	1_10399172_C_A_b37	C	A	0.00698882	0	0.0101	0.0249	0.0031	0	ENSG00000054523	KIF1B	1	1	0	1	0	0	1	0	1	1	0	0	0	0	0	0	0	0	0	0	0	1	1	0	1	0	1	0	0	1	1	0	0
1	10306420	rs75515757	1_10306420_T_C_b37	T	C	0.00638978	0	0.0101	0.0229	0.002	0	ENSG00000054523	KIF1B	1	1	0	1	0	0	1	0	1	1	0	0	0	0	0	0	0	0	0	0	0	1	1	0	1	0	1	0	0	1	1	0	0
1	10410027	rs116685992	1_10410027_C_A_b37	C	A	0.00698882	0	0.0101	0.0249	0.0031	0	ENSG00000054523	KIF1B	1	1	0	1	0	0	1	0	1	1	0	0	0	0	0	0	0	0	0	0	0	1	1	0	1	0	1	0	0	1	1	0	0
1	10392030	rs190124821	1_10392030_C_T_b37	C	T	0.00698882	0	0.0101	0.0249	0.0031	0	ENSG00000054523	KIF1B	1	1	0	1	0	0	1	0	1	1	0	0	0	0	0	0	0	0	0	0	0	1	1	0	1	0	1	0	0	1	1	0	0
1	10207195	rs78038419	1_10207195_C_A_b37	C	A	0.0061901	0	0.0101	0.0219	0.002	0	ENSG00000054523	KIF1B	1	1	0	1	0	0	1	0	1	1	0	0	0	0	0	0	0	0	0	0	0	1	1	0	1	0	1	0	0	1	1	0	0
1	10292695	rs116588123	1_10292695_A_G_b37	A	G	0.00678914	0	0.0101	0.0229	0.0041	0	ENSG00000054523	KIF1B	1	1	0	1	0	0	1	0	1	1	0	0	0	0	0	0	0	0	0	0	0	1	1	0	1	0	1	0	0	1	1	0	0
1	10322773	rs115387017	1_10322773_C_T_b37	C	T	0.00658946	0	0.0101	0.0229	0.0031	0	ENSG00000054523	KIF1B	1	1	0	1	0	0	1	0	1	1	0	0	0	0	0	0	0	0	0	0	0	1	1	0	1	0	1	0	0	1	1	0	0
1	10219264	rs115659120	1_10219264_A_G_b37	A	G	0.0061901	0	0.0101	0.0219	0.002	0	ENSG00000054523	KIF1B	1	1	0	1	0	0	1	0	1	1	0	0	0	0	0	0	0	0	0	0	0	1	1	0	1	0	1	0	0	1	1	0	0
1	10264219	rs76259786	1_10264219_A_C_b37	A	C	0.00599042	0	0.0101	0.0199	0.0031	0	ENSG00000054523	KIF1B	1	1	0	1	0	0	1	0	1	1	0	0	0	0	0	0	0	0	0	0	0	1	1	0	1	0	1	0	0	1	1	0	0
1	10213167	rs75471522	1_10213167_T_G_b37	T	G	0.0061901	0	0.0101	0.0219	0.002	0	ENSG00000054523	KIF1B	1	1	0	1	0	0	1	0	1	1	0	0	0	0	0	0	0	0	0	0	0	1	1	0	1	0	1	0	0	1	1	0	0
1	10361002	rs145038816	1_10361002_A_G_b37	A	G	0.00658946	0	0.0101	0.0229	0.0031	0	ENSG00000054523	KIF1B	1	1	0	1	0	0	1	0	1	1	0	0	0	0	0	0	0	0	0	0	0	1	1	0	1	0	1	0	0	1	1	0	0
1	10358344	rs116187888	1_10358344_G_A_b37	G	A	0.00658946	0	0.0101	0.0229	0.0031	0	ENSG00000054523	KIF1B	1	1	0	1	0	0	1	0	1	1	0	0	0	0	0	0	0	0	0	0	0	1	1	0	1	0	1	0	0	1	1	0	0
1	10261461	rs115330918	1_10261461_G_C_b37	G	C	0.00599042	0	0.0101	0.0199	0.0031	0	ENSG00000054523	KIF1B	1	1	0	1	0	0	1	0	1	1	0	0	0	0	0	0	0	0	0	0	0	1	1	0	1	0	1	0	0	1	1	0	0
1	10481439	rs114402271	1_10481439_C_T_b37	C	T	0.00738818	0	0.0115	0.0258	0.0031	0	ENSG00000054523	KIF1B	1	1	0	1	0	0	1	0	1	1	0	0	0	0	0	0	0	0	0	0	0	1	1	0	1	0	1	0	0	1	1	0	0
1	10202181	rs140758516	1_10202181_G_T_b37	G	T	0.0061901	0	0.0101	0.0219	0.002	0	ENSG00000054523	KIF1B	1	1	0	1	0	0	1	0	1	1	0	0	0	0	0	0	0	0	0	0	0	1	1	0	1	0	1	0	0	1	1	0	0
1	10330504	rs116344683	1_10330504_G_A_b37	G	A	0.00658946	0	0.0101	0.0229	0.0031	0	ENSG00000054523	KIF1B	1	1	0	1	0	0	1	0	1	1	0	0	0	0	0	0	0	0	0	0	0	1	1	0	1	0	1	0	0	1	1	0	0
1	10269688	rs77659689	1_10269688_T_C_b37	T	C	0.00638978	0	0.0101	0.0219	0.0031	0	ENSG00000054523	KIF1B	1	1	0	1	0	0	1	0	1	1	0	0	0	0	0	0	0	0	0	0	0	1	1	0	1	0	1	0	0	1	1	0	0
1	10228074	rs114212496	1_10228074_G_A_b37	G	A	0.00638978	0	0.0101	0.0219	0.0031	0	ENSG00000054523	KIF1B	1	1	0	1	0	0	1	0	1	1	0	0	0	0	0	0	0	0	0	0	0	1	1	0	1	0	1	0	0	1	1	0	0
1	10270402	rs116570550	1_10270402_G_A_b37	G	A	0.00638978	0	0.0101	0.0219	0.0031	0	ENSG00000054523	KIF1B	1	1	0	1	0	0	1	0	1	1	0	0	0	0	0	0	0	0	0	0	0	1	1	0	1	0	1	0	0	1	1	0	0
1	10310924	rs115995079	1_10310924_C_T_b37	C	T	0.00658946	0	0.0101	0.0229	0.0031	0	ENSG00000054523	KIF1B	1	1	0	1	0	0	1	0	1	1	0	0	0	0	0	0	0	0	0	0	0	1	1	0	1	0	1	0	0	1	1	0	0
1	10318044	rs79100254	1_10318044_C_A_b37	C	A	0.00658946	0	0.0101	0.0229	0.0031	0	ENSG00000054523	KIF1B	1	1	0	1	0	0	1	0	1	1	0	0	0	0	0	0	0	0	0	0	0	1	1	0	1	0	1	0	0	1	1	0	0
1	10296029	rs115045177	1_10296029_C_G_b37	C	G	0.00658946	0	0.0101	0.0229	0.0031	0	ENSG00000054523	KIF1B	1	1	0	1	0	0	1	0	1	1	0	0	0	0	0	0	0	0	0	0	0	1	1	0	1	0	1	0	0	1	1	0	0
1	10271628	rs79794661	1_10271628_G_C_b37	G	C	0.00638978	0	0.0101	0.0219	0.0031	0	ENSG00000054523	KIF1B	1	1	0	1	0	0	1	0	1	1	0	0	0	0	0	0	0	0	0	0	0	1	1	0	1	0	1	0	0	1	1	0	0
1	10198767	rs74946358	1_10198767_C_A_b37	C	A	0.0061901	0	0.0101	0.0219	0.002	0	ENSG00000054523	KIF1B	1	1	0	1	0	0	1	0	1	1	0	0	0	0	0	0	0	0	0	0	0	1	1	0	1	0	1	0	0	1	1	0	0
1	10162013	rs78539482	1_10162013_A_G_b37	A	G	0.0061901	0	0.0101	0.0219	0.002	0	ENSG00000054523	KIF1B	1	1	0	1	0	0	1	0	1	1	0	0	0	0	0	0	0	0	0	0	0	1	1	0	1	0	1	0	0	1	1	0	0
1	10408293	rs115190394	1_10408293_G_A_b37	G	A	0.00698882	0	0.0101	0.0249	0.0031	0	ENSG00000054523	KIF1B	1	1	0	1	0	0	1	0	1	1	0	0	0	0	0	0	0	0	0	0	0	1	1	0	1	0	1	0	0	1	1	0	0
1	10408308	rs114125831	1_10408308_G_A_b37	G	A	0.00698882	0	0.0101	0.0249	0.0031	0	ENSG00000054523	KIF1B	1	1	0	1	0	0	1	0	1	1	0	0	0	0	0	0	0	0	0	0	0	1	1	0	1	0	1	0	0	1	1	0	0
1	10270391	rs183620260	1_10270391_A_C_b37	A	C	0.00638978	0	0.0101	0.0219	0.0031	0	ENSG00000054523	KIF1B	1	1	0	1	0	0	1	0	1	1	0	0	0	0	0	0	0	0	0	0	0	1	1	0	1	0	1	0	0	1	1	0	0
1	10260835	rs115868376	1_10260835_G_A_b37	G	A	0.00599042	0	0.0101	0.0199	0.0031	0	ENSG00000054523	KIF1B	1	1	0	1	0	0	1	0	1	1	0	0	0	0	0	0	0	0	0	0	0	1	1	0	1	0	1	0	0	1	1	0	0
1	10188569	rs538322790	1_10188569_T_G_b37	T	G	0.0061901	0	0.0101	0.0219	0.002	0	ENSG00000054523	KIF1B	1	1	0	1	0	0	1	0	1	1	0	0	0	0	0	0	0	0	0	0	0	1	1	0	1	0	1	0	0	1	1	0	0
1	10269743	rs78535522	1_10269743_G_A_b37	G	A	0.00638978	0	0.0101	0.0219	0.0031	0	ENSG00000054523	KIF1B	1	1	0	1	0	0	1	0	1	1	0	0	0	0	0	0	0	0	0	0	0	1	1	0	1	0	1	0	0	1	1	0	0
1	10212001	rs79653521	1_10212001_G_A_b37	G	A	0.0061901	0	0.0101	0.0219	0.002	0	ENSG00000054523	KIF1B	1	1	0	1	0	0	1	0	1	1	0	0	0	0	0	0	0	0	0	0	0	1	1	0	1	0	1	0	0	1	1	0	0
1	10213085	rs78708465	1_10213085_G_A_b37	G	A	0.00638978	0	0.0101	0.0219	0.0031	0	ENSG00000054523	KIF1B	1	1	0	1	0	0	1	0	1	1	0	0	0	0	0	0	0	0	0	0	0	1	1	0	1	0	1	0	0	1	1	0	0
1	10221136	rs114631287	1_10221136_G_C_b37	G	C	0.0061901	0	0.0101	0.0219	0.002	0	ENSG00000054523	KIF1B	1	1	0	1	0	0	1	0	1	1	0	0	0	0	0	0	0	0	0	0	0	1	1	0	1	0	1	0	0	1	1	0	0
1	10218472	rs114291761	1_10218472_T_C_b37	T	C	0.0061901	0	0.0101	0.0219	0.002	0	ENSG00000054523	KIF1B	1	1	0	1	0	0	1	0	1	1	0	0	0	0	0	0	0	0	0	0	0	1	1	0	1	0	1	0	0	1	1	0	0
1	10272175	rs116168538	1_10272175_T_C_b37	T	C	0.00638978	0	0.0101	0.0219	0.0031	0	ENSG00000054523	KIF1B	1	1	0	1	0	0	1	0	1	1	0	0	0	0	0	0	0	0	0	0	0	1	1	0	1	0	1	0	0	1	1	0	0
1	10318953	rs114481916	1_10318953_T_A_b37	T	A	0.00658946	0	0.0101	0.0229	0.0031	0	ENSG00000054523	KIF1B	1	1	0	1	0	0	1	0	1	1	0	0	0	0	0	0	0	0	0	0	0	1	1	0	1	0	1	0	0	1	1	0	0
1	10331951	rs76830615	1_10331951_T_C_b37	T	C	0.00658946	0	0.0101	0.0229	0.0031	0	ENSG00000054523	KIF1B	1	1	0	1	0	0	1	0	1	1	0	0	0	0	0	0	0	0	0	0	0	1	1	0	1	0	1	0	0	1	1	0	0
1	10370377	rs75914847	1_10370377_A_G_b37	A	G	0.00658946	0	0.0101	0.0229	0.0031	0	ENSG00000054523	KIF1B	1	1	0	1	0	0	1	0	1	1	0	0	0	0	0	0	0	0	0	0	0	1	1	0	1	0	1	0	0	1	1	0	0
1	10366286	rs115354754	1_10366286_A_C_b37	A	C	0.00658946	0	0.0101	0.0229	0.0031	0	ENSG00000054523	KIF1B	1	1	0	1	0	0	1	0	1	1	0	0	0	0	0	0	0	0	0	0	0	1	1	0	1	0	1	0	0	1	1	0	0
1	10417533	rs80249049	1_10417533_C_T_b37	C	T	0.00698882	0	0.0101	0.0249	0.0031	0	ENSG00000054523	KIF1B	1	1	0	1	0	0	1	0	1	1	0	0	0	0	0	0	0	0	0	0	0	1	1	0	1	0	1	0	0	1	1	0	0
1	10394285	rs75700558	1_10394285_G_A_b37	G	A	0.00698882	0	0.0101	0.0249	0.0031	0	ENSG00000054523	KIF1B	1	1	0	1	0	0	1	0	1	1	0	0	0	0	0	0	0	0	0	0	0	1	1	0	1	0	1	0	0	1	1	0	0
1	10358029	rs113999017	1_10358029_G_A_b37	G	A	0.00658946	0	0.0101	0.0229	0.0031	0	ENSG00000054523	KIF1B	1	1	0	1	0	0	1	0	1	1	0	0	0	0	0	0	0	0	0	0	0	1	1	0	1	0	1	0	0	1	1	0	0
1	10324374	rs116110070	1_10324374_C_T_b37	C	T	0.00678914	0	0.0101	0.0229	0.0041	0	ENSG00000054523	KIF1B	1	1	0	1	0	0	1	0	1	1	0	0	0	0	0	0	0	0	0	0	0	1	1	0	1	0	1	0	0	1	1	0	0
1	10356290	rs77669849	1_10356290_C_T_b37	C	T	0.00658946	0	0.0101	0.0229	0.0031	0	ENSG00000054523	KIF1B	1	1	0	1	0	0	1	0	1	1	0	0	0	0	0	0	0	0	0	0	0	1	1	0	1	0	1	0	0	1	1	0	0
1	10445456	rs78772333	1_10445456_G_A_b37	G	A	0.00698882	0	0.0101	0.0249	0.0031	0	ENSG00000054523	KIF1B	1	1	0	1	0	0	1	0	1	1	0	0	0	0	0	0	0	0	0	0	0	1	1	0	1	0	1	0	0	1	1	0	0
1	10401233	rs76900169	1_10401233_A_G_b37	A	G	0.00698882	0	0.0101	0.0249	0.0031	0	ENSG00000054523	KIF1B	1	1	0	1	0	0	1	0	1	1	0	0	0	0	0	0	0	0	0	0	0	1	1	0	1	0	1	0	0	1	1	0	0
1	10397049	rs74722876	1_10397049_A_G_b37	A	G	0.00698882	0	0.0101	0.0249	0.0031	0	ENSG00000054523	KIF1B	1	1	0	1	0	0	1	0	1	1	0	0	0	0	0	0	0	0	0	0	0	1	1	0	1	0	1	0	0	1	1	0	0
1	10445326	rs76645033	1_10445326_T_C_b37	T	C	0.00698882	0	0.0101	0.0249	0.0031	0	ENSG00000054523	KIF1B	1	1	0	1	0	0	1	0	1	1	0	0	0	0	0	0	0	0	0	0	0	1	1	0	1	0	1	0	0	1	1	0	0
1	10319279	rs76701236	1_10319279_C_A_b37	C	A	0.00658946	0	0.0101	0.0229	0.0031	0	ENSG00000054523	KIF1B	1	1	0	1	0	0	1	0	1	1	0	0	0	0	0	0	0	0	0	0	0	1	1	0	1	0	1	0	0	1	1	0	0
1	10459402	rs563200923	1_10459402_G_A_b37	G	A	0.00698882	0	0.0101	0.0249	0.0031	0	ENSG00000054523	KIF1B	1	1	0	1	0	0	1	0	1	1	0	0	0	0	0	0	0	0	0	0	0	1	1	0	1	0	1	0	0	1	1	0	0
1	10368282	rs141229777	1_10368282_G_C_b37	G	C	0.00658946	0	0.0101	0.0229	0.0031	0	ENSG00000054523	KIF1B	1	1	0	1	0	0	1	0	1	1	0	0	0	0	0	0	0	0	0	0	0	1	1	0	1	0	1	0	0	1	1	0	0
1	10209042	rs75691022	1_10209042_A_G_b37	A	G	0.0061901	0	0.0101	0.0219	0.002	0	ENSG00000054523	KIF1B	1	1	0	1	0	0	1	0	1	1	0	0	0	0	0	0	0	0	0	0	0	1	1	0	1	0	1	0	0	1	1	0	0
1	10369620	rs116445641	1_10369620_C_G_b37	C	G	0.00658946	0	0.0101	0.0229	0.0031	0	ENSG00000054523	KIF1B	1	1	0	1	0	0	1	0	1	1	0	0	0	0	0	0	0	0	0	0	0	1	1	0	1	0	1	0	0	1	1	0	0
1	10372477	rs114627509	1_10372477_G_A_b37	G	A	0.00658946	0	0.0101	0.0229	0.0031	0	ENSG00000054523	KIF1B	1	1	0	1	0	0	1	0	1	1	0	0	0	0	0	0	0	0	0	0	0	1	1	0	1	0	1	0	0	1	1	0	0
1	10271958	rs115634793	1_10271958_C_G_b37	C	G	0.00638978	0	0.0101	0.0219	0.0031	0	ENSG00000054523	KIF1B	1	1	0	1	0	0	1	0	1	1	0	0	0	0	0	0	0	0	0	0	0	1	1	0	1	0	1	0	0	1	1	0	0
1	10364057	rs41274462	1_10364057_A_G_b37	A	G	0.00658946	0	0.0101	0.0229	0.0031	0	ENSG00000054523	KIF1B	1	1	0	1	0	0	1	0	1	1	0	0	0	0	0	0	0	0	0	0	0	1	1	0	1	0	1	0	0	1	1	0	0
1	10302273	rs76374577	1_10302273_T_C_b37	T	C	0.00658946	0	0.0101	0.0229	0.0031	0	ENSG00000054523	KIF1B	1	1	0	1	0	0	1	0	1	1	0	0	0	0	0	0	0	0	0	0	0	1	1	0	1	0	1	0	0	1	1	0	0
1	10367058	rs41274464	1_10367058_G_A_b37	G	A	0.00658946	0	0.0101	0.0229	0.0031	0	ENSG00000054523	KIF1B	1	1	0	1	0	0	1	0	1	1	0	0	0	0	0	0	0	0	0	0	0	1	1	0	1	0	1	0	0	1	1	0	0
1	10299496	rs115962318	1_10299496_T_G_b37	T	G	0.00658946	0	0.0101	0.0229	0.0031	0	ENSG00000054523	KIF1B	1	1	0	1	0	0	1	0	1	1	0	0	0	0	0	0	0	0	0	0	0	1	1	0	1	0	1	0	0	1	1	0	0
1	10457496	rs77173593	1_10457496_T_G_b37	T	G	0.00698882	0	0.0101	0.0249	0.0031	0	ENSG00000054523	KIF1B	1	1	0	1	0	0	1	0	1	1	0	0	0	0	0	0	0	0	0	0	0	1	1	0	1	0	1	0	0	1	1	0	0
1	10310884	rs115418607	1_10310884_G_T_b37	G	T	0.00658946	0	0.0101	0.0229	0.0031	0	ENSG00000054523	KIF1B	1	1	0	1	0	0	1	0	1	1	0	0	0	0	0	0	0	0	0	0	0	1	1	0	1	0	1	0	0	1	1	0	0
1	10361294	rs141639905	1_10361294_T_C_b37	T	C	0.00658946	0	0.0101	0.0229	0.0031	0	ENSG00000054523	KIF1B	1	1	0	1	0	0	1	0	1	1	0	0	0	0	0	0	0	0	0	0	0	1	1	0	1	0	1	0	0	1	1	0	0
1	10400642	rs75432511	1_10400642_T_C_b37	T	C	0.00698882	0	0.0101	0.0249	0.0031	0	ENSG00000054523	KIF1B	1	1	0	1	0	0	1	0	1	1	0	0	0	0	0	0	0	0	0	0	0	1	1	0	1	0	1	0	0	1	1	0	0
1	10433911	rs114624000	1_10433911_A_T_b37	A	T	0.00698882	0	0.0101	0.0249	0.0031	0	ENSG00000054523	KIF1B	1	1	0	1	0	0	1	0	1	1	0	0	0	0	0	0	0	0	0	0	0	1	1	0	1	0	1	0	0	1	1	0	0
14	88391083	rs75417884	14_88391083_G_A_b37	G	A	0.0259585	0.003	0.0893	0.0219	0.0409	0.0023	ENSG00000054983	GALC	1	1	0	1	1	1	1	0	0	1	0	0	0	0	0	0	0	1	0	0	0	0	0	1	0	0	0	0	0	0	0	1	0
2	37364962	rs4648191	2_37364962_A_G_b37	A	G	0.01877	0.001	0.013	0.0427	0.0419	0	ENSG00000055332	EIF2AK2	1	1	1	0	1	1	1	0	0	1	0	1	0	0	0	0	0	1	0	0	0	0	1	0	0	0	1	0	0	0	1	0	0
2	37373897	rs4648169	2_37373897_G_C_b37	G	C	0.01877	0.001	0.013	0.0427	0.0419	0	ENSG00000055332	EIF2AK2	1	1	1	0	1	1	1	0	0	1	0	1	0	0	0	0	0	1	0	0	0	0	1	0	0	0	1	0	0	0	1	0	0
2	37368567	rs4648175	2_37368567_C_A_b37	C	A	0.01877	0.001	0.013	0.0427	0.0419	0	ENSG00000055332	EIF2AK2	1	1	1	0	1	1	1	0	0	1	0	1	0	0	0	0	0	1	0	0	0	0	1	0	0	0	1	0	0	0	1	0	0
2	37337079	rs4648237	2_37337079_A_T_b37	A	T	0.0285543	0.001	0.0245	0.0557	0.0675	0.0023	ENSG00000055332	EIF2AK2	1	1	1	0	1	1	1	0	0	1	0	1	0	0	0	0	0	1	0	0	0	0	1	0	0	0	1	0	0	0	1	0	0
2	37345588	rs75794793	2_37345588_T_C_b37	T	C	0.023762	0.001	0.0245	0.0547	0.044	0.0023	ENSG00000055332	EIF2AK2	1	1	1	0	1	1	1	0	0	1	0	1	0	0	0	0	0	1	0	0	0	0	1	0	0	0	1	0	0	0	1	0	0
2	37373416	rs4648171	2_37373416_A_G_b37	A	G	0.01877	0.001	0.013	0.0427	0.0419	0	ENSG00000055332	EIF2AK2	1	1	1	0	1	1	1	0	0	1	0	1	0	0	0	0	0	1	0	0	0	0	1	0	0	0	1	0	0	0	1	0	0
2	37338314	rs6544054	2_37338314_C_T_b37	C	T	0.0239617	0.001	0.0245	0.0557	0.044	0.0023	ENSG00000055332	EIF2AK2	1	1	1	0	1	1	1	0	0	1	0	1	0	0	0	0	0	1	0	0	0	0	1	0	0	0	1	0	0	0	1	0	0
2	37353011	rs4648212	2_37353011_C_T_b37	C	T	0.0233626	0.001	0.0245	0.0547	0.0419	0.0023	ENSG00000055332	EIF2AK2	1	1	1	0	1	1	1	0	0	1	0	1	0	0	0	0	0	1	0	0	0	0	1	0	0	0	1	0	0	0	1	0	0
2	37369895	rs78137827	2_37369895_T_C_b37	T	C	0.01877	0.001	0.013	0.0427	0.0419	0	ENSG00000055332	EIF2AK2	1	1	1	0	1	1	1	0	0	1	0	1	0	0	0	0	0	1	0	0	0	0	1	0	0	0	1	0	0	0	1	0	0
2	37375540	rs4648156	2_37375540_G_T_b37	G	T	0.0201677	0.001	0.0159	0.0427	0.047	0	ENSG00000055332	EIF2AK2	1	1	1	0	1	1	1	0	0	1	0	1	0	0	0	0	0	1	0	0	0	0	1	0	0	0	1	0	0	0	1	0	0
2	37373819	rs4648170	2_37373819_T_C_b37	T	C	0.01877	0.001	0.013	0.0427	0.0419	0	ENSG00000055332	EIF2AK2	1	1	1	0	1	1	1	0	0	1	0	1	0	0	0	0	0	1	0	0	0	0	1	0	0	0	1	0	0	0	1	0	0
2	37339439	rs77781356	2_37339439_C_T_b37	C	T	0.0239617	0.001	0.0245	0.0557	0.044	0.0023	ENSG00000055332	EIF2AK2	1	1	1	0	1	1	1	0	0	1	0	1	0	0	0	0	0	1	0	0	0	0	1	0	0	0	1	0	0	0	1	0	0
2	37338369	rs6544055	2_37338369_T_C_b37	T	C	0.0239617	0.001	0.0245	0.0557	0.044	0.0023	ENSG00000055332	EIF2AK2	1	1	1	0	1	1	1	0	0	1	0	1	0	0	0	0	0	1	0	0	0	0	1	0	0	0	1	0	0	0	1	0	0
2	37374344	rs4648166	2_37374344_C_A_b37	C	A	0.0189696	0.001	0.0144	0.0427	0.0419	0	ENSG00000055332	EIF2AK2	1	1	1	0	1	1	1	0	0	1	0	1	0	0	0	0	0	1	0	0	0	0	1	0	0	0	1	0	0	0	1	0	0
2	37387697	rs76075486	2_37387697_G_A_b37	G	A	0.024361	0.001	0.0159	0.0427	0.0685	0	ENSG00000055332	EIF2AK2	1	1	1	0	1	1	1	0	0	1	0	1	0	0	0	0	0	1	0	0	0	0	1	0	0	0	1	0	0	0	1	0	0
3	52528000	rs6787493	3_52528000_T_C_b37	C	T	0.035343	0.0218	0.0648	0.0636	0.0419	0.00380000000000003	ENSG00000055955	ITIH4	1	1	0	1	1	1	1	0	0	1	0	0	0	0	0	0	0	0	0	0	0	0	0	0	0	0	0	0	0	0	0	0	0
3	52512318	rs2109559	3_52512318_A_G_b37	G	A	0.035343	0.0218	0.0648	0.0636	0.0419	0.00380000000000003	ENSG00000055955	ITIH4	1	1	0	1	1	1	1	0	0	1	0	0	0	0	0	0	0	0	0	0	0	0	0	0	0	0	0	0	0	0	0	0	0
3	52510697	rs7620015	3_52510697_G_A_b37	A	G	0.035543	0.0218	0.0648	0.0636	0.0429	0.00380000000000003	ENSG00000055955	ITIH4	1	1	0	1	1	1	1	0	0	1	0	0	0	0	0	0	0	0	0	0	0	0	0	0	0	0	0	0	0	0	0	0	0
3	52517206	rs728408	3_52517206_G_A_b37	A	G	0.035343	0.0218	0.0648	0.0636	0.0419	0.00380000000000003	ENSG00000055955	ITIH4	1	1	0	1	1	1	1	0	0	1	0	0	0	0	0	0	0	0	0	0	0	0	0	0	0	0	0	0	0	0	0	0	0
3	52528292	rs6445506	3_52528292_T_C_b37	C	T	0.035343	0.0218	0.0648	0.0636	0.0419	0.00380000000000003	ENSG00000055955	ITIH4	1	1	0	1	1	1	1	0	0	1	0	0	0	0	0	0	0	0	0	0	0	0	0	0	0	0	0	0	0	0	0	0	0
3	52509029	rs11721286	3_52509029_A_G_b37	G	A	0.035343	0.0218	0.0634	0.0636	0.0429	0.00380000000000003	ENSG00000055955	ITIH4	1	1	0	1	1	1	1	0	0	1	0	0	0	0	0	0	0	0	0	0	0	0	0	0	0	0	0	0	0	0	0	0	0
3	52509277	rs4687617	3_52509277_G_A_b37	A	G	0.035343	0.0218	0.0634	0.0636	0.0429	0.00380000000000003	ENSG00000055955	ITIH4	1	1	0	1	1	1	1	0	0	1	0	0	0	0	0	0	0	0	0	0	0	0	0	0	0	0	0	0	0	0	0	0	0
3	52831916	rs34352685	3_52831916_C_T_b37	C	T	0.0273562	0.0119	0.0029	0.004	0.1217	0	ENSG00000055955	ITIH4	1	1	0	1	1	1	1	0	0	1	0	0	0	0	0	0	0	0	0	0	0	0	0	0	0	0	0	0	0	0	0	0	0
5	31613509	rs250819	5_31613509_A_G_b37	G	A	0.100439	0.2688	0.1729	0.0258	0.0818	0.00449999999999995	ENSG00000056097	ZFR	0	1	0	1	1	0	1	0	1	1	1	0	0	0	0	0	0	0	1	0	0	0	0	0	1	0	0	0	0	0	1	0	0
5	31617947	rs250809	5_31617947_A_G_b37	G	A	0.09984	0.2669	0.1758	0.0258	0.0798	0.00380000000000003	ENSG00000056097	ZFR	0	1	0	1	1	0	1	0	1	1	1	0	0	0	0	0	0	0	1	0	0	0	0	0	1	0	0	0	0	0	1	0	0
6	111854785	rs9400482	6_111854785_T_A_b37	A	T	0.048722	0.001	0.0836	0.1392	0.0399	0.00449999999999995	ENSG00000056972	TRAF3IP2	0	1	0	0	0	0	1	0	1	1	0	0	0	0	0	0	0	0	0	0	1	0	1	0	1	0	1	0	0	1	0	0	0
1	179493835	rs72704468	1_179493835_T_C_b37	T	C	0.0215655	0	0.0389	0.0557	0.0204	0.0038	ENSG00000057252	SOAT1	1	1	0	0	0	0	0	0	0	1	0	0	0	0	0	0	0	0	0	0	0	0	0	0	0	0	0	0	0	1	0	0	0
1	179498291	rs11805875	1_179498291_G_A_b37	G	A	0.0215655	0	0.0389	0.0557	0.0204	0.0038	ENSG00000057252	SOAT1	1	1	0	0	0	0	0	0	0	1	0	0	0	0	0	0	0	0	0	0	0	0	0	0	0	0	0	0	0	1	0	0	0
1	179496779	rs11805319	1_179496779_G_T_b37	G	T	0.0223642	0.001	0.0418	0.0567	0.0204	0.0038	ENSG00000057252	SOAT1	1	1	0	0	0	0	0	0	0	1	0	0	0	0	0	0	0	0	0	0	0	0	0	0	0	0	0	0	0	1	0	0	0
1	179469213	rs11799888	1_179469213_G_A_b37	G	A	0.0213658	0	0.0403	0.0537	0.0204	0.0038	ENSG00000057252	SOAT1	1	1	0	0	0	0	0	0	0	1	0	0	0	0	0	0	0	0	0	0	0	0	0	0	0	0	0	0	0	1	0	0	0
1	179459584	rs11809530	1_179459584_A_G_b37	A	G	0.0215655	0	0.0403	0.0537	0.0204	0.0045	ENSG00000057252	SOAT1	1	1	0	0	0	0	0	0	0	1	0	0	0	0	0	0	0	0	0	0	0	0	0	0	0	0	0	0	0	1	0	0	0
1	54303469	rs61774817	1_54303469_T_G_b37	T	G	0.014976	0.004	0.0288	0.0388	0.0082	0.003	ENSG00000058799	YIPF1	1	1	0	1	0	0	1	0	0	0	0	0	0	0	0	0	0	0	0	0	0	0	0	0	0	0	0	0	0	0	0	0	0
1	54320337	rs11206226	1_54320337_A_G_b37	A	G	0.0375399	0.1091	0.0346	0.0388	0.0112	0.003	ENSG00000058799	YIPF1	1	1	0	1	0	0	1	0	0	0	0	0	0	0	0	0	0	0	0	0	0	0	0	0	0	0	0	0	0	0	0	0	0
1	54353126	rs34589111	1_54353126_A_C_b37	A	C	0.0375399	0.1081	0.0346	0.0398	0.0112	0.003	ENSG00000058799	YIPF1	1	1	0	1	0	0	1	0	0	0	0	0	0	0	0	0	0	0	0	0	0	0	0	0	0	0	0	0	0	0	0	0	0
1	54252710	rs34088131	1_54252710_T_A_b37	T	A	0.014976	0.004	0.0288	0.0388	0.0082	0.003	ENSG00000058799	YIPF1	1	1	0	1	0	0	1	0	0	0	0	0	0	0	0	0	0	0	0	0	0	0	0	0	0	0	0	0	0	0	0	0	0
1	54294835	rs35647900	1_54294835_C_G_b37	C	G	0.014976	0.004	0.0288	0.0388	0.0082	0.003	ENSG00000058799	YIPF1	1	1	0	1	0	0	1	0	0	0	0	0	0	0	0	0	0	0	0	0	0	0	0	0	0	0	0	0	0	0	0	0	0
1	54363750	rs34684081	1_54363750_C_T_b37	C	T	0.0367412	0.1052	0.0346	0.0388	0.0112	0.003	ENSG00000058799	YIPF1	1	1	0	1	0	0	1	0	0	0	0	0	0	0	0	0	0	0	0	0	0	0	0	0	0	0	0	0	0	0	0	0	0
1	54324061	rs11206228	1_54324061_A_G_b37	A	G	0.0375399	0.1091	0.0346	0.0388	0.0112	0.003	ENSG00000058799	YIPF1	1	1	0	1	0	0	1	0	0	0	0	0	0	0	0	0	0	0	0	0	0	0	0	0	0	0	0	0	0	0	0	0	0
1	54317485	rs1127931	1_54317485_G_A_b37	G	A	0.0369409	0.1091	0.0331	0.0368	0.0112	0.003	ENSG00000058799	YIPF1	1	1	0	1	0	0	1	0	0	0	0	0	0	0	0	0	0	0	0	0	0	0	0	0	0	0	0	0	0	0	0	0	0
1	54348716	rs3737835	1_54348716_T_C_b37	T	C	0.0373403	0.1081	0.0346	0.0388	0.0112	0.003	ENSG00000058799	YIPF1	1	1	0	1	0	0	1	0	0	0	0	0	0	0	0	0	0	0	0	0	0	0	0	0	0	0	0	0	0	0	0	0	0
1	54327983	rs12744108	1_54327983_A_G_b37	A	G	0.0377396	0.1091	0.036	0.0388	0.0112	0.003	ENSG00000058799	YIPF1	1	1	0	1	0	0	1	0	0	0	0	0	0	0	0	0	0	0	0	0	0	0	0	0	0	0	0	0	0	0	0	0	0
1	54340621	rs61774830	1_54340621_T_G_b37	T	G	0.0375399	0.1081	0.036	0.0388	0.0112	0.003	ENSG00000058799	YIPF1	1	1	0	1	0	0	1	0	0	0	0	0	0	0	0	0	0	0	0	0	0	0	0	0	0	0	0	0	0	0	0	0	0
1	54325688	rs11206230	1_54325688_T_C_b37	T	C	0.0377396	0.1091	0.0346	0.0398	0.0112	0.003	ENSG00000058799	YIPF1	1	1	0	1	0	0	1	0	0	0	0	0	0	0	0	0	0	0	0	0	0	0	0	0	0	0	0	0	0	0	0	0	0
1	54356647	rs35869328	1_54356647_G_T_b37	G	T	0.0375399	0.1081	0.0346	0.0398	0.0112	0.003	ENSG00000058799	YIPF1	1	1	0	1	0	0	1	0	0	0	0	0	0	0	0	0	0	0	0	0	0	0	0	0	0	0	0	0	0	0	0	0	0
1	54264780	rs61774809	1_54264780_C_A_b37	C	A	0.014976	0.004	0.0288	0.0388	0.0082	0.003	ENSG00000058799	YIPF1	1	1	0	1	0	0	1	0	0	0	0	0	0	0	0	0	0	0	0	0	0	0	0	0	0	0	0	0	0	0	0	0	0
1	54310719	rs7556600	1_54310719_G_A_b37	G	A	0.0377396	0.1052	0.0389	0.0378	0.0143	0.003	ENSG00000058799	YIPF1	1	1	0	1	0	0	1	0	0	0	0	0	0	0	0	0	0	0	0	0	0	0	0	0	0	0	0	0	0	0	0	0	0
1	54338772	rs61774824	1_54338772_G_A_b37	G	A	0.0375399	0.1081	0.036	0.0388	0.0112	0.003	ENSG00000058799	YIPF1	1	1	0	1	0	0	1	0	0	0	0	0	0	0	0	0	0	0	0	0	0	0	0	0	0	0	0	0	0	0	0	0	0
1	54252710	rs34088131	1_54252710_T_A_b37	T	A	0.014976	0.004	0.0288	0.0388	0.0082	0.003	ENSG00000058804	NDC1	1	1	0	0	1	0	1	0	1	1	0	0	0	0	0	0	0	1	0	0	0	0	0	0	1	0	0	0	0	1	0	0	0
1	54303469	rs61774817	1_54303469_T_G_b37	T	G	0.014976	0.004	0.0288	0.0388	0.0082	0.003	ENSG00000058804	NDC1	1	1	0	0	1	0	1	0	1	1	0	0	0	0	0	0	0	1	0	0	0	0	0	0	1	0	0	0	0	1	0	0	0
1	54264780	rs61774809	1_54264780_C_A_b37	C	A	0.014976	0.004	0.0288	0.0388	0.0082	0.003	ENSG00000058804	NDC1	1	1	0	0	1	0	1	0	1	1	0	0	0	0	0	0	0	1	0	0	0	0	0	0	1	0	0	0	0	1	0	0	0
1	54294835	rs35647900	1_54294835_C_G_b37	C	G	0.014976	0.004	0.0288	0.0388	0.0082	0.003	ENSG00000058804	NDC1	1	1	0	0	1	0	1	0	1	1	0	0	0	0	0	0	0	1	0	0	0	0	0	0	1	0	0	0	0	1	0	0	0
4	152731958	rs72730175	4_152731958_C_T_b37	C	T	0.0347444	0.002	0.049	0.0865	0.047	0.0038	ENSG00000059691	PET112	0	1	0	0	1	1	1	0	0	1	0	0	0	0	0	0	0	1	0	0	0	0	1	0	0	0	0	0	0	1	1	0	0
4	152748654	rs72730181	4_152748654_C_T_b37	C	T	0.034345	0.002	0.049	0.0855	0.046	0.0038	ENSG00000059691	PET112	0	1	0	0	1	1	1	0	0	1	0	0	0	0	0	0	0	1	0	0	0	0	1	0	0	0	0	0	0	1	1	0	0
4	152748682	rs72730182	4_152748682_T_C_b37	T	C	0.034345	0.002	0.049	0.0855	0.046	0.0038	ENSG00000059691	PET112	0	1	0	0	1	1	1	0	0	1	0	0	0	0	0	0	0	1	0	0	0	0	1	0	0	0	0	0	0	1	1	0	0
18	77337511	rs117265118	18_77337511_T_C_b37	T	C	0.0113818	0.001	0.0288	0.0258	0.0082	0.0015	ENSG00000060069	CTDP1	1	1	0	0	0	0	1	0	0	1	0	0	0	0	0	0	0	0	0	0	0	0	0	0	1	0	0	0	0	1	0	0	0
18	77332103	rs117879082	18_77332103_C_T_b37	C	T	0.0101837	0	0.0274	0.0219	0.0082	0.0015	ENSG00000060069	CTDP1	1	1	0	0	0	0	1	0	0	1	0	0	0	0	0	0	0	0	0	0	0	0	0	0	1	0	0	0	0	1	0	0	0
18	77327995	rs61746903	18_77327995_A_G_b37	A	G	0.0101837	0	0.0274	0.0219	0.0082	0.0015	ENSG00000060069	CTDP1	1	1	0	0	0	0	1	0	0	1	0	0	0	0	0	0	0	0	0	0	0	0	0	0	1	0	0	0	0	1	0	0	0
18	77328785	rs73969959	18_77328785_C_T_b37	C	T	0.0101837	0	0.0274	0.0219	0.0082	0.0015	ENSG00000060069	CTDP1	1	1	0	0	0	0	1	0	0	1	0	0	0	0	0	0	0	0	0	0	0	0	0	0	1	0	0	0	0	1	0	0	0
18	77542676	rs72978186	18_77542676_G_A_b37	G	A	0.0223642	0	0.0346	0.0815	0.0041	0.0015	ENSG00000060069	CTDP1	1	1	0	0	0	0	1	0	0	1	0	0	0	0	0	0	0	0	0	0	0	0	0	0	1	0	0	0	0	1	0	0	0
18	77331084	rs79838151	18_77331084_C_T_b37	C	T	0.0101837	0	0.0274	0.0219	0.0082	0.0015	ENSG00000060069	CTDP1	1	1	0	0	0	0	1	0	0	1	0	0	0	0	0	0	0	0	0	0	0	0	0	0	1	0	0	0	0	1	0	0	0
11	31976701	rs75861141	11_31976701_C_A_b37	C	A	0.0369409	0.001	0.0677	0.1163	0.0133	0.0053	ENSG00000060749	QSER1	1	1	0	0	1	1	1	0	0	1	0	0	0	0	0	0	0	0	0	0	0	0	0	0	1	0	0	0	0	0	0	0	0
11	31939664	rs55762577	11_31939664_G_A_b37	G	A	0.0413339	0	0.0749	0.1252	0.0225	0.0053	ENSG00000060749	QSER1	1	1	0	0	1	1	1	0	0	1	0	0	0	0	0	0	0	0	0	0	0	0	0	0	1	0	0	0	0	0	0	0	0
11	31953737	rs76368535	11_31953737_C_T_b37	C	T	0.0359425	0.001	0.0663	0.1113	0.0153	0.0045	ENSG00000060749	QSER1	1	1	0	0	1	1	1	0	0	1	0	0	0	0	0	0	0	0	0	0	0	0	0	0	1	0	0	0	0	0	0	0	0
11	31995532	rs118158907	11_31995532_A_G_b37	A	G	0.0355431	0.001	0.0692	0.1093	0.0123	0.0053	ENSG00000060749	QSER1	1	1	0	0	1	1	1	0	0	1	0	0	0	0	0	0	0	0	0	0	0	0	0	0	1	0	0	0	0	0	0	0	0
11	31950758	rs55804031	11_31950758_T_C_b37	T	C	0.0361422	0.001	0.0663	0.1123	0.0153	0.0045	ENSG00000060749	QSER1	1	1	0	0	1	1	1	0	0	1	0	0	0	0	0	0	0	0	0	0	0	0	0	0	1	0	0	0	0	0	0	0	0
11	31918684	rs72896340	11_31918684_G_A_b37	G	A	0.0409345	0	0.0749	0.1233	0.0225	0.0053	ENSG00000060749	QSER1	1	1	0	0	1	1	1	0	0	1	0	0	0	0	0	0	0	0	0	0	0	0	0	0	1	0	0	0	0	0	0	0	0
11	31914840	rs72896329	11_31914840_A_G_b37	A	G	0.0409345	0	0.0749	0.1233	0.0225	0.0053	ENSG00000060749	QSER1	1	1	0	0	1	1	1	0	0	1	0	0	0	0	0	0	0	0	0	0	0	0	0	0	1	0	0	0	0	0	0	0	0
11	31916305	rs72896332	11_31916305_G_A_b37	G	A	0.0409345	0	0.0749	0.1233	0.0225	0.0053	ENSG00000060749	QSER1	1	1	0	0	1	1	1	0	0	1	0	0	0	0	0	0	0	0	0	0	0	0	0	0	1	0	0	0	0	0	0	0	0
12	27910749	rs34059482	12_27910749_G_A_b37	G	A	0.11881	0.1935	0.1009	0.175	0.1462	0.0083	ENSG00000061794	MRPS35	0	1	0	0	1	1	1	0	0	1	0	0	0	0	0	0	0	0	0	0	0	0	0	0	0	0	0	0	0	0	0	0	0
12	27861446	rs12579998	12_27861446_A_G_b37	A	G	0.120008	0.1944	0.1009	0.173	0.1554	0.0068	ENSG00000061794	MRPS35	0	1	0	0	1	1	1	0	0	1	0	0	0	0	0	0	0	0	0	0	0	0	0	0	0	0	0	0	0	0	0	0	0
12	27865228	rs11049105	12_27865228_A_C_b37	A	C	0.121605	0.1954	0.1009	0.173	0.1626	0.0068	ENSG00000061794	MRPS35	0	1	0	0	1	1	1	0	0	1	0	0	0	0	0	0	0	0	0	0	0	0	0	0	0	0	0	0	0	0	0	0	0
12	27878475	rs61915366	12_27878475_G_A_b37	G	A	0.121805	0.1954	0.1023	0.173	0.1626	0.0068	ENSG00000061794	MRPS35	0	1	0	0	1	1	1	0	0	1	0	0	0	0	0	0	0	0	0	0	0	0	0	0	0	0	0	0	0	0	0	0	0
12	27895033	rs35512749	12_27895033_T_C_b37	T	C	0.122604	0.1964	0.1066	0.174	0.1616	0.0068	ENSG00000061794	MRPS35	0	1	0	0	1	1	1	0	0	1	0	0	0	0	0	0	0	0	0	0	0	0	0	0	0	0	0	0	0	0	0	0	0
12	27881508	rs12146715	12_27881508_A_C_b37	A	C	0.121006	0.1944	0.1009	0.173	0.1605	0.0068	ENSG00000061794	MRPS35	0	1	0	0	1	1	1	0	0	1	0	0	0	0	0	0	0	0	0	0	0	0	0	0	0	0	0	0	0	0	0	0	0
12	27881835	rs7973245	12_27881835_A_C_b37	A	C	0.121206	0.1954	0.1009	0.173	0.1605	0.0068	ENSG00000061794	MRPS35	0	1	0	0	1	1	1	0	0	1	0	0	0	0	0	0	0	0	0	0	0	0	0	0	0	0	0	0	0	0	0	0	0
12	27908603	rs3751233	12_27908603_A_G_b37	A	G	0.122005	0.1935	0.1009	0.175	0.1626	0.0083	ENSG00000061794	MRPS35	0	1	0	0	1	1	1	0	0	1	0	0	0	0	0	0	0	0	0	0	0	0	0	0	0	0	0	0	0	0	0	0	0
12	27901052	rs35320030	12_27901052_T_C_b37	T	C	0.121406	0.1954	0.1066	0.1779	0.1524	0.0068	ENSG00000061794	MRPS35	0	1	0	0	1	1	1	0	0	1	0	0	0	0	0	0	0	0	0	0	0	0	0	0	0	0	0	0	0	0	0	0	0
12	27906007	rs78406050	12_27906007_A_T_b37	A	T	0.117412	0.1915	0.098	0.175	0.1431	0.0083	ENSG00000061794	MRPS35	0	1	0	0	1	1	1	0	0	1	0	0	0	0	0	0	0	0	0	0	0	0	0	0	0	0	0	0	0	0	0	0	0
12	27864236	rs11049104	12_27864236_T_C_b37	T	C	0.121406	0.1954	0.1009	0.173	0.1616	0.0068	ENSG00000061794	MRPS35	0	1	0	0	1	1	1	0	0	1	0	0	0	0	0	0	0	0	0	0	0	0	0	0	0	0	0	0	0	0	0	0	0
12	27910353	rs12819846	12_27910353_G_A_b37	G	A	0.11881	0.1935	0.1009	0.175	0.1462	0.0083	ENSG00000061794	MRPS35	0	1	0	0	1	1	1	0	0	1	0	0	0	0	0	0	0	0	0	0	0	0	0	0	0	0	0	0	0	0	0	0	0
12	27867727	rs1127787	12_27867727_G_A_b37	G	A	0.119409	0.1944	0.1009	0.173	0.1524	0.0068	ENSG00000061794	MRPS35	0	1	0	0	1	1	1	0	0	1	0	0	0	0	0	0	0	0	0	0	0	0	0	0	0	0	0	0	0	0	0	0	0
12	131711735	rs150238727	12_131711735_T_C_b37	T	C	0.00638978	0	0.0043	0.0139	0.0143	8e-04	ENSG00000061936	SFSWAP	1	1	0	0	0	0	1	0	0	1	0	0	0	0	1	0	0	0	0	0	0	0	1	0	0	0	0	0	0	1	1	0	0
2	241388747	rs71428438	2_241388747_C_T_b37	C	T	0.0557109	0.0099	0.0648	0.1163	0.1033	0.0045	ENSG00000063660	GPC1	0	0	0	1	0	0	1	0	1	1	0	0	0	0	0	0	0	0	0	0	1	1	1	0	0	0	0	0	0	0	1	0	0
2	241387711	rs71428436	2_241387711_G_A_b37	G	A	0.0557109	0.0099	0.0648	0.1163	0.1033	0.0045	ENSG00000063660	GPC1	0	0	0	1	0	0	1	0	1	1	0	0	0	0	0	0	0	0	0	0	1	1	1	0	0	0	0	0	0	0	1	0	0
2	241400671	rs35328490	2_241400671_G_A_b37	G	A	0.0469249	0.0109	0.0476	0.0905	0.0992	0.0023	ENSG00000063660	GPC1	0	0	0	1	0	0	1	0	1	1	0	0	0	0	0	0	0	0	0	0	1	1	1	0	0	0	0	0	0	0	1	0	0
12	27153188	rs11048805	12_27153188_C_G_b37	C	G	0.0443291	0.0605	0.0778	0.0716	0.0297	0.0045	ENSG00000064115	TM7SF3	1	1	1	1	0	0	1	0	1	1	0	0	0	0	0	0	0	0	0	0	0	0	0	0	1	0	0	0	0	1	0	0	0
12	27138062	rs10842821	12_27138062_A_G_b37	A	G	0.0459265	0.0595	0.0807	0.0775	0.0317	0.0038	ENSG00000064115	TM7SF3	1	1	1	1	0	0	1	0	1	1	0	0	0	0	0	0	0	0	0	0	0	0	0	0	1	0	0	0	0	1	0	0	0
12	27132993	rs2068372	12_27132993_T_C_b37	T	C	0.0605032	0.127	0.0865	0.0785	0.0317	0.0038	ENSG00000064115	TM7SF3	1	1	1	1	0	0	1	0	1	1	0	0	0	0	0	0	0	0	0	0	0	0	0	0	1	0	0	0	0	1	0	0	0
12	27161129	rs7978167	12_27161129_G_A_b37	G	A	0.0658946	0.0476	0.2507	0.0686	0.0307	0.0068	ENSG00000064115	TM7SF3	1	1	1	1	0	0	1	0	1	1	0	0	0	0	0	0	0	0	0	0	0	0	0	0	1	0	0	0	0	1	0	0	0
12	27132029	rs11048792	12_27132029_A_G_b37	A	G	0.0605032	0.127	0.0865	0.0785	0.0317	0.0038	ENSG00000064115	TM7SF3	1	1	1	1	0	0	1	0	1	1	0	0	0	0	0	0	0	0	0	0	0	0	0	0	1	0	0	0	0	1	0	0	0
6	52428133	rs74764504	6_52428133_G_C_b37	G	C	0.0591054	0.0228	0.0706	0.1203	0.0992	0.0045	ENSG00000065308	TRAM2	1	1	0	0	1	0	1	0	1	1	0	0	0	0	0	0	0	0	0	0	0	0	0	0	0	0	0	0	0	1	0	1	0
6	52428036	rs79405496	6_52428036_T_A_b37	T	A	0.0589058	0.0228	0.0692	0.1213	0.0982	0.0045	ENSG00000065308	TRAM2	1	1	0	0	1	0	1	0	1	1	0	0	0	0	0	0	0	0	0	0	0	0	0	0	0	0	0	0	0	1	0	1	0
6	52421338	rs112852941	6_52421338_A_C_b37	A	C	0.0589058	0.0228	0.0677	0.1213	0.0992	0.0045	ENSG00000065308	TRAM2	1	1	0	0	1	0	1	0	1	1	0	0	0	0	0	0	0	0	0	0	0	0	0	0	0	0	0	0	0	1	0	1	0
6	52261313	rs78335745	6_52261313_G_A_b37	G	A	0.0199681	0.001	0.0288	0.0606	0.0174	8e-04	ENSG00000065308	TRAM2	1	1	0	0	1	0	1	0	1	1	0	0	0	0	0	0	0	0	0	0	0	0	0	0	0	0	0	0	0	1	0	1	0
6	52431438	rs75085761	6_52431438_C_T_b37	C	T	0.0591054	0.0228	0.0677	0.1213	0.1002	0.0045	ENSG00000065308	TRAM2	1	1	0	0	1	0	1	0	1	1	0	0	0	0	0	0	0	0	0	0	0	0	0	0	0	0	0	0	0	1	0	1	0
6	52432018	rs76434873	6_52432018_C_T_b37	C	T	0.0591054	0.0228	0.0677	0.1213	0.1002	0.0045	ENSG00000065308	TRAM2	1	1	0	0	1	0	1	0	1	1	0	0	0	0	0	0	0	0	0	0	0	0	0	0	0	0	0	0	0	1	0	1	0
6	52404881	rs75526833	6_52404881_G_A_b37	G	A	0.0591054	0.0228	0.0677	0.1213	0.1002	0.0045	ENSG00000065308	TRAM2	1	1	0	0	1	0	1	0	1	1	0	0	0	0	0	0	0	0	0	0	0	0	0	0	0	0	0	0	0	1	0	1	0
6	52257518	rs4276501	6_52257518_C_T_b37	C	T	0.0886581	0.0288	0.1268	0.1958	0.1237	0.0068	ENSG00000065308	TRAM2	1	1	0	0	1	0	1	0	1	1	0	0	0	0	0	0	0	0	0	0	0	0	0	0	0	0	0	0	0	1	0	1	0
17	9015291	rs34694870	17_9015291_A_G_b37	A	G	0.0299521	0	0.0461	0.1083	0.0041	0.0038	ENSG00000065320	NTN1	1	1	1	0	1	1	1	0	0	1	0	0	0	0	0	0	0	0	0	0	0	0	0	0	0	0	0	0	0	1	1	0	0
17	9002857	rs77425035	17_9002857_A_G_b37	A	G	0.0359425	0	0.0519	0.1282	0.0102	0.0038	ENSG00000065320	NTN1	1	1	1	0	1	1	1	0	0	1	0	0	0	0	0	0	0	0	0	0	0	0	0	0	0	0	0	0	0	1	1	0	0
10	12165247	rs12570214	10_12165247_A_C_b37	A	C	0.033147	0.0298	0.0245	0.0746	0.0389	0.0045	ENSG00000065665	SEC61A2	1	1	0	1	1	0	1	0	0	1	0	0	0	0	0	0	0	0	0	0	0	0	0	0	1	1	0	0	0	1	0	0	0
10	12198219	rs12411716	10_12198219_T_C_b37	T	C	0.0335463	0.0308	0.0245	0.0736	0.0409	0.0045	ENSG00000065665	SEC61A2	1	1	0	1	1	0	1	0	0	1	0	0	0	0	0	0	0	0	0	0	0	0	0	0	1	1	0	0	0	1	0	0	0
10	12211970	rs11257576	10_12211970_T_G_b37	T	G	0.0367412	0.0298	0.0245	0.0785	0.0532	0.0045	ENSG00000065665	SEC61A2	1	1	0	1	1	0	1	0	0	1	0	0	0	0	0	0	0	0	0	0	0	0	0	0	1	1	0	0	0	1	0	0	0
10	12165038	rs12573300	10_12165038_C_G_b37	C	G	0.0329473	0.0298	0.0245	0.0736	0.0389	0.0045	ENSG00000065665	SEC61A2	1	1	0	1	1	0	1	0	0	1	0	0	0	0	0	0	0	0	0	0	0	0	0	0	1	1	0	0	0	1	0	0	0
10	12206673	rs3780860	10_12206673_T_C_b37	T	C	0.0335463	0.0298	0.0245	0.0736	0.0419	0.0045	ENSG00000065665	SEC61A2	1	1	0	1	1	0	1	0	0	1	0	0	0	0	0	0	0	0	0	0	0	0	0	0	1	1	0	0	0	1	0	0	0
10	12175606	rs72781503	10_12175606_A_G_b37	A	G	0.033147	0.0298	0.0245	0.0736	0.0399	0.0045	ENSG00000065665	SEC61A2	1	1	0	1	1	0	1	0	0	1	0	0	0	0	0	0	0	0	0	0	0	0	0	0	1	1	0	0	0	1	0	0	0
10	12171889	rs118060991	10_12171889_G_A_b37	G	A	0.033147	0.0298	0.0245	0.0736	0.0399	0.0045	ENSG00000065665	SEC61A2	1	1	0	1	1	0	1	0	0	1	0	0	0	0	0	0	0	0	0	0	0	0	0	0	1	1	0	0	0	1	0	0	0
1	212606744	rs3754144	1_212606744_G_C_b37	G	C	0.146166	0.4107	0.2421	0.1034	0.0409	0.0045	ENSG00000066027	PPP2R5A	1	1	1	1	1	1	1	0	0	1	0	0	0	1	1	0	0	0	1	0	0	0	0	0	1	0	1	0	0	1	0	0	0
1	212633313	rs4951598	1_212633313_G_C_b37	G	C	0.139177	0.4256	0.2277	0.0726	0.0327	0.0038	ENSG00000066027	PPP2R5A	1	1	1	1	1	1	1	0	0	1	0	0	0	1	1	0	0	0	1	0	0	0	0	0	1	0	1	0	0	1	0	0	0
1	212429404	rs116522844	1_212429404_A_T_b37	A	T	0.167931	0.4603	0.2032	0.1799	0.0511	0.0038	ENSG00000066027	PPP2R5A	1	1	1	1	1	1	1	0	0	1	0	0	0	1	1	0	0	0	1	0	0	0	0	0	1	0	1	0	0	1	0	0	0
1	212620938	rs4951446	1_212620938_A_G_b37	A	G	0.138379	0.4226	0.2291	0.0696	0.0337	0.0038	ENSG00000066027	PPP2R5A	1	1	1	1	1	1	1	0	0	1	0	0	0	1	1	0	0	0	1	0	0	0	0	0	1	0	1	0	0	1	0	0	0
1	212549360	rs76432728	1_212549360_G_T_b37	G	T	0.154752	0.3968	0.1988	0.1849	0.046	0.0045	ENSG00000066027	PPP2R5A	1	1	1	1	1	1	1	0	0	1	0	0	0	1	1	0	0	0	1	0	0	0	0	0	1	0	1	0	0	1	0	0	0
1	212482070	rs11119908	1_212482070_G_A_b37	G	A	0.153155	0.3948	0.196	0.1839	0.044	0.0038	ENSG00000066027	PPP2R5A	1	1	1	1	1	1	1	0	0	1	0	0	0	1	1	0	0	0	1	0	0	0	0	0	1	0	1	0	0	1	0	0	0
1	212470340	rs12124582	1_212470340_A_G_b37	A	G	0.151757	0.3869	0.1974	0.1839	0.044	0.0038	ENSG00000066027	PPP2R5A	1	1	1	1	1	1	1	0	0	1	0	0	0	1	1	0	0	0	1	0	0	0	0	0	1	0	1	0	0	1	0	0	0
1	212635416	rs4951448	1_212635416_A_G_b37	A	G	0.139776	0.4296	0.2262	0.0726	0.0327	0.0038	ENSG00000066027	PPP2R5A	1	1	1	1	1	1	1	0	0	1	0	0	0	1	1	0	0	0	1	0	0	0	0	0	1	0	1	0	0	1	0	0	0
1	212483967	rs12143853	1_212483967_C_T_b37	C	T	0.153355	0.3958	0.196	0.1839	0.044	0.0038	ENSG00000066027	PPP2R5A	1	1	1	1	1	1	1	0	0	1	0	0	0	1	1	0	0	0	1	0	0	0	0	0	1	0	1	0	0	1	0	0	0
1	212401748	rs11119886	1_212401748_G_A_b37	G	A	0.167532	0.4802	0.1945	0.165	0.0501	0.0038	ENSG00000066027	PPP2R5A	1	1	1	1	1	1	1	0	0	1	0	0	0	1	1	0	0	0	1	0	0	0	0	0	1	0	1	0	0	1	0	0	0
1	212634454	rs4951600	1_212634454_C_T_b37	C	T	0.139377	0.4256	0.2277	0.0736	0.0327	0.0038	ENSG00000066027	PPP2R5A	1	1	1	1	1	1	1	0	0	1	0	0	0	1	1	0	0	0	1	0	0	0	0	0	1	0	1	0	0	1	0	0	0
1	212559906	rs12119779	1_212559906_C_T_b37	C	T	0.167532	0.4127	0.2752	0.1809	0.044	0.0053	ENSG00000066027	PPP2R5A	1	1	1	1	1	1	1	0	0	1	0	0	0	1	1	0	0	0	1	0	0	0	0	0	1	0	1	0	0	1	0	0	0
1	212627038	rs4951447	1_212627038_G_A_b37	G	A	0.138778	0.4236	0.2277	0.0726	0.0327	0.0038	ENSG00000066027	PPP2R5A	1	1	1	1	1	1	1	0	0	1	0	0	0	1	1	0	0	0	1	0	0	0	0	0	1	0	1	0	0	1	0	0	0
1	212481722	rs116582450	1_212481722_T_C_b37	T	C	0.153355	0.3958	0.196	0.1839	0.044	0.0038	ENSG00000066027	PPP2R5A	1	1	1	1	1	1	1	0	0	1	0	0	0	1	1	0	0	0	1	0	0	0	0	0	1	0	1	0	0	1	0	0	0
1	212589557	rs3820513	1_212589557_A_G_b37	A	G	0.167931	0.4127	0.2752	0.1809	0.045	0.0061	ENSG00000066027	PPP2R5A	1	1	1	1	1	1	1	0	0	1	0	0	0	1	1	0	0	0	1	0	0	0	0	0	1	0	1	0	0	1	0	0	0
1	212607404	rs3767868	1_212607404_C_T_b37	C	T	0.146166	0.4117	0.2421	0.1024	0.0409	0.0045	ENSG00000066027	PPP2R5A	1	1	1	1	1	1	1	0	0	1	0	0	0	1	1	0	0	0	1	0	0	0	0	0	1	0	1	0	0	1	0	0	0
1	212486274	rs11119910	1_212486274_G_T_b37	G	T	0.152955	0.3938	0.196	0.1839	0.044	0.0038	ENSG00000066027	PPP2R5A	1	1	1	1	1	1	1	0	0	1	0	0	0	1	1	0	0	0	1	0	0	0	0	0	1	0	1	0	0	1	0	0	0
1	212586736	rs12403586	1_212586736_T_C_b37	T	C	0.167532	0.4117	0.2752	0.1809	0.045	0.0053	ENSG00000066027	PPP2R5A	1	1	1	1	1	1	1	0	0	1	0	0	0	1	1	0	0	0	1	0	0	0	0	0	1	0	1	0	0	1	0	0	0
1	212624749	rs11119941	1_212624749_A_T_b37	A	T	0.139377	0.4256	0.2277	0.0736	0.0327	0.0038	ENSG00000066027	PPP2R5A	1	1	1	1	1	1	1	0	0	1	0	0	0	1	1	0	0	0	1	0	0	0	0	0	1	0	1	0	0	1	0	0	0
1	212472734	rs12137798	1_212472734_C_T_b37	C	T	0.151558	0.3869	0.196	0.1839	0.044	0.0038	ENSG00000066027	PPP2R5A	1	1	1	1	1	1	1	0	0	1	0	0	0	1	1	0	0	0	1	0	0	0	0	0	1	0	1	0	0	1	0	0	0
1	212391954	rs4951580	1_212391954_C_T_b37	C	T	0.180911	0.4831	0.2752	0.171	0.0511	0.0045	ENSG00000066027	PPP2R5A	1	1	1	1	1	1	1	0	0	1	0	0	0	1	1	0	0	0	1	0	0	0	0	0	1	0	1	0	0	1	0	0	0
1	212575539	rs12031941	1_212575539_C_T_b37	C	T	0.167532	0.4127	0.2752	0.1809	0.044	0.0053	ENSG00000066027	PPP2R5A	1	1	1	1	1	1	1	0	0	1	0	0	0	1	1	0	0	0	1	0	0	0	0	0	1	0	1	0	0	1	0	0	0
1	212550531	rs12145484	1_212550531_C_T_b37	C	T	0.153355	0.3968	0.196	0.1819	0.044	0.0045	ENSG00000066027	PPP2R5A	1	1	1	1	1	1	1	0	0	1	0	0	0	1	1	0	0	0	1	0	0	0	0	0	1	0	1	0	0	1	0	0	0
1	212354428	rs10779573	1_212354428_A_G_b37	A	G	0.190695	0.5119	0.2824	0.1809	0.0552	0.0053	ENSG00000066027	PPP2R5A	1	1	1	1	1	1	1	0	0	1	0	0	0	1	1	0	0	0	1	0	0	0	0	0	1	0	1	0	0	1	0	0	0
1	212351252	rs17018685	1_212351252_G_C_b37	G	C	0.190895	0.5119	0.2824	0.1809	0.0562	0.0053	ENSG00000066027	PPP2R5A	1	1	1	1	1	1	1	0	0	1	0	0	0	1	1	0	0	0	1	0	0	0	0	0	1	0	1	0	0	1	0	0	0
1	212417717	rs10863956	1_212417717_T_C_b37	T	C	0.169529	0.4653	0.2061	0.1819	0.0501	0.0038	ENSG00000066027	PPP2R5A	1	1	1	1	1	1	1	0	0	1	0	0	0	1	1	0	0	0	1	0	0	0	0	0	1	0	1	0	0	1	0	0	0
1	212439020	rs12146141	1_212439020_G_A_b37	G	A	0.167931	0.4603	0.2032	0.1799	0.0511	0.0038	ENSG00000066027	PPP2R5A	1	1	1	1	1	1	1	0	0	1	0	0	0	1	1	0	0	0	1	0	0	0	0	0	1	0	1	0	0	1	0	0	0
1	212421520	rs11119891	1_212421520_T_A_b37	T	A	0.169129	0.4633	0.2061	0.1819	0.0501	0.0038	ENSG00000066027	PPP2R5A	1	1	1	1	1	1	1	0	0	1	0	0	0	1	1	0	0	0	1	0	0	0	0	0	1	0	1	0	0	1	0	0	0
1	212394364	rs17018777	1_212394364_G_A_b37	G	A	0.180711	0.4812	0.2767	0.17	0.0521	0.0045	ENSG00000066027	PPP2R5A	1	1	1	1	1	1	1	0	0	1	0	0	0	1	1	0	0	0	1	0	0	0	0	0	1	0	1	0	0	1	0	0	0
1	212347224	rs12142929	1_212347224_C_T_b37	C	T	0.1873	0.499	0.2795	0.1789	0.0552	0.0053	ENSG00000066027	PPP2R5A	1	1	1	1	1	1	1	0	0	1	0	0	0	1	1	0	0	0	1	0	0	0	0	0	1	0	1	0	0	1	0	0	0
1	212352702	rs74677712	1_212352702_C_T_b37	C	T	0.190695	0.5119	0.2824	0.1809	0.0552	0.0053	ENSG00000066027	PPP2R5A	1	1	1	1	1	1	1	0	0	1	0	0	0	1	1	0	0	0	1	0	0	0	0	0	1	0	1	0	0	1	0	0	0
1	212401103	rs10863955	1_212401103_C_A_b37	C	A	0.180511	0.4782	0.2781	0.172	0.0511	0.0045	ENSG00000066027	PPP2R5A	1	1	1	1	1	1	1	0	0	1	0	0	0	1	1	0	0	0	1	0	0	0	0	0	1	0	1	0	0	1	0	0	0
1	212450399	rs12562618	1_212450399_A_G_b37	A	G	0.153355	0.3958	0.1974	0.1829	0.044	0.0038	ENSG00000066027	PPP2R5A	1	1	1	1	1	1	1	0	0	1	0	0	0	1	1	0	0	0	1	0	0	0	0	0	1	0	1	0	0	1	0	0	0
1	212600327	rs4951597	1_212600327_A_C_b37	A	C	0.166733	0.4107	0.2738	0.1769	0.046	0.0061	ENSG00000066027	PPP2R5A	1	1	1	1	1	1	1	0	0	1	0	0	0	1	1	0	0	0	1	0	0	0	0	0	1	0	1	0	0	1	0	0	0
1	212454914	rs12118732	1_212454914_A_G_b37	A	G	0.153355	0.3958	0.1974	0.1829	0.044	0.0038	ENSG00000066027	PPP2R5A	1	1	1	1	1	1	1	0	0	1	0	0	0	1	1	0	0	0	1	0	0	0	0	0	1	0	1	0	0	1	0	0	0
1	212429403	rs114415197	1_212429403_G_T_b37	G	T	0.167931	0.4603	0.2032	0.1799	0.0511	0.0038	ENSG00000066027	PPP2R5A	1	1	1	1	1	1	1	0	0	1	0	0	0	1	1	0	0	0	1	0	0	0	0	0	1	0	1	0	0	1	0	0	0
1	212461169	rs1342152	1_212461169_A_G_b37	A	G	0.153754	0.3968	0.1974	0.1839	0.044	0.0038	ENSG00000066027	PPP2R5A	1	1	1	1	1	1	1	0	0	1	0	0	0	1	1	0	0	0	1	0	0	0	0	0	1	0	1	0	0	1	0	0	0
1	212447167	rs12120009	1_212447167_G_A_b37	G	A	0.166933	0.4276	0.2061	0.1978	0.0552	0.0068	ENSG00000066027	PPP2R5A	1	1	1	1	1	1	1	0	0	1	0	0	0	1	1	0	0	0	1	0	0	0	0	0	1	0	1	0	0	1	0	0	0
1	212349327	rs12134060	1_212349327_A_G_b37	A	G	0.190895	0.5129	0.2824	0.1809	0.0552	0.0053	ENSG00000066027	PPP2R5A	1	1	1	1	1	1	1	0	0	1	0	0	0	1	1	0	0	0	1	0	0	0	0	0	1	0	1	0	0	1	0	0	0
1	212467935	rs1493601	1_212467935_G_A_b37	G	A	0.153754	0.3968	0.1974	0.1839	0.044	0.0038	ENSG00000066027	PPP2R5A	1	1	1	1	1	1	1	0	0	1	0	0	0	1	1	0	0	0	1	0	0	0	0	0	1	0	1	0	0	1	0	0	0
1	212429402	rs116128776	1_212429402_G_T_b37	G	T	0.167931	0.4603	0.2032	0.1799	0.0511	0.0038	ENSG00000066027	PPP2R5A	1	1	1	1	1	1	1	0	0	1	0	0	0	1	1	0	0	0	1	0	0	0	0	0	1	0	1	0	0	1	0	0	0
1	212474910	rs2298115	1_212474910_A_G_b37	A	G	0.151558	0.3869	0.196	0.1839	0.044	0.0038	ENSG00000066027	PPP2R5A	1	1	1	1	1	1	1	0	0	1	0	0	0	1	1	0	0	0	1	0	0	0	0	0	1	0	1	0	0	1	0	0	0
1	212596567	rs11119932	1_212596567_T_A_b37	T	A	0.166733	0.4107	0.2738	0.1769	0.046	0.0061	ENSG00000066027	PPP2R5A	1	1	1	1	1	1	1	0	0	1	0	0	0	1	1	0	0	0	1	0	0	0	0	0	1	0	1	0	0	1	0	0	0
1	212352727	rs4418675	1_212352727_G_C_b37	G	C	0.190695	0.5119	0.2824	0.1809	0.0552	0.0053	ENSG00000066027	PPP2R5A	1	1	1	1	1	1	1	0	0	1	0	0	0	1	1	0	0	0	1	0	0	0	0	0	1	0	1	0	0	1	0	0	0
5	908588	rs72703185	5_908588_A_G_b37	A	G	0.019369	0.005	0.0202	0.0388	0.0368	0.0023	ENSG00000066230	SLC9A3	1	1	0	1	1	0	1	0	0	0	0	0	1	1	1	0	0	0	0	0	0	0	1	0	1	1	0	0	0	1	1	0	0
5	677200	rs72707043	5_677200_C_T_b37	C	T	0.086861	0.0099	0.0994	0.165	0.1881	0.0045	ENSG00000066230	SLC9A3	1	1	0	1	1	0	1	0	0	0	0	0	1	1	1	0	0	0	0	0	0	0	1	0	1	1	0	0	0	1	1	0	0
5	602650	rs3749618	5_602650_A_G_b37	A	G	0.100439	0.0198	0.1571	0.1909	0.18	0.0045	ENSG00000066230	SLC9A3	1	1	0	1	1	0	1	0	0	0	0	0	1	1	1	0	0	0	0	0	0	0	1	0	1	1	0	0	0	1	1	0	0
5	660491	rs7558	5_660491_C_T_b37	C	T	0.0952476	0.0198	0.1585	0.1909	0.1524	0.0045	ENSG00000066230	SLC9A3	1	1	0	1	1	0	1	0	0	0	0	0	1	1	1	0	0	0	0	0	0	0	1	0	1	1	0	0	0	1	1	0	0
5	660804	rs7434	5_660804_C_T_b37	C	T	0.0952476	0.0198	0.1585	0.1909	0.1524	0.0045	ENSG00000066230	SLC9A3	1	1	0	1	1	0	1	0	0	0	0	0	1	1	1	0	0	0	0	0	0	0	1	0	1	1	0	0	0	1	1	0	0
5	671294	rs72707027	5_671294_C_G_b37	C	G	0.0914537	0.0089	0.1081	0.1829	0.1881	0.0045	ENSG00000066230	SLC9A3	1	1	0	1	1	0	1	0	0	0	0	0	1	1	1	0	0	0	0	0	0	0	1	0	1	1	0	0	0	1	1	0	0
5	676423	rs12516318	5_676423_G_A_b37	G	A	0.0866613	0.0089	0.0994	0.166	0.1871	0.0045	ENSG00000066230	SLC9A3	1	1	0	1	1	0	1	0	0	0	0	0	1	1	1	0	0	0	0	0	0	0	1	0	1	1	0	0	0	1	1	0	0
5	873352	rs72703139	5_873352_C_T_b37	C	T	0.01877	0.005	0.0202	0.0388	0.0337	0.0023	ENSG00000066230	SLC9A3	1	1	0	1	1	0	1	0	0	0	0	0	1	1	1	0	0	0	0	0	0	0	1	0	1	1	0	0	0	1	1	0	0
5	657291	rs12520279	5_657291_T_C_b37	T	C	0.0952476	0.0198	0.1585	0.1909	0.1524	0.0045	ENSG00000066230	SLC9A3	1	1	0	1	1	0	1	0	0	0	0	0	1	1	1	0	0	0	0	0	0	0	1	0	1	1	0	0	0	1	1	0	0
5	905120	rs111227976	5_905120_A_T_b37	A	T	0.0197684	0.0069	0.0202	0.0388	0.0368	0.0023	ENSG00000066230	SLC9A3	1	1	0	1	1	0	1	0	0	0	0	0	1	1	1	0	0	0	0	0	0	0	1	0	1	1	0	0	0	1	1	0	0
5	667620	rs72707023	5_667620_G_A_b37	G	A	0.0836661	0.0089	0.1081	0.1809	0.1503	0.0045	ENSG00000066230	SLC9A3	1	1	0	1	1	0	1	0	0	0	0	0	1	1	1	0	0	0	0	0	0	0	1	0	1	1	0	0	0	1	1	0	0
5	664084	rs28364691	5_664084_G_A_b37	G	A	0.0954473	0.0198	0.1599	0.1909	0.1524	0.0045	ENSG00000066230	SLC9A3	1	1	0	1	1	0	1	0	0	0	0	0	1	1	1	0	0	0	0	0	0	0	1	0	1	1	0	0	0	1	1	0	0
5	601485	rs3749615	5_601485_C_T_b37	C	T	0.100439	0.0198	0.1571	0.1918	0.1789	0.0045	ENSG00000066230	SLC9A3	1	1	0	1	1	0	1	0	0	0	0	0	1	1	1	0	0	0	0	0	0	0	1	0	1	1	0	0	0	1	1	0	0
5	644552	rs4957080	5_644552_G_T_b37	G	T	0.10024	0.0198	0.1585	0.1909	0.1779	0.0045	ENSG00000066230	SLC9A3	1	1	0	1	1	0	1	0	0	0	0	0	1	1	1	0	0	0	0	0	0	0	1	0	1	1	0	0	0	1	1	0	0
5	628294	rs12517345	5_628294_G_A_b37	G	A	0.0926518	0.0099	0.1153	0.1928	0.1779	0.0045	ENSG00000066230	SLC9A3	1	1	0	1	1	0	1	0	0	0	0	0	1	1	1	0	0	0	0	0	0	0	1	0	1	1	0	0	0	1	1	0	0
5	636299	rs11739866	5_636299_C_T_b37	C	T	0.0924521	0.0099	0.1138	0.1928	0.1779	0.0045	ENSG00000066230	SLC9A3	1	1	0	1	1	0	1	0	0	0	0	0	1	1	1	0	0	0	0	0	0	0	1	0	1	1	0	0	0	1	1	0	0
5	655067	rs72705097	5_655067_G_A_b37	G	A	0.10024	0.0198	0.1585	0.1909	0.1779	0.0045	ENSG00000066230	SLC9A3	1	1	0	1	1	0	1	0	0	0	0	0	1	1	1	0	0	0	0	0	0	0	1	0	1	1	0	0	0	1	1	0	0
5	863097	rs72708956	5_863097_G_A_b37	G	A	0.0189696	0.005	0.0202	0.0388	0.0348	0.0023	ENSG00000066230	SLC9A3	1	1	0	1	1	0	1	0	0	0	0	0	1	1	1	0	0	0	0	0	0	0	1	0	1	1	0	0	0	1	1	0	0
5	542023	rs9800013	5_542023_A_G_b37	A	G	0.11242	0.0268	0.1643	0.2147	0.2045	0.0045	ENSG00000066230	SLC9A3	1	1	0	1	1	0	1	0	0	0	0	0	1	1	1	0	0	0	0	0	0	0	1	0	1	1	0	0	0	1	1	0	0
5	1006291	rs72705194	5_1006291_G_A_b37	G	A	0.0171725	0	0.0231	0.0477	0.0204	0.0015	ENSG00000066230	SLC9A3	1	1	0	1	1	0	1	0	0	0	0	0	1	1	1	0	0	0	0	0	0	0	1	0	1	1	0	0	0	1	1	0	0
5	672593	rs11740553	5_672593_C_T_b37	C	T	0.090655	0.0089	0.1081	0.1819	0.1851	0.0045	ENSG00000066230	SLC9A3	1	1	0	1	1	0	1	0	0	0	0	0	1	1	1	0	0	0	0	0	0	0	1	0	1	1	0	0	0	1	1	0	0
5	676768	rs12516404	5_676768_G_A_b37	G	A	0.0798722	0.0089	0.0908	0.1421	0.183	0.0045	ENSG00000066230	SLC9A3	1	1	0	1	1	0	1	0	0	0	0	0	1	1	1	0	0	0	0	0	0	0	1	0	1	1	0	0	0	1	1	0	0
5	659343	rs4957083	5_659343_T_C_b37	T	C	0.0952476	0.0198	0.1585	0.1909	0.1524	0.0045	ENSG00000066230	SLC9A3	1	1	0	1	1	0	1	0	0	0	0	0	1	1	1	0	0	0	0	0	0	0	1	0	1	1	0	0	0	1	1	0	0
5	959681	rs72705149	5_959681_G_T_b37	G	T	0.0165735	0.006	0.0202	0.0398	0.0215	0.0015	ENSG00000066230	SLC9A3	1	1	0	1	1	0	1	0	0	0	0	0	1	1	1	0	0	0	0	0	0	0	1	0	1	1	0	0	0	1	1	0	0
5	665671	rs74553517	5_665671_C_T_b37	C	T	0.0954473	0.0198	0.1599	0.1909	0.1524	0.0045	ENSG00000066230	SLC9A3	1	1	0	1	1	0	1	0	0	0	0	0	1	1	1	0	0	0	0	0	0	0	1	0	1	1	0	0	0	1	1	0	0
5	671826	rs12515813	5_671826_A_T_b37	A	T	0.0910543	0.0089	0.1081	0.1809	0.1881	0.0045	ENSG00000066230	SLC9A3	1	1	0	1	1	0	1	0	0	0	0	0	1	1	1	0	0	0	0	0	0	0	1	0	1	1	0	0	0	1	1	0	0
5	659437	rs72705102	5_659437_T_C_b37	T	C	0.086861	0.0099	0.1138	0.1899	0.1524	0.0045	ENSG00000066230	SLC9A3	1	1	0	1	1	0	1	0	0	0	0	0	1	1	1	0	0	0	0	0	0	0	1	0	1	1	0	0	0	1	1	0	0
5	676546	rs12519390	5_676546_A_G_b37	A	G	0.0864617	0.0089	0.0994	0.165	0.1871	0.0045	ENSG00000066230	SLC9A3	1	1	0	1	1	0	1	0	0	0	0	0	1	1	1	0	0	0	0	0	0	0	1	0	1	1	0	0	0	1	1	0	0
5	677152	rs72707041	5_677152_G_A_b37	G	A	0.0866613	0.0089	0.0994	0.165	0.1881	0.0045	ENSG00000066230	SLC9A3	1	1	0	1	1	0	1	0	0	0	0	0	1	1	1	0	0	0	0	0	0	0	1	0	1	1	0	0	0	1	1	0	0
5	908596	rs41283157	5_908596_A_G_b37	A	G	0.019369	0.005	0.0202	0.0388	0.0368	0.0023	ENSG00000066230	SLC9A3	1	1	0	1	1	0	1	0	0	0	0	0	1	1	1	0	0	0	0	0	0	0	1	0	1	1	0	0	0	1	1	0	0
5	662613	rs3762951	5_662613_C_G_b37	C	G	0.095647	0.0208	0.1599	0.1909	0.1524	0.0045	ENSG00000066230	SLC9A3	1	1	0	1	1	0	1	0	0	0	0	0	1	1	1	0	0	0	0	0	0	0	1	0	1	1	0	0	0	1	1	0	0
5	871905	rs72703136	5_871905_G_A_b37	G	A	0.0189696	0.005	0.0202	0.0388	0.0348	0.0023	ENSG00000066230	SLC9A3	1	1	0	1	1	0	1	0	0	0	0	0	1	1	1	0	0	0	0	0	0	0	1	0	1	1	0	0	0	1	1	0	0
5	674141	rs11742854	5_674141_A_G_b37	A	G	0.0928514	0.0119	0.1081	0.1819	0.1933	0.0045	ENSG00000066230	SLC9A3	1	1	0	1	1	0	1	0	0	0	0	0	1	1	1	0	0	0	0	0	0	0	1	0	1	1	0	0	0	1	1	0	0
5	910778	rs72703188	5_910778_C_G_b37	C	G	0.0195687	0.006	0.0202	0.0388	0.0368	0.0023	ENSG00000066230	SLC9A3	1	1	0	1	1	0	1	0	0	0	0	0	1	1	1	0	0	0	0	0	0	0	1	0	1	1	0	0	0	1	1	0	0
5	995979	rs72705173	5_995979_A_T_b37	A	T	0.0175719	0.006	0.0202	0.0437	0.0225	0.0015	ENSG00000066230	SLC9A3	1	1	0	1	1	0	1	0	0	0	0	0	1	1	1	0	0	0	0	0	0	0	1	0	1	1	0	0	0	1	1	0	0
5	677239	rs72707044	5_677239_T_C_b37	T	C	0.0866613	0.0089	0.0994	0.165	0.1881	0.0045	ENSG00000066230	SLC9A3	1	1	0	1	1	0	1	0	0	0	0	0	1	1	1	0	0	0	0	0	0	0	1	0	1	1	0	0	0	1	1	0	0
5	911176	rs72703190	5_911176_C_T_b37	C	T	0.019369	0.005	0.0202	0.0388	0.0368	0.0023	ENSG00000066230	SLC9A3	1	1	0	1	1	0	1	0	0	0	0	0	1	1	1	0	0	0	0	0	0	0	1	0	1	1	0	0	0	1	1	0	0
5	640728	rs56325086	5_640728_G_A_b37	G	A	0.0920527	0.0109	0.1138	0.1899	0.1779	0.0045	ENSG00000066230	SLC9A3	1	1	0	1	1	0	1	0	0	0	0	0	1	1	1	0	0	0	0	0	0	0	1	0	1	1	0	0	0	1	1	0	0
5	665148	rs72707016	5_665148_A_G_b37	A	G	0.0954473	0.0198	0.1599	0.1909	0.1524	0.0045	ENSG00000066230	SLC9A3	1	1	0	1	1	0	1	0	0	0	0	0	1	1	1	0	0	0	0	0	0	0	1	0	1	1	0	0	0	1	1	0	0
5	994937	rs55901879	5_994937_G_A_b37	G	A	0.0165735	0.001	0.0202	0.0437	0.0225	0.0015	ENSG00000066230	SLC9A3	1	1	0	1	1	0	1	0	0	0	0	0	1	1	1	0	0	0	0	0	0	0	1	0	1	1	0	0	0	1	1	0	0
5	645484	rs12517638	5_645484_C_T_b37	C	T	0.10024	0.0198	0.1585	0.1909	0.1779	0.0045	ENSG00000066230	SLC9A3	1	1	0	1	1	0	1	0	0	0	0	0	1	1	1	0	0	0	0	0	0	0	1	0	1	1	0	0	0	1	1	0	0
5	583198	rs56350081	5_583198_G_A_b37	G	A	0.0976438	0.0198	0.1571	0.1819	0.1748	0.0045	ENSG00000066230	SLC9A3	1	1	0	1	1	0	1	0	0	0	0	0	1	1	1	0	0	0	0	0	0	0	1	0	1	1	0	0	0	1	1	0	0
5	643028	rs3792720	5_643028_T_G_b37	T	G	0.10024	0.0198	0.1585	0.1909	0.1779	0.0045	ENSG00000066230	SLC9A3	1	1	0	1	1	0	1	0	0	0	0	0	1	1	1	0	0	0	0	0	0	0	1	0	1	1	0	0	0	1	1	0	0
5	991610	rs72705170	5_991610_G_A_b37	G	A	0.0165735	0.001	0.0202	0.0427	0.0235	0.0015	ENSG00000066230	SLC9A3	1	1	0	1	1	0	1	0	0	0	0	0	1	1	1	0	0	0	0	0	0	0	1	0	1	1	0	0	0	1	1	0	0
5	561111	rs72706610	5_561111_G_A_b37	G	A	0.0986422	0.0268	0.1556	0.1779	0.1779	0.0045	ENSG00000066230	SLC9A3	1	1	0	1	1	0	1	0	0	0	0	0	1	1	1	0	0	0	0	0	0	0	1	0	1	1	0	0	0	1	1	0	0
5	980626	rs55766245	5_980626_G_C_b37	G	C	0.0153754	0.001	0.0173	0.0338	0.0286	0.0015	ENSG00000066230	SLC9A3	1	1	0	1	1	0	1	0	0	0	0	0	1	1	1	0	0	0	0	0	0	0	1	0	1	1	0	0	0	1	1	0	0
5	637277	rs11134149	5_637277_A_G_b37	A	G	0.0922524	0.0099	0.1138	0.1928	0.1769	0.0045	ENSG00000066230	SLC9A3	1	1	0	1	1	0	1	0	0	0	0	0	1	1	1	0	0	0	0	0	0	0	1	0	1	1	0	0	0	1	1	0	0
5	129426137	rs62391449	5_129426137_A_G_b37	A	G	0.0285543	0	0.0504	0.0726	0.0307	0.0038	ENSG00000066583	ISOC1	0	0	0	0	1	1	0	0	0	1	0	0	0	0	0	0	0	0	0	0	0	0	0	0	0	0	1	0	0	0	0	0	0
5	129413716	rs62391438	5_129413716_G_C_b37	G	C	0.0285543	0	0.0504	0.0726	0.0307	0.0038	ENSG00000066583	ISOC1	0	0	0	0	1	1	0	0	0	1	0	0	0	0	0	0	0	0	0	0	0	0	0	0	0	0	1	0	0	0	0	0	0
8	66593827	rs79235768	8_66593827_A_G_b37	A	G	0.0289537	0	0.0432	0.0696	0.044	0.0015	ENSG00000066855	MTFR1	1	1	0	0	1	0	1	0	1	1	0	0	0	0	0	0	0	1	0	0	1	1	1	0	0	0	0	0	0	1	0	0	0
8	66551779	rs76624481	8_66551779_C_T_b37	C	T	0.0289537	0	0.0447	0.0696	0.0429	0.0015	ENSG00000066855	MTFR1	1	1	0	0	1	0	1	0	1	1	0	0	0	0	0	0	0	1	0	0	1	1	1	0	0	0	0	0	0	1	0	0	0
8	66497333	rs17394029	8_66497333_A_G_b37	A	G	0.029353	0	0.0461	0.0696	0.044	0.0015	ENSG00000066855	MTFR1	1	1	0	0	1	0	1	0	1	1	0	0	0	0	0	0	0	1	0	0	1	1	1	0	0	0	0	0	0	1	0	0	0
8	66645592	rs80322153	8_66645592_C_T_b37	C	T	0.028155	0	0.0447	0.0646	0.044	0.0015	ENSG00000066855	MTFR1	1	1	0	0	1	0	1	0	1	1	0	0	0	0	0	0	0	1	0	0	1	1	1	0	0	0	0	0	0	1	0	0	0
8	66656806	rs80171861	8_66656806_T_C_b37	T	C	0.0285543	0	0.0447	0.0656	0.045	0.0015	ENSG00000066855	MTFR1	1	1	0	0	1	0	1	0	1	1	0	0	0	0	0	0	0	1	0	0	1	1	1	0	0	0	0	0	0	1	0	0	0
8	66507615	rs79812520	8_66507615_T_C_b37	T	C	0.0291534	0	0.0447	0.0696	0.044	0.0015	ENSG00000066855	MTFR1	1	1	0	0	1	0	1	0	1	1	0	0	0	0	0	0	0	1	0	0	1	1	1	0	0	0	0	0	0	1	0	0	0
8	66651303	rs117344588	8_66651303_A_G_b37	A	G	0.028155	0	0.0447	0.0646	0.044	0.0015	ENSG00000066855	MTFR1	1	1	0	0	1	0	1	0	1	1	0	0	0	0	0	0	0	1	0	0	1	1	1	0	0	0	0	0	0	1	0	0	0
8	66553761	rs78904368	8_66553761_C_T_b37	C	T	0.0289537	0	0.0447	0.0696	0.0429	0.0015	ENSG00000066855	MTFR1	1	1	0	0	1	0	1	0	1	1	0	0	0	0	0	0	0	1	0	0	1	1	1	0	0	0	0	0	0	1	0	0	0
8	66498528	rs80217676	8_66498528_C_T_b37	C	T	0.0291534	0	0.0447	0.0696	0.044	0.0015	ENSG00000066855	MTFR1	1	1	0	0	1	0	1	0	1	1	0	0	0	0	0	0	0	1	0	0	1	1	1	0	0	0	0	0	0	1	0	0	0
8	66474459	rs17302765	8_66474459_A_G_b37	A	G	0.0289537	0	0.0447	0.0686	0.044	0.0015	ENSG00000066855	MTFR1	1	1	0	0	1	0	1	0	1	1	0	0	0	0	0	0	0	1	0	0	1	1	1	0	0	0	0	0	0	1	0	0	0
8	66557532	rs188830676	8_66557532_C_T_b37	C	T	0.0289537	0	0.0447	0.0696	0.0429	0.0015	ENSG00000066855	MTFR1	1	1	0	0	1	0	1	0	1	1	0	0	0	0	0	0	0	1	0	0	1	1	1	0	0	0	0	0	0	1	0	0	0
8	66655410	rs17304921	8_66655410_T_G_b37	T	G	0.0285543	0	0.0447	0.0656	0.045	0.0015	ENSG00000066855	MTFR1	1	1	0	0	1	0	1	0	1	1	0	0	0	0	0	0	0	1	0	0	1	1	1	0	0	0	0	0	0	1	0	0	0
8	66560897	rs74501506	8_66560897_A_G_b37	A	G	0.0289537	0	0.0432	0.0696	0.044	0.0015	ENSG00000066855	MTFR1	1	1	0	0	1	0	1	0	1	1	0	0	0	0	0	0	0	1	0	0	1	1	1	0	0	0	0	0	0	1	0	0	0
8	66571318	rs76852163	8_66571318_G_A_b37	G	A	0.0289537	0	0.0432	0.0696	0.044	0.0015	ENSG00000066855	MTFR1	1	1	0	0	1	0	1	0	1	1	0	0	0	0	0	0	0	1	0	0	1	1	1	0	0	0	0	0	0	1	0	0	0
8	66636107	rs17395878	8_66636107_C_G_b37	C	G	0.0289537	0	0.0432	0.0696	0.044	0.0015	ENSG00000066855	MTFR1	1	1	0	0	1	0	1	0	1	1	0	0	0	0	0	0	0	1	0	0	1	1	1	0	0	0	0	0	0	1	0	0	0
8	66499465	rs4515591	8_66499465_T_C_b37	T	C	0.0291534	0	0.0447	0.0696	0.044	0.0015	ENSG00000066855	MTFR1	1	1	0	0	1	0	1	0	1	1	0	0	0	0	0	0	0	1	0	0	1	1	1	0	0	0	0	0	0	1	0	0	0
8	66555882	rs78825922	8_66555882_T_C_b37	T	C	0.0289537	0	0.0447	0.0696	0.0429	0.0015	ENSG00000066855	MTFR1	1	1	0	0	1	0	1	0	1	1	0	0	0	0	0	0	0	1	0	0	1	1	1	0	0	0	0	0	0	1	0	0	0
8	66647863	rs79257313	8_66647863_A_G_b37	A	G	0.028155	0	0.0447	0.0646	0.044	0.0015	ENSG00000066855	MTFR1	1	1	0	0	1	0	1	0	1	1	0	0	0	0	0	0	0	1	0	0	1	1	1	0	0	0	0	0	0	1	0	0	0
8	66644150	rs76326392	8_66644150_A_G_b37	A	G	0.028155	0	0.0447	0.0646	0.044	0.0015	ENSG00000066855	MTFR1	1	1	0	0	1	0	1	0	1	1	0	0	0	0	0	0	0	1	0	0	1	1	1	0	0	0	0	0	0	1	0	0	0
8	66546593	rs79616747	8_66546593_C_A_b37	C	A	0.0289537	0	0.0447	0.0696	0.0429	0.0015	ENSG00000066855	MTFR1	1	1	0	0	1	0	1	0	1	1	0	0	0	0	0	0	0	1	0	0	1	1	1	0	0	0	0	0	0	1	0	0	0
8	66474002	rs76365765	8_66474002_C_T_b37	C	T	0.0289537	0	0.0447	0.0686	0.044	0.0015	ENSG00000066855	MTFR1	1	1	0	0	1	0	1	0	1	1	0	0	0	0	0	0	0	1	0	0	1	1	1	0	0	0	0	0	0	1	0	0	0
8	66654142	rs17396066	8_66654142_C_G_b37	C	G	0.0285543	0	0.0447	0.0656	0.045	0.0015	ENSG00000066855	MTFR1	1	1	0	0	1	0	1	0	1	1	0	0	0	0	0	0	0	1	0	0	1	1	1	0	0	0	0	0	0	1	0	0	0
8	66542077	rs117486340	8_66542077_G_A_b37	G	A	0.0291534	0	0.0447	0.0696	0.044	0.0015	ENSG00000066855	MTFR1	1	1	0	0	1	0	1	0	1	1	0	0	0	0	0	0	0	1	0	0	1	1	1	0	0	0	0	0	0	1	0	0	0
8	66537841	rs80151640	8_66537841_C_T_b37	C	T	0.0291534	0	0.0447	0.0696	0.044	0.0015	ENSG00000066855	MTFR1	1	1	0	0	1	0	1	0	1	1	0	0	0	0	0	0	0	1	0	0	1	1	1	0	0	0	0	0	0	1	0	0	0
8	66621153	rs77153743	8_66621153_C_T_b37	C	T	0.0289537	0	0.0432	0.0696	0.044	0.0015	ENSG00000066855	MTFR1	1	1	0	0	1	0	1	0	1	1	0	0	0	0	0	0	0	1	0	0	1	1	1	0	0	0	0	0	0	1	0	0	0
8	66663434	rs78843427	8_66663434_C_T_b37	C	T	0.0285543	0	0.0447	0.0656	0.045	0.0015	ENSG00000066855	MTFR1	1	1	0	0	1	0	1	0	1	1	0	0	0	0	0	0	0	1	0	0	1	1	1	0	0	0	0	0	0	1	0	0	0
8	66523799	rs4392943	8_66523799_C_A_b37	C	A	0.029353	0	0.0447	0.0696	0.045	0.0015	ENSG00000066855	MTFR1	1	1	0	0	1	0	1	0	1	1	0	0	0	0	0	0	0	1	0	0	1	1	1	0	0	0	0	0	0	1	0	0	0
8	66630900	rs17395656	8_66630900_T_C_b37	T	C	0.0289537	0	0.0432	0.0696	0.044	0.0015	ENSG00000066855	MTFR1	1	1	0	0	1	0	1	0	1	1	0	0	0	0	0	0	0	1	0	0	1	1	1	0	0	0	0	0	0	1	0	0	0
8	66491949	rs117662935	8_66491949_C_T_b37	C	T	0.0291534	0	0.0447	0.0696	0.044	0.0015	ENSG00000066855	MTFR1	1	1	0	0	1	0	1	0	1	1	0	0	0	0	0	0	0	1	0	0	1	1	1	0	0	0	0	0	0	1	0	0	0
8	66581058	rs17395190	8_66581058_T_A_b37	T	A	0.0289537	0	0.0432	0.0696	0.044	0.0015	ENSG00000066855	MTFR1	1	1	0	0	1	0	1	0	1	1	0	0	0	0	0	0	0	1	0	0	1	1	1	0	0	0	0	0	0	1	0	0	0
8	66494037	rs77324083	8_66494037_G_T_b37	G	T	0.0291534	0	0.0447	0.0696	0.044	0.0015	ENSG00000066855	MTFR1	1	1	0	0	1	0	1	0	1	1	0	0	0	0	0	0	0	1	0	0	1	1	1	0	0	0	0	0	0	1	0	0	0
8	66512767	rs17394294	8_66512767_T_C_b37	T	C	0.0291534	0	0.0447	0.0696	0.044	0.0015	ENSG00000066855	MTFR1	1	1	0	0	1	0	1	0	1	1	0	0	0	0	0	0	0	1	0	0	1	1	1	0	0	0	0	0	0	1	0	0	0
8	66632217	rs17304488	8_66632217_C_T_b37	C	T	0.0289537	0	0.0432	0.0696	0.044	0.0015	ENSG00000066855	MTFR1	1	1	0	0	1	0	1	0	1	1	0	0	0	0	0	0	0	1	0	0	1	1	1	0	0	0	0	0	0	1	0	0	0
8	66609975	rs76896786	8_66609975_G_A_b37	G	A	0.0289537	0	0.0432	0.0696	0.044	0.0015	ENSG00000066855	MTFR1	1	1	0	0	1	0	1	0	1	1	0	0	0	0	0	0	0	1	0	0	1	1	1	0	0	0	0	0	0	1	0	0	0
8	66633589	rs76861980	8_66633589_T_C_b37	T	C	0.0289537	0	0.0432	0.0696	0.044	0.0015	ENSG00000066855	MTFR1	1	1	0	0	1	0	1	0	1	1	0	0	0	0	0	0	0	1	0	0	1	1	1	0	0	0	0	0	0	1	0	0	0
8	66626779	rs78005584	8_66626779_C_T_b37	C	T	0.0289537	0	0.0432	0.0696	0.044	0.0015	ENSG00000066855	MTFR1	1	1	0	0	1	0	1	0	1	1	0	0	0	0	0	0	0	1	0	0	1	1	1	0	0	0	0	0	0	1	0	0	0
8	66596294	rs17395394	8_66596294_G_A_b37	G	A	0.0291534	0	0.0432	0.0696	0.044	0.0023	ENSG00000066855	MTFR1	1	1	0	0	1	0	1	0	1	1	0	0	0	0	0	0	0	1	0	0	1	1	1	0	0	0	0	0	0	1	0	0	0
8	66474587	rs75002270	8_66474587_T_C_b37	T	C	0.0289537	0	0.0447	0.0686	0.044	0.0015	ENSG00000066855	MTFR1	1	1	0	0	1	0	1	0	1	1	0	0	0	0	0	0	0	1	0	0	1	1	1	0	0	0	0	0	0	1	0	0	0
8	66489274	rs117267205	8_66489274_C_A_b37	C	A	0.0291534	0	0.0447	0.0696	0.044	0.0015	ENSG00000066855	MTFR1	1	1	0	0	1	0	1	0	1	1	0	0	0	0	0	0	0	1	0	0	1	1	1	0	0	0	0	0	0	1	0	0	0
8	66634671	rs17395851	8_66634671_C_T_b37	C	T	0.0289537	0	0.0432	0.0696	0.044	0.0015	ENSG00000066855	MTFR1	1	1	0	0	1	0	1	0	1	1	0	0	0	0	0	0	0	1	0	0	1	1	1	0	0	0	0	0	0	1	0	0	0
8	66578761	rs77591497	8_66578761_G_A_b37	G	A	0.0289537	0	0.0432	0.0696	0.044	0.0015	ENSG00000066855	MTFR1	1	1	0	0	1	0	1	0	1	1	0	0	0	0	0	0	0	1	0	0	1	1	1	0	0	0	0	0	0	1	0	0	0
8	66499989	rs78869615	8_66499989_A_G_b37	A	G	0.0291534	0	0.0447	0.0696	0.044	0.0015	ENSG00000066855	MTFR1	1	1	0	0	1	0	1	0	1	1	0	0	0	0	0	0	0	1	0	0	1	1	1	0	0	0	0	0	0	1	0	0	0
8	66606669	rs77279346	8_66606669_G_A_b37	G	A	0.0289537	0	0.0432	0.0696	0.044	0.0015	ENSG00000066855	MTFR1	1	1	0	0	1	0	1	0	1	1	0	0	0	0	0	0	0	1	0	0	1	1	1	0	0	0	0	0	0	1	0	0	0
8	66639733	rs17395920	8_66639733_A_G_b37	A	G	0.0289537	0	0.0432	0.0696	0.044	0.0015	ENSG00000066855	MTFR1	1	1	0	0	1	0	1	0	1	1	0	0	0	0	0	0	0	1	0	0	1	1	1	0	0	0	0	0	0	1	0	0	0
12	78404542	rs117730521	12_78404542_T_G_b37	T	G	0.0263578	0.001	0.0937	0.0557	0.0051	0.0038	ENSG00000067715	SYT1	1	0	1	1	1	1	1	1	1	1	1	1	0	1	0	0	1	1	0	0	1	0	1	1	0	0	1	1	1	1	1	1	0
12	78405491	rs117577450	12_78405491_A_G_b37	A	G	0.0263578	0.001	0.0937	0.0557	0.0051	0.0038	ENSG00000067715	SYT1	1	0	1	1	1	1	1	1	1	1	1	1	0	1	0	0	1	1	0	0	1	0	1	1	0	0	1	1	1	1	1	1	0
12	78408398	rs17221278	12_78408398_A_G_b37	A	G	0.0271565	0.001	0.098	0.0567	0.0051	0.0038	ENSG00000067715	SYT1	1	0	1	1	1	1	1	1	1	1	1	1	0	1	0	0	1	1	0	0	1	0	1	1	0	0	1	1	1	1	1	1	0
12	78402342	rs117294409	12_78402342_T_C_b37	T	C	0.0261581	0.001	0.0937	0.0557	0.0041	0.0038	ENSG00000067715	SYT1	1	0	1	1	1	1	1	1	1	1	1	1	0	1	0	0	1	1	0	0	1	0	1	1	0	0	1	1	1	1	1	1	0
10	134307688	rs4320881	10_134307688_T_C_b37	C	T	0.039936	0.0258	0.0591	0.0765	0.0481	0.00680000000000003	ENSG00000068383	INPP5A	1	1	1	0	1	1	1	0	1	1	0	1	0	0	0	0	1	1	0	0	1	0	1	0	0	0	1	0	0	1	1	0	0
10	134302618	rs12766353	10_134302618_G_A_b37	G	A	0.028155	0.0258	0.036	0.0557	0.0286	0.0045	ENSG00000068383	INPP5A	1	1	1	0	1	1	1	0	1	1	0	1	0	0	0	0	1	1	0	0	1	0	1	0	0	0	1	0	0	1	1	0	0
2	86569273	rs77455815	2_86569273_G_A_b37	G	A	0.0321486	0.0585	0.0173	0.0318	0.0562	0.0023	ENSG00000068615	REEP1	0	0	0	0	1	0	1	0	1	1	0	0	0	0	0	0	0	0	0	0	0	0	0	0	0	0	0	0	0	0	0	0	0
2	86680738	rs79646567	2_86680738_C_T_b37	C	T	0.0263578	0.0635	0.0159	0.0308	0.0245	0.0015	ENSG00000068615	REEP1	0	0	0	0	1	0	1	0	1	1	0	0	0	0	0	0	0	0	0	0	0	0	0	0	0	0	0	0	0	0	0	0	0
2	86648726	rs79071919	2_86648726_C_G_b37	C	G	0.0263578	0.0635	0.0159	0.0308	0.0245	0.0015	ENSG00000068615	REEP1	0	0	0	0	1	0	1	0	1	1	0	0	0	0	0	0	0	0	0	0	0	0	0	0	0	0	0	0	0	0	0	0	0
2	86574903	rs56988639	2_86574903_C_G_b37	C	G	0.0321486	0.0585	0.0173	0.0318	0.0562	0.0023	ENSG00000068615	REEP1	0	0	0	0	1	0	1	0	1	1	0	0	0	0	0	0	0	0	0	0	0	0	0	0	0	0	0	0	0	0	0	0	0
2	86569060	rs57933210	2_86569060_T_C_b37	T	C	0.0321486	0.0585	0.0173	0.0318	0.0562	0.0023	ENSG00000068615	REEP1	0	0	0	0	1	0	1	0	1	1	0	0	0	0	0	0	0	0	0	0	0	0	0	0	0	0	0	0	0	0	0	0	0
2	86654722	rs76613778	2_86654722_G_A_b37	G	A	0.0263578	0.0635	0.0159	0.0308	0.0245	0.0015	ENSG00000068615	REEP1	0	0	0	0	1	0	1	0	1	1	0	0	0	0	0	0	0	0	0	0	0	0	0	0	0	0	0	0	0	0	0	0	0
2	86596656	rs76237210	2_86596656_G_A_b37	G	A	0.0271565	0.0655	0.0173	0.0318	0.0235	0.0023	ENSG00000068615	REEP1	0	0	0	0	1	0	1	0	1	1	0	0	0	0	0	0	0	0	0	0	0	0	0	0	0	0	0	0	0	0	0	0	0
2	86596648	rs74707030	2_86596648_C_T_b37	C	T	0.0271565	0.0655	0.0173	0.0318	0.0235	0.0023	ENSG00000068615	REEP1	0	0	0	0	1	0	1	0	1	1	0	0	0	0	0	0	0	0	0	0	0	0	0	0	0	0	0	0	0	0	0	0	0
2	86567532	rs60177707	2_86567532_A_G_b37	A	G	0.0323482	0.0585	0.0173	0.0328	0.0562	0.0023	ENSG00000068615	REEP1	0	0	0	0	1	0	1	0	1	1	0	0	0	0	0	0	0	0	0	0	0	0	0	0	0	0	0	0	0	0	0	0	0
2	86544037	rs116387700	2_86544037_A_G_b37	A	G	0.033147	0.0615	0.0144	0.0348	0.0583	0.0015	ENSG00000068654	POLR1A	1	1	1	0	1	1	1	0	1	1	0	0	0	0	0	0	0	1	0	0	0	0	0	0	1	0	0	0	0	1	1	0	0
2	86574903	rs56988639	2_86574903_C_G_b37	C	G	0.0321486	0.0585	0.0173	0.0318	0.0562	0.0023	ENSG00000068654	POLR1A	1	1	1	0	1	1	1	0	1	1	0	0	0	0	0	0	0	1	0	0	0	0	0	0	1	0	0	0	0	1	1	0	0
2	86523227	rs57924251	2_86523227_T_A_b37	T	A	0.0333466	0.0625	0.0144	0.0348	0.0583	0.0015	ENSG00000068654	POLR1A	1	1	1	0	1	1	1	0	1	1	0	0	0	0	0	0	0	1	0	0	0	0	0	0	1	0	0	0	0	1	1	0	0
2	86274124	rs75362844	2_86274124_T_C_b37	T	C	0.0291534	0.0962	0	0.0099	0.0399	0	ENSG00000068654	POLR1A	1	1	1	0	1	1	1	0	1	1	0	0	0	0	0	0	0	1	0	0	0	0	0	0	1	0	0	0	0	1	1	0	0
2	86569060	rs57933210	2_86569060_T_C_b37	T	C	0.0321486	0.0585	0.0173	0.0318	0.0562	0.0023	ENSG00000068654	POLR1A	1	1	1	0	1	1	1	0	1	1	0	0	0	0	0	0	0	1	0	0	0	0	0	0	1	0	0	0	0	1	1	0	0
2	86205089	rs57963460	2_86205089_C_T_b37	C	T	0.029353	0.0972	0	0.0089	0.0409	0	ENSG00000068654	POLR1A	1	1	1	0	1	1	1	0	1	1	0	0	0	0	0	0	0	1	0	0	0	0	0	0	1	0	0	0	0	1	1	0	0
2	86545903	rs79286439	2_86545903_G_C_b37	G	C	0.0329473	0.0615	0.0144	0.0338	0.0583	0.0015	ENSG00000068654	POLR1A	1	1	1	0	1	1	1	0	1	1	0	0	0	0	0	0	0	1	0	0	0	0	0	0	1	0	0	0	0	1	1	0	0
2	86784185	rs79892098	2_86784185_G_T_b37	G	T	0.0607029	0.1577	0.1066	0.0388	0.0286	0.003	ENSG00000068654	POLR1A	1	1	1	0	1	1	1	0	1	1	0	0	0	0	0	0	0	1	0	0	0	0	0	0	1	0	0	0	0	1	1	0	0
2	86282454	rs58026145	2_86282454_T_C_b37	T	C	0.0291534	0.0962	0	0.0099	0.0399	0	ENSG00000068654	POLR1A	1	1	1	0	1	1	1	0	1	1	0	0	0	0	0	0	0	1	0	0	0	0	0	0	1	0	0	0	0	1	1	0	0
2	86558422	rs76889930	2_86558422_T_C_b37	T	C	0.033147	0.0615	0.0144	0.0348	0.0583	0.0015	ENSG00000068654	POLR1A	1	1	1	0	1	1	1	0	1	1	0	0	0	0	0	0	0	1	0	0	0	0	0	0	1	0	0	0	0	1	1	0	0
2	86539061	rs60067772	2_86539061_A_G_b37	A	G	0.0333466	0.0625	0.0144	0.0348	0.0583	0.0015	ENSG00000068654	POLR1A	1	1	1	0	1	1	1	0	1	1	0	0	0	0	0	0	0	1	0	0	0	0	0	0	1	0	0	0	0	1	1	0	0
2	86224996	rs61094144	2_86224996_G_A_b37	G	A	0.0285543	0.0962	0	0.0089	0.0378	0	ENSG00000068654	POLR1A	1	1	1	0	1	1	1	0	1	1	0	0	0	0	0	0	0	1	0	0	0	0	0	0	1	0	0	0	0	1	1	0	0
2	86544179	rs117763463	2_86544179_C_T_b37	C	T	0.033147	0.0615	0.0144	0.0348	0.0583	0.0015	ENSG00000068654	POLR1A	1	1	1	0	1	1	1	0	1	1	0	0	0	0	0	0	0	1	0	0	0	0	0	0	1	0	0	0	0	1	1	0	0
2	86558747	rs80252539	2_86558747_G_C_b37	G	C	0.033147	0.0615	0.0144	0.0348	0.0583	0.0015	ENSG00000068654	POLR1A	1	1	1	0	1	1	1	0	1	1	0	0	0	0	0	0	0	1	0	0	0	0	0	0	1	0	0	0	0	1	1	0	0
2	86596648	rs74707030	2_86596648_C_T_b37	C	T	0.0271565	0.0655	0.0173	0.0318	0.0235	0.0023	ENSG00000068654	POLR1A	1	1	1	0	1	1	1	0	1	1	0	0	0	0	0	0	0	1	0	0	0	0	0	0	1	0	0	0	0	1	1	0	0
2	86376636	rs74381597	2_86376636_G_A_b37	G	A	0.0305511	0.0992	0.0115	0.0298	0.0143	8e-04	ENSG00000068654	POLR1A	1	1	1	0	1	1	1	0	1	1	0	0	0	0	0	0	0	1	0	0	0	0	0	0	1	0	0	0	0	1	1	0	0
2	86532861	rs60427833	2_86532861_G_A_b37	G	A	0.0333466	0.0625	0.0144	0.0348	0.0583	0.0015	ENSG00000068654	POLR1A	1	1	1	0	1	1	1	0	1	1	0	0	0	0	0	0	0	1	0	0	0	0	0	0	1	0	0	0	0	1	1	0	0
2	86545247	rs74988759	2_86545247_T_C_b37	T	C	0.033147	0.0615	0.0144	0.0348	0.0583	0.0015	ENSG00000068654	POLR1A	1	1	1	0	1	1	1	0	1	1	0	0	0	0	0	0	0	1	0	0	0	0	0	0	1	0	0	0	0	1	1	0	0
2	86293004	rs76390811	2_86293004_T_A_b37	T	A	0.0291534	0.0962	0	0.0099	0.0399	0	ENSG00000068654	POLR1A	1	1	1	0	1	1	1	0	1	1	0	0	0	0	0	0	0	1	0	0	0	0	0	0	1	0	0	0	0	1	1	0	0
2	86654722	rs76613778	2_86654722_G_A_b37	G	A	0.0263578	0.0635	0.0159	0.0308	0.0245	0.0015	ENSG00000068654	POLR1A	1	1	1	0	1	1	1	0	1	1	0	0	0	0	0	0	0	1	0	0	0	0	0	0	1	0	0	0	0	1	1	0	0
2	86539075	rs58728311	2_86539075_T_C_b37	T	C	0.0333466	0.0625	0.0144	0.0348	0.0583	0.0015	ENSG00000068654	POLR1A	1	1	1	0	1	1	1	0	1	1	0	0	0	0	0	0	0	1	0	0	0	0	0	0	1	0	0	0	0	1	1	0	0
2	86403499	rs3770063	2_86403499_T_A_b37	T	A	0.0361422	0.0992	0.0115	0.0298	0.0429	8e-04	ENSG00000068654	POLR1A	1	1	1	0	1	1	1	0	1	1	0	0	0	0	0	0	0	1	0	0	0	0	0	0	1	0	0	0	0	1	1	0	0
2	86350597	rs76515859	2_86350597_G_A_b37	G	A	0.0533147	0.1845	0.0115	0.0288	0.044	8e-04	ENSG00000068654	POLR1A	1	1	1	0	1	1	1	0	1	1	0	0	0	0	0	0	0	1	0	0	0	0	0	0	1	0	0	0	0	1	1	0	0
2	86553301	rs117833925	2_86553301_T_C_b37	T	C	0.033147	0.0615	0.0144	0.0348	0.0583	0.0015	ENSG00000068654	POLR1A	1	1	1	0	1	1	1	0	1	1	0	0	0	0	0	0	0	1	0	0	0	0	0	0	1	0	0	0	0	1	1	0	0
2	86714489	rs78685000	2_86714489_T_C_b37	T	C	0.0607029	0.1577	0.1066	0.0388	0.0286	0.003	ENSG00000068654	POLR1A	1	1	1	0	1	1	1	0	1	1	0	0	0	0	0	0	0	1	0	0	0	0	0	0	1	0	0	0	0	1	1	0	0
2	86546524	rs79907628	2_86546524_A_C_b37	A	C	0.033147	0.0615	0.0144	0.0348	0.0583	0.0015	ENSG00000068654	POLR1A	1	1	1	0	1	1	1	0	1	1	0	0	0	0	0	0	0	1	0	0	0	0	0	0	1	0	0	0	0	1	1	0	0
2	86541441	rs117371827	2_86541441_T_C_b37	T	C	0.0333466	0.0625	0.0144	0.0348	0.0583	0.0015	ENSG00000068654	POLR1A	1	1	1	0	1	1	1	0	1	1	0	0	0	0	0	0	0	1	0	0	0	0	0	0	1	0	0	0	0	1	1	0	0
2	86524621	rs76527963	2_86524621_G_C_b37	G	C	0.0333466	0.0625	0.0144	0.0348	0.0583	0.0015	ENSG00000068654	POLR1A	1	1	1	0	1	1	1	0	1	1	0	0	0	0	0	0	0	1	0	0	0	0	0	0	1	0	0	0	0	1	1	0	0
2	86544962	rs75194433	2_86544962_T_C_b37	T	C	0.033147	0.0615	0.0144	0.0348	0.0583	0.0015	ENSG00000068654	POLR1A	1	1	1	0	1	1	1	0	1	1	0	0	0	0	0	0	0	1	0	0	0	0	0	0	1	0	0	0	0	1	1	0	0
2	86762595	rs12464501	2_86762595_C_T_b37	C	T	0.0607029	0.1577	0.1066	0.0388	0.0286	0.003	ENSG00000068654	POLR1A	1	1	1	0	1	1	1	0	1	1	0	0	0	0	0	0	0	1	0	0	0	0	0	0	1	0	0	0	0	1	1	0	0
2	86544868	rs79809119	2_86544868_T_C_b37	T	C	0.033147	0.0615	0.0144	0.0348	0.0583	0.0015	ENSG00000068654	POLR1A	1	1	1	0	1	1	1	0	1	1	0	0	0	0	0	0	0	1	0	0	0	0	0	0	1	0	0	0	0	1	1	0	0
2	86567532	rs60177707	2_86567532_A_G_b37	A	G	0.0323482	0.0585	0.0173	0.0328	0.0562	0.0023	ENSG00000068654	POLR1A	1	1	1	0	1	1	1	0	1	1	0	0	0	0	0	0	0	1	0	0	0	0	0	0	1	0	0	0	0	1	1	0	0
2	86392661	rs79492094	2_86392661_A_G_b37	A	G	0.0355431	0.0972	0.0115	0.0298	0.0419	8e-04	ENSG00000068654	POLR1A	1	1	1	0	1	1	1	0	1	1	0	0	0	0	0	0	0	1	0	0	0	0	0	0	1	0	0	0	0	1	1	0	0
2	86215156	rs79281958	2_86215156_G_C_b37	G	C	0.0289537	0.0952	0	0.0089	0.0409	0	ENSG00000068654	POLR1A	1	1	1	0	1	1	1	0	1	1	0	0	0	0	0	0	0	1	0	0	0	0	0	0	1	0	0	0	0	1	1	0	0
2	86648726	rs79071919	2_86648726_C_G_b37	C	G	0.0263578	0.0635	0.0159	0.0308	0.0245	0.0015	ENSG00000068654	POLR1A	1	1	1	0	1	1	1	0	1	1	0	0	0	0	0	0	0	1	0	0	0	0	0	0	1	0	0	0	0	1	1	0	0
2	86561257	rs75490990	2_86561257_G_A_b37	G	A	0.0369409	0.0585	0.0144	0.0388	0.0767	0.0015	ENSG00000068654	POLR1A	1	1	1	0	1	1	1	0	1	1	0	0	0	0	0	0	0	1	0	0	0	0	0	0	1	0	0	0	0	1	1	0	0
2	86535262	rs80355115	2_86535262_C_T_b37	C	T	0.0335463	0.0635	0.0144	0.0348	0.0583	0.0015	ENSG00000068654	POLR1A	1	1	1	0	1	1	1	0	1	1	0	0	0	0	0	0	0	1	0	0	0	0	0	0	1	0	0	0	0	1	1	0	0
2	86186122	rs58468324	2_86186122_G_A_b37	G	A	0.0311502	0.1042	0	0.0089	0.0429	0	ENSG00000068654	POLR1A	1	1	1	0	1	1	1	0	1	1	0	0	0	0	0	0	0	1	0	0	0	0	0	0	1	0	0	0	0	1	1	0	0
2	86533878	rs60237707	2_86533878_C_T_b37	C	T	0.0333466	0.0625	0.0144	0.0348	0.0583	0.0015	ENSG00000068654	POLR1A	1	1	1	0	1	1	1	0	1	1	0	0	0	0	0	0	0	1	0	0	0	0	0	0	1	0	0	0	0	1	1	0	0
2	86554121	rs60474859	2_86554121_T_A_b37	T	A	0.033147	0.0615	0.0144	0.0348	0.0583	0.0015	ENSG00000068654	POLR1A	1	1	1	0	1	1	1	0	1	1	0	0	0	0	0	0	0	1	0	0	0	0	0	0	1	0	0	0	0	1	1	0	0
2	86544635	rs78994046	2_86544635_C_T_b37	C	T	0.033147	0.0615	0.0144	0.0348	0.0583	0.0015	ENSG00000068654	POLR1A	1	1	1	0	1	1	1	0	1	1	0	0	0	0	0	0	0	1	0	0	0	0	0	0	1	0	0	0	0	1	1	0	0
2	86834221	rs12468191	2_86834221_A_G_b37	A	G	0.0607029	0.1577	0.1081	0.0368	0.0297	0.003	ENSG00000068654	POLR1A	1	1	1	0	1	1	1	0	1	1	0	0	0	0	0	0	0	1	0	0	0	0	0	0	1	0	0	0	0	1	1	0	0
2	86680738	rs79646567	2_86680738_C_T_b37	C	T	0.0263578	0.0635	0.0159	0.0308	0.0245	0.0015	ENSG00000068654	POLR1A	1	1	1	0	1	1	1	0	1	1	0	0	0	0	0	0	0	1	0	0	0	0	0	0	1	0	0	0	0	1	1	0	0
2	86199735	rs80211933	2_86199735_A_G_b37	A	G	0.0313498	0.1052	0	0.0089	0.0429	0	ENSG00000068654	POLR1A	1	1	1	0	1	1	1	0	1	1	0	0	0	0	0	0	0	1	0	0	0	0	0	0	1	0	0	0	0	1	1	0	0
2	86542746	rs58210919	2_86542746_G_A_b37	G	A	0.033147	0.0615	0.0144	0.0348	0.0583	0.0015	ENSG00000068654	POLR1A	1	1	1	0	1	1	1	0	1	1	0	0	0	0	0	0	0	1	0	0	0	0	0	0	1	0	0	0	0	1	1	0	0
2	86556379	rs76092013	2_86556379_A_G_b37	A	G	0.033147	0.0615	0.0144	0.0348	0.0583	0.0015	ENSG00000068654	POLR1A	1	1	1	0	1	1	1	0	1	1	0	0	0	0	0	0	0	1	0	0	0	0	0	0	1	0	0	0	0	1	1	0	0
2	86400068	rs59185549	2_86400068_G_A_b37	G	A	0.0365415	0.0992	0.0115	0.0308	0.044	8e-04	ENSG00000068654	POLR1A	1	1	1	0	1	1	1	0	1	1	0	0	0	0	0	0	0	1	0	0	0	0	0	0	1	0	0	0	0	1	1	0	0
2	86241006	rs57361751	2_86241006_C_T_b37	C	T	0.0289537	0.0962	0	0.0089	0.0399	0	ENSG00000068654	POLR1A	1	1	1	0	1	1	1	0	1	1	0	0	0	0	0	0	0	1	0	0	0	0	0	0	1	0	0	0	0	1	1	0	0
2	86183319	rs60497765	2_86183319_A_G_b37	A	G	0.0313498	0.1052	0	0.0089	0.0429	0	ENSG00000068654	POLR1A	1	1	1	0	1	1	1	0	1	1	0	0	0	0	0	0	0	1	0	0	0	0	0	0	1	0	0	0	0	1	1	0	0
2	86189717	rs75636569	2_86189717_T_G_b37	T	G	0.0313498	0.1052	0	0.0089	0.0429	0	ENSG00000068654	POLR1A	1	1	1	0	1	1	1	0	1	1	0	0	0	0	0	0	0	1	0	0	0	0	0	0	1	0	0	0	0	1	1	0	0
2	86550760	rs77979406	2_86550760_C_G_b37	C	G	0.033147	0.0615	0.0144	0.0348	0.0583	0.0015	ENSG00000068654	POLR1A	1	1	1	0	1	1	1	0	1	1	0	0	0	0	0	0	0	1	0	0	0	0	0	0	1	0	0	0	0	1	1	0	0
2	86549027	rs75312846	2_86549027_C_G_b37	C	G	0.033147	0.0615	0.0144	0.0348	0.0583	0.0015	ENSG00000068654	POLR1A	1	1	1	0	1	1	1	0	1	1	0	0	0	0	0	0	0	1	0	0	0	0	0	0	1	0	0	0	0	1	1	0	0
2	86211593	rs77213255	2_86211593_C_T_b37	C	T	0.029353	0.0972	0	0.0089	0.0409	0	ENSG00000068654	POLR1A	1	1	1	0	1	1	1	0	1	1	0	0	0	0	0	0	0	1	0	0	0	0	0	0	1	0	0	0	0	1	1	0	0
2	86208057	rs77691633	2_86208057_A_G_b37	A	G	0.029353	0.0972	0	0.0089	0.0409	0	ENSG00000068654	POLR1A	1	1	1	0	1	1	1	0	1	1	0	0	0	0	0	0	0	1	0	0	0	0	0	0	1	0	0	0	0	1	1	0	0
2	86546327	rs75018683	2_86546327_G_A_b37	G	A	0.033147	0.0615	0.0144	0.0348	0.0583	0.0015	ENSG00000068654	POLR1A	1	1	1	0	1	1	1	0	1	1	0	0	0	0	0	0	0	1	0	0	0	0	0	0	1	0	0	0	0	1	1	0	0
2	86320480	rs79603974	2_86320480_G_C_b37	G	C	0.0355431	0.0962	0.0115	0.0288	0.0429	0.0015	ENSG00000068654	POLR1A	1	1	1	0	1	1	1	0	1	1	0	0	0	0	0	0	0	1	0	0	0	0	0	0	1	0	0	0	0	1	1	0	0
2	86336173	rs75356890	2_86336173_T_C_b37	T	C	0.0353435	0.0962	0.0115	0.0288	0.0429	8e-04	ENSG00000068654	POLR1A	1	1	1	0	1	1	1	0	1	1	0	0	0	0	0	0	0	1	0	0	0	0	0	0	1	0	0	0	0	1	1	0	0
2	86307809	rs76158656	2_86307809_C_T_b37	C	T	0.0353435	0.0962	0.0115	0.0288	0.0429	8e-04	ENSG00000068654	POLR1A	1	1	1	0	1	1	1	0	1	1	0	0	0	0	0	0	0	1	0	0	0	0	0	0	1	0	0	0	0	1	1	0	0
2	86729311	rs80215837	2_86729311_C_A_b37	C	A	0.0607029	0.1577	0.1066	0.0388	0.0286	0.003	ENSG00000068654	POLR1A	1	1	1	0	1	1	1	0	1	1	0	0	0	0	0	0	0	1	0	0	0	0	0	0	1	0	0	0	0	1	1	0	0
2	86208649	rs79968864	2_86208649_G_A_b37	G	A	0.029353	0.0972	0	0.0089	0.0409	0	ENSG00000068654	POLR1A	1	1	1	0	1	1	1	0	1	1	0	0	0	0	0	0	0	1	0	0	0	0	0	0	1	0	0	0	0	1	1	0	0
2	86210364	rs56861544	2_86210364_G_T_b37	G	T	0.029353	0.0972	0	0.0089	0.0409	0	ENSG00000068654	POLR1A	1	1	1	0	1	1	1	0	1	1	0	0	0	0	0	0	0	1	0	0	0	0	0	0	1	0	0	0	0	1	1	0	0
2	86272309	rs61254540	2_86272309_G_A_b37	G	A	0.0291534	0.0962	0	0.0099	0.0399	0	ENSG00000068654	POLR1A	1	1	1	0	1	1	1	0	1	1	0	0	0	0	0	0	0	1	0	0	0	0	0	0	1	0	0	0	0	1	1	0	0
2	86282735	rs74732648	2_86282735_T_C_b37	T	C	0.0291534	0.0962	0	0.0099	0.0399	0	ENSG00000068654	POLR1A	1	1	1	0	1	1	1	0	1	1	0	0	0	0	0	0	0	1	0	0	0	0	0	0	1	0	0	0	0	1	1	0	0
2	86208952	rs77692351	2_86208952_G_A_b37	G	A	0.029353	0.0972	0	0.0089	0.0409	0	ENSG00000068654	POLR1A	1	1	1	0	1	1	1	0	1	1	0	0	0	0	0	0	0	1	0	0	0	0	0	0	1	0	0	0	0	1	1	0	0
2	86596656	rs76237210	2_86596656_G_A_b37	G	A	0.0271565	0.0655	0.0173	0.0318	0.0235	0.0023	ENSG00000068654	POLR1A	1	1	1	0	1	1	1	0	1	1	0	0	0	0	0	0	0	1	0	0	0	0	0	0	1	0	0	0	0	1	1	0	0
2	86261514	rs3755005	2_86261514_C_T_b37	C	T	0.029353	0.0972	0	0.0099	0.0399	0	ENSG00000068654	POLR1A	1	1	1	0	1	1	1	0	1	1	0	0	0	0	0	0	0	1	0	0	0	0	0	0	1	0	0	0	0	1	1	0	0
2	48798627	rs17325698	2_48798627_C_A_b37	C	A	0.0273562	0	0.0375	0.1034	0.0051	0.0015	ENSG00000068781	STON1-GTF2A1L	1	1	0	1	1	1	0	0	1	1	0	0	0	0	0	0	0	1	0	0	0	0	1	0	1	0	0	0	0	1	1	1	0
2	48818044	rs79119567	2_48818044_C_A_b37	C	A	0.0247604	0	0.0317	0.0915	0.0082	0.0015	ENSG00000068781	STON1-GTF2A1L	1	1	0	1	1	1	0	0	1	1	0	0	0	0	0	0	0	1	0	0	0	0	1	0	1	0	0	0	0	1	1	1	0
2	48809629	rs17397707	2_48809629_G_T_b37	G	T	0.0271565	0	0.0375	0.1024	0.0051	0.0015	ENSG00000068781	STON1-GTF2A1L	1	1	0	1	1	1	0	0	1	1	0	0	0	0	0	0	0	1	0	0	0	0	1	0	1	0	0	0	0	1	1	1	0
2	48812846	rs75693406	2_48812846_G_C_b37	G	C	0.0297524	0	0.0375	0.1014	0.0194	0.0015	ENSG00000068781	STON1-GTF2A1L	1	1	0	1	1	1	0	0	1	1	0	0	0	0	0	0	0	1	0	0	0	0	1	0	1	0	0	0	0	1	1	1	0
2	48795794	rs74604130	2_48795794_A_G_b37	A	G	0.028155	0	0.0375	0.1034	0.0092	0.0015	ENSG00000068781	STON1-GTF2A1L	1	1	0	1	1	1	0	0	1	1	0	0	0	0	0	0	0	1	0	0	0	0	1	0	1	0	0	0	0	1	1	1	0
3	141642563	rs78765711	3_141642563_C_T_b37	C	T	0.0798722	0.1458	0.1037	0.0915	0.0818	0.0068	ENSG00000069849	ATP1B3	0	1	1	1	0	1	1	0	1	1	0	0	0	0	0	0	0	0	0	0	0	0	0	0	1	0	0	0	0	1	0	0	0
3	141605916	rs4683641	3_141605916_A_G_b37	A	G	0.0884585	0.1438	0.1254	0.1213	0.0798	0.0083	ENSG00000069849	ATP1B3	0	1	1	1	0	1	1	0	1	1	0	0	0	0	0	0	0	0	0	0	0	0	0	0	1	0	0	0	0	1	0	0	0
3	141647607	rs75571067	3_141647607_C_G_b37	C	G	0.0804712	0.1488	0.1037	0.0915	0.0818	0.0068	ENSG00000069849	ATP1B3	0	1	1	1	0	1	1	0	1	1	0	0	0	0	0	0	0	0	0	0	0	0	0	0	1	0	0	0	0	1	0	0	0
3	141597365	rs77613930	3_141597365_C_T_b37	C	T	0.0888578	0.1438	0.1254	0.1213	0.0818	0.0083	ENSG00000069849	ATP1B3	0	1	1	1	0	1	1	0	1	1	0	0	0	0	0	0	0	0	0	0	0	0	0	0	1	0	0	0	0	1	0	0	0
3	141603751	rs10755098	3_141603751_C_T_b37	C	T	0.0888578	0.1438	0.1254	0.1213	0.0818	0.0083	ENSG00000069849	ATP1B3	0	1	1	1	0	1	1	0	1	1	0	0	0	0	0	0	0	0	0	0	0	0	0	0	1	0	0	0	0	1	0	0	0
3	141735781	rs74553121	3_141735781_A_G_b37	A	G	0.0367412	0.0288	0.0461	0.0795	0.0378	0.0045	ENSG00000069849	ATP1B3	0	1	1	1	0	1	1	0	1	1	0	0	0	0	0	0	0	0	0	0	0	0	0	0	1	0	0	0	0	1	0	0	0
3	141691000	rs11569237	3_141691000_G_A_b37	G	A	0.0441294	0.0496	0.0648	0.0805	0.0389	0.0053	ENSG00000069849	ATP1B3	0	1	1	1	0	1	1	0	1	1	0	0	0	0	0	0	0	0	0	0	0	0	0	0	1	0	0	0	0	1	0	0	0
3	141717222	rs11708301	3_141717222_T_G_b37	T	G	0.0379393	0.0288	0.0519	0.0795	0.0389	0.0053	ENSG00000069849	ATP1B3	0	1	1	1	0	1	1	0	1	1	0	0	0	0	0	0	0	0	0	0	0	0	0	0	1	0	0	0	0	1	0	0	0
3	141653126	rs745966	3_141653126_A_C_b37	A	C	0.0678914	0.1498	0.0922	0.0825	0.0348	0.0061	ENSG00000069849	ATP1B3	0	1	1	1	0	1	1	0	1	1	0	0	0	0	0	0	0	0	0	0	0	0	0	0	1	0	0	0	0	1	0	0	0
3	141689440	rs11569247	3_141689440_G_T_b37	G	T	0.0441294	0.0496	0.0648	0.0805	0.0389	0.0053	ENSG00000069849	ATP1B3	0	1	1	1	0	1	1	0	1	1	0	0	0	0	0	0	0	0	0	0	0	0	0	0	1	0	0	0	0	1	0	0	0
3	141648206	rs4683651	3_141648206_T_G_b37	T	G	0.0820687	0.1478	0.1052	0.0984	0.0818	0.0076	ENSG00000069849	ATP1B3	0	1	1	1	0	1	1	0	1	1	0	0	0	0	0	0	0	0	0	0	0	0	0	0	1	0	0	0	0	1	0	0	0
3	141689088	rs11569249	3_141689088_G_A_b37	G	A	0.0441294	0.0496	0.0648	0.0805	0.0389	0.0053	ENSG00000069849	ATP1B3	0	1	1	1	0	1	1	0	1	1	0	0	0	0	0	0	0	0	0	0	0	0	0	0	1	0	0	0	0	1	0	0	0
3	141733823	rs11716148	3_141733823_C_G_b37	C	G	0.0367412	0.0288	0.0461	0.0795	0.0378	0.0045	ENSG00000069849	ATP1B3	0	1	1	1	0	1	1	0	1	1	0	0	0	0	0	0	0	0	0	0	0	0	0	0	1	0	0	0	0	1	0	0	0
3	141664344	rs12494971	3_141664344_C_G_b37	C	G	0.0680911	0.1508	0.0922	0.0815	0.0358	0.0061	ENSG00000069849	ATP1B3	0	1	1	1	0	1	1	0	1	1	0	0	0	0	0	0	0	0	0	0	0	0	0	0	1	0	0	0	0	1	0	0	0
3	141603150	rs74673663	3_141603150_C_T_b37	C	T	0.0888578	0.1438	0.1254	0.1213	0.0818	0.0083	ENSG00000069849	ATP1B3	0	1	1	1	0	1	1	0	1	1	0	0	0	0	0	0	0	0	0	0	0	0	0	0	1	0	0	0	0	1	0	0	0
3	141716965	rs11719793	3_141716965_G_A_b37	G	A	0.0379393	0.0288	0.0519	0.0795	0.0389	0.0053	ENSG00000069849	ATP1B3	0	1	1	1	0	1	1	0	1	1	0	0	0	0	0	0	0	0	0	0	0	0	0	0	1	0	0	0	0	1	0	0	0
3	141707034	rs75455945	3_141707034_T_C_b37	T	C	0.0443291	0.0506	0.0648	0.0805	0.0389	0.0053	ENSG00000069849	ATP1B3	0	1	1	1	0	1	1	0	1	1	0	0	0	0	0	0	0	0	0	0	0	0	0	0	1	0	0	0	0	1	0	0	0
3	141689272	rs11569248	3_141689272_G_C_b37	G	C	0.0441294	0.0496	0.0648	0.0805	0.0389	0.0053	ENSG00000069849	ATP1B3	0	1	1	1	0	1	1	0	1	1	0	0	0	0	0	0	0	0	0	0	0	0	0	0	1	0	0	0	0	1	0	0	0
3	141658875	rs11711748	3_141658875_C_T_b37	C	T	0.0672923	0.1498	0.0908	0.0815	0.0337	0.0061	ENSG00000069849	ATP1B3	0	1	1	1	0	1	1	0	1	1	0	0	0	0	0	0	0	0	0	0	0	0	0	0	1	0	0	0	0	1	0	0	0
3	141597538	rs16851892	3_141597538_A_G_b37	A	G	0.0888578	0.1438	0.1254	0.1213	0.0818	0.0083	ENSG00000069849	ATP1B3	0	1	1	1	0	1	1	0	1	1	0	0	0	0	0	0	0	0	0	0	0	0	0	0	1	0	0	0	0	1	0	0	0
3	141717872	rs115832397	3_141717872_T_G_b37	T	G	0.0379393	0.0288	0.0519	0.0795	0.0389	0.0053	ENSG00000069849	ATP1B3	0	1	1	1	0	1	1	0	1	1	0	0	0	0	0	0	0	0	0	0	0	0	0	0	1	0	0	0	0	1	0	0	0
3	141682478	rs11569262	3_141682478_T_C_b37	T	C	0.0441294	0.0496	0.0648	0.0805	0.0389	0.0053	ENSG00000069849	ATP1B3	0	1	1	1	0	1	1	0	1	1	0	0	0	0	0	0	0	0	0	0	0	0	0	0	1	0	0	0	0	1	0	0	0
3	141713476	rs11569202	3_141713476_T_C_b37	T	C	0.038139	0.0288	0.0519	0.0805	0.0389	0.0053	ENSG00000069849	ATP1B3	0	1	1	1	0	1	1	0	1	1	0	0	0	0	0	0	0	0	0	0	0	0	0	0	1	0	0	0	0	1	0	0	0
3	141688521	rs4683654	3_141688521_A_T_b37	A	T	0.0441294	0.0496	0.0648	0.0805	0.0389	0.0053	ENSG00000069849	ATP1B3	0	1	1	1	0	1	1	0	1	1	0	0	0	0	0	0	0	0	0	0	0	0	0	0	1	0	0	0	0	1	0	0	0
3	141596100	rs138405755	3_141596100_A_G_b37	A	G	0.0890575	0.1438	0.1254	0.1223	0.0818	0.0083	ENSG00000069849	ATP1B3	0	1	1	1	0	1	1	0	1	1	0	0	0	0	0	0	0	0	0	0	0	0	0	0	1	0	0	0	0	1	0	0	0
3	141660655	rs10935446	3_141660655_A_T_b37	A	T	0.0678914	0.1508	0.0908	0.0815	0.0358	0.0061	ENSG00000069849	ATP1B3	0	1	1	1	0	1	1	0	1	1	0	0	0	0	0	0	0	0	0	0	0	0	0	0	1	0	0	0	0	1	0	0	0
3	141607056	rs12486398	3_141607056_A_G_b37	A	G	0.0884585	0.1438	0.1254	0.1213	0.0798	0.0083	ENSG00000069849	ATP1B3	0	1	1	1	0	1	1	0	1	1	0	0	0	0	0	0	0	0	0	0	0	0	0	0	1	0	0	0	0	1	0	0	0
3	141735532	rs4683659	3_141735532_C_T_b37	C	T	0.0367412	0.0288	0.0461	0.0795	0.0378	0.0045	ENSG00000069849	ATP1B3	0	1	1	1	0	1	1	0	1	1	0	0	0	0	0	0	0	0	0	0	0	0	0	0	1	0	0	0	0	1	0	0	0
3	141728737	rs114993190	3_141728737_C_T_b37	C	T	0.0367412	0.0288	0.0461	0.0795	0.0378	0.0045	ENSG00000069849	ATP1B3	0	1	1	1	0	1	1	0	1	1	0	0	0	0	0	0	0	0	0	0	0	0	0	0	1	0	0	0	0	1	0	0	0
3	141689017	rs11569252	3_141689017_T_C_b37	T	C	0.0441294	0.0496	0.0648	0.0805	0.0389	0.0053	ENSG00000069849	ATP1B3	0	1	1	1	0	1	1	0	1	1	0	0	0	0	0	0	0	0	0	0	0	0	0	0	1	0	0	0	0	1	0	0	0
3	141689025	rs11569251	3_141689025_C_G_b37	C	G	0.0441294	0.0496	0.0648	0.0805	0.0389	0.0053	ENSG00000069849	ATP1B3	0	1	1	1	0	1	1	0	1	1	0	0	0	0	0	0	0	0	0	0	0	0	0	0	1	0	0	0	0	1	0	0	0
3	141708464	rs12493643	3_141708464_G_T_b37	G	T	0.0445288	0.0516	0.0648	0.0805	0.0389	0.0053	ENSG00000069849	ATP1B3	0	1	1	1	0	1	1	0	1	1	0	0	0	0	0	0	0	0	0	0	0	0	0	0	1	0	0	0	0	1	0	0	0
3	141733346	rs113505929	3_141733346_A_G_b37	A	G	0.0367412	0.0288	0.0461	0.0795	0.0378	0.0045	ENSG00000069849	ATP1B3	0	1	1	1	0	1	1	0	1	1	0	0	0	0	0	0	0	0	0	0	0	0	0	0	1	0	0	0	0	1	0	0	0
3	141705520	rs113512315	3_141705520_T_C_b37	T	C	0.0439297	0.0496	0.0648	0.0795	0.0389	0.0053	ENSG00000069849	ATP1B3	0	1	1	1	0	1	1	0	1	1	0	0	0	0	0	0	0	0	0	0	0	0	0	0	1	0	0	0	0	1	0	0	0
3	141684158	rs77433437	3_141684158_C_T_b37	C	T	0.0441294	0.0496	0.0648	0.0805	0.0389	0.0053	ENSG00000069849	ATP1B3	0	1	1	1	0	1	1	0	1	1	0	0	0	0	0	0	0	0	0	0	0	0	0	0	1	0	0	0	0	1	0	0	0
3	141708600	rs76635799	3_141708600_G_A_b37	G	A	0.0441294	0.0496	0.0648	0.0805	0.0389	0.0053	ENSG00000069849	ATP1B3	0	1	1	1	0	1	1	0	1	1	0	0	0	0	0	0	0	0	0	0	0	0	0	0	1	0	0	0	0	1	0	0	0
3	141632816	rs2288635	3_141632816_A_G_b37	A	G	0.0798722	0.1468	0.1037	0.0934	0.0787	0.0068	ENSG00000069849	ATP1B3	0	1	1	1	0	1	1	0	1	1	0	0	0	0	0	0	0	0	0	0	0	0	0	0	1	0	0	0	0	1	0	0	0
3	141677682	rs11569278	3_141677682_C_T_b37	C	T	0.0441294	0.0496	0.0648	0.0805	0.0389	0.0053	ENSG00000069849	ATP1B3	0	1	1	1	0	1	1	0	1	1	0	0	0	0	0	0	0	0	0	0	0	0	0	0	1	0	0	0	0	1	0	0	0
3	141734716	rs112396227	3_141734716_C_T_b37	C	T	0.0367412	0.0288	0.0461	0.0795	0.0378	0.0045	ENSG00000069849	ATP1B3	0	1	1	1	0	1	1	0	1	1	0	0	0	0	0	0	0	0	0	0	0	0	0	0	1	0	0	0	0	1	0	0	0
3	141690066	rs79218285	3_141690066_T_C_b37	T	C	0.0441294	0.0496	0.0648	0.0805	0.0389	0.0053	ENSG00000069849	ATP1B3	0	1	1	1	0	1	1	0	1	1	0	0	0	0	0	0	0	0	0	0	0	0	0	0	1	0	0	0	0	1	0	0	0
3	141684579	rs76948872	3_141684579_T_C_b37	T	C	0.0441294	0.0496	0.0648	0.0805	0.0389	0.0053	ENSG00000069849	ATP1B3	0	1	1	1	0	1	1	0	1	1	0	0	0	0	0	0	0	0	0	0	0	0	0	0	1	0	0	0	0	1	0	0	0
3	141748010	rs10935454	3_141748010_G_A_b37	G	A	0.0367412	0.0288	0.0461	0.0795	0.0378	0.0045	ENSG00000069849	ATP1B3	0	1	1	1	0	1	1	0	1	1	0	0	0	0	0	0	0	0	0	0	0	0	0	0	1	0	0	0	0	1	0	0	0
3	141728083	rs78056877	3_141728083_T_A_b37	T	A	0.0367412	0.0288	0.0461	0.0795	0.0378	0.0045	ENSG00000069849	ATP1B3	0	1	1	1	0	1	1	0	1	1	0	0	0	0	0	0	0	0	0	0	0	0	0	0	1	0	0	0	0	1	0	0	0
3	141713286	rs11569206	3_141713286_A_G_b37	A	G	0.0377396	0.0288	0.0504	0.0795	0.0389	0.0053	ENSG00000069849	ATP1B3	0	1	1	1	0	1	1	0	1	1	0	0	0	0	0	0	0	0	0	0	0	0	0	0	1	0	0	0	0	1	0	0	0
3	141708039	rs12493495	3_141708039_G_A_b37	G	A	0.0441294	0.0496	0.0648	0.0805	0.0389	0.0053	ENSG00000069849	ATP1B3	0	1	1	1	0	1	1	0	1	1	0	0	0	0	0	0	0	0	0	0	0	0	0	0	1	0	0	0	0	1	0	0	0
3	141594417	rs10935442	3_141594417_C_G_b37	C	G	0.0886581	0.1438	0.1254	0.1203	0.0818	0.0083	ENSG00000069849	ATP1B3	0	1	1	1	0	1	1	0	1	1	0	0	0	0	0	0	0	0	0	0	0	0	0	0	1	0	0	0	0	1	0	0	0
3	141581318	rs77980966	3_141581318_G_A_b37	G	A	0.086861	0.1438	0.1239	0.1143	0.0798	0.0083	ENSG00000069849	ATP1B3	0	1	1	1	0	1	1	0	1	1	0	0	0	0	0	0	0	0	0	0	0	0	0	0	1	0	0	0	0	1	0	0	0
3	141611414	rs79601671	3_141611414_T_C_b37	T	C	0.0884585	0.1438	0.1254	0.1213	0.0798	0.0083	ENSG00000069849	ATP1B3	0	1	1	1	0	1	1	0	1	1	0	0	0	0	0	0	0	0	0	0	0	0	0	0	1	0	0	0	0	1	0	0	0
3	141642312	rs12487977	3_141642312_T_C_b37	T	C	0.0798722	0.1458	0.1037	0.0915	0.0818	0.0068	ENSG00000069849	ATP1B3	0	1	1	1	0	1	1	0	1	1	0	0	0	0	0	0	0	0	0	0	0	0	0	0	1	0	0	0	0	1	0	0	0
3	141688903	rs4683655	3_141688903_C_T_b37	C	T	0.0441294	0.0496	0.0648	0.0805	0.0389	0.0053	ENSG00000069849	ATP1B3	0	1	1	1	0	1	1	0	1	1	0	0	0	0	0	0	0	0	0	0	0	0	0	0	1	0	0	0	0	1	0	0	0
3	141713307	rs11569205	3_141713307_G_C_b37	G	C	0.0379393	0.0288	0.0519	0.0795	0.0389	0.0053	ENSG00000069849	ATP1B3	0	1	1	1	0	1	1	0	1	1	0	0	0	0	0	0	0	0	0	0	0	0	0	0	1	0	0	0	0	1	0	0	0
3	141732955	rs78600083	3_141732955_A_G_b37	A	G	0.0367412	0.0288	0.0461	0.0795	0.0378	0.0045	ENSG00000069849	ATP1B3	0	1	1	1	0	1	1	0	1	1	0	0	0	0	0	0	0	0	0	0	0	0	0	0	1	0	0	0	0	1	0	0	0
3	141577313	rs77557302	3_141577313_G_A_b37	G	A	0.0828674	0.1359	0.1167	0.1163	0.0706	0.0083	ENSG00000069849	ATP1B3	0	1	1	1	0	1	1	0	1	1	0	0	0	0	0	0	0	0	0	0	0	0	0	0	1	0	0	0	0	1	0	0	0
3	141697786	rs11569223	3_141697786_G_A_b37	G	A	0.0439297	0.0496	0.0648	0.0795	0.0389	0.0053	ENSG00000069849	ATP1B3	0	1	1	1	0	1	1	0	1	1	0	0	0	0	0	0	0	0	0	0	0	0	0	0	1	0	0	0	0	1	0	0	0
3	141744304	rs113886522	3_141744304_T_C_b37	T	C	0.0367412	0.0288	0.0461	0.0795	0.0378	0.0045	ENSG00000069849	ATP1B3	0	1	1	1	0	1	1	0	1	1	0	0	0	0	0	0	0	0	0	0	0	0	0	0	1	0	0	0	0	1	0	0	0
3	141711504	rs11569214	3_141711504_G_A_b37	G	A	0.0379393	0.0288	0.0519	0.0795	0.0389	0.0053	ENSG00000069849	ATP1B3	0	1	1	1	0	1	1	0	1	1	0	0	0	0	0	0	0	0	0	0	0	0	0	0	1	0	0	0	0	1	0	0	0
3	141691608	rs76445958	3_141691608_A_T_b37	A	T	0.0445288	0.0496	0.0648	0.0815	0.0399	0.0053	ENSG00000069849	ATP1B3	0	1	1	1	0	1	1	0	1	1	0	0	0	0	0	0	0	0	0	0	0	0	0	0	1	0	0	0	0	1	0	0	0
3	141713122	rs11569209	3_141713122_T_G_b37	T	G	0.0377396	0.0288	0.0504	0.0795	0.0389	0.0053	ENSG00000069849	ATP1B3	0	1	1	1	0	1	1	0	1	1	0	0	0	0	0	0	0	0	0	0	0	0	0	0	1	0	0	0	0	1	0	0	0
3	141749930	rs78768527	3_141749930_T_C_b37	T	C	0.0365415	0.0288	0.0461	0.0795	0.0368	0.0045	ENSG00000069849	ATP1B3	0	1	1	1	0	1	1	0	1	1	0	0	0	0	0	0	0	0	0	0	0	0	0	0	1	0	0	0	0	1	0	0	0
3	141691105	rs11569235	3_141691105_G_C_b37	G	C	0.0445288	0.0496	0.0663	0.0815	0.0389	0.0053	ENSG00000069849	ATP1B3	0	1	1	1	0	1	1	0	1	1	0	0	0	0	0	0	0	0	0	0	0	0	0	0	1	0	0	0	0	1	0	0	0
3	141669685	rs11569291	3_141669685_A_G_b37	A	G	0.0435304	0.0496	0.0648	0.0795	0.0368	0.0053	ENSG00000069849	ATP1B3	0	1	1	1	0	1	1	0	1	1	0	0	0	0	0	0	0	0	0	0	0	0	0	0	1	0	0	0	0	1	0	0	0
3	141632231	rs79798088	3_141632231_A_G_b37	A	G	0.0798722	0.1468	0.1037	0.0934	0.0787	0.0068	ENSG00000069849	ATP1B3	0	1	1	1	0	1	1	0	1	1	0	0	0	0	0	0	0	0	0	0	0	0	0	0	1	0	0	0	0	1	0	0	0
3	141732321	rs11569177	3_141732321_A_G_b37	A	G	0.0367412	0.0288	0.0461	0.0795	0.0378	0.0045	ENSG00000069849	ATP1B3	0	1	1	1	0	1	1	0	1	1	0	0	0	0	0	0	0	0	0	0	0	0	0	0	1	0	0	0	0	1	0	0	0
3	141639697	rs77634787	3_141639697_C_G_b37	C	G	0.0798722	0.1458	0.1037	0.0915	0.0818	0.0068	ENSG00000069849	ATP1B3	0	1	1	1	0	1	1	0	1	1	0	0	0	0	0	0	0	0	0	0	0	0	0	0	1	0	0	0	0	1	0	0	0
3	141683071	rs4683413	3_141683071_G_A_b37	G	A	0.0441294	0.0496	0.0648	0.0805	0.0389	0.0053	ENSG00000069849	ATP1B3	0	1	1	1	0	1	1	0	1	1	0	0	0	0	0	0	0	0	0	0	0	0	0	0	1	0	0	0	0	1	0	0	0
3	141676845	rs80054842	3_141676845_A_G_b37	A	G	0.0441294	0.0496	0.0648	0.0805	0.0389	0.0053	ENSG00000069849	ATP1B3	0	1	1	1	0	1	1	0	1	1	0	0	0	0	0	0	0	0	0	0	0	0	0	0	1	0	0	0	0	1	0	0	0
3	141718958	rs11706402	3_141718958_G_A_b37	G	A	0.0379393	0.0288	0.0519	0.0795	0.0389	0.0053	ENSG00000069849	ATP1B3	0	1	1	1	0	1	1	0	1	1	0	0	0	0	0	0	0	0	0	0	0	0	0	0	1	0	0	0	0	1	0	0	0
3	141752505	rs79356899	3_141752505_T_C_b37	T	C	0.038738	0.0288	0.0533	0.0845	0.0378	0.0045	ENSG00000069849	ATP1B3	0	1	1	1	0	1	1	0	1	1	0	0	0	0	0	0	0	0	0	0	0	0	0	0	1	0	0	0	0	1	0	0	0
3	141700449	rs74922193	3_141700449_T_G_b37	T	G	0.0439297	0.0496	0.0648	0.0795	0.0389	0.0053	ENSG00000069849	ATP1B3	0	1	1	1	0	1	1	0	1	1	0	0	0	0	0	0	0	0	0	0	0	0	0	0	1	0	0	0	0	1	0	0	0
3	141695066	rs10935451	3_141695066_A_C_b37	A	C	0.0441294	0.0496	0.0648	0.0805	0.0389	0.0053	ENSG00000069849	ATP1B3	0	1	1	1	0	1	1	0	1	1	0	0	0	0	0	0	0	0	0	0	0	0	0	0	1	0	0	0	0	1	0	0	0
3	141709505	rs61397493	3_141709505_C_T_b37	C	T	0.0443291	0.0496	0.0663	0.0805	0.0389	0.0053	ENSG00000069849	ATP1B3	0	1	1	1	0	1	1	0	1	1	0	0	0	0	0	0	0	0	0	0	0	0	0	0	1	0	0	0	0	1	0	0	0
3	141692366	rs4683656	3_141692366_C_T_b37	C	T	0.0441294	0.0496	0.0648	0.0805	0.0389	0.0053	ENSG00000069849	ATP1B3	0	1	1	1	0	1	1	0	1	1	0	0	0	0	0	0	0	0	0	0	0	0	0	0	1	0	0	0	0	1	0	0	0
3	141749931	rs78680780	3_141749931_T_C_b37	T	C	0.0365415	0.0288	0.0461	0.0795	0.0368	0.0045	ENSG00000069849	ATP1B3	0	1	1	1	0	1	1	0	1	1	0	0	0	0	0	0	0	0	0	0	0	0	0	0	1	0	0	0	0	1	0	0	0
3	141610606	rs4683644	3_141610606_T_C_b37	T	C	0.0884585	0.1438	0.1254	0.1213	0.0798	0.0083	ENSG00000069849	ATP1B3	0	1	1	1	0	1	1	0	1	1	0	0	0	0	0	0	0	0	0	0	0	0	0	0	1	0	0	0	0	1	0	0	0
3	141625737	rs3804773	3_141625737_A_G_b37	A	G	0.0886581	0.1438	0.1239	0.1213	0.0818	0.0083	ENSG00000069849	ATP1B3	0	1	1	1	0	1	1	0	1	1	0	0	0	0	0	0	0	0	0	0	0	0	0	0	1	0	0	0	0	1	0	0	0
3	141634056	rs3804772	3_141634056_G_A_b37	G	A	0.0798722	0.1468	0.1037	0.0934	0.0787	0.0068	ENSG00000069849	ATP1B3	0	1	1	1	0	1	1	0	1	1	0	0	0	0	0	0	0	0	0	0	0	0	0	0	1	0	0	0	0	1	0	0	0
3	141719660	rs76973674	3_141719660_C_T_b37	C	T	0.0379393	0.0288	0.0519	0.0795	0.0389	0.0053	ENSG00000069849	ATP1B3	0	1	1	1	0	1	1	0	1	1	0	0	0	0	0	0	0	0	0	0	0	0	0	0	1	0	0	0	0	1	0	0	0
3	141712126	rs80275475	3_141712126_A_C_b37	A	C	0.0379393	0.0288	0.0519	0.0795	0.0389	0.0053	ENSG00000069849	ATP1B3	0	1	1	1	0	1	1	0	1	1	0	0	0	0	0	0	0	0	0	0	0	0	0	0	1	0	0	0	0	1	0	0	0
3	141705034	rs77138849	3_141705034_C_T_b37	C	T	0.0439297	0.0496	0.0648	0.0795	0.0389	0.0053	ENSG00000069849	ATP1B3	0	1	1	1	0	1	1	0	1	1	0	0	0	0	0	0	0	0	0	0	0	0	0	0	1	0	0	0	0	1	0	0	0
3	141686545	rs76758219	3_141686545_T_C_b37	T	C	0.0441294	0.0496	0.0648	0.0805	0.0389	0.0053	ENSG00000069849	ATP1B3	0	1	1	1	0	1	1	0	1	1	0	0	0	0	0	0	0	0	0	0	0	0	0	0	1	0	0	0	0	1	0	0	0
3	141700431	rs76749700	3_141700431_T_A_b37	T	A	0.0441294	0.0496	0.0648	0.0795	0.0389	0.0061	ENSG00000069849	ATP1B3	0	1	1	1	0	1	1	0	1	1	0	0	0	0	0	0	0	0	0	0	0	0	0	0	1	0	0	0	0	1	0	0	0
3	141691745	rs11569234	3_141691745_A_T_b37	A	T	0.0441294	0.0496	0.0648	0.0795	0.0399	0.0053	ENSG00000069849	ATP1B3	0	1	1	1	0	1	1	0	1	1	0	0	0	0	0	0	0	0	0	0	0	0	0	0	1	0	0	0	0	1	0	0	0
3	141637904	rs74799291	3_141637904_T_C_b37	T	C	0.0798722	0.1458	0.1037	0.0915	0.0818	0.0068	ENSG00000069849	ATP1B3	0	1	1	1	0	1	1	0	1	1	0	0	0	0	0	0	0	0	0	0	0	0	0	0	1	0	0	0	0	1	0	0	0
3	141720308	rs74498173	3_141720308_G_C_b37	G	C	0.038139	0.0288	0.0519	0.0805	0.0389	0.0053	ENSG00000069849	ATP1B3	0	1	1	1	0	1	1	0	1	1	0	0	0	0	0	0	0	0	0	0	0	0	0	0	1	0	0	0	0	1	0	0	0
3	141752480	rs4683661	3_141752480_G_C_b37	G	C	0.0391374	0.0298	0.0533	0.0855	0.0378	0.0045	ENSG00000069849	ATP1B3	0	1	1	1	0	1	1	0	1	1	0	0	0	0	0	0	0	0	0	0	0	0	0	0	1	0	0	0	0	1	0	0	0
3	141627645	rs79452450	3_141627645_T_G_b37	T	G	0.0886581	0.1429	0.1254	0.1213	0.0818	0.0083	ENSG00000069849	ATP1B3	0	1	1	1	0	1	1	0	1	1	0	0	0	0	0	0	0	0	0	0	0	0	0	0	1	0	0	0	0	1	0	0	0
3	141722427	rs11569193	3_141722427_A_G_b37	A	G	0.0379393	0.0288	0.0519	0.0795	0.0389	0.0053	ENSG00000069849	ATP1B3	0	1	1	1	0	1	1	0	1	1	0	0	0	0	0	0	0	0	0	0	0	0	0	0	1	0	0	0	0	1	0	0	0
3	141718008	rs116265640	3_141718008_G_A_b37	G	A	0.0379393	0.0288	0.0519	0.0795	0.0389	0.0053	ENSG00000069849	ATP1B3	0	1	1	1	0	1	1	0	1	1	0	0	0	0	0	0	0	0	0	0	0	0	0	0	1	0	0	0	0	1	0	0	0
3	141720387	rs77690894	3_141720387_T_C_b37	T	C	0.038139	0.0288	0.0519	0.0805	0.0389	0.0053	ENSG00000069849	ATP1B3	0	1	1	1	0	1	1	0	1	1	0	0	0	0	0	0	0	0	0	0	0	0	0	0	1	0	0	0	0	1	0	0	0
3	141720335	rs75921103	3_141720335_C_T_b37	C	T	0.038139	0.0288	0.0519	0.0805	0.0389	0.0053	ENSG00000069849	ATP1B3	0	1	1	1	0	1	1	0	1	1	0	0	0	0	0	0	0	0	0	0	0	0	0	0	1	0	0	0	0	1	0	0	0
3	141739968	rs77113134	3_141739968_T_G_b37	T	G	0.0367412	0.0288	0.0461	0.0795	0.0378	0.0045	ENSG00000069849	ATP1B3	0	1	1	1	0	1	1	0	1	1	0	0	0	0	0	0	0	0	0	0	0	0	0	0	1	0	0	0	0	1	0	0	0
3	141691778	rs11569233	3_141691778_T_C_b37	T	C	0.0443291	0.0496	0.0648	0.0805	0.0399	0.0053	ENSG00000069849	ATP1B3	0	1	1	1	0	1	1	0	1	1	0	0	0	0	0	0	0	0	0	0	0	0	0	0	1	0	0	0	0	1	0	0	0
3	141744065	rs75679856	3_141744065_A_T_b37	A	T	0.0367412	0.0288	0.0461	0.0795	0.0378	0.0045	ENSG00000069849	ATP1B3	0	1	1	1	0	1	1	0	1	1	0	0	0	0	0	0	0	0	0	0	0	0	0	0	1	0	0	0	0	1	0	0	0
3	141683563	rs75243594	3_141683563_C_A_b37	C	A	0.0441294	0.0496	0.0648	0.0805	0.0389	0.0053	ENSG00000069849	ATP1B3	0	1	1	1	0	1	1	0	1	1	0	0	0	0	0	0	0	0	0	0	0	0	0	0	1	0	0	0	0	1	0	0	0
3	141721460	rs11712803	3_141721460_T_C_b37	T	C	0.0379393	0.0288	0.0519	0.0795	0.0389	0.0053	ENSG00000069849	ATP1B3	0	1	1	1	0	1	1	0	1	1	0	0	0	0	0	0	0	0	0	0	0	0	0	0	1	0	0	0	0	1	0	0	0
3	141718321	rs190815986	3_141718321_G_T_b37	G	T	0.0379393	0.0288	0.0519	0.0795	0.0389	0.0053	ENSG00000069849	ATP1B3	0	1	1	1	0	1	1	0	1	1	0	0	0	0	0	0	0	0	0	0	0	0	0	0	1	0	0	0	0	1	0	0	0
3	141713131	rs11569208	3_141713131_C_T_b37	C	T	0.0379393	0.0288	0.0519	0.0795	0.0389	0.0053	ENSG00000069849	ATP1B3	0	1	1	1	0	1	1	0	1	1	0	0	0	0	0	0	0	0	0	0	0	0	0	0	1	0	0	0	0	1	0	0	0
3	141724828	rs11569186	3_141724828_A_G_b37	A	G	0.0367412	0.0288	0.0461	0.0795	0.0378	0.0045	ENSG00000069849	ATP1B3	0	1	1	1	0	1	1	0	1	1	0	0	0	0	0	0	0	0	0	0	0	0	0	0	1	0	0	0	0	1	0	0	0
3	141726955	rs75836241	3_141726955_T_G_b37	T	G	0.0367412	0.0288	0.0461	0.0795	0.0378	0.0045	ENSG00000069849	ATP1B3	0	1	1	1	0	1	1	0	1	1	0	0	0	0	0	0	0	0	0	0	0	0	0	0	1	0	0	0	0	1	0	0	0
3	141616198	rs2115935	3_141616198_T_C_b37	T	C	0.0884585	0.1438	0.1254	0.1213	0.0798	0.0083	ENSG00000069849	ATP1B3	0	1	1	1	0	1	1	0	1	1	0	0	0	0	0	0	0	0	0	0	0	0	0	0	1	0	0	0	0	1	0	0	0
3	141686706	rs77575982	3_141686706_A_G_b37	A	G	0.0441294	0.0496	0.0648	0.0805	0.0389	0.0053	ENSG00000069849	ATP1B3	0	1	1	1	0	1	1	0	1	1	0	0	0	0	0	0	0	0	0	0	0	0	0	0	1	0	0	0	0	1	0	0	0
3	141723657	rs78293107	3_141723657_C_G_b37	C	G	0.0367412	0.0288	0.0461	0.0795	0.0378	0.0045	ENSG00000069849	ATP1B3	0	1	1	1	0	1	1	0	1	1	0	0	0	0	0	0	0	0	0	0	0	0	0	0	1	0	0	0	0	1	0	0	0
3	141674558	rs78526128	3_141674558_A_C_b37	A	C	0.0443291	0.0506	0.0648	0.0805	0.0389	0.0053	ENSG00000069849	ATP1B3	0	1	1	1	0	1	1	0	1	1	0	0	0	0	0	0	0	0	0	0	0	0	0	0	1	0	0	0	0	1	0	0	0
3	141701303	rs11569218	3_141701303_T_C_b37	T	C	0.0445288	0.0516	0.0648	0.0805	0.0389	0.0053	ENSG00000069849	ATP1B3	0	1	1	1	0	1	1	0	1	1	0	0	0	0	0	0	0	0	0	0	0	0	0	0	1	0	0	0	0	1	0	0	0
3	141632822	rs2288634	3_141632822_A_G_b37	A	G	0.0798722	0.1468	0.1037	0.0934	0.0787	0.0068	ENSG00000069849	ATP1B3	0	1	1	1	0	1	1	0	1	1	0	0	0	0	0	0	0	0	0	0	0	0	0	0	1	0	0	0	0	1	0	0	0
3	141703015	rs12488739	3_141703015_T_C_b37	T	C	0.0439297	0.0496	0.0648	0.0795	0.0389	0.0053	ENSG00000069849	ATP1B3	0	1	1	1	0	1	1	0	1	1	0	0	0	0	0	0	0	0	0	0	0	0	0	0	1	0	0	0	0	1	0	0	0
3	141697856	rs11569222	3_141697856_G_T_b37	G	T	0.0439297	0.0496	0.0648	0.0795	0.0389	0.0053	ENSG00000069849	ATP1B3	0	1	1	1	0	1	1	0	1	1	0	0	0	0	0	0	0	0	0	0	0	0	0	0	1	0	0	0	0	1	0	0	0
3	141745865	rs78910015	3_141745865_T_A_b37	T	A	0.0367412	0.0288	0.0461	0.0795	0.0378	0.0045	ENSG00000069849	ATP1B3	0	1	1	1	0	1	1	0	1	1	0	0	0	0	0	0	0	0	0	0	0	0	0	0	1	0	0	0	0	1	0	0	0
3	141626123	rs3792411	3_141626123_A_G_b37	A	G	0.0886581	0.1438	0.1239	0.1213	0.0818	0.0083	ENSG00000069849	ATP1B3	0	1	1	1	0	1	1	0	1	1	0	0	0	0	0	0	0	0	0	0	0	0	0	0	1	0	0	0	0	1	0	0	0
3	141614836	rs76271811	3_141614836_G_A_b37	G	A	0.0884585	0.1438	0.1254	0.1213	0.0798	0.0083	ENSG00000069849	ATP1B3	0	1	1	1	0	1	1	0	1	1	0	0	0	0	0	0	0	0	0	0	0	0	0	0	1	0	0	0	0	1	0	0	0
3	141699302	rs34026748	3_141699302_C_T_b37	C	T	0.0439297	0.0496	0.0648	0.0795	0.0389	0.0053	ENSG00000069849	ATP1B3	0	1	1	1	0	1	1	0	1	1	0	0	0	0	0	0	0	0	0	0	0	0	0	0	1	0	0	0	0	1	0	0	0
3	141577497	rs79251184	3_141577497_G_A_b37	G	A	0.086861	0.1438	0.1239	0.1153	0.0787	0.0083	ENSG00000069849	ATP1B3	0	1	1	1	0	1	1	0	1	1	0	0	0	0	0	0	0	0	0	0	0	0	0	0	1	0	0	0	0	1	0	0	0
15	55456925	rs79844959	15_55456925_C_T_b37	C	T	0.0141773	0.0258	0.0115	0.0219	0.0153	0	ENSG00000069943	PIGB	1	1	0	1	1	1	1	0	1	1	0	0	0	0	0	0	0	1	0	0	0	0	0	0	0	0	0	0	0	0	0	0	0
15	55446767	rs118049473	15_55446767_C_T_b37	C	T	0.0141773	0.0258	0.0115	0.0219	0.0153	0	ENSG00000069943	PIGB	1	1	0	1	1	1	1	0	1	1	0	0	0	0	0	0	0	1	0	0	0	0	0	0	0	0	0	0	0	0	0	0	0
15	55464109	rs76032518	15_55464109_G_A_b37	G	A	0.0141773	0.0258	0.0115	0.0219	0.0153	0	ENSG00000069943	PIGB	1	1	0	1	1	1	1	0	1	1	0	0	0	0	0	0	0	1	0	0	0	0	0	0	0	0	0	0	0	0	0	0	0
15	55457901	rs79349126	15_55457901_G_C_b37	G	C	0.0141773	0.0258	0.0115	0.0219	0.0153	0	ENSG00000069943	PIGB	1	1	0	1	1	1	1	0	1	1	0	0	0	0	0	0	0	1	0	0	0	0	0	0	0	0	0	0	0	0	0	0	0
15	55462090	rs117762803	15_55462090_C_T_b37	C	T	0.0141773	0.0258	0.0115	0.0219	0.0153	0	ENSG00000069943	PIGB	1	1	0	1	1	1	1	0	1	1	0	0	0	0	0	0	0	1	0	0	0	0	0	0	0	0	0	0	0	0	0	0	0
15	55463144	rs117484546	15_55463144_G_A_b37	G	A	0.0141773	0.0258	0.0115	0.0219	0.0153	0	ENSG00000069943	PIGB	1	1	0	1	1	1	1	0	1	1	0	0	0	0	0	0	0	1	0	0	0	0	0	0	0	0	0	0	0	0	0	0	0
15	55444088	rs75317482	15_55444088_C_T_b37	C	T	0.014377	0.0268	0.0115	0.0219	0.0153	0	ENSG00000069943	PIGB	1	1	0	1	1	1	1	0	1	1	0	0	0	0	0	0	0	1	0	0	0	0	0	0	0	0	0	0	0	0	0	0	0
15	55584777	rs34855466	15_55584777_T_C_b37	T	C	0.0253594	0.0109	0.0418	0.0537	0.0317	0.0015	ENSG00000069943	PIGB	1	1	0	1	1	1	1	0	1	1	0	0	0	0	0	0	0	1	0	0	0	0	0	0	0	0	0	0	0	0	0	0	0
15	55822489	rs141504718	15_55822489_T_A_b37	T	A	0.00938498	0.002	0.0101	0.0169	0.0204	8e-04	ENSG00000069943	PIGB	1	1	0	1	1	1	1	0	1	1	0	0	0	0	0	0	0	1	0	0	0	0	0	0	0	0	0	0	0	0	0	0	0
15	55349778	rs74558463	15_55349778_C_T_b37	C	T	0.0159744	0.0228	0.0144	0.0239	0.0225	8e-04	ENSG00000069943	PIGB	1	1	0	1	1	1	1	0	1	1	0	0	0	0	0	0	0	1	0	0	0	0	0	0	0	0	0	0	0	0	0	0	0
15	55454188	rs117098546	15_55454188_T_C_b37	T	C	0.0141773	0.0258	0.0115	0.0219	0.0153	0	ENSG00000069943	PIGB	1	1	0	1	1	1	1	0	1	1	0	0	0	0	0	0	0	1	0	0	0	0	0	0	0	0	0	0	0	0	0	0	0
15	55630074	rs35396030	15_55630074_A_G_b37	A	G	0.028155	0.0109	0.049	0.0606	0.0327	0.0023	ENSG00000069943	PIGB	1	1	0	1	1	1	1	0	1	1	0	0	0	0	0	0	0	1	0	0	0	0	0	0	0	0	0	0	0	0	0	0	0
15	55581774	rs35720996	15_55581774_G_C_b37	G	C	0.0253594	0.0109	0.0418	0.0537	0.0317	0.0015	ENSG00000069943	PIGB	1	1	0	1	1	1	1	0	1	1	0	0	0	0	0	0	0	1	0	0	0	0	0	0	0	0	0	0	0	0	0	0	0
15	55465814	rs117952079	15_55465814_A_C_b37	A	C	0.0141773	0.0258	0.0115	0.0219	0.0153	0	ENSG00000069943	PIGB	1	1	0	1	1	1	1	0	1	1	0	0	0	0	0	0	0	1	0	0	0	0	0	0	0	0	0	0	0	0	0	0	0
15	55465036	rs76948262	15_55465036_G_A_b37	G	A	0.0141773	0.0258	0.0115	0.0219	0.0153	0	ENSG00000069943	PIGB	1	1	0	1	1	1	1	0	1	1	0	0	0	0	0	0	0	1	0	0	0	0	0	0	0	0	0	0	0	0	0	0	0
15	55554327	rs17819054	15_55554327_A_T_b37	A	T	0.0565096	0.0169	0.1988	0.0746	0.0481	0.0045	ENSG00000069943	PIGB	1	1	0	1	1	1	1	0	1	1	0	0	0	0	0	0	0	1	0	0	0	0	0	0	0	0	0	0	0	0	0	0	0
15	55480455	rs148060752	15_55480455_T_C_b37	T	C	0.0101837	0.0069	0.0115	0.0209	0.0153	0	ENSG00000069943	PIGB	1	1	0	1	1	1	1	0	1	1	0	0	0	0	0	0	0	1	0	0	0	0	0	0	0	0	0	0	0	0	0	0	0
15	55482907	rs117520756	15_55482907_A_G_b37	A	G	0.0101837	0.0069	0.0115	0.0209	0.0153	0	ENSG00000069943	PIGB	1	1	0	1	1	1	1	0	1	1	0	0	0	0	0	0	0	1	0	0	0	0	0	0	0	0	0	0	0	0	0	0	0
15	55435510	rs150004320	15_55435510_G_T_b37	G	T	0.0147764	0.0288	0.0115	0.0219	0.0153	0	ENSG00000069943	PIGB	1	1	0	1	1	1	1	0	1	1	0	0	0	0	0	0	0	1	0	0	0	0	0	0	0	0	0	0	0	0	0	0	0
15	55464595	rs79690593	15_55464595_G_C_b37	G	C	0.0141773	0.0258	0.0115	0.0219	0.0153	0	ENSG00000069943	PIGB	1	1	0	1	1	1	1	0	1	1	0	0	0	0	0	0	0	1	0	0	0	0	0	0	0	0	0	0	0	0	0	0	0
15	55500473	rs149181479	15_55500473_T_G_b37	T	G	0.0103834	0.0069	0.0115	0.0209	0.0164	0	ENSG00000069943	PIGB	1	1	0	1	1	1	1	0	1	1	0	0	0	0	0	0	0	1	0	0	0	0	0	0	0	0	0	0	0	0	0	0	0
[truncated: 189,870 more rows]
