# Supplementary material for: A signature of Neanderthal introgression on molecular mechanisms of environmental responses
Source: PLoS Genet. 2021 Sep 27;17(9):e1009493. doi: 10.1371/journal.pgen.1009493 (PMC8509894; doi:10.1371/journal.pgen.1009493)
Supplement: S4 Table — Results for the 226 N-SNPs tested by BiT-STARR-seq by Kalita et al [48]. The table was downloaded from S1 Table from Kalita et al [48]. We added a final column indicating the FDR calculated using the 226 N-SNPs only. (TXT) [file pgen.1009493.s004.txt]

rsID	chr	pos	pos1	identifier	betas_T	betas_se_comb	betas_T_low	betas_T_high	betas_z_comb	DNA_prop	p_comb	padj_comb	Direction	Nean_padj
rs79244900	chr1	234041316	234041317	rs79244900_fw	-0.424534048553632	0.488680401687551	-1.38234763586123	0.533279538753967	-12.5473505631251	0.996688741721854	4.1103387104357e-36	5.35059798235528e-33	fw	1.61536311320123e-33
rs146121273	chr15	52436164	52436165	rs146121273_fw	-0.197878697408088	0.516771575235813	-1.21075098487028	0.814993590054106	-11.0693764706256	0.996019900497512	1.76625252961787e-28	1.62626624681316e-25	fw	3.47068622069911e-26
rs79097783	chr21	44229776	44229777	rs79097783_rv	0.245430704174903	0.608154420076056	-0.946551959174166	1.43741336752397	-5.24707987146692	0.968824940047962	1.54528917010261e-07	2.53632342678081e-05	rv	2.02432881283442e-05
rs17178611	chr21	44229684	44229685	rs17178611_fw	0.279969614969687	0.380101357541186	-0.465029045811037	1.02496827575041	-5.14146466761798	0.903283052351375	2.72604922790839e-07	4.20039679094512e-05	fw	2.67834336641999e-05
rs75522770	chr21	44268430	44268431	rs75522770_rv	-0.917903857701684	0.385990880374143	-1.674445983235	-0.161361732168364	-4.01641451827267	0.653032440056417	5.90902834728733e-05	0.00415785227631445	rv	0.0040648596355065
rs72785456	chr2	11309643	11309644	rs72785456_rv	-1.01823902643317	0.5978721597802	-2.19006845960236	0.153590406736027	-4.00194593530819	0.798092209856916	6.28236559011088e-05	0.00436361439207876	rv	0.0040648596355065
rs17431446	chr12	120884290	120884291	rs17431446_fw	-0.216899876145214	0.354981458245283	-0.912663534305968	0.478863782015541	-3.96825091512023	0.767054908485857	7.24020800217442e-05	0.00487204050242577	fw	0.0040648596355065
rs4362387	chr16	90075225	90075226	rs4362387_fw	0.0511068416300145	0.348331916555851	-0.631623714819454	0.733837398079483	-3.88019647329548	0.802612481857765	0.000104372120328542	0.00652874851443682	fw	0.00512728041113963
rs41390949	chr16	57447950	57447951	rs41390949_fw	0.185943074970778	0.405774506250748	-0.609374957280689	0.981261107222245	-3.71852322282175	0.84485764090645	0.000200390872414297	0.0109874446319186	fw	0.00838091167224998
rs74813334	chr16	57298925	57298926	rs74813334_fw	-1.18638433567171	0.404900923637873	-1.97999014600194	-0.392778525341483	-3.70277410948296	0.577586206896552	0.000213254749930025	0.0115006763389049	fw	0.00838091167224998
rs72785456	chr2	11309643	11309644	rs72785456_fw	-1.86575847528486	0.537143843300934	-2.91856040815469	-0.812956542415032	-3.58182773296716	0.514545454545455	0.000341198760388244	0.0161916075475002	fw	0.0121901011665982
rs60403102	chr16	57297311	57297312	rs60403102_fw	-0.423941081165884	0.502924098673186	-1.40967231456533	0.56179015223356	-3.46365705307841	0.788851351351351	0.000532885418683581	0.0229905039977309	fw	0.0174519974618873
rs78951230	chr9	85198624	85198625	rs78951230_fw	-0.150630001747461	0.354501453275746	-0.845452850167922	0.544192846673	-3.35391620281915	0.73852922690132	0.000796764880912215	0.0310565540907347	fw	0.0240868152460385
rs28514987	chr11	1487023	1487024	rs28514987_fw	-0.994475172915451	0.374883875225049	-1.72924756835655	-0.259702777474355	-3.32846965240624	0.562992125984252	0.000873245182981952	0.0332648257115642	fw	0.0245132397794219
rs72773986	chr5	96159716	96159717	rs72773986_fw	-0.19659779808205	0.510605616299753	-1.19738480602957	0.804189209865466	-3.2964923378943	0.815568862275449	0.000979002850065034	0.0360212934613841	fw	0.0256498746717039
rs72786879	chr16	57410997	57410998	rs72786879_fw	-0.772336890034748	0.446130049569954	-1.64675178719186	0.102078007122362	-3.1094786711457	0.649056603773585	0.00187417815463046	0.0573813158364778	fw	0.0456080025210092
rs76730157	chr8	123793458	123793459	rs76730157_fw	-0.300565415843026	0.389287290203302	-1.0635685046415	0.462437672955447	-3.08375898403278	0.710929519918284	0.0020440311442174	0.0609985752646475	fw	0.0456080025210092
rs55931338	chr1	3321940	3321941	rs55931338_rv	0.00757580865395638	0.510969006520922	-0.993923444127051	1.00907506143496	-3.0772905029132	0.829201101928375	0.00208891614600042	0.0620681849426122	rv	0.0456080025210092
rs4784812	chr16	57536203	57536204	rs4784812_fw	0.309662700419326	0.561519531651038	-0.790915581616709	1.41024098245536	-2.98583739446623	0.879347826086956	0.00282802975854771	0.0773619836232285	fw	0.0568346050225994
rs77060867	chr16	57298162	57298163	rs77060867_rv	-0.111801438127198	0.625110314956182	-1.33701765544131	1.11341477918692	-2.96444106223878	0.850852272727273	0.00303233322879755	0.0814458168294	rv	0.0568346050225994
rs77060867	chr16	57298162	57298163	rs77060867_fw	-1.46667051013249	0.546841007899802	-2.5384788856161	-0.394862134648874	-2.96397155031345	0.538461538461538	0.0030369636271618	0.0815121901224114	fw	0.0568346050225994
rs17431446	chr12	120884290	120884291	rs17431446_rv	0.30028422749932	0.425817773940621	-0.534318609424297	1.13488706442294	-2.94532456668265	0.825556353194544	0.00322616042564894	0.0847811520937196	rv	0.057630956694547
rs4362387	chr16	90075225	90075226	rs4362387_rv	-0.275148620726	0.432257601151461	-1.12237351898286	0.572076277530864	-2.9221416222791	0.728686635944701	0.00347633430120318	0.0892137036285321	rv	0.0593999730596891
rs28514987	chr11	1487023	1487024	rs28514987_rv	-0.798121335223259	0.377687639209807	-1.53838910807448	-0.0578535623720372	-2.82579742268278	0.566883586406363	0.00471630805985642	0.109630292574884	rv	0.074864142602439
rs187433595	chr11	119205314	119205315	rs187433595_fw	-0.22507778023516	0.484137488009429	-1.17398725673364	0.723831696263321	-2.82268390096874	0.757952973720609	0.00476235003832309	0.110362857656056	fw	0.074864142602439
rs78951230	chr9	85198624	85198625	rs78951230_rv	-0.520721537959853	0.397079716142292	-1.29899778159874	0.257554705679038	-2.7864643418413	0.642384105960265	0.0053286480325517	0.119701950343852	rv	0.0789226115120261
rs77417541	chr9	93660684	93660685	rs77417541_rv	0.0150864449273257	0.399780703139335	-0.768483733225771	0.798656623080422	2.78082090055534	0.25037147102526	0.00542216414968118	0.121189702624357	rv	0.0789226115120261
rs61939011	chr12	56582191	56582192	rs61939011_rv	-1.46861523571068	1.10034832526259	-3.62529795322535	0.688067481803989	-2.6666148637986	0.812386156648452	0.0076619419062545	0.152121637564413	rv	0.107540827469929
rs45476191	chr20	61455790	61455791	rs45476191_rv	0.629230246455163	0.473062860143674	-0.297972959426438	1.55643345233676	2.61842243917069	0.352185089974293	0.00883373708324162	0.165744528708207	rv	0.116716346001186
rs58557512	chr6	121781642	121781643	rs58557512_fw	-0.492328266245335	0.486124418941661	-1.44513212737099	0.46047559488032	-2.61550181646257	0.685492801771872	0.00890964473291493	0.166837075143802	fw	0.116716346001186
rs80202810	chr1	221651415	221651416	rs80202810_fw	-0.838632206748436	0.674536570941897	-2.16072388579455	0.483459472297682	-2.52163765515239	0.703141928494041	0.0116809962107314	0.196946604490047	fw	0.148084887445724
rs17767863	chr21	44229697	44229698	rs17767863_fw	0.818326635367671	0.399861847637708	0.0345974139977632	1.60205585673758	-2.45425537678583	0.858111161319476	0.0141176681783712	0.221094807122008	fw	0.169767918490614
rs72789779	chr16	57537659	57537660	rs72789779_fw	-0.0930358826586822	0.374478840374294	-0.827014409792298	0.640942644474933	-2.45076442794482	0.695238095238095	0.0142553213999752	0.222788453947325	fw	0.169767918490614
rs72791628	chr16	57556332	57556333	rs72791628_fw	0.125664162506055	0.406681034369418	-0.671430664858005	0.922758989870114	2.40099784535959	0.299270072992701	0.016350432773143	0.243102407405488	fw	0.188991767054271
rs78929214	chr16	56375427	56375428	rs78929214_fw	0.923560119838788	0.40591246446705	0.127971689483369	1.71914855019421	-2.39005735679007	0.869178440607012	0.0168457417530755	0.24748693192383	fw	0.189153614541676
rs80322217	chr16	56361363	56361364	rs80322217_fw	-0.96187460154249	0.705460553541528	-2.34457728648388	0.420828083398905	-2.36145192461656	0.669082125603865	0.0182035319964346	0.259760022913712	fw	0.198721890961078
rs74903891	chr1	215563285	215563286	rs74903891_fw	-0.586236504115386	0.483672921850885	-1.53423543094312	0.361762422712349	-2.32683345317976	0.631623931623932	0.0199741311662982	0.275446004965603	fw	0.212157663469059
rs75820440	chr9	87476903	87476904	rs75820440_rv	-1.19175116017758	0.667222988433778	-2.49950821750779	0.116005897152624	-2.25965321351245	0.578334825425246	0.0238427821825711	0.306080987371356	rv	0.246584563098696
rs72791622	chr16	57553926	57553927	rs72791622_rv	0.0552759995908913	0.503608027525158	-0.931795734358418	1.0423477335402	-2.21450023027808	0.763238289205703	0.0267943868835485	0.325241640529709	rv	0.266938743764265
rs75820440	chr9	87476903	87476904	rs75820440_fw	-0.0614186139018705	0.398132590031266	-0.841758490363152	0.718921262559411	-2.20907624949866	0.693830034924331	0.0271693377877114	0.328157442378819	fw	0.266938743764265
rs72786879	chr16	57410997	57410998	rs72786879_rv	-0.477533375711094	0.608190008982593	-1.66958579331697	0.714519041894788	-2.19598265630875	0.702251270878722	0.028093184795425	0.333710438206322	rv	0.269283454258586
rs79715123	chr11	86157712	86157713	rs79715123_rv	-0.349021916394886	0.407083854444179	-1.14690627110548	0.448862438315705	-2.17881590214495	0.631332813717849	0.0293453471387035	0.341072987112348	rv	0.270023737024406
rs4145402	chr19	36231659	36231660	rs4145402_rv	-0.243784214509234	0.373030929838652	-0.974924836992991	0.487356407974523	2.17614283365067	0.258160237388724	0.0295445819136118	0.342438667341051	rv	0.270023737024406
rs72789773	chr16	57532869	57532870	rs72789773_rv	-1.50261897810299	0.711884150692819	-2.89791191346091	-0.107326042745063	-2.11276011832347	0.500355366027008	0.0346213047831869	0.373473800890898	rv	0.309231199540738
rs3774752	chr3	50209611	50209612	rs3774752_fw	0.296592218251251	0.383678026728258	-0.455416714136134	1.04860115063864	2.07806763924795	0.377372262773723	0.0377031297164632	0.391611500443347	fw	0.322399173610107
rs72789773	chr16	57532869	57532870	rs72789773_fw	-0.362738477276236	0.466819506111197	-1.27770470925418	0.55222775470171	-2.0760014578828	0.647114474929045	0.0378938161577487	0.392774260430849	fw	0.322399173610107
rs78563486	chr2	240506093	240506094	rs78563486_fw	0.380935000611678	0.469087641682309	-0.538476777085648	1.300346778309	2.05894852404051	0.357807652533609	0.0394991699519904	0.402600599751296	fw	0.322399173610107
rs41525545	chr16	57446511	57446512	rs41525545_fw	-0.950316290109205	0.537212704124798	-2.00325319019381	0.102620609975399	-2.05766983857777	0.538694992412747	0.0396218375659413	0.403165546909182	fw	0.322399173610107
rs192097984	chr11	61345513	61345514	rs192097984_fw	0.764926483049523	0.76719839438982	-0.738782369954524	2.26863533605357	2.05171516127099	0.308072487644152	0.040197352434848	0.406012081094777	fw	0.322399173610107
rs3774752	chr3	50209611	50209612	rs3774752_rv	-0.0395752369936301	0.346759526464896	-0.719223908864827	0.640073434877567	2.04261682577671	0.321285140562249	0.0410903841662083	0.411508833390754	rv	0.322970419546397
rs3799638	chr6	166954601	166954602	rs3799638_fw	-0.855041738572145	0.700208391622161	-2.22745018615158	0.517366709007289	-2.01966436924974	0.63625450180072	0.0434182133611168	0.425012125888459	fw	0.332768187950698
rs77417541	chr9	93660684	93660685	rs77417541_fw	0.0472651369203715	0.504444801406978	-0.941446673837306	1.03597694767805	2.01380132689056	0.275162337662338	0.0440303963700669	0.428260906798226	fw	0.332768187950698
rs72709676	chr1	181077475	181077476	rs72709676_rv	-0.181234279689231	0.53720592022854	-1.23415788333717	0.871689323958708	-1.99635062390047	0.709141274238227	0.0458957713051428	0.43699352346453	rv	0.33436631861062
rs17178611	chr21	44229684	44229685	rs17178611_rv	0.31695657258091	0.848743265406769	-1.34658022761636	1.98049337277818	-1.99591235520389	0.881944444444444	0.0459434636258867	0.437314352901925	rv	0.33436631861062
rs72791620	chr16	57553884	57553885	rs72791620_rv	0.00130423229990602	0.3878021686237	-0.758788018202547	0.761396482802359	1.95365156716424	0.319444444444444	0.050742437723526	0.458869899456694	rv	0.362577782279013
rs45476191	chr20	61455790	61455791	rs45476191_fw	0.306750219382566	0.652311067907621	-0.971779473716371	1.5852799124815	1.94290243938687	0.276752767527675	0.0520279471499437	0.464981301819117	fw	0.365124700534426
rs56117239	chr16	56280614	56280615	rs56117239_fw	-1.28749892242117	0.573058485258096	-2.41069355352704	-0.164304291315301	-1.92855946479784	0.454545454545455	0.0537855753403374	0.472028911283368	fw	0.370837387872853
rs75451287	chr16	56260472	56260473	rs75451287_rv	0.252336488230451	0.73154174168435	-1.18148532547088	1.68615830193178	-1.88282779119602	0.836129032258065	0.0597237094868934	0.498572457357971	rv	0.404679617730157
rs71387188	chr16	57644807	57644808	rs71387188_fw	-0.491062482905529	0.927606001567964	-2.30917024597874	1.32704528016768	1.86154615075214	0.098159509202454	0.0626670896680054	0.510182007442751	fw	0.410842956412535
rs2271188	chr12	56495022	56495023	rs2271188_rv	-0.297515229037172	0.377714493519763	-1.03783563633591	0.442805178261564	-1.86114207743144	0.6	0.0627241154828297	0.510261118744653	rv	0.410842956412535
rs72791612	chr16	57549825	57549826	rs72791612_rv	-0.794075859443329	0.434982163472733	-1.64664089984989	0.0584891809632266	-1.85134699686966	0.5028067361668	0.0641196490246494	0.516108488380603	rv	0.413098722404708
rs74328595	chr12	57998310	57998311	rs74328595_fw	0.497407914075642	0.422274603071952	-0.330250307945384	1.32506613609667	-1.82383357051726	0.780325890162945	0.0681772369869478	0.53034355974308	fw	0.432155711868879
rs78843432	chr16	57291666	57291667	rs78843432_fw	0.0926609137959021	0.537514838905016	-0.960868170457928	1.14618999804973	1.80979499326439	0.293150684931507	0.0703275846471568	0.537794956562746	fw	0.435150967093007
rs74813334	chr16	57298925	57298926	rs74813334_rv	-0.685201987600566	0.381117443240824	-1.43219217635258	0.061788201151448	-1.79787621834878	0.5	0.0721966255668413	0.544689117117694	rv	0.435150967093007
rs72791612	chr16	57549825	57549826	rs72791612_fw	-0.943900759005157	0.441525366599361	-1.80929047753991	-0.0785110404704091	-1.78950077476082	0.461627906976744	0.07353420282185	0.549378816605708	fw	0.435150967093007
rs80276689	chr1	160592899	160592900	rs80276689_rv	0.0656082475903214	1.40490457520913	-2.68800471981957	2.81922121500021	-1.78031375275149	0.928692699490662	0.0750246276537156	0.554262662289059	rv	0.435150967093007
rs79097783	chr21	44229776	44229777	rs79097783_fw	-0.562808843146095	0.432429131388679	-1.41036994066791	0.284752254375716	-1.77953286956642	0.551495016611296	0.0751524409751795	0.554564066910541	fw	0.435150967093007
rs183688496	chr19	14117691	14117692	rs183688496_rv	-0.14067914839346	0.598595944389751	-1.31392719939737	1.03256890261045	1.76297102275839	0.232189973614776	0.0779053770642197	0.563889739595979	rv	0.435150967093007
rs4784812	chr16	57536203	57536204	rs4784812_rv	-0.604996539094351	0.915718411113527	-2.39980462487686	1.18981154668816	-1.75940714469385	0.732261116367077	0.07850837926127	0.566366917868744	rv	0.435150967093007
rs76514754	chr10	120738575	120738576	rs76514754_rv	0.454317653885317	0.580694425401968	-0.683843419902539	1.59247872767317	1.75921329442071	0.361872146118721	0.0785412870213772	0.566429048753558	rv	0.435150967093007
rs76730157	chr8	123793458	123793459	rs76730157_rv	-0.439845864566629	0.398642440209552	-1.22118504737735	0.341493318244093	-1.75871455750954	0.564944134078212	0.0786260035179319	0.566582893843147	rv	0.435150967093007
rs75522770	chr21	44268430	44268431	rs75522770_fw	-0.348753989177339	0.353812563756519	-1.04222661414012	0.344718635785438	-1.74693322475193	0.566929133858268	0.0806489217637515	0.573220003895782	fw	0.435150967093007
rs2283842	chr22	26969666	26969667	rs2283842_rv	0.707597633625075	0.682492972593692	-0.63008859265856	2.04528385990871	1.74589287065215	0.381316998468606	0.0808295689511184	0.573834247877206	rv	0.435150967093007
rs76514754	chr10	120738575	120738576	rs76514754_fw	0.485067483318955	0.87087794964854	-1.22185329799218	2.19198826463009	1.73648583003545	0.263627353815659	0.0824779677181747	0.578903958382526	fw	0.438024882611387
rs72784895	chr16	57391459	57391460	rs72784895_rv	-0.0560199157662134	0.677542536399699	-1.38400328710962	1.2719634555772	-1.72236002608916	0.752306600425834	0.0850043202098014	0.586164141032077	rv	0.439752472011486
rs73079558	chr3	46697991	46697992	rs73079558_rv	1.04779695627893	1.21716437017637	-1.33784520926676	3.43343912182461	1.72215640017659	0.259541984732824	0.0850411905162162	0.58623221004293	rv	0.439752472011486
rs2291406	chr16	57181133	57181134	rs2291406_fw	-0.791465732329262	0.452916555644496	-1.67918218139247	0.0962507167339502	-1.7105849669219	0.495821727019499	0.0871577560682698	0.593104798639968	fw	0.444844131621169
rs74939917	chr1	46575629	46575630	rs74939917_fw	-0.772693829819793	0.895241297123854	-2.52736677218255	0.981979112542961	-1.70374672811762	0.679738562091503	0.0884284141941966	0.596640035119892	fw	0.445543163824606
rs77139150	chr14	67877304	67877305	rs77139150_fw	0.381201156526968	0.374861760336719	-0.353527893733002	1.11593020678694	1.69640950538289	0.436662606577345	0.0898083548330355	0.600852512029155	fw	0.446768144928898
rs78047034	chr6	8065542	8065543	rs78047034_fw	-0.867889003019458	0.597375323926927	-2.03874463791623	0.302966631877319	-1.68467210355853	0.534567901234568	0.0920518515581142	0.608106814055453	fw	0.452204720779236
rs186018854	chr15	68347788	68347789	rs186018854_fw	-0.287374011052872	0.609749200686537	-1.48248244439848	0.90773442229274	-1.66147361328472	0.673862760215883	0.0966183641162204	0.620832605033085	fw	0.462678068737523
rs72791628	chr16	57556332	57556333	rs72791628_rv	0.534398667837975	0.379759201441643	-0.209929366987645	1.27872670266359	1.66077065641546	0.475945017182131	0.0967595166136032	0.62112955644039	rv	0.462678068737523
rs56315290	chr16	56233487	56233488	rs56315290_fw	-0.613605586736521	1.21436910752853	-2.99376903749244	1.7665578640194	-1.65603009476919	0.801775147928994	0.0977157244407491	0.623532362322599	fw	0.462678068737523
rs77715459	chr1	3067331	3067332	rs77715459_rv	-5.90619761041451e-13	0.993417552050298	-1.94709840201917	1.94709840201799	1.64949478066279	0.162650602409639	0.0990463115792579	0.627655901631017	rv	0.4633952434601
rs71546632	chr7	38255637	38255638	rs71546632_rv	-0.386705100229099	0.793304274466777	-1.94158147818398	1.16817127772578	-1.63632781089146	0.713286713286713	0.101770998587336	0.634833355166139	rv	0.470541205233212
rs79835372	chr19	47989864	47989865	rs79835372_rv	-0.288281591249462	0.854759859295331	-1.96361091546831	1.38704773296939	1.61599039091046	0.158482142857143	0.106096390763323	0.64568624851053	rv	0.476175050380215
rs77143940	chr16	56332123	56332124	rs77143940_rv	-1.94212600052292	0.774126358180448	-3.4594136625566	-0.424838338489246	-1.61168768241592	0.33303808680248	0.107029919412649	0.647679595236313	rv	0.476175050380215
rs56117239	chr16	56280614	56280615	rs56117239_rv	0.160312660941246	0.704830210788338	-1.2211545522039	1.54177987408639	-1.60834249539291	0.784810126582278	0.107760188426714	0.649389639613013	rv	0.476175050380215
rs58650540	chr16	57146896	57146897	rs58650540_rv	-5	3.42981040805757	-11.7224283997928	1.72242839979284	-1.6079958845915	0.626006191950464	0.10783608011155	0.649408929516792	rv	0.476175050380215
rs76549382	chr1	46049209	46049210	rs76549382_fw	0.350894136222962	0.369337119628912	-0.373006618249705	1.07479489069563	-1.59780014953358	0.719305856832972	0.110087461366992	0.655239528629817	fw	0.479137826031228
rs79244900	chr1	234041316	234041317	rs79244900_rv	-1.30410686322812	0.836133675337083	-2.9429288668888	0.334715140432567	-1.59395818910319	0.507163323782235	0.110945399920717	0.657216443910726	rv	0.479137826031228
rs4905039	chr14	93502960	93502961	rs4905039_rv	-5	2.58800351349362	-10.0724868864475	0.0724868864474884	-1.58638426900593	0.290196078431373	0.112652166706197	0.661431778403031	rv	0.481220668647124
rs55642121	chr16	57548650	57548651	rs55642121_fw	5	3.38334893862571	-1.63136391970638	11.6313639197064	1.52563491760597	0.459649122807018	0.12710081107124	0.694775437061229	fw	0.537103427430079
rs45618540	chr6	43588732	43588733	rs45618540_fw	-0.19654310800076	0.446410642018536	-1.07150796635709	0.67842175035557	-1.51482909075869	0.617675312199808	0.129815691372313	0.701760644947071	fw	0.542740071375734
rs58557512	chr6	121781642	121781643	rs58557512_rv	-1.01485029693961	1.0879214145926	-3.1471762695411	1.11747567566189	-1.49696820446062	0.648791985857395	0.134401531524888	0.710954251500073	rv	0.55599791462401
rs80276689	chr1	160592899	160592900	rs80276689_fw	0.00264543695564993	0.883265158948566	-1.72855427458354	1.73384514849484	-1.49074895384622	0.789077212806026	0.136027418218364	0.713853205839878	fw	0.556862243331428
rs72773986	chr5	96159716	96159717	rs72773986_rv	-0.661028700477327	0.645775871123756	-1.92674940787989	0.604692006925236	-1.46765703725787	0.5712	0.142197406362446	0.725853354494881	rv	0.576119388664343
rs1837693	chr10	34494480	34494481	rs1837693_rv	-1.59010922477488	1.12412244121509	-3.79338920955646	0.613170760006686	-1.44867069453416	0.509592326139089	0.147429568220518	0.734967304735379	rv	0.591222656231261
rs62575611	chr9	96589991	96589992	rs62575611_rv	-0.301904044847912	0.453827274385323	-1.19140550264315	0.587597412947321	-1.43816668476672	0.586805555555556	0.150386765451418	0.740664308686773	rv	0.596989887095023
rs78815904	chr10	81078098	81078099	rs78815904_fw	-0.61581452977258	0.820724309638729	-2.22443417666449	0.992805117119328	-1.41956015800885	0.633962264150943	0.155735771479471	0.750220537387323	fw	0.605329504783393
rs79265729	chr16	56248300	56248301	rs79265729_fw	-0.146127734117687	0.671027415164007	-1.46134146783914	1.16908599960377	-1.41450343764101	0.690625	0.157214138756736	0.752873827589534	fw	0.605329504783393
rs74903891	chr1	215563285	215563286	rs74903891_rv	-0.64012160670473	0.534411781215023	-1.68756869788618	0.407325484476716	-1.41110207128675	0.528466175485599	0.158214519364919	0.75517476460809	rv	0.605329504783393
rs57827877	chr22	19165628	19165629	rs57827877_rv	-5	3.78530033461858	-12.4191886558524	2.41918865585242	-1.40712654579076	0.580882352941177	0.159389867828947	0.756909691087534	rv	0.605329504783393
rs78843432	chr16	57291666	57291667	rs78843432_rv	0.362707097392706	0.760957416559197	-1.12876943906332	1.85418363384873	1.40443626455137	0.33048128342246	0.160188978365071	0.758057423879472	rv	0.605329504783393
rs330872	chr6	100016239	100016240	rs330872_fw	-0.453391443968425	0.834434442328102	-2.0888829509315	1.18210006299465	-1.3910299007815	0.669811320754717	0.16421635983805	0.764112906605099	fw	0.611036291356864
rs75083134	chr10	7985038	7985039	rs75083134_fw	0.547223376250874	0.740668172414113	-0.904486241680788	1.99893299418254	1.38210008709549	0.383089770354906	0.166940971755186	0.767907617402597	fw	0.611036291356864
rs77943351	chr6	36302992	36302993	rs77943351_fw	-0.0349962870641021	0.536664565182622	-1.08685883482204	1.01686626069384	-1.38079384882724	0.669522643818849	0.167342355357272	0.768476076384001	fw	0.611036291356864
rs45486908	chr2	171673463	171673464	rs45486908_rv	-5	6.37443335943566	-17.4938893844939	7.49388938449389	-1.37892340790462	0.977900552486188	0.167918370143871	0.769634465588035	rv	0.611036291356864
rs75123596	chr14	21153032	21153033	rs75123596_rv	-5	4.79823145934424	-14.4045336603147	4.4045336603147	-1.37020289853466	0.82843137254902	0.170623573763395	0.773925713894873	rv	0.615184077880864
rs75507265	chr3	118993818	118993819	rs75507265_rv	-0.69935632553553	0.642216670680065	-1.95810100006846	0.559388348997398	-1.35352351008024	0.542372881355932	0.175888444498172	0.780688571812916	rv	0.627840447785354
rs4145402	chr19	36231659	36231660	rs4145402_fw	-0.0803612036264209	0.515873088877199	-1.09147245782573	0.930750050572889	1.34902485925808	0.315120711562897	0.177328981435558	0.782780577187569	fw	0.627840447785354
rs35092514	chr2	180139574	180139575	rs35092514_fw	0.931926244114036	0.823515039495428	-0.682163233297002	2.54601572152507	1.33612989279913	0.458	0.181506820908007	0.788673075392594	fw	0.636894469793275
rs8060153	chr16	57641736	57641737	rs8060153_fw	2.1869939274421	1.035240307706	0.157922924338338	4.21606493054585	-1.33056589667184	0.972466960352423	0.183331890145208	0.790821061409664	fw	0.637605600239529
rs17096048	chr14	59768380	59768381	rs17096048_fw	-0.872251052179801	0.659766716495899	-2.16539381651176	0.420891712152161	-1.31473762349988	0.498792270531401	0.188598097377136	0.797967019671734	fw	0.643052007002427
rs74939917	chr1	46575629	46575630	rs74939917_rv	-0.976766326141013	0.879733233631874	-2.70104346405949	0.747510811777461	-1.31322263706666	0.544511668107174	0.189107938211935	0.798064844983026	rv	0.643052007002427
rs77622066	chr9	132552731	132552732	rs77622066_fw	0.975101266339717	0.811334440630367	-0.615114237295801	2.56531676997524	1.31115115977621	0.477844311377246	0.189806699267892	0.799074138587327	fw	0.643052007002427
rs60403102	chr16	57297311	57297312	rs60403102_rv	-1.37899697482906	0.800821162929943	-2.94860645417175	0.190612504513629	-1.30484116532315	0.417254901960784	0.191946938564267	0.801747213947708	rv	0.644744844920999
rs3750555	chr9	95884500	95884501	rs3750555_rv	-0.107330781788448	1.22651628237393	-2.51130269524136	2.29664113166446	1.29267647105017	0.155405405405405	0.19612297882765	0.807874653855078	rv	0.647155663176893
rs7955292	chr12	103360797	103360798	rs7955292_rv	0.0532268041331672	0.959136488758531	-1.82668071383355	1.93313432209989	-1.28875226265414	0.784031413612565	0.197484226839329	0.810340033184574	rv	0.647155663176893
rs17523134	chr3	170136469	170136470	rs17523134_rv	-0.0745501961995988	0.811169731229279	-1.66444286940899	1.51534247700979	-1.28840567975681	0.725232198142415	0.197604782649433	0.810570395241487	rv	0.647155663176893
rs75251740	chr14	79193506	79193507	rs75251740_fw	0.996553008640203	1.20809551702036	-1.37131420471969	3.3644202220001	1.26906346045944	0.368979591836735	0.204418431149062	0.817586758711023	fw	0.655363496591256
rs2396052	chr6	43665991	43665992	rs2396052_rv	-5	4.43172558391974	-13.6861821444827	3.68618214448269	-1.26702795330551	0.64910790144435	0.205145294921972	0.818178586529966	rv	0.655363496591256
rs79152308	chr17	12933932	12933933	rs79152308_fw	-0.234148329933255	0.619037545799797	-1.44746191970086	0.979165259834348	-1.25487470804579	0.632432432432432	0.209524246731279	0.822792902529087	fw	0.655363496591256
rs76260402	chr11	68917334	68917335	rs76260402_rv	-0.263843351719813	0.393916023257787	-1.03591875730508	0.50823205386545	-1.25477844797706	0.557354925775978	0.209559198439899	0.822816687877088	rv	0.655363496591256
rs77536002	chr12	128574723	128574724	rs77536002_fw	-0.21066328644888	0.621451518085621	-1.4287082618967	1.00738168899894	-1.24997397763366	0.637870855148342	0.211309053411138	0.825374012930834	fw	0.655363496591256
rs72784894	chr16	57390953	57390954	rs72784894_rv	-0.653499318593517	0.632683251399902	-1.89355849133733	0.586559854150291	-1.24975718632896	0.534246575342466	0.21138826018496	0.825490070974691	rv	0.655363496591256
rs76871350	chr21	44230040	44230041	rs76871350_fw	-0.542717643238639	0.373601890978112	-1.27497734955574	0.18954206307846	-1.2486745513365	0.480956598759965	0.211784132486233	0.826120220408206	fw	0.655363496591256
rs55931338	chr1	3321940	3321941	rs55931338_fw	-0.680146912649093	0.508971193050145	-1.67773045102738	0.317436625729192	-1.23553872370059	0.487179487179487	0.216630073894771	0.832025810465894	fw	0.665122023755039
rs17357872	chr13	23620230	23620231	rs17357872_rv	0.0688196723538106	1.37677945399177	-2.62966805747006	2.76730740217768	-1.19144224669318	0.846728971962617	0.233480016330259	0.850012228910868	rv	0.710186488713504
rs79175879	chr16	57244933	57244934	rs79175879_rv	0.455265440331415	1.31862711211688	-2.12924369941767	3.0397745800805	1.18502903103495	0.248366013071895	0.23600596876732	0.851510576255147	rv	0.710186488713504
rs74356900	chr2	180325466	180325467	rs74356900_fw	-0.464771537827309	0.8287245490375	-2.08907165394081	1.15952857828619	-1.18016682084185	0.625570776255708	0.237933872414659	0.853092093429845	fw	0.710186488713504
rs74327334	chr15	67066855	67066856	rs74327334_rv	-0.203262532438448	0.48881737435804	-1.16134458618021	0.75481952130331	-1.17034173638079	0.591174021648626	0.24186347235854	0.857026220142829	rv	0.710186488713504
rs4988618	chr12	113363177	113363178	rs4988618_fw	-0.927920851813256	0.786928818467477	-2.47030133600951	0.614459632383	-1.16613387400552	0.497435897435897	0.243560322884681	0.858136382188285	fw	0.710186488713504
rs75691572	chr13	19729638	19729639	rs75691572_fw	-0.366322623661305	0.641963833386782	-1.6245717370994	0.891926489776787	1.15838383098983	0.247877758913413	0.246707434545247	0.860399313565102	fw	0.710186488713504
rs17523134	chr3	170136469	170136470	rs17523134_fw	-0.296941188756706	0.614796052190975	-1.50194145105102	0.908059073537606	-1.15779638956131	0.602254428341385	0.246947137111	0.860513952047704	fw	0.710186488713504
rs72791622	chr16	57553926	57553927	rs72791622_fw	-1.31295313948253	0.48733563907459	-2.26813099206873	-0.357775286896338	-1.15574475222812	0.32088285229202	0.24778557716124	0.861062231777064	fw	0.710186488713504
rs181719436	chr18	51225476	51225477	rs181719436_rv	-0.066130753081633	0.741744781987885	-1.51995052577789	1.38768901961462	1.14854643610176	0.285353535353535	0.250743054772081	0.862329035586356	rv	0.710186488713504
rs41390949	chr16	57447950	57447951	rs41390949_rv	-0.578890119906287	0.548642800441258	-1.65423000877115	0.496449768958578	-1.1460000561856	0.512461059190031	0.251795128811946	0.863302484920337	rv	0.710186488713504
rs77143940	chr16	56332123	56332124	rs77143940_fw	-0.364791801258006	0.693912225875992	-1.72485976397495	0.995276161458939	-1.14510373449726	0.605828220858896	0.2521661886956	0.863646019373237	fw	0.710186488713504
rs181030166	chr12	106858268	106858269	rs181030166_fw	0.643653467526173	0.693767945055968	-0.716131704783526	2.00343863983587	1.14311067590598	0.462719298245614	0.252992642289798	0.864646208802567	fw	0.710186488713504
rs77291041	chr14	63991848	63991849	rs77291041_rv	-5	4.5040598299155	-13.8279572666344	3.82795726663438	-1.11973119894848	0.510832383124287	0.262828325749723	0.872534594231521	rv	0.724558050213676
rs74356900	chr2	180325466	180325467	rs74356900_rv	-0.702985484882919	0.85411953021389	-2.37705976410214	0.971088794336304	-1.11919301113679	0.562899786780384	0.263057806360131	0.872869640410196	rv	0.724558050213676
rs41525545	chr16	57446511	57446512	rs41525545_rv	-0.310569350380801	0.602416043445639	-1.49130479553425	0.870166094772652	-1.11782144635264	0.589723926380368	0.263643260001414	0.872947560059103	rv	0.724558050213676
rs4784810	chr16	57515016	57515017	rs4784810_fw	-0.321241051537448	0.388541514897918	-1.08278242073737	0.440300317662472	1.10373663811783	0.320802005012531	0.269707397521284	0.87721133916191	fw	0.726624602540261
rs1893596	chr21	44236696	44236697	rs1893596_fw	5	3.08473270335931	-1.04607609858425	11.0460760985842	1.10222666642425	0.832007952286282	0.270363141600031	0.877342026751985	fw	0.726624602540261
rs72709676	chr1	181077475	181077476	rs72709676_fw	-0.842024131130149	0.539550389713933	-1.89954289496946	0.215494632709159	-1.10211812976996	0.43846949327818	0.270410318510759	0.877342026751985	fw	0.726624602540261
rs75053752	chr16	57271849	57271850	rs75053752_rv	-0.893128987286107	1.22360083013175	-3.29138661434433	1.50512863977212	-1.09341452311037	0.609395973154362	0.274211839850908	0.881494703171122	rv	0.726624602540261
rs76726496	chr15	52432269	52432270	rs76726496_fw	-0.749959885186735	0.530332663878041	-1.7894119063877	0.289492136014226	-1.09089569294163	0.45724907063197	0.275318782542549	0.882686436136947	fw	0.726624602540261
rs71387188	chr16	57644807	57644808	rs71387188_rv	0.884924508091802	1.10080769114955	-1.27265856656131	3.04250758274492	1.09050962233325	0.421768707482993	0.275488716993636	0.882689750808933	rv	0.726624602540261
rs78815904	chr10	81078098	81078099	rs78815904_rv	-1.00066875170593	1.17152433255881	-3.2968564435212	1.29551894010934	-1.08257594856854	0.566502463054187	0.278996687655376	0.885324629709098	rv	0.730971321657085
rs77202233	chr2	78488189	78488190	rs77202233_rv	0.257709258378603	0.846298261422354	-1.40103533400921	1.91645385076642	-1.07071418371459	0.762032085561497	0.284297963256001	0.890055235514585	rv	0.739927811653036
rs45618540	chr6	43588732	43588733	rs45618540_rv	-0.656390563084092	0.397083716020589	-1.43467464648445	0.121893520316262	-1.05724431556403	0.441130298273155	0.290400099573032	0.893532395381184	rv	0.746228357688117
rs75775540	chr2	138722323	138722324	rs75775540_rv	0.0629744302473789	0.376177575480753	-0.674333617694896	0.800282478189654	-1.05698949120779	0.613154172560113	0.290516383527435	0.893740593355346	rv	0.746228357688117
rs75133139	chr16	56202688	56202689	rs75133139_rv	-0.10649681628495	0.632041170386093	-1.34529751024169	1.13230387767179	-1.04933422041637	0.635694572217111	0.294024321418948	0.896207808545411	rv	0.750334794270432
rs56046355	chr1	204960888	204960889	rs56046355_rv	0.40465995991594	0.397916088285517	-0.375255573123673	1.18457549295555	-1.04481576014242	0.694323144104803	0.296108129441917	0.897417304150377	rv	0.750777386262409
rs79012140	chr1	86879853	86879854	rs79012140_fw	0.139145607655375	0.533164774887773	-0.905857351124659	1.18414856643541	1.03455655197984	0.398326359832636	0.300876053539044	0.899930781178714	fw	0.755273670498278
rs80330300	chr21	44259919	44259920	rs80330300_fw	0.00267255051516299	1.27524071241783	-2.49679924582379	2.50214434685412	1.03274103405385	0.211764705882353	0.301725105008218	0.900323545113022	fw	0.755273670498278
rs187433595	chr11	119205314	119205315	rs187433595_rv	0.0667558670216	0.779729100763344	-1.46151317047455	1.59502490451775	-1.02018462925589	0.703125	0.307640905998764	0.903987958859948	rv	0.762230953085629
rs75798901	chr11	35936583	35936584	rs75798901_rv	0.136721825158029	0.799028225733543	-1.42937349727972	1.70281714759577	-1.01402135769256	0.720502092050209	0.310572561223961	0.905710493938264	rv	0.762230953085629
rs77799440	chr21	44238656	44238657	rs77799440_rv	0.119413772861217	0.533777106591174	-0.926789356057485	1.16561690177992	-1.010024356354	0.658932714617169	0.312483621003364	0.906419155183247	rv	0.762230953085629
rs9512599	chr13	27857541	27857542	rs9512599_rv	-0.288676331982046	0.560191592797146	-1.38665185386445	0.809299189900359	1.00686741285999	0.298863636363636	0.313998493711034	0.907591603448444	rv	0.762230953085629
rs79835372	chr19	47989864	47989865	rs79835372_fw	0.0656082475903214	1.40490457520913	-2.68800471981957	2.81922121500021	1.00644392658171	0.206140350877193	0.314202072264305	0.907890275138877	fw	0.762230953085629
rs17357872	chr13	23620230	23620231	rs17357872_fw	0.257679556644451	0.930546691476686	-1.56619195864985	2.08155107193876	0.992162369451	0.339488636363636	0.321118325882596	0.911861729119187	fw	0.774230074060492
rs17496425	chr8	21047612	21047613	rs17496425_rv	-0.195037856831267	0.905561345511753	-1.9699380940343	1.57986238037177	-0.985273334987593	0.667563930013459	0.324489826885329	0.913546304609284	rv	0.777588426621551
rs12596338	chr16	57190137	57190138	rs12596338_rv	-5	9.92632061911432	-24.4555884134641	14.4555884134641	-0.977362756707125	0.991001124859393	0.328389594182299	0.914720143267579	rv	0.778685993031605
rs78295170	chr21	44249976	44249977	rs78295170_fw	-0.0787317482916029	0.718713132933967	-1.48740948884218	1.32994599225897	-0.975360762371511	0.650735294117647	0.329381339786794	0.914812599566794	fw	0.778685993031605
rs2291406	chr16	57181133	57181134	rs2291406_rv	-0.417729708551805	0.384689644809147	-1.17172141237773	0.336261995274122	-0.968597097164379	0.488721804511278	0.332746252272695	0.916962387011268	rv	0.778685993031605
rs184167414	chr6	163673408	163673409	rs184167414_fw	0.700095695974413	0.59665611080208	-0.469350281197664	1.86954167314649	0.962748732068862	0.531375166889186	0.335673634580845	0.917973110646162	fw	0.778685993031605
rs77264764	chr16	56148564	56148565	rs77264764_rv	-5	4.46659221132622	-13.7545207341994	3.75452073419939	-0.962173388794559	0.331288343558282	0.335962514143018	0.918005065866391	rv	0.778685993031605
rs77047244	chr12	25834748	25834749	rs77047244_rv	-5	6.4724330511565	-17.6859687802667	7.68596878026673	-0.958043227868363	0.768679631525077	0.338040961145269	0.919131035992111	rv	0.778685993031605
rs2239355	chr16	57502925	57502926	rs2239355_rv	-0.367828879190228	1.10381015183307	-2.53129677678304	1.79563901840259	-0.953431190388461	0.664759725400458	0.340371644461041	0.920247817854821	rv	0.778685993031605
rs4784805	chr16	57441406	57441407	rs4784805_rv	0.091663894129581	0.570932896349063	-1.02736458271458	1.21069237097374	-0.949725121590762	0.653371710526316	0.3422519415518	0.921578223204761	rv	0.778685993031605
rs7896018	chr10	131988310	131988311	rs7896018_fw	-0.228162726353587	0.462380148480428	-1.13442781737523	0.678102364668052	-0.94826332105931	0.552380952380952	0.342995418542434	0.921930806601551	fw	0.778685993031605
rs78929214	chr16	56375427	56375428	rs78929214_rv	-0.543974197491374	0.562162920889299	-1.6458135224344	0.557865127451653	-0.944260904719829	0.496713615023474	0.345036338871874	0.923069129701971	rv	0.778685993031605
rs71546632	chr7	38255637	38255638	rs71546632_fw	-0.551826507511348	1.33389262883775	-3.16625606003334	2.06260304501065	0.939110060594318	0.141304347826087	0.347674239428736	0.92424017378326	fw	0.778685993031605
rs56248405	chr7	2148616	2148617	rs56248405_rv	-0.268910430544241	0.400653622897072	-1.0541915314225	0.51637067033402	0.935728365905416	0.344385026737968	0.349413061946092	0.925047916994666	rv	0.778685993031605
rs521991	chr11	94884424	94884425	rs521991_rv	-0.915733387882108	1.23733315085977	-3.34090636356725	1.50943958780303	0.931664267189903	0.11219512195122	0.351510058594351	0.926015077448478	rv	0.778685993031605
rs62575611	chr9	96589991	96589992	rs62575611_fw	-0.54272400534279	0.408901149047564	-1.34417025747602	0.258722246790434	-0.929389447524832	0.459415584415584	0.352687294553755	0.926135344536139	fw	0.778685993031605
rs79178691	chr9	107126082	107126083	rs79178691_rv	0.0772144056156765	0.899900779335525	-1.68659112188195	1.84101993311331	0.920247739813623	0.320621468926554	0.357443311943334	0.927909761210069	rv	0.782801519958592
rs77481342	chr1	185615576	185615577	rs77481342_fw	-3.22682835290353	5.16449664054545	-13.3492417683726	6.89558506256556	-0.918160113220865	0.81980198019802	0.358535047309279	0.928292202146308	fw	0.782801519958592
rs72791646	chr16	57579699	57579700	rs72791646_fw	5	4.79415861743154	-4.39655089016583	14.3965508901658	0.899893656219705	0.665024630541872	0.368176846424451	0.931160789630107	fw	0.79519200383359
rs41466149	chr16	57399685	57399686	rs41466149_rv	-5	7.71584237917934	-20.1230510631915	10.1230510631915	-0.899743333634906	0.874602164226607	0.368256856737184	0.931160789630107	rv	0.79519200383359
rs77139150	chr14	67877304	67877305	rs77139150_rv	0.834104379195342	0.40493964375677	0.0404226774320724	1.62778608095861	-0.891243326535376	0.767634854771784	0.372798645329947	0.932843353656582	rv	0.795847909247841
rs78822461	chr3	42073480	42073481	rs78822461_fw	5	5.72121784275271	-6.21358697179531	16.2135869717953	0.889652368431333	0.477541371158392	0.373652577390182	0.932890253738197	fw	0.795847909247841
rs7950298	chr11	72145719	72145720	rs7950298_fw	0.150930432117233	0.902789957413382	-1.618537884413	1.92039874864746	0.887823343266736	0.342857142857143	0.374635784251528	0.933231352690661	fw	0.795847909247841
rs74588528	chr9	131769110	131769111	rs74588528_fw	0.395304381827707	0.541780394329288	-0.666585191057698	1.45719395471311	-0.871944343382022	0.704268292682927	0.383238741071478	0.936305469610827	fw	0.804508224780218
rs56315290	chr16	56233487	56233488	rs56315290_rv	-3.96588206046187	3.94400671943727	-11.6961352305589	3.76437110963517	-0.8711509181349	0.370503597122302	0.383671755189981	0.936305469610827	rv	0.804508224780218
rs62231890	chr22	24896672	24896673	rs62231890_rv	-0.366999803266756	0.444061622391519	-1.23736058315413	0.503360976620622	-0.868885410284288	0.504709576138148	0.384909810367003	0.936305469610827	rv	0.804508224780218
rs192922345	chr1	228129546	228129547	rs192922345_rv	-5	6.46808698585442	-17.6774504922747	7.67745049227466	-0.865251249265873	0.644859813084112	0.38690090199354	0.93681450911124	rv	0.804508224780218
rs79363961	chr16	56128025	56128026	rs79363961_rv	-5	8.67236626943824	-21.997837888099	11.997837888099	-0.860358838845193	0.921387283236994	0.389591267959137	0.937953844330999	rv	0.80583878056811
rs75770381	chr1	20225391	20225392	rs75770381_fw	-0.228817839801148	0.941700423185548	-2.07455066924482	1.61691498964253	-0.853158264755366	0.639824304538799	0.393571544192592	0.938716535844746	fw	0.806323621066304
rs74394036	chr3	196331601	196331602	rs74394036_fw	-0.846618383815942	0.888449872174148	-2.58798013327727	0.894743365645388	-0.85125314236571	0.477434679334917	0.394628748077462	0.939129204709177	fw	0.806323621066304
rs79773077	chr16	57298065	57298066	rs79773077_fw	0.150712236095983	0.539551426548548	-0.906808559939172	1.20823303213114	-0.839456219202816	0.646489104116223	0.401213347311823	0.941533208266027	fw	0.806323621066304
rs78331350	chr2	236172671	236172672	rs78331350_fw	-0.433203714509409	1.14244386863963	-2.67239369704309	1.80598626802427	-0.83680744022941	0.62780269058296	0.402700814570831	0.941873597796339	fw	0.806323621066304
rs72789779	chr16	57537659	57537660	rs72789779_rv	-0.573672163374167	0.551683964815984	-1.6549727344135	0.507628407665162	-0.836226587540639	0.471944657955419	0.403027443731737	0.942011475312111	rv	0.806323621066304
rs35721601	chr11	57080913	57080914	rs35721601_rv	-5	6.84496743405411	-18.416136170746	8.41613617074605	-0.831727431198023	0.666666666666667	0.405562813430655	0.942978606508057	rv	0.806323621066304
rs79773077	chr16	57298065	57298066	rs79773077_rv	-0.349490519496595	0.424096749233647	-1.18072014799454	0.481739109001353	0.82710874220581	0.33175355450237	0.408175429606715	0.943545268403626	rv	0.806323621066304
rs79687423	chr3	30341657	30341658	rs79687423_fw	5	5.94824505001096	-6.65856029802147	16.6585602980215	0.823088255265606	0.525993883792049	0.410457807170458	0.943707195028142	fw	0.806323621066304
rs77481342	chr1	185615576	185615577	rs77481342_rv	-0.669593027766	0.85972161948269	-2.35464740195207	1.01546134642007	-0.803774621414894	0.505357142857143	0.421527149115715	0.947370698984909	rv	0.806323621066304
rs183688496	chr19	14117691	14117692	rs183688496_fw	0.518254339455637	0.579283862955016	-0.617142031936193	1.65365071084747	0.799160361743987	0.513824884792627	0.424197432750752	0.947434150740219	fw	0.806323621066304
rs188738764	chr16	28546361	28546362	rs188738764_rv	-5	5.3919763071931	-15.5682735620985	5.56827356209848	-0.797213075823594	0.331491712707182	0.425327293210753	0.947583178357925	rv	0.806323621066304
rs3824539	chr9	132649309	132649310	rs3824539_rv	0.238271072701099	0.399214200302656	-0.544188759892108	1.02073090529431	-0.796607247188478	0.635593220338983	0.425679167122007	0.947597278755755	rv	0.806323621066304
rs61210889	chr16	57297210	57297211	rs61210889_rv	-5	7.08095741796269	-18.8786765392069	8.87867653920687	-0.79299808029432	0.649122807017544	0.427778941245683	0.948071671985087	rv	0.806323621066304
rs189786664	chr6	169295975	169295976	rs189786664_rv	0.0422799762102612	0.3805633331007	-0.703624156667111	0.788184109087634	-0.792224412257778	0.585106382978723	0.428229836577551	0.948071671985087	rv	0.806323621066304
rs75775540	chr2	138722323	138722324	rs75775540_fw	-0.17925303345785	0.370185831375434	-0.9048172629537	0.546311196037999	-0.790505694467851	0.528314917127072	0.429232497932047	0.948255285254104	fw	0.806323621066304
rs2271188	chr12	56495022	56495023	rs2271188_fw	-0.438071797003671	0.373375651637364	-1.1698880742129	0.293744480205562	-0.789385892906144	0.464227642276423	0.42988649850058	0.948617464416545	fw	0.806323621066304
rs4988618	chr12	113363177	113363178	rs4988618_rv	0.360863081435985	0.634537831327291	-0.882831067965505	1.60455723083747	0.786699581457297	0.465473145780051	0.431457749158474	0.949031702475667	rv	0.806323621066304
rs75270388	chr1	4770356	4770357	rs75270388_fw	-0.230121400616996	0.451976215048407	-1.11599478211187	0.655751980877882	0.786239370851458	0.357671957671958	0.431727264617077	0.949142719531137	fw	0.806323621066304
rs3799638	chr6	166954601	166954602	rs3799638_rv	-0.834232712052943	0.516580407889652	-1.84673031151666	0.178264887410775	-0.784859288478818	0.394415357766143	0.43253607395172	0.949359220569492	rv	0.806323621066304
rs74851781	chr21	44230219	44230220	rs74851781_fw	0.69794795719595	0.835347727720226	-0.939333589135693	2.33522950352759	0.782889343051959	0.510989010989011	0.43369209612814	0.949359220569492	fw	0.806323621066304
rs4784802	chr16	57434415	57434416	rs4784802_fw	3.9570671463451	3.96078058337542	-3.80606279707072	11.7201970897609	0.782067747791733	0.702549575070821	0.434174759852862	0.949359220569492	fw	0.806323621066304
rs62052226	chr16	90022136	90022137	rs62052226_rv	-0.251859501965069	1.28064591404758	-2.76192549349832	2.25820648956819	-0.78072648785258	0.678737233054782	0.434963378285131	0.949426207467563	rv	0.806323621066304
rs17767863	chr21	44229697	44229698	rs17767863_rv	-0.564568236704809	0.520980833589911	-1.58569067054103	0.456554197131417	-0.771896189475329	0.45948275862069	0.440175914394241	0.950379905069087	rv	0.812155560361205
rs184167414	chr6	163673408	163673409	rs184167414_rv	-0.011480037997685	0.506850385858157	-1.00490679427967	0.981946718284302	0.76707104124052	0.401247401247401	0.443039278490652	0.951200266317543	rv	0.813618861901057
rs72791645	chr16	57578531	57578532	rs72791645_rv	-0.0973372082605926	0.481052039038646	-1.04019920477634	0.845524788255153	0.75733621734925	0.386593204775023	0.4488484580835	0.952862047631191	rv	0.818029034442002
rs186018854	chr15	68347788	68347789	rs186018854_rv	-0.109042449213135	1.15072549625148	-2.36446442186603	2.14637952343976	-0.756075810414988	0.681569343065693	0.449603744120795	0.952862047631191	rv	0.818029034442002
rs72693842	chr4	183065259	183065260	rs72693842_fw	-0.258676575477971	0.854909022287242	-1.93429825916096	1.41694510820502	0.746533501706535	0.289689034369885	0.455345201695501	0.95400294525155	fw	0.81921933833383
rs9512598	chr13	27855364	27855365	rs9512598_fw	3.88273251910334	4.09950281802494	-4.15229300422555	11.9177580424322	0.743804338282546	0.697095435684647	0.456994855208616	0.954306419968045	fw	0.81921933833383
rs58376555	chr3	167417955	167417956	rs58376555_rv	-5	6.49005659345268	-17.7205109231672	7.72051092316725	-0.742202260164054	0.454361054766734	0.457964799402404	0.954406314355475	rv	0.81921933833383
rs17707117	chr5	142436136	142436137	rs17707117_rv	-5	8.67236628219203	-21.9978379130964	11.9978379130964	-0.741160603868907	0.806529625151149	0.458596067260668	0.95446523026288	rv	0.81921933833383
rs72791643	chr16	57576419	57576420	rs72791643_fw	5	12.2645780142535	-19.0385729079369	29.0385729079369	0.737330812142496	0.0172413793103448	0.460921198963883	0.954516105109973	fw	0.819647199967448
rs58011998	chr7	104939188	104939189	rs58011998_rv	-0.279108585609417	0.437615570033246	-1.13683510287458	0.578617931655745	-0.722594479983025	0.509276437847866	0.469929060571506	0.956109583898647	rv	0.827004811085368
rs72770783	chr9	134283449	134283450	rs72770783_fw	-0.241714770868962	0.530022081506928	-1.28055805062254	0.797128508884617	0.721162171886993	0.348884381338742	0.470809742849464	0.956202309378922	fw	0.827004811085368
rs74851781	chr21	44230219	44230220	rs74851781_rv	-0.486354384525597	0.616976949731778	-1.69562920599988	0.722920436948688	0.720249000706653	0.282776349614396	0.471371698939243	0.956424500390426	rv	0.827004811085368
rs76777154	chr6	39907201	39907202	rs76777154_rv	0.0696523068459746	0.713510523604797	-1.32882831941943	1.46813293311138	0.715026206808322	0.39161554192229	0.474592849843047	0.956827545622043	rv	0.828385725854536
rs79826651	chr9	129098411	129098412	rs79826651_rv	-5	8.67236626943824	-21.997837888099	11.997837888099	-0.709986274155422	0.760834670947031	0.477712647900007	0.957858570407956	rv	0.828385725854536
rs75331482	chr7	6516472	6516473	rs75331482_rv	-5	5.97708831872863	-16.7150931047081	6.7150931047081	-0.708745634383931	0.317829457364341	0.478482340379083	0.957858570407956	rv	0.828385725854536
rs76230800	chr16	57533607	57533608	rs76230800_rv	-5	5.36033099064697	-15.5062487416681	5.50624874166807	-0.70205317160776	0.225	0.48264600450148	0.957861729036027	rv	0.831929297232814
rs76176409	chr17	65582968	65582969	rs76176409_fw	-0.17084297657322	1.38984278619649	-2.89493483751835	2.55324888437191	-0.696027292579145	0.689230769230769	0.486411737825523	0.958051508852715	fw	0.834759008582666
rs77023068	chr17	34086946	34086947	rs77023068_rv	-0.90307674136602	0.867594880882218	-2.60356270789517	0.797409225163128	-0.680023552915551	0.422360248447205	0.496489547654529	0.958390813386042	rv	0.848349531427086
rs79794842	chr20	52423720	52423721	rs79794842_fw	-0.435388282802457	0.455204162719421	-1.32758844173252	0.456811876127609	-0.670903039531316	0.467548076923077	0.502282299910429	0.959281797790628	fw	0.854532224522938
rs80035042	chr11	4629020	4629021	rs80035042_fw	5	9.51706305831164	-13.6534435942908	23.6534435942908	0.663029535642681	0.212471131639723	0.507311638001723	0.959455225162768	fw	0.85936842127016
rs17096048	chr14	59768380	59768381	rs17096048_rv	0.0284894327843478	0.565416274475864	-1.07972646518835	1.13670533075704	-0.654783262220886	0.598378776713338	0.512607308579835	0.960607269212564	rv	0.864612327347104
rs79980671	chr16	56325053	56325054	rs79980671_fw	-0.538058098792156	0.922508840121086	-2.34617542542948	1.27005922784517	-0.637979798813525	0.512618296529968	0.523486830255596	0.961242862173999	fw	0.874197435487012
rs17471649	chr13	99326675	99326676	rs17471649_fw	-0.355901435644941	1.29799219811304	-2.8999661439465	2.18816327265662	0.635466380954095	0.234920634920635	0.525124286337756	0.961242862173999	fw	0.874197435487012
rs7969241	chr12	76353199	76353200	rs7969241_rv	1.31731412008016	3.707926604731	-5.9502220251926	8.58485026535293	0.631427364439713	0.264254385964912	0.527761128354635	0.961242862173999	rv	0.874197435487012
rs754990	chr11	36058766	36058767	rs754990_fw	0.248605338053518	0.384180328201611	-0.504388105221641	1.00159878132868	0.629671463142801	0.501674480910918	0.528909556954367	0.961242862173999	fw	0.874197435487012
rs72791642	chr16	57576286	57576287	rs72791642_fw	5	6.29072697087762	-7.32982486292014	17.3298248629201	0.623111038067174	0.746527777777778	0.533211556637712	0.961242862173999	fw	0.874197435487012
rs72791620	chr16	57553884	57553885	rs72791620_fw	0.476199855814841	0.401840806600374	-0.311408125121892	1.26380783675157	0.620053314369559	0.556516724336794	0.535222687047423	0.961269520309422	fw	0.874197435487012
rs77095994	chr21	44270930	44270931	rs77095994_rv	-0.00634074455272856	0.343909753288275	-0.680403860997748	0.667722371892291	-0.619396871596981	0.551485832757429	0.535654941558302	0.961294145898758	rv	0.874197435487012
rs79794842	chr20	52423720	52423721	rs79794842_rv	-0.436629145071144	0.414306351969163	-1.2486695949307	0.375411304788414	-0.618743345281362	0.455051710421639	0.536085450260483	0.961385451996769	rv	0.874197435487012
rs79436015	chr16	56260037	56260038	rs79436015_rv	0.166564985808893	1.37233129940876	-2.52320436103228	2.85633433265007	-0.601221573582496	0.729411764705882	0.547692417236826	0.961920266633872	rv	0.889434380058151
rs185036929	chr18	43753583	43753584	rs185036929_rv	-5	9.51706305820622	-23.6534435940842	13.6534435940842	-0.5956223979142	0.661184210526316	0.551427510383591	0.961920266633872	rv	0.891814862472227
rs55800187	chr16	56272952	56272953	rs55800187_fw	-0.129517018633739	1.39577697176007	-2.86523988328347	2.60620584601599	0.58717370514427	0.27906976744186	0.557087050363853	0.962496738531213	fw	0.89676066863188
rs77943351	chr6	36302992	36302993	rs77943351_rv	-0.964147910855845	0.543653751957281	-2.02970926469212	0.101413442980425	-0.584254243503497	0.343775100401606	0.559049271793411	0.962740989285654	rv	0.89676066863188
rs17814184	chr18	49247983	49247984	rs17814184_rv	-0.720009888445161	0.544059173034665	-1.7863658675931	0.346346090702782	-0.575816328901127	0.399696048632219	0.564739335277857	0.962947544600075	rv	0.902205523431698
rs75507265	chr3	118993818	118993819	rs75507265_fw	-1.80089163758131	0.989674417525996	-3.74065349593226	0.138870220769642	-0.569157355319583	0.224852071005917	0.569249357897295	0.962947544600075	fw	0.90294153398448
rs186783256	chr19	39543068	39543069	rs186783256_fw	0.0201820879526963	0.68335196504073	-1.31918776352713	1.35955193943253	0.555628599023788	0.411078717201166	0.578464776523516	0.962947544600075	fw	0.90294153398448
rs78853017	chr12	119554849	119554850	rs78853017_fw	-2.46049668375848	3.5284867810647	-9.37633077464528	4.45533740712833	-0.554740098954195	0.376811594202899	0.579072444426075	0.962947544600075	fw	0.90294153398448
rs4784802	chr16	57434415	57434416	rs4784802_rv	-0.293409028812387	1.29940605659075	-2.84024489973026	2.25342684210548	0.55366560318018	0.266423357664234	0.579807719733537	0.962947544600075	rv	0.90294153398448
rs8048905	chr16	56180834	56180835	rs8048905_rv	-5	7.0809574110204	-18.8786765256	8.87867652559999	-0.553150062400238	0.252906976744186	0.580160658626027	0.962947544600075	rv	0.90294153398448
rs187195581	chr10	62724107	62724108	rs187195581_fw	5	8.6723662822701	-11.9978379132494	21.9978379132494	0.551940919666867	0.553140096618358	0.580988831773546	0.962947544600075	fw	0.90294153398448
rs76136263	chr20	59657908	59657909	rs76136263_rv	-1.26320295355391	0.839789344415961	-2.90919006860919	0.382784161501376	0.548286415964496	0.151401869158879	0.58349525326077	0.962947544600075	rv	0.90294153398448
rs79711308	chr10	81095819	81095820	rs79711308_rv	-0.809568075470992	0.856311697081241	-2.48793900175022	0.868802850808241	-0.54582673497078	0.415282392026578	0.58518504398004	0.962947544600075	rv	0.90294153398448
rs55752378	chr16	56324043	56324044	rs55752378_rv	-0.50607216430563	0.440544441155001	-1.36953926896943	0.357394940358172	-0.53670209270948	0.432997676219985	0.591473410273349	0.962947544600075	rv	0.90294153398448
rs75691022	chr1	10209041	10209042	rs75691022_fw	0.12474614047957	0.960529691597899	-1.75789205505231	2.00738433601145	0.535340980855962	0.403846153846154	0.592414093297155	0.962947544600075	fw	0.90294153398448
rs330872	chr6	100016239	100016240	rs330872_rv	-0.527188348551915	0.864071817673168	-2.22076911119132	1.16639241408749	-0.533984095507712	0.483558994197292	0.593352537822944	0.962947544600075	rv	0.90294153398448
rs74320530	chr2	161603302	161603303	rs74320530_fw	-0.693521475767619	1.26190021406212	-3.16684589532937	1.77980294379413	-0.530790740572244	0.494071146245059	0.595563797249537	0.962947544600075	fw	0.90294153398448
rs58073717	chr16	57645103	57645104	rs58073717_fw	5	12.2645780142535	-19.0385729079369	29.0385729079369	0.529614116811522	0.183098591549296	0.596379504635329	0.962947544600075	fw	0.90294153398448
rs79012140	chr1	86879853	86879854	rs79012140_rv	0.838729856431143	0.683629838220044	-0.501184626480144	2.17864433934243	0.52735885213298	0.617325483599664	0.597944412347865	0.962947544600075	rv	0.90294153398448
rs74327334	chr15	67066855	67066856	rs74327334_fw	-0.523709729004411	0.384229183589435	-1.2767989288397	0.229379470830881	-0.524584447312904	0.420152091254753	0.599872100761893	0.962947544600075	fw	0.90294153398448
rs3824539	chr9	132649309	132649310	rs3824539_fw	-0.670701214700421	0.466727018616261	-1.58548617118829	0.24408374178745	0.521582539906018	0.286153846153846	0.60196102265632	0.962947544600075	fw	0.90294153398448
rs72784894	chr16	57390953	57390954	rs72784894_fw	-0.473404361146122	0.791350192647853	-2.02445073873591	1.07764201644367	-0.515330737831488	0.483606557377049	0.606321923133417	0.962947544600075	fw	0.905748280539728
rs75407872	chr12	63779765	63779766	rs75407872_rv	-5	12.2645780141431	-29.0385729077205	19.0385729077205	-0.512299245773166	0.782982791586998	0.608441593034321	0.962947544600075	rv	0.905748280539728
rs4784805	chr16	57441406	57441407	rs4784805_fw	-0.740763172615266	0.455978518384911	-1.63448106864969	0.152954723419159	0.507820832325014	0.274418604651163	0.611578998740003	0.962947544600075	fw	0.906983194357816
rs62052226	chr16	90022136	90022137	rs62052226_fw	-0.219421635633878	1.15334416437129	-2.4799761978016	2.04113292653385	-0.503352573517548	0.589310829817159	0.614716409544585	0.962947544600075	fw	0.908208830642939
rs45613035	chr4	123141069	123141070	rs45613035_fw	-0.131780725314796	0.849900494698855	-1.79758569492455	1.53402424429496	-0.497357389867769	0.572222222222222	0.618937047929595	0.962947544600075	fw	0.911019699761539
rs60452214	chr10	69888670	69888671	rs60452214_fw	5	9.92632061922885	-14.4555884136885	24.4555884136885	0.485709498635072	0.544554455445545	0.627173148088991	0.962947544600075	fw	0.916353560359172
rs17072124	chr8	4893420	4893421	rs17072124_rv	-5	9.70980962022835	-24.0312268556476	14.0312268556476	-0.485637515562973	0.429338103756708	0.627224192714039	0.962947544600075	rv	0.916353560359172
rs56248405	chr7	2148616	2148617	rs56248405_fw	-0.116730201489121	0.48064118270609	-1.05878691959306	0.825326516614815	-0.475176758697839	0.527885862516213	0.634660991202387	0.962947544600075	fw	0.920051736648986
rs181030166	chr12	106858268	106858269	rs181030166_rv	-0.0905980142024225	0.482458660995989	-1.03621698975456	0.855020961349716	0.472280291218581	0.421052631578947	0.63672673613274	0.962947544600075	rv	0.920051736648986
rs45559931	chr1	233397097	233397098	rs45559931_rv	-5	12.2645780141431	-29.0385729077205	19.0385729077205	-0.471965472736951	0.6875	0.636951433589386	0.962947544600075	rv	0.920051736648986
rs79178691	chr9	107126082	107126083	rs79178691_fw	1.91080219529615	5.04322011376818	-7.97390922768948	11.7955136182818	0.463340548808548	0.39509954058193	0.643120285221703	0.962947544600075	fw	0.920051736648986
rs72791607	chr16	57547663	57547664	rs72791607_rv	0.666025791862063	0.56709531689177	-0.445481029245806	1.77753261296993	-0.463023044670217	0.716791979949875	0.643347849060244	0.962947544600075	rv	0.920051736648986
rs75691022	chr1	10209041	10209042	rs75691022_rv	-0.20507037918301	1.21015728773163	-2.57697866313701	2.16683790477099	0.458121807742195	0.318761384335155	0.64686493217822	0.963010683583903	rv	0.920051736648986
rs80289919	chr13	22033682	22033683	rs80289919_fw	5	12.2645780142535	-19.0385729079369	29.0385729079369	0.454197841294963	0.361111111111111	0.649686436633718	0.963244588744852	fw	0.920051736648986
rs79711308	chr10	81095819	81095820	rs79711308_fw	-0.553153194449974	0.920185021646842	-2.35671583687778	1.25040944797784	-0.453551887362808	0.466101694915254	0.650151389308666	0.963244588744852	fw	0.920051736648986
rs75451798	chr13	114148014	114148015	rs75451798_fw	-0.354978700297338	0.631899293724016	-1.59350131599641	0.883543915401732	-0.445879813219006	0.481701285855589	0.655684064839057	0.963244588744852	fw	0.920051736648986
rs80330300	chr21	44259919	44259920	rs80330300_rv	-0.447034032301969	0.492733760613676	-1.41279220310477	0.518724138500836	0.44418207824448	0.339416058394161	0.656910948412994	0.963244588744852	rv	0.920051736648986
rs28362633	chr16	57496093	57496094	rs28362633_rv	-0.807359936095418	1.25364160487405	-3.26449748164855	1.64977760945771	-0.440979358702825	0.436708860759494	0.65922794034451	0.963275053987259	rv	0.920051736648986
rs79980671	chr16	56325053	56325054	rs79980671_rv	-0.575784620430419	0.609361008278566	-1.77013219665641	0.61856295579557	-0.437283267644431	0.423280423280423	0.661905928497122	0.963288864812144	rv	0.920051736648986
rs79039193	chr3	147145744	147145745	rs79039193_fw	5	12.2645780142535	-19.0385729079369	29.0385729079369	0.436295233036583	0.413145539906103	0.662622540041844	0.963314898076022	fw	0.920051736648986
rs79524347	chr10	120965384	120965385	rs79524347_rv	0.185509987610968	0.943991255122323	-1.66471287242879	2.03573284765072	0.433785807705476	0.444237918215613	0.664443988576383	0.963314898076022	rv	0.920051736648986
rs75598045	chr1	11671908	11671909	rs75598045_rv	-0.405302721415131	0.383166290209001	-1.15630865022477	0.345703207394511	-0.433196539196551	0.440454817474566	0.664871992896468	0.963314898076022	rv	0.920051736648986
rs78674487	chr16	57195763	57195764	rs78674487_fw	5	12.2645780142535	-19.0385729079369	29.0385729079369	0.427144859194657	0.440594059405941	0.669273820892594	0.963436686372188	fw	0.922893374072945
rs56046355	chr1	204960888	204960889	rs56046355_fw	-0.718680170036142	0.364423822912604	-1.43295086294485	-0.00440947712743789	-0.421363030173181	0.362362362362362	0.673490010876024	0.963513899032073	fw	0.925460049910061
rs77491657	chr1	31713369	31713370	rs77491657_rv	0.357359426112784	0.375801918307482	-0.379212333769881	1.09393118599545	-0.415841949424033	0.625657894736842	0.67752566017943	0.963775556540963	rv	0.927098731006179
rs78331350	chr2	236172671	236172672	rs78331350_rv	0.181558057826927	0.701656300414023	-1.19368829098456	1.55680440663841	0.413281207400534	0.472920696324952	0.679400596767887	0.963775556540963	rv	0.927098731006179
rs2234694	chr21	33038864	33038865	rs2234694_fw	-2.28766725220116	4.4347647319713	-10.9798061268649	6.40447162246259	-0.400315339462696	0.37463976945245	0.688924271214407	0.964457198108499	fw	0.931056825482594
rs9512599	chr13	27857541	27857542	rs9512599_fw	0.186451411997593	0.913037573667854	-1.6031022323914	1.97600505638659	0.398365262827392	0.455797933409874	0.690360959765447	0.964505115422689	fw	0.931056825482594
rs45613035	chr4	123141069	123141070	rs45613035_rv	-0.14113907286715	0.635718073267394	-1.38714649647124	1.10486835073694	0.391018737276514	0.403785488958991	0.695783385938572	0.964601914155634	rv	0.931056825482594
rs17814184	chr18	49247983	49247984	rs17814184_fw	0.409081564444066	0.48194221125592	-0.535525169617538	1.35368829850567	-0.390723678567218	0.645058448459086	0.696001494482063	0.964601914155634	fw	0.931056825482594
rs185311741	chr17	10600495	10600496	rs185311741_rv	0.0165863878748379	0.439867407054162	-0.845553729951319	0.878726505700995	0.388941999840737	0.46145251396648	0.697319052106979	0.964654588705853	rv	0.931056825482594
rs8183329	chr20	17597490	17597491	rs8183329_rv	0.411015404070665	0.595351752616799	-0.755874031058261	1.57790483919959	0.387455124260445	0.544964028776978	0.698419301087019	0.964654588705853	rv	0.931056825482594
rs4784810	chr16	57515016	57515017	rs4784810_rv	0.0986850539343883	0.393234979856059	-0.672055506583487	0.869425614452264	0.386015708225907	0.486725663716814	0.699485035267092	0.964654588705853	rv	0.931056825482594
rs74588528	chr9	131769110	131769111	rs74588528_rv	-1.06439644008301	0.600008566681191	-2.24041323077815	0.111620350612122	-0.379196873188636	0.302193338748985	0.70454167333174	0.965093779635137	rv	0.931056825482594
rs72770783	chr9	134283449	134283450	rs72770783_rv	-0.083355061022945	0.521659476541142	-1.10580763504358	0.939097512997694	0.377663396740623	0.430363864491844	0.705680662558614	0.965246979525253	rv	0.931056825482594
rs188472811	chr12	106888071	106888072	rs188472811_fw	-0.0509377603206453	0.563785995416655	-1.15595831133729	1.054082790696	-0.372349899764914	0.539663461538462	0.709632350544969	0.965961313913404	fw	0.931056825482594
rs78295170	chr21	44249976	44249977	rs78295170_rv	2.16659869675135	4.39105444159129	-6.43986800876758	10.7730654022703	0.372115270920165	0.630094043887147	0.709807026920313	0.965988731619605	rv	0.931056825482594
rs75691572	chr13	19729638	19729639	rs75691572_rv	-0.0468580846316128	0.437723155929461	-0.904795470253357	0.811079300990131	0.37007461063329	0.447976878612717	0.711326899034212	0.966524508032216	rv	0.931056825482594
rs78563486	chr2	240506093	240506094	rs78563486_rv	0.737480127064189	0.504758907682164	-0.251847331992853	1.72680758612123	0.36452574594622	0.634943181818182	0.715465451881687	0.967027623839398	rv	0.931056825482594
rs7969241	chr12	76353199	76353200	rs7969241_fw	-0.183413982686971	1.20075781696655	-2.53689930394142	2.17007133856748	0.364521524223633	0.349527665317139	0.715468603805963	0.967027623839398	fw	0.931056825482594
rs7950298	chr11	72145719	72145720	rs7950298_rv	-0.459424283707294	0.683596629217418	-1.79927367697343	0.880425109558845	0.361213613639181	0.330406147091109	0.71793976599504	0.967199962724418	rv	0.931189201439111
rs7896018	chr10	131988310	131988311	rs7896018_rv	-0.61123156150428	0.416759218894856	-1.4280796305382	0.205616507529637	-0.347344698629482	0.385451505016722	0.728332373994936	0.967738812962914	rv	0.934898448838059
rs72784895	chr16	57391459	57391460	rs72784895_fw	-0.377934610365406	0.661274487131515	-1.67403260514318	0.918163384412364	-0.343823565418778	0.46242774566474	0.730978976831039	0.968018353742231	fw	0.934898448838059
rs72791632	chr16	57564383	57564384	rs72791632_fw	-0.113161882217785	0.379203510797847	-0.856400763381564	0.630076998945994	-0.341691553993158	0.504102096627165	0.732583028903815	0.968018353742231	fw	0.934898448838059
rs78047034	chr6	8065542	8065543	rs78047034_rv	0.491080137706578	0.846981822517748	-1.16900423442821	2.15116450984136	0.341066599871145	0.550379198266522	0.733053444729077	0.968018353742231	rv	0.934898448838059
rs181514555	chr12	49697951	49697952	rs181514555_fw	-0.283694184504593	1.22063868905785	-2.67614601505798	2.10875764604879	0.33830109163085	0.332558139534884	0.735136301164854	0.968463588604681	fw	0.934898448838059
rs200609732	chr15	88576320	88576321	rs200609732_fw	0.456113963434835	0.724805090231338	-0.964504013418587	1.87673194028826	0.333875218898963	0.553326293558606	0.738473720271988	0.96891951123063	fw	0.934898448838059
rs77095994	chr21	44270930	44270931	rs77095994_fw	-0.306863468998754	0.344698427247642	-0.982472386404134	0.368745448406625	-0.332440105011867	0.452079566003617	0.739556959423792	0.969003013045209	fw	0.934898448838059
rs75839391	chr10	121028722	121028723	rs75839391_fw	0.542835105018786	0.952322764361131	-1.32371751312903	2.4093877231666	-0.326800481389395	0.701417004048583	0.743818795311291	0.969732658769988	fw	0.934898448838059
rs676020	chr1	169897983	169897984	rs676020_rv	-1.6802056813427	5.59456473538791	-12.645552562703	9.2851412000176	-0.32389891664292	0.532919254658385	0.746014564207516	0.970365158277744	rv	0.934898448838059
rs75451287	chr16	56260472	56260473	rs75451287_fw	-0.481773349694213	0.75646360858317	-1.96444202251723	1.0008953231288	-0.323538205782538	0.441018766756032	0.746287677987731	0.97036653590539	fw	0.934898448838059
rs72791645	chr16	57578531	57578532	rs72791645_fw	0.167921960148136	0.861890303241824	-1.52138303420584	1.85722695450211	0.322640908765205	0.472488038277512	0.746967208486388	0.970511685792791	fw	0.934898448838059
rs72791607	chr16	57547663	57547664	rs72791607_fw	-0.505238191829904	0.54415750591559	-1.57178690342446	0.561310519764652	-0.317640028493885	0.41765873015873	0.750758007064388	0.971262611569342	fw	0.936659989766046
rs77799440	chr21	44238656	44238657	rs77799440_fw	0.393195975173908	0.541361339802062	-0.667872250838134	1.45426420118595	0.305217837469081	0.556745182012848	0.760200247848228	0.97238595505585	fw	0.942683280847481
rs72780628	chr16	57486046	57486047	rs72780628_rv	-0.623128096247838	4.03815615183266	-8.53791415383984	7.29165796134417	-0.304977608598686	0.647580095432856	0.760383206179775	0.97238595505585	rv	0.942683280847481
rs76871350	chr21	44230040	44230041	rs76871350_rv	0.0746785212298136	0.371511187427	-0.653483406127107	0.802840448586734	-0.300582277308041	0.546452702702703	0.763733047496421	0.972747148849446	rv	0.943858766245577
rs77768861	chr14	94372104	94372105	rs77768861_rv	-0.471966043275245	0.589283417329988	-1.62696154124202	0.683029454691531	-0.291828059805476	0.425558312655087	0.770418089995669	0.973802096183494	rv	0.949135766044821
rs62231890	chr22	24896672	24896673	rs62231890_fw	-0.119595892954052	0.439300349786032	-0.980624578534675	0.741432792626572	-0.287341943868625	0.501658374792703	0.773850509551625	0.974031992696119	fw	0.950385157043089
rs76777154	chr6	39907201	39907202	rs76777154_fw	-0.214649477525858	1.25584586674731	-2.67610737635059	2.24680842129887	0.275472537062315	0.363408521303258	0.782953222158667	0.974809295259279	fw	0.95256614341824
rs77202233	chr2	78488189	78488190	rs77202233_fw	-0.222766848790836	1.35392772789148	-2.87646519545813	2.43093149787646	-0.272573500197761	0.536504424778761	0.785181084606619	0.974919944560401	fw	0.95256614341824
rs75083134	chr10	7985038	7985039	rs75083134_rv	-0.0626896031090899	0.532884640366645	-1.10714349822771	0.981764292009535	0.272297794947408	0.448237885462555	0.785393051566933	0.975011805462773	rv	0.95256614341824
rs59736254	chr2	38496846	38496847	rs59736254_fw	-1.74740615695537	6.99467480025816	-15.4569687654614	11.9621564515506	-0.271276391195491	0.537450722733246	0.786178462987115	0.975225704183609	fw	0.95256614341824
rs55800187	chr16	56272952	56272953	rs55800187_rv	0.798023151586146	1.24513723626391	-1.64244583149112	3.23849213466341	0.268150876922326	0.613995485327314	0.788583185180533	0.975966216938208	rv	0.95256614341824
rs74887618	chr17	12762946	12762947	rs74887618_rv	-1.43675834650732	5.68101041066092	-12.5715387514027	9.69802205838809	-0.263707894298563	0.515337423312883	0.792005012036859	0.976633725743426	rv	0.95256614341824
rs72693842	chr4	183065259	183065260	rs72693842_rv	0.276475933462816	0.599769891549112	-0.899073053973444	1.45202492089908	0.262693893507083	0.529695024077046	0.792786523811846	0.976656289138786	rv	0.95256614341824
rs79715123	chr11	86157712	86157713	rs79715123_fw	-0.222971959737825	0.419080879795961	-1.04437048413791	0.598426564662258	-0.259801316071146	0.471507352941176	0.7950170357282	0.97720343279134	fw	0.95256614341824
rs79175879	chr16	57244933	57244934	rs79175879_fw	2.3100737732388	6.36096190631245	-10.1574115631336	14.7775591096112	0.253352350363582	0.667857142857143	0.799995945548144	0.978483981088237	fw	0.953550872853158
rs2283842	chr22	26969666	26969667	rs2283842_fw	0.498772753316636	0.688269519223264	-0.850235504360961	1.84778101099423	-0.252452179251904	0.662068965517241	0.800691572624789	0.978622200986907	fw	0.953550872853158
rs7955292	chr12	103360797	103360798	rs7955292_fw	0.294972702850279	1.29910998308674	-2.25128286399973	2.84122826970028	0.243837654484188	0.494550408719346	0.807356556277316	0.9795339238836	fw	0.958583464099653
rs77491657	chr1	31713369	31713370	rs77491657_fw	-0.667610822598508	0.416299880729219	-1.48355858882778	0.14833694363076	-0.232721999418449	0.361068702290076	0.815977285127005	0.980497362402789	fw	0.960164462741554
rs2404455	chr16	57608089	57608090	rs2404455_rv	0.128134500199155	1.21982729511572	-2.26272699822766	2.51899599862597	0.231414054396638	0.461538461538462	0.816993147637065	0.980550304150778	rv	0.960164462741554
rs75839391	chr10	121028722	121028723	rs75839391_rv	-0.454831570137028	0.683362375909267	-1.79422182691919	0.884558686645135	-0.229900131511654	0.426113360323887	0.818169374132122	0.980559155178191	rv	0.960164462741554
rs188472811	chr12	106888071	106888072	rs188472811_rv	-0.433893948497499	0.585871681902773	-1.58220244502693	0.714414548031937	-0.223651906921227	0.424857839155158	0.823028170667337	0.981011213404613	rv	0.960164462741554
rs76136263	chr20	59657908	59657909	rs76136263_fw	0.189270032757165	3.57593285100827	-6.81955835521905	7.19809842073338	-0.219418463307685	0.725895316804408	0.826324088798956	0.981698225435744	fw	0.960164462741554
rs17496425	chr8	21047612	21047613	rs17496425_fw	0.0784932822760148	0.819429375562429	-1.52758829382634	1.68457485837837	0.217502878681113	0.475086906141367	0.827816463832919	0.981698225435744	fw	0.960164462741554
rs61939011	chr12	56582191	56582192	rs61939011_fw	0	1.41421362129847	-2.771858697745	2.771858697745	0.217050805084746	0.423857868020305	0.828168751830715	0.981698225435744	fw	0.960164462741554
rs76549382	chr1	46049209	46049210	rs76549382_rv	-0.342003633169348	0.457491637818968	-1.23868724329453	0.55467997695583	0.21696776305997	0.391439688715953	0.828233467861035	0.981698225435744	rv	0.960164462741554
rs72791632	chr16	57564383	57564384	rs72791632_rv	-0.161173841201407	0.390640322590861	-0.926828873479495	0.604481191076681	-0.211950502953195	0.480415667466027	0.832145649866875	0.982237332102415	rv	0.961400971343219
rs75053752	chr16	57271849	57271850	rs75053752_fw	1.66666666662666	7.08095741800519	-12.2120098726635	15.5453432059168	0.209199543496199	0.546201232032854	0.834292468777629	0.9829761618465	fw	0.961400971343219
rs78853017	chr12	119554849	119554850	rs78853017_rv	0.414703325142253	1.27498863583847	-2.08427440110116	2.91368105138566	-0.203643847183622	0.66247582205029	0.838631825957753	0.983671740911106	rv	0.961400971343219
rs76176409	chr17	65582968	65582969	rs76176409_rv	1.55003680743996	5.70319138422037	-9.62821830563197	12.7282919205119	0.201993340256246	0.598214285714286	0.839921930579195	0.983931346563665	rv	0.961400971343219
rs59736254	chr2	38496846	38496847	rs59736254_rv	-1.73312791704356	4.95682603416871	-11.4485069440142	7.98225110992711	-0.190662732189131	0.312588401697313	0.848789838405521	0.985390820120599	rv	0.961400971343219
rs75770381	chr1	20225391	20225392	rs75770381_rv	-0.0323102223569967	1.37229381439894	-2.72200609857892	2.65738565386493	-0.184984068018567	0.555160142348754	0.853241531792281	0.986115059478454	rv	0.961400971343219
rs74961653	chr12	30907426	30907427	rs74961653_fw	0.316599405210174	0.46077622643903	-0.586521998610324	1.21972080903067	-0.181527939414874	0.598746081504702	0.855953204953079	0.986279676030986	fw	0.961400971343219
rs35092514	chr2	180139574	180139575	rs35092514_rv	0.14733731659194	1.12110207413167	-2.05002274870614	2.34469738189002	-0.179260552909005	0.586206896551724	0.857733119306887	0.98657145138573	rv	0.961400971343219
rs181719436	chr18	51225476	51225477	rs181719436_fw	-2.21870865989541	6.46808698587061	-14.8961591522018	10.458741832411	-0.173172743915493	0.25	0.862515647145754	0.986923029415125	fw	0.961400971343219
rs77768861	chr14	94372104	94372105	rs77768861_fw	0.323422752539059	0.539428524038143	-0.733857154575701	1.38070265965382	-0.170722695072193	0.602409638554217	0.86444181672315	0.987000646782959	fw	0.961400971343219
rs78915009	chr16	56314162	56314163	rs78915009_fw	0.313575196996904	1.35130023755813	-2.33497326861704	2.96212366261085	-0.169219701622844	0.632333767926988	0.865623833608388	0.987045319072097	fw	0.961400971343219
rs79524347	chr10	120965384	120965385	rs79524347_fw	-0.401630036908523	5.09863672127304	-10.3949580106037	9.59169793678664	-0.166413182104037	0.60989010989011	0.867831800778204	0.987475668616274	fw	0.961400971343219
rs75598045	chr1	11671908	11671909	rs75598045_fw	-0.660562237853327	0.46299917234451	-1.56804061564857	0.246916139941913	0.164032822339184	0.323767935121647	0.869705305267475	0.987624439467978	fw	0.961400971343219
rs75798901	chr11	35936583	35936584	rs75798901_fw	-0.105510546012216	0.537488091400115	-1.15898720515644	0.947966113132009	0.159788297381048	0.452296819787986	0.873047842967636	0.987808076139099	fw	0.961400971343219
rs3750555	chr9	95884500	95884501	rs3750555_fw	0.322761799233753	1.36780679783893	-2.35813952453054	3.00366312299805	-0.156916058800166	0.631205673758865	0.875311003552428	0.987921205712496	fw	0.961400971343219
rs55752378	chr16	56324043	56324044	rs55752378_fw	0.118813345969944	0.533718413602359	-0.927274744690681	1.16490143663057	-0.153746934045785	0.550049554013875	0.877809276692265	0.988135105590759	fw	0.961400971343219
rs181514555	chr12	49697951	49697952	rs181514555_rv	0.844722563003566	1.25366982037448	-1.61247028493041	3.30191541093754	-0.15360767129132	0.738327904451683	0.877919087917631	0.988180436804817	rv	0.961400971343219
rs78679241	chr16	56172949	56172950	rs78679241_rv	-0.382522565278026	1.09389925482987	-2.52656510474458	1.76151997418853	-0.152237439185623	0.44621141253508	0.878999665895532	0.988446121226117	rv	0.961400971343219
rs79152308	chr17	12933932	12933933	rs79152308_rv	-0.408158945422285	1.17227052458092	-2.70580917360089	1.88949128275633	-0.151711487152713	0.442675159235669	0.879414496615682	0.988583593618605	rv	0.961400971343219
rs75270388	chr1	4770356	4770357	rs75270388_rv	-0.561522757493486	0.35757260225689	-1.26236505791699	0.139319542930019	0.147894305707746	0.351054852320675	0.882426182175322	0.988666244440083	rv	0.961400971343219
rs754990	chr11	36058766	36058767	rs754990_rv	0.236196138741098	0.452814942891131	-0.651321149325518	1.12371342680771	0.145932656737733	0.542426645519429	0.883974551201509	0.988666244440083	rv	0.961400971343219
rs2239355	chr16	57502925	57502926	rs2239355_fw	0.396598688946964	0.795944810323591	-1.16345313928727	1.9566505171812	-0.145620895865412	0.625393494228751	0.884220671311364	0.988666244440083	fw	0.961400971343219
rs28362633	chr16	57496093	57496094	rs28362633_fw	0.497801414844589	0.933389057652448	-1.33164113815421	2.32724396784339	0.143917937189967	0.589880159786951	0.885565271313601	0.988767402551392	fw	0.961400971343219
rs76726496	chr15	52432269	52432270	rs76726496_rv	0.36374435145694	0.442680960069218	-0.503910330278726	1.23139903319261	-0.137783128177146	0.604616530156366	0.890411818935543	0.989740879334393	rv	0.963994255201891
rs79436015	chr16	56260037	56260038	rs79436015_fw	0.245503180422637	1.18598720893753	-2.07903174909493	2.5700381099402	0.134686409314913	0.521428571428571	0.8928598190674	0.98998020566229	fw	0.963994255201891
rs80202810	chr1	221651415	221651416	rs80202810_rv	1.30155311120894	4.57258521662958	-7.66071391338505	10.2638201358029	0.125862731155039	0.673934588701685	0.899840584241437	0.990844838637975	rv	0.967980445241628
rs77694385	chr16	57241744	57241745	rs77694385_fw	-0.0846515275641341	0.58858479841954	-1.23827773246643	1.06897467733816	-0.123794518661957	0.49705304518664	0.901477971904417	0.991145647353344	fw	0.967980445241628
rs74328595	chr12	57998310	57998311	rs74328595_rv	-0.0773032922446883	0.476949966217022	-1.01212522603005	0.857518641540674	0.115314921799731	0.46697247706422	0.908195511376356	0.991213844870422	rv	0.97035974064487
rs77694385	chr16	57241744	57241745	rs77694385_rv	-0.0445369753948808	0.480168432978278	-0.985667104032307	0.896593153242545	0.114764205049569	0.47510980966325	0.908632021774331	0.991246799841908	rv	0.97035974064487
rs74320530	chr2	161603302	161603303	rs74320530_rv	-0.401023793442738	0.823178931294215	-2.0144544987794	1.21240691189392	0.110740783137695	0.379379379379379	0.911821904590496	0.991644754464604	rv	0.971127394319959
rs8183329	chr20	17597490	17597491	rs8183329_fw	0.296150707675498	0.647979955336808	-0.973890004784645	1.56619142013564	0.0993072287008109	0.557692307692308	0.920894339117476	0.992242337507264	fw	0.975758459627483
rs76260402	chr11	68917334	68917335	rs76260402_fw	-0.642442145562174	0.414549898106862	-1.45495994585162	0.170075654727274	-0.0974786238303082	0.353878852284803	0.922346309089362	0.992508264026494	fw	0.975758459627483
rs78915009	chr16	56314162	56314163	rs78915009_rv	-0.628719820912806	0.54999238223754	-1.70670489009839	0.449265248272773	0.0958764549963776	0.3359375	0.923618694609221	0.992582604419347	rv	0.975758459627483
rs189536388	chr2	85956155	85956156	rs189536388_fw	0.290137626970228	1.28497402783308	-2.22841146758261	2.80868672152307	0.0845508151801821	0.54524886877828	0.932618502773076	0.993214872204578	fw	0.982624856809166
rs189786664	chr6	169295975	169295976	rs189786664_fw	0.413498415862949	0.425183108005799	-0.419860475828416	1.24685730755431	0.080627694713717	0.593684210526316	0.935738040705973	0.993364035961943	fw	0.983275534752533
rs189536388	chr2	85956155	85956156	rs189536388_rv	1.00533030910001	6.01510737220205	-10.784280140416	12.794940758616	-0.0529622731080143	0.789830508474576	0.957761967201589	0.995989697657249	rv	0.997799852281956
rs185311741	chr17	10600495	10600496	rs185311741_fw	0.262744549416291	0.46546338290531	-0.649563681078117	1.1750527799107	0.0483297623361766	0.559774964838256	0.961453435347232	0.996060197331193	fw	0.997799852281956
rs56379301	chr15	42171653	42171654	rs56379301_fw	0.598978179151338	0.750010102533415	-0.871041621814155	2.06899798011683	-0.042433922859131	0.652671755725191	0.966152786163259	0.996548441908165	fw	0.997799852281956
rs45612034	chr20	61974969	61974970	rs45612034_fw	-2.49999998901692	6.13228900258146	-14.5192864340766	9.51928645604274	-0.0388495862544708	0.0943396226415094	0.969010310536547	0.996880552340319	fw	0.997799852281956
rs58011998	chr7	104939188	104939189	rs58011998_fw	-0.670362367994251	0.526505670247876	-1.70231348168009	0.361588745691585	-0.0343675961679782	0.34247871333964	0.972584022711695	0.997076260374466	fw	0.997799852281956
rs676020	chr1	169897983	169897984	rs676020_fw	-1.47512506214511e-08	8.67236626947728	-16.9978379029267	16.9978378734242	0.0308797713133076	0.433447098976109	0.975365422382634	0.997616602616081	fw	0.997799852281956
rs77023068	chr17	34086946	34086947	rs77023068_fw	-0.483323245748709	1.34412456723919	-3.11780739753751	2.15116090604009	-0.0277302107512432	0.390300230946882	0.97787732826863	0.997924748257325	fw	0.997799852281956
rs79265729	chr16	56248300	56248301	rs79265729_rv	0.194714838781129	1.11561587801381	-1.99189228212595	2.3813219596882	0.0224987235758746	0.542302357836338	0.982050130182246	0.998040271734891	rv	0.997799852281956
rs80322217	chr16	56361363	56361364	rs80322217_rv	2.2683052522254	6.4101574036676	-10.2956032589631	14.8322137634139	0.0221798916344176	0.893416927899687	0.982304457796411	0.998040271734891	rv	0.997799852281956
rs74961653	chr12	30907426	30907427	rs74961653_rv	-0.0511163967122095	0.56060646835925	-1.14990507469634	1.04767228127192	-0.0205802306657615	0.490106544901065	0.983580510770083	0.998040271734891	rv	0.997799852281956
rs56409821	chr16	58345414	58345415	rs56409821_rv	-1.47512506214511e-08	8.67236626947728	-16.9978379029267	16.9978378734242	0.0204542493069251	0.455769230769231	0.983681008196401	0.998069521721484	rv	0.997799852281956
rs72791637	chr16	57572106	57572107	rs72791637_rv	0.150411225333971	0.556307125312705	-0.939950740278931	1.24077319094687	-0.0194456220038586	0.540220152413209	0.984485616182127	0.998071050926868	rv	0.997799852281956
rs72791637	chr16	57572106	57572107	rs72791637_fw	1.14987582116437	0.389641909753601	0.386177678047313	1.91357396428143	0.0151137586106342	0.758410880458125	0.987941424432047	0.998732566032872	fw	0.997799852281956
rs74887618	chr17	12762946	12762947	rs74887618_fw	-1.66666665364969	7.08095741104974	-15.5453431793072	12.2120098720078	0.0151122417398088	0.145085803432137	0.987942634581651	0.998732566032872	fw	0.997799852281956
rs77536002	chr12	128574723	128574724	rs77536002_rv	-0.0725977743326866	0.655992994037906	-1.35834404264698	1.21314849398161	0.00869380638650798	0.480434782608696	0.993063433489946	0.999076017528319	rv	0.997799852281956
rs75133139	chr16	56202688	56202689	rs75133139_fw	-0.106335528325581	0.686646358863629	-1.45216239169829	1.23949133504713	-0.00818696939288138	0.474842767295597	0.993467816493267	0.999117502656676	fw	0.997799852281956
rs73079558	chr3	46697991	46697992	rs73079558_fw	-1.66666665364969	7.08095741104974	-15.5453431793072	12.2120098720078	0.00695203514807732	0.152400835073069	0.994453123170052	0.999217541055643	fw	0.997799852281956
rs200609732	chr15	88576320	88576321	rs200609732_rv	-0.141237957069835	0.938127494563332	-1.97996784641397	1.6974919322743	-0.00593958918054458	0.466135458167331	0.995260921360119	0.999321565339706	rv	0.997799852281956
rs77622066	chr9	132552731	132552732	rs77622066_rv	0.138785153547658	0.627609408273647	-1.09132928666869	1.36889959376401	0.000679913604216442	0.534534534534535	0.999457507474313	0.999954491543082	rv	0.999457507474313
