# Supplementary material for: A signature of Neanderthal introgression on molecular mechanisms of environmental responses
Source: PLoS Genet. 2021 Sep 27;17(9):e1009493. doi: 10.1371/journal.pgen.1009493 (PMC8509894; doi:10.1371/journal.pgen.1009493)
Supplement: S5 Table — For each of the N-SNPs filtered out due to it being polymorphic in Africans, we annotated the gene it regulates in GTEx, whether that gene is differentially expressed in Moyerbrailean et al [30], and if the SNP was validated by BiT-STARR-seq. Columns 1–43 are: 1) Chromosome; 2) Position; 3) rsID; 4) GTEx SNP ID. "NA" indicates the SNP is not an eQTL in GTEx; 5) Modern human allele; 6) Neanderthal allele; 7) Global allele frequency, 8) Ensembl gene id, 9) Gene symbol, 10–41) Treatments from Moyerbrailean et al [30]. "1" indicates the gene is differentially expressed in that condition in at least one cell type, 42) "1" indicates the gene is not differentially expressed in response to any treatment 43) BiT-STARR-seq results. NA indicates SNP was not tested, 0 indicates it was not validated, and 1 indicates validation. (TXT) [file pgen.1009493.s005.txt]

chr	pos1	rsID	variant_id	MH	Nean	Nean_AF	ensg	g.id	T12C1	T13C1	T14C1	T15C1	T16C1	T18C1	T19C1	T20C1	T21C1	T23C1	T24C1	T25C1	T26C1	T27C1	T29C1	T2C1	T30C1	T33C1	T37C1	T3C1	T40C1	T41C1	T42C1	T43C1	T44C1	T45C1	T47C1	T4C1	T5C1	T6C1	T7C1	T9C1	Not_DEG	Bitstarr
1	170037432	rs80103271	1_170037432_A_G_b37	A	G	0.0427316	ENSG00000000457	SCYL3	1	1	0	0	0	1	1	0	0	0	0	0	0	0	0	0	0	0	0	0	0	0	0	0	1	0	0	0	0	0	0	0	0	NA
1	169851369	rs12117794	1_169851369_G_A_b37	G	A	0.0429313	ENSG00000000457	SCYL3	1	1	0	0	0	1	1	0	0	0	0	0	0	0	0	0	0	0	0	0	0	0	0	0	1	0	0	0	0	0	0	0	0	NA
1	170002357	rs77861373	1_170002357_T_C_b37	T	C	0.0421326	ENSG00000000457	SCYL3	1	1	0	0	0	1	1	0	0	0	0	0	0	0	0	0	0	0	0	0	0	0	0	0	1	0	0	0	0	0	0	0	0	NA
1	169861133	rs17544823	1_169861133_A_G_b37	A	G	0.0429313	ENSG00000000457	SCYL3	1	1	0	0	0	1	1	0	0	0	0	0	0	0	0	0	0	0	0	0	0	0	0	0	1	0	0	0	0	0	0	0	0	NA
1	169992029	rs76674191	1_169992029_T_C_b37	T	C	0.043131	ENSG00000000457	SCYL3	1	1	0	0	0	1	1	0	0	0	0	0	0	0	0	0	0	0	0	0	0	0	0	0	1	0	0	0	0	0	0	0	0	NA
1	170001247	rs12118739	1_170001247_A_G_b37	A	G	0.0423323	ENSG00000000457	SCYL3	1	1	0	0	0	1	1	0	0	0	0	0	0	0	0	0	0	0	0	0	0	0	0	0	1	0	0	0	0	0	0	0	0	NA
1	170036803	rs74585450	1_170036803_A_C_b37	A	C	0.0427316	ENSG00000000457	SCYL3	1	1	0	0	0	1	1	0	0	0	0	0	0	0	0	0	0	0	0	0	0	0	0	0	1	0	0	0	0	0	0	0	0	NA
1	170037432	rs80103271	1_170037432_A_G_b37	A	G	0.0427316	ENSG00000000460	C1orf112	1	1	0	0	1	0	1	0	1	1	0	0	0	0	0	0	0	0	0	0	0	0	0	0	1	0	0	0	0	0	0	0	0	NA
1	170001247	rs12118739	1_170001247_A_G_b37	A	G	0.0423323	ENSG00000000460	C1orf112	1	1	0	0	1	0	1	0	1	1	0	0	0	0	0	0	0	0	0	0	0	0	0	0	1	0	0	0	0	0	0	0	0	NA
1	169992029	rs76674191	1_169992029_T_C_b37	T	C	0.043131	ENSG00000000460	C1orf112	1	1	0	0	1	0	1	0	1	1	0	0	0	0	0	0	0	0	0	0	0	0	0	0	1	0	0	0	0	0	0	0	0	NA
1	169861133	rs17544823	1_169861133_A_G_b37	A	G	0.0429313	ENSG00000000460	C1orf112	1	1	0	0	1	0	1	0	1	1	0	0	0	0	0	0	0	0	0	0	0	0	0	0	1	0	0	0	0	0	0	0	0	NA
1	169851369	rs12117794	1_169851369_G_A_b37	G	A	0.0429313	ENSG00000000460	C1orf112	1	1	0	0	1	0	1	0	1	1	0	0	0	0	0	0	0	0	0	0	0	0	0	0	1	0	0	0	0	0	0	0	0	NA
1	170002357	rs77861373	1_170002357_T_C_b37	T	C	0.0421326	ENSG00000000460	C1orf112	1	1	0	0	1	0	1	0	1	1	0	0	0	0	0	0	0	0	0	0	0	0	0	0	1	0	0	0	0	0	0	0	0	NA
1	170036803	rs74585450	1_170036803_A_C_b37	A	C	0.0427316	ENSG00000000460	C1orf112	1	1	0	0	1	0	1	0	1	1	0	0	0	0	0	0	0	0	0	0	0	0	0	0	1	0	0	0	0	0	0	0	0	NA
16	90113121	rs11648775	16_90113121_A_G_b37	A	G	0.0976438	ENSG00000003249	DBNDD1	1	1	0	1	1	1	1	0	0	1	0	0	0	0	0	0	0	1	0	0	0	1	0	0	0	0	0	0	0	1	1	0	0	NA
16	89916600	rs12598316	16_89916600_C_A_b37	C	A	0.0734824	ENSG00000003249	DBNDD1	1	1	0	1	1	1	1	0	0	1	0	0	0	0	0	0	0	1	0	0	0	1	0	0	0	0	0	0	0	1	1	0	0	NA
2	37551076	rs78622604	2_37551076_C_T_b37	C	T	0.0157748	ENSG00000003509	NDUFAF7	1	1	0	0	1	1	1	0	1	1	0	0	0	0	0	0	1	1	0	0	0	1	0	0	1	0	0	0	0	1	1	0	0	NA
2	37472104	rs79776725	2_37472104_G_T_b37	G	T	0.0135783	ENSG00000003509	NDUFAF7	1	1	0	0	1	1	1	0	1	1	0	0	0	0	0	0	1	1	0	0	0	1	0	0	1	0	0	0	0	1	1	0	0	NA
2	37501547	rs116447416	2_37501547_A_G_b37	A	G	0.0161741	ENSG00000003509	NDUFAF7	1	1	0	0	1	1	1	0	1	1	0	0	0	0	0	0	1	1	0	0	0	1	0	0	1	0	0	0	0	1	1	0	0	NA
2	37569955	rs76483088	2_37569955_C_T_b37	C	T	0.0157748	ENSG00000003509	NDUFAF7	1	1	0	0	1	1	1	0	1	1	0	0	0	0	0	0	1	1	0	0	0	1	0	0	1	0	0	0	0	1	1	0	0	NA
2	37543593	rs55698418	2_37543593_A_G_b37	A	G	0.0159744	ENSG00000003509	NDUFAF7	1	1	0	0	1	1	1	0	1	1	0	0	0	0	0	0	1	1	0	0	0	1	0	0	1	0	0	0	0	1	1	0	0	NA
2	37433275	rs78219559	2_37433275_A_G_b37	A	G	0.0133786	ENSG00000003509	NDUFAF7	1	1	0	0	1	1	1	0	1	1	0	0	0	0	0	0	1	1	0	0	0	1	0	0	1	0	0	0	0	1	1	0	0	NA
2	37378648	rs75756910	2_37378648_A_G_b37	A	G	0.0257588	ENSG00000003509	NDUFAF7	1	1	0	0	1	1	1	0	1	1	0	0	0	0	0	0	1	1	0	0	0	1	0	0	1	0	0	0	0	1	1	0	0	NA
8	17377532	rs76973246	8_17377532_G_A_b37	G	A	0.0271565	ENSG00000003989	NA	0	0	0	0	0	0	0	0	0	0	0	0	0	0	0	0	0	0	0	0	0	0	0	0	0	0	0	0	0	0	0	0	1	NA
12	21657954	rs77480885	12_21657954_C_G_b37	C	G	0.0219649	ENSG00000004700	RECQL	1	1	0	0	0	0	0	0	0	1	0	0	0	0	0	0	0	0	0	0	0	0	0	0	0	0	0	0	0	0	0	0	0	NA
12	21680847	rs71539443	12_21680847_G_A_b37	G	A	0.0147764	ENSG00000004700	RECQL	1	1	0	0	0	0	0	0	0	1	0	0	0	0	0	0	0	0	0	0	0	0	0	0	0	0	0	0	0	0	0	0	0	NA
7	11585441	rs76446577	7_11585441_T_C_b37	T	C	0.013778	ENSG00000005108	THSD7A	1	1	0	0	0	0	1	0	1	1	0	0	0	0	0	0	1	1	0	0	1	0	1	0	1	0	0	0	0	1	0	0	0	NA
12	48100058	rs12423045	12_48100058_A_G_b37	A	G	0.0457268	ENSG00000005175	NA	0	0	0	0	0	0	0	0	0	0	0	0	0	0	0	0	0	0	0	0	0	0	0	0	0	0	0	0	0	0	0	0	1	NA
12	48098817	rs73104161	12_48098817_T_C_b37	T	C	0.0457268	ENSG00000005175	NA	0	0	0	0	0	0	0	0	0	0	0	0	0	0	0	0	0	0	0	0	0	0	0	0	0	0	0	0	0	0	0	0	1	NA
12	48109823	rs73104190	12_48109823_G_A_b37	G	A	0.0505192	ENSG00000005175	NA	0	0	0	0	0	0	0	0	0	0	0	0	0	0	0	0	0	0	0	0	0	0	0	0	0	0	0	0	0	0	0	0	1	NA
12	47958596	rs73109474	12_47958596_A_G_b37	A	G	0.0451278	ENSG00000005175	NA	0	0	0	0	0	0	0	0	0	0	0	0	0	0	0	0	0	0	0	0	0	0	0	0	0	0	0	0	0	0	0	0	1	NA
12	48088173	rs73104144	12_48088173_G_T_b37	G	T	0.0463259	ENSG00000005175	NA	0	0	0	0	0	0	0	0	0	0	0	0	0	0	0	0	0	0	0	0	0	0	0	0	0	0	0	0	0	0	0	0	1	NA
12	47976895	rs12423789	12_47976895_A_G_b37	A	G	0.0413339	ENSG00000005175	NA	0	0	0	0	0	0	0	0	0	0	0	0	0	0	0	0	0	0	0	0	0	0	0	0	0	0	0	0	0	0	0	0	1	NA
12	48004664	rs35044089	12_48004664_C_A_b37	C	A	0.0459265	ENSG00000005175	NA	0	0	0	0	0	0	0	0	0	0	0	0	0	0	0	0	0	0	0	0	0	0	0	0	0	0	0	0	0	0	0	0	1	NA
12	48060092	rs73102195	12_48060092_C_T_b37	C	T	0.0457268	ENSG00000005175	NA	0	0	0	0	0	0	0	0	0	0	0	0	0	0	0	0	0	0	0	0	0	0	0	0	0	0	0	0	0	0	0	0	1	NA
12	48115918	rs73105803	12_48115918_G_A_b37	G	A	0.0509185	ENSG00000005175	NA	0	0	0	0	0	0	0	0	0	0	0	0	0	0	0	0	0	0	0	0	0	0	0	0	0	0	0	0	0	0	0	0	1	NA
12	48123429	rs35784744	12_48123429_T_G_b37	T	G	0.0501198	ENSG00000005175	NA	0	0	0	0	0	0	0	0	0	0	0	0	0	0	0	0	0	0	0	0	0	0	0	0	0	0	0	0	0	0	0	0	1	NA
12	48135607	rs73105845	12_48135607_T_C_b37	T	C	0.0499201	ENSG00000005175	NA	0	0	0	0	0	0	0	0	0	0	0	0	0	0	0	0	0	0	0	0	0	0	0	0	0	0	0	0	0	0	0	0	1	NA
13	77554936	rs75515370	13_77554936_G_T_b37	G	T	0.0251597	ENSG00000005812	NA	0	0	0	0	0	0	0	0	0	0	0	0	0	0	0	0	0	0	0	0	0	0	0	0	0	0	0	0	0	0	0	0	1	NA
13	77582708	rs76391359	13_77582708_C_G_b37	C	G	0.0898562	ENSG00000005812	NA	0	0	0	0	0	0	0	0	0	0	0	0	0	0	0	0	0	0	0	0	0	0	0	0	0	0	0	0	0	0	0	0	1	NA
13	77591227	rs9573982	13_77591227_T_C_b37	T	C	0.0904553	ENSG00000005812	NA	0	0	0	0	0	0	0	0	0	0	0	0	0	0	0	0	0	0	0	0	0	0	0	0	0	0	0	0	0	0	0	0	1	NA
13	77594925	rs7993245	13_77594925_T_G_b37	T	G	0.0900559	ENSG00000005812	NA	0	0	0	0	0	0	0	0	0	0	0	0	0	0	0	0	0	0	0	0	0	0	0	0	0	0	0	0	0	0	0	0	1	NA
13	77596831	rs9634731	13_77596831_C_T_b37	C	T	0.0904553	ENSG00000005812	NA	0	0	0	0	0	0	0	0	0	0	0	0	0	0	0	0	0	0	0	0	0	0	0	0	0	0	0	0	0	0	0	0	1	NA
13	77597690	rs77354228	13_77597690_C_A_b37	C	A	0.0279553	ENSG00000005812	NA	0	0	0	0	0	0	0	0	0	0	0	0	0	0	0	0	0	0	0	0	0	0	0	0	0	0	0	0	0	0	0	0	1	NA
19	45631730	rs79322367	19_45631730_C_T_b37	C	T	0.0515176	ENSG00000007255	NA	0	0	0	0	0	0	0	0	0	0	0	0	0	0	0	0	0	0	0	0	0	0	0	0	0	0	0	0	0	0	0	0	1	NA
19	45672968	rs79016999	19_45672968_C_T_b37	C	T	0.0467252	ENSG00000007255	NA	0	0	0	0	0	0	0	0	0	0	0	0	0	0	0	0	0	0	0	0	0	0	0	0	0	0	0	0	0	0	0	0	1	NA
1	169992029	rs76674191	1_169992029_T_C_b37	T	C	0.043131	ENSG00000007908	SELE	0	0	0	0	0	0	0	0	0	1	1	1	0	0	0	0	0	0	0	0	1	0	0	0	0	0	0	0	0	0	0	0	0	NA
1	170037432	rs80103271	1_170037432_A_G_b37	A	G	0.0427316	ENSG00000007908	SELE	0	0	0	0	0	0	0	0	0	1	1	1	0	0	0	0	0	0	0	0	1	0	0	0	0	0	0	0	0	0	0	0	0	NA
1	170001247	rs12118739	1_170001247_A_G_b37	A	G	0.0423323	ENSG00000007908	SELE	0	0	0	0	0	0	0	0	0	1	1	1	0	0	0	0	0	0	0	0	1	0	0	0	0	0	0	0	0	0	0	0	0	NA
1	170036803	rs74585450	1_170036803_A_C_b37	A	C	0.0427316	ENSG00000007908	SELE	0	0	0	0	0	0	0	0	0	1	1	1	0	0	0	0	0	0	0	0	1	0	0	0	0	0	0	0	0	0	0	0	0	NA
1	169851369	rs12117794	1_169851369_G_A_b37	G	A	0.0429313	ENSG00000007908	SELE	0	0	0	0	0	0	0	0	0	1	1	1	0	0	0	0	0	0	0	0	1	0	0	0	0	0	0	0	0	0	0	0	0	NA
1	169861133	rs17544823	1_169861133_A_G_b37	A	G	0.0429313	ENSG00000007908	SELE	0	0	0	0	0	0	0	0	0	1	1	1	0	0	0	0	0	0	0	0	1	0	0	0	0	0	0	0	0	0	0	0	0	NA
1	170002357	rs77861373	1_170002357_T_C_b37	T	C	0.0421326	ENSG00000007908	SELE	0	0	0	0	0	0	0	0	0	1	1	1	0	0	0	0	0	0	0	0	1	0	0	0	0	0	0	0	0	0	0	0	0	NA
1	171052688	rs115496241	1_171052688_C_T_b37	C	T	0.0127796	ENSG00000007933	NA	0	0	0	0	0	0	0	0	0	0	0	0	0	0	0	0	0	0	0	0	0	0	0	0	0	0	0	0	0	0	0	0	1	NA
6	111599214	rs79788276	6_111599214_C_T_b37	C	T	0.057508	ENSG00000009413	REV3L	1	1	0	1	1	1	1	0	0	1	0	0	0	1	0	0	0	1	1	0	1	0	1	0	1	1	0	0	0	0	0	0	0	NA
14	77793006	rs8177560	14_77793006_C_T_b37	C	T	0.019369	ENSG00000009830	NA	0	0	0	0	0	0	0	0	0	0	0	0	0	0	0	0	0	0	0	0	0	0	0	0	0	0	0	0	0	0	0	0	1	NA
14	77795660	rs8177568	14_77795660_C_T_b37	C	T	0.019369	ENSG00000009830	NA	0	0	0	0	0	0	0	0	0	0	0	0	0	0	0	0	0	0	0	0	0	0	0	0	0	0	0	0	0	0	0	0	1	NA
14	77809055	rs72681261	14_77809055_G_A_b37	G	A	0.0197684	ENSG00000009830	NA	0	0	0	0	0	0	0	0	0	0	0	0	0	0	0	0	0	0	0	0	0	0	0	0	0	0	0	0	0	0	0	0	1	NA
14	77839057	rs72681284	14_77839057_T_G_b37	T	G	0.0201677	ENSG00000009830	NA	0	0	0	0	0	0	0	0	0	0	0	0	0	0	0	0	0	0	0	0	0	0	0	0	0	0	0	0	0	0	0	0	1	NA
14	77964661	rs12434449	14_77964661_T_C_b37	T	C	0.0541134	ENSG00000009830	NA	0	0	0	0	0	0	0	0	0	0	0	0	0	0	0	0	0	0	0	0	0	0	0	0	0	0	0	0	0	0	0	0	1	NA
14	77742382	rs45561437	14_77742382_G_A_b37	G	A	0.0253594	ENSG00000009830	NA	0	0	0	0	0	0	0	0	0	0	0	0	0	0	0	0	0	0	0	0	0	0	0	0	0	0	0	0	0	0	0	0	1	NA
14	77750667	rs72681222	14_77750667_A_G_b37	A	G	0.0253594	ENSG00000009830	NA	0	0	0	0	0	0	0	0	0	0	0	0	0	0	0	0	0	0	0	0	0	0	0	0	0	0	0	0	0	0	0	0	1	NA
1	41485902	rs3738368	1_41485902_C_G_b37	C	G	0.182109	ENSG00000010803	SCMH1	1	1	0	0	1	0	1	0	0	1	0	0	0	0	0	0	0	1	0	0	0	0	1	0	1	0	1	0	0	1	1	1	0	NA
1	11888923	rs77327024	1_11888923_T_C_b37	T	C	0.01877	ENSG00000011021	CLCN6	0	1	1	1	0	0	0	0	1	1	0	0	0	0	0	0	0	1	0	0	0	0	0	0	1	0	0	0	0	0	0	0	0	NA
1	11866183	rs13306560	1_11866183_C_T_b37	C	T	0.01877	ENSG00000011021	CLCN6	0	1	1	1	0	0	0	0	1	1	0	0	0	0	0	0	0	1	0	0	0	0	0	0	1	0	0	0	0	0	0	0	0	NA
1	11892757	rs75297615	1_11892757_A_G_b37	A	G	0.01877	ENSG00000011021	CLCN6	0	1	1	1	0	0	0	0	1	1	0	0	0	0	0	0	0	1	0	0	0	0	0	0	1	0	0	0	0	0	0	0	0	NA
1	11968160	rs34415017	1_11968160_G_A_b37	G	A	0.0253594	ENSG00000011021	CLCN6	0	1	1	1	0	0	0	0	1	1	0	0	0	0	0	0	0	1	0	0	0	0	0	0	1	0	0	0	0	0	0	0	0	NA
1	11858584	rs41452445	1_11858584_T_C_b37	T	C	0.0189696	ENSG00000011021	CLCN6	0	1	1	1	0	0	0	0	1	1	0	0	0	0	0	0	0	1	0	0	0	0	0	0	1	0	0	0	0	0	0	0	0	NA
12	3393100	rs67551338	12_3393100_C_T_b37	C	T	0.0283546	ENSG00000011105	TSPAN9	0	1	0	1	1	1	1	1	1	1	1	1	1	1	1	1	1	0	1	1	0	0	0	1	0	1	1	1	1	1	1	0	0	NA
3	131914533	rs56257449	3_131914533_C_G_b37	C	G	0.0880591	ENSG00000014257	ACPP	1	1	1	0	1	0	1	0	0	1	0	0	0	0	0	0	0	0	0	0	1	0	0	0	0	0	0	0	0	0	0	0	0	NA
3	131978235	rs73211991	3_131978235_G_A_b37	G	A	0.101038	ENSG00000014257	ACPP	1	1	1	0	1	0	1	0	0	1	0	0	0	0	0	0	0	0	0	0	1	0	0	0	0	0	0	0	0	0	0	0	0	NA
14	92637900	rs12588257	14_92637900_T_C_b37	T	C	0.0445288	ENSG00000015133	CCDC88C	1	0	1	1	1	1	1	0	1	1	0	0	0	0	0	0	0	0	1	0	0	0	0	1	0	0	0	0	0	1	0	0	0	NA
22	18055605	rs1296812	22_18055605_C_G_b37	C	G	0.0832668	ENSG00000015475	NA	0	0	0	0	0	0	0	0	0	0	0	0	0	0	0	0	0	0	0	0	0	0	0	0	0	0	0	0	0	0	0	0	1	NA
7	44580876	rs41279633	7_44580876_G_T_b37	G	T	0.0652955	ENSG00000015520	NA	0	0	0	0	0	0	0	0	0	0	0	0	0	0	0	0	0	0	0	0	0	0	0	0	0	0	0	0	0	0	0	0	1	NA
7	44580876	rs41279633	7_44580876_G_T_b37	G	T	0.0652955	ENSG00000015676	NA	0	0	0	0	0	0	0	0	0	0	0	0	0	0	0	0	0	0	0	0	0	0	0	0	0	0	0	0	0	0	0	0	1	NA
7	44586578	rs12666108	7_44586578_T_C_b37	T	C	0.0690895	ENSG00000015676	NA	0	0	0	0	0	0	0	0	0	0	0	0	0	0	0	0	0	0	0	0	0	0	0	0	0	0	0	0	0	0	0	0	1	NA
18	9454429	rs62086080	18_9454429_G_A_b37	G	A	0.033147	ENSG00000017797	NA	0	0	0	0	0	0	0	0	0	0	0	0	0	0	0	0	0	0	0	0	0	0	0	0	0	0	0	0	0	0	0	0	1	NA
18	9484438	rs62086123	18_9484438_C_T_b37	C	T	0.0323482	ENSG00000017797	NA	0	0	0	0	0	0	0	0	0	0	0	0	0	0	0	0	0	0	0	0	0	0	0	0	0	0	0	0	0	0	0	0	1	NA
18	9617263	rs61749091	18_9617263_C_G_b37	C	G	0.0353435	ENSG00000017797	NA	0	0	0	0	0	0	0	0	0	0	0	0	0	0	0	0	0	0	0	0	0	0	0	0	0	0	0	0	0	0	0	0	1	NA
18	9630071	rs62080299	18_9630071_T_C_b37	T	C	0.0359425	ENSG00000017797	NA	0	0	0	0	0	0	0	0	0	0	0	0	0	0	0	0	0	0	0	0	0	0	0	0	0	0	0	0	0	0	0	0	1	NA
18	9637317	rs75280637	18_9637317_C_A_b37	C	A	0.0377396	ENSG00000017797	NA	0	0	0	0	0	0	0	0	0	0	0	0	0	0	0	0	0	0	0	0	0	0	0	0	0	0	0	0	0	0	0	0	1	NA
12	41513135	rs34269753	12_41513135_T_C_b37	T	C	0.0351438	ENSG00000018236	CNTN1	1	1	0	0	1	0	1	0	1	1	0	0	0	0	0	0	0	0	0	0	0	0	0	0	1	0	0	0	0	0	0	1	0	NA
11	45446375	rs11038459	11_45446375_G_A_b37	G	A	0.0209665	ENSG00000019505	NA	0	0	0	0	0	0	0	0	0	0	0	0	0	0	0	0	0	0	0	0	0	0	0	0	0	0	0	0	0	0	0	0	1	NA
19	33381479	rs79689188	19_33381479_C_T_b37	C	T	0.0714856	ENSG00000021488	SLC7A9	0	0	0	0	0	0	1	0	0	1	0	0	0	0	0	0	0	0	0	0	0	0	0	0	0	0	0	0	0	0	0	0	0	NA
19	33307117	rs11671229	19_33307117_A_G_b37	A	G	0.0784744	ENSG00000021488	SLC7A9	0	0	0	0	0	0	1	0	0	1	0	0	0	0	0	0	0	0	0	0	0	0	0	0	0	0	0	0	0	0	0	0	0	NA
19	33365591	rs11667378	19_33365591_C_T_b37	C	T	0.0708866	ENSG00000021488	SLC7A9	0	0	0	0	0	0	1	0	0	1	0	0	0	0	0	0	0	0	0	0	0	0	0	0	0	0	0	0	0	0	0	0	0	NA
19	33369611	rs11671966	19_33369611_C_A_b37	C	A	0.0706869	ENSG00000021488	SLC7A9	0	0	0	0	0	0	1	0	0	1	0	0	0	0	0	0	0	0	0	0	0	0	0	0	0	0	0	0	0	0	0	0	0	NA
19	33354189	rs11668777	19_33354189_C_T_b37	C	T	0.0714856	ENSG00000021488	SLC7A9	0	0	0	0	0	0	1	0	0	1	0	0	0	0	0	0	0	0	0	0	0	0	0	0	0	0	0	0	0	0	0	0	0	NA
19	33373040	rs17272274	19_33373040_G_A_b37	G	A	0.0708866	ENSG00000021488	SLC7A9	0	0	0	0	0	0	1	0	0	1	0	0	0	0	0	0	0	0	0	0	0	0	0	0	0	0	0	0	0	0	0	0	0	NA
19	33371039	rs11670103	19_33371039_A_C_b37	A	C	0.0708866	ENSG00000021488	SLC7A9	0	0	0	0	0	0	1	0	0	1	0	0	0	0	0	0	0	0	0	0	0	0	0	0	0	0	0	0	0	0	0	0	0	NA
11	492617	rs35255804	11_492617_G_A_b37	G	A	0.0567093	ENSG00000023191	RNH1	1	1	1	1	1	0	1	0	1	1	0	0	0	0	0	0	0	0	0	0	0	0	0	0	0	0	0	0	0	1	1	0	0	NA
11	496193	rs61876342	11_496193_T_G_b37	T	G	0.0567093	ENSG00000023191	RNH1	1	1	1	1	1	0	1	0	1	1	0	0	0	0	0	0	0	0	0	0	0	0	0	0	0	0	0	0	0	1	1	0	0	NA
11	460765	rs35389167	11_460765_A_G_b37	A	G	0.0557109	ENSG00000023191	RNH1	1	1	1	1	1	0	1	0	1	1	0	0	0	0	0	0	0	0	0	0	0	0	0	0	0	0	0	0	0	1	1	0	0	0
11	537502	rs61877795	11_537502_C_T_b37	C	T	0.0561102	ENSG00000023191	RNH1	1	1	1	1	1	0	1	0	1	1	0	0	0	0	0	0	0	0	0	0	0	0	0	0	0	0	0	0	0	1	1	0	0	NA
11	487101	rs61876332	11_487101_C_T_b37	C	T	0.0555112	ENSG00000023191	RNH1	1	1	1	1	1	0	1	0	1	1	0	0	0	0	0	0	0	0	0	0	0	0	0	0	0	0	0	0	0	1	1	0	0	NA
11	495699	rs61876340	11_495699_A_C_b37	A	C	0.0555112	ENSG00000023191	RNH1	1	1	1	1	1	0	1	0	1	1	0	0	0	0	0	0	0	0	0	0	0	0	0	0	0	0	0	0	0	1	1	0	0	NA
11	457879	rs1056506	11_457879_C_T_b37	C	T	0.0513179	ENSG00000023191	RNH1	1	1	1	1	1	0	1	0	1	1	0	0	0	0	0	0	0	0	0	0	0	0	0	0	0	0	0	0	0	1	1	0	0	NA
11	515224	rs35231079	11_515224_G_A_b37	G	A	0.0555112	ENSG00000023191	RNH1	1	1	1	1	1	0	1	0	1	1	0	0	0	0	0	0	0	0	0	0	0	0	0	0	0	0	0	0	0	1	1	0	0	NA
11	526356	rs61877777	11_526356_G_A_b37	G	A	0.0567093	ENSG00000023191	RNH1	1	1	1	1	1	0	1	0	1	1	0	0	0	0	0	0	0	0	0	0	0	0	0	0	0	0	0	0	0	1	1	0	0	0
14	63033649	rs17749810	14_63033649_T_A_b37	T	A	0.0255591	ENSG00000023608	SNAPC1	1	0	1	0	1	1	1	0	1	1	0	0	0	0	0	0	0	0	0	0	0	0	0	0	0	0	0	0	0	1	1	0	0	NA
5	916975	rs72703199	5_916975_G_A_b37	G	A	0.0195687	ENSG00000028310	BRD9	1	1	0	1	0	0	1	0	1	1	0	0	0	0	0	0	0	0	0	0	0	0	0	0	0	0	0	0	0	1	0	0	0	NA
6	33403708	rs79547452	6_33403708_C_T_b37	C	T	0.0529153	ENSG00000030110	NA	0	0	0	0	0	0	0	0	0	0	0	0	0	0	0	0	0	0	0	0	0	0	0	0	0	0	0	0	0	0	0	0	1	NA
6	33410139	rs55699469	6_33410139_T_C_b37	T	C	0.0519169	ENSG00000030110	NA	0	0	0	0	0	0	0	0	0	0	0	0	0	0	0	0	0	0	0	0	0	0	0	0	0	0	0	0	0	0	0	0	1	NA
6	33422606	rs79634261	6_33422606_G_A_b37	G	A	0.0537141	ENSG00000030110	NA	0	0	0	0	0	0	0	0	0	0	0	0	0	0	0	0	0	0	0	0	0	0	0	0	0	0	0	0	0	0	0	0	1	NA
6	33430001	rs76022011	6_33430001_C_T_b37	C	T	0.0541134	ENSG00000030110	NA	0	0	0	0	0	0	0	0	0	0	0	0	0	0	0	0	0	0	0	0	0	0	0	0	0	0	0	0	0	0	0	0	1	NA
6	33459829	rs62405860	6_33459829_T_C_b37	T	C	0.0890575	ENSG00000030110	NA	0	0	0	0	0	0	0	0	0	0	0	0	0	0	0	0	0	0	0	0	0	0	0	0	0	0	0	0	0	0	0	0	1	NA
9	113376768	rs11791436	9_113376768_A_G_b37	A	G	0.120807	ENSG00000030304	NA	0	0	0	0	0	0	0	0	0	0	0	0	0	0	0	0	0	0	0	0	0	0	0	0	0	0	0	0	0	0	0	0	1	NA
9	113383485	rs11790540	9_113383485_T_C_b37	T	C	0.120807	ENSG00000030304	NA	0	0	0	0	0	0	0	0	0	0	0	0	0	0	0	0	0	0	0	0	0	0	0	0	0	0	0	0	0	0	0	0	1	NA
9	113389003	rs76247607	9_113389003_T_C_b37	T	C	0.121006	ENSG00000030304	NA	0	0	0	0	0	0	0	0	0	0	0	0	0	0	0	0	0	0	0	0	0	0	0	0	0	0	0	0	0	0	0	0	1	NA
9	113411293	rs76997476	9_113411293_T_C_b37	T	C	0.120407	ENSG00000030304	NA	0	0	0	0	0	0	0	0	0	0	0	0	0	0	0	0	0	0	0	0	0	0	0	0	0	0	0	0	0	0	0	0	1	NA
6	49874813	rs55727321	6_49874813_C_T_b37	C	T	0.0537141	ENSG00000031691	NA	0	0	0	0	0	0	0	0	0	0	0	0	0	0	0	0	0	0	0	0	0	0	0	0	0	0	0	0	0	0	0	0	1	NA
8	17231193	rs34371025	8_17231193_C_G_b37	C	G	0.0423323	ENSG00000038945	MSR1	1	1	0	0	0	0	1	0	1	1	0	0	0	0	1	0	0	0	0	0	0	0	1	0	0	0	0	1	1	0	0	0	0	NA
19	50366042	rs3739198	19_50366042_G_A_b37	G	A	0.0413339	ENSG00000039650	NA	0	0	0	0	0	0	0	0	0	0	0	0	0	0	0	0	0	0	0	0	0	0	0	0	0	0	0	0	0	0	0	0	1	NA
3	194825402	rs79920693	3_194825402_G_C_b37	G	C	0.0455272	ENSG00000041802	NA	0	0	0	0	0	0	0	0	0	0	0	0	0	0	0	0	0	0	0	0	0	0	0	0	0	0	0	0	0	0	0	0	1	NA
3	194836466	rs79938021	3_194836466_G_A_b37	G	A	0.0453275	ENSG00000041802	NA	0	0	0	0	0	0	0	0	0	0	0	0	0	0	0	0	0	0	0	0	0	0	0	0	0	0	0	0	0	0	0	0	1	NA
3	194836549	rs74550363	3_194836549_C_T_b37	C	T	0.0453275	ENSG00000041802	NA	0	0	0	0	0	0	0	0	0	0	0	0	0	0	0	0	0	0	0	0	0	0	0	0	0	0	0	0	0	0	0	0	1	NA
3	194839580	rs76444881	3_194839580_G_A_b37	G	A	0.0473243	ENSG00000041802	NA	0	0	0	0	0	0	0	0	0	0	0	0	0	0	0	0	0	0	0	0	0	0	0	0	0	0	0	0	0	0	0	0	1	NA
3	194840205	rs79346803	3_194840205_T_C_b37	T	C	0.0471246	ENSG00000041802	NA	0	0	0	0	0	0	0	0	0	0	0	0	0	0	0	0	0	0	0	0	0	0	0	0	0	0	0	0	0	0	0	0	1	NA
10	72090184	rs74673686	10_72090184_T_C_b37	T	C	0.0439297	ENSG00000042286	AIFM2	0	1	1	1	1	1	1	0	1	1	0	0	0	1	0	0	0	1	0	0	1	0	0	0	0	0	0	0	0	0	0	0	0	NA
6	43027249	rs77308303	6_43027249_C_G_b37	C	G	0.0177716	ENSG00000044090	CUL7	0	0	0	0	1	0	1	0	1	1	1	0	0	0	0	0	0	0	0	0	0	1	0	0	1	0	0	0	0	0	0	0	0	NA
6	43039951	rs61733494	6_43039951_T_C_b37	T	C	0.0185703	ENSG00000044090	CUL7	0	0	0	0	1	0	1	0	1	1	1	0	0	0	0	0	0	0	0	0	0	1	0	0	1	0	0	0	0	0	0	0	0	NA
6	42194666	rs35801097	6_42194666_T_A_b37	T	A	0.0664936	ENSG00000048544	NA	0	0	0	0	0	0	0	0	0	0	0	0	0	0	0	0	0	0	0	0	0	0	0	0	0	0	0	0	0	0	0	0	1	NA
6	42143028	rs13203075	6_42143028_C_T_b37	C	T	0.0527157	ENSG00000048544	NA	0	0	0	0	0	0	0	0	0	0	0	0	0	0	0	0	0	0	0	0	0	0	0	0	0	0	0	0	0	0	0	0	1	NA
6	42182799	rs13197936	6_42182799_T_C_b37	T	C	0.0585064	ENSG00000048544	NA	0	0	0	0	0	0	0	0	0	0	0	0	0	0	0	0	0	0	0	0	0	0	0	0	0	0	0	0	0	0	0	0	1	NA
6	42197463	rs36036867	6_42197463_A_C_b37	A	C	0.053115	ENSG00000048544	NA	0	0	0	0	0	0	0	0	0	0	0	0	0	0	0	0	0	0	0	0	0	0	0	0	0	0	0	0	0	0	0	0	1	NA
6	42143028	rs13203075	6_42143028_C_T_b37	C	T	0.0527157	ENSG00000048545	NA	0	0	0	0	0	0	0	0	0	0	0	0	0	0	0	0	0	0	0	0	0	0	0	0	0	0	0	0	0	0	0	0	1	NA
6	42182799	rs13197936	6_42182799_T_C_b37	T	C	0.0585064	ENSG00000048545	NA	0	0	0	0	0	0	0	0	0	0	0	0	0	0	0	0	0	0	0	0	0	0	0	0	0	0	0	0	0	0	0	0	1	NA
6	42194666	rs35801097	6_42194666_T_A_b37	T	A	0.0664936	ENSG00000048545	NA	0	0	0	0	0	0	0	0	0	0	0	0	0	0	0	0	0	0	0	0	0	0	0	0	0	0	0	0	0	0	0	0	1	NA
6	42197463	rs36036867	6_42197463_A_C_b37	A	C	0.053115	ENSG00000048545	NA	0	0	0	0	0	0	0	0	0	0	0	0	0	0	0	0	0	0	0	0	0	0	0	0	0	0	0	0	0	0	0	0	1	NA
9	96462119	rs75889969	9_96462119_C_T_b37	C	T	0.0385383	ENSG00000048828	FAM120A	0	0	0	0	1	1	1	0	0	1	0	0	0	0	0	0	0	0	0	0	0	0	0	0	0	0	0	0	0	0	0	0	0	NA
9	96473125	rs80300547	9_96473125_T_G_b37	T	G	0.0403355	ENSG00000048828	FAM120A	0	0	0	0	1	1	1	0	0	1	0	0	0	0	0	0	0	0	0	0	0	0	0	0	0	0	0	0	0	0	0	0	0	NA
9	96472357	rs78361988	9_96472357_G_A_b37	G	A	0.0385383	ENSG00000048828	FAM120A	0	0	0	0	1	1	1	0	0	1	0	0	0	0	0	0	0	0	0	0	0	0	0	0	0	0	0	0	0	0	0	0	0	NA
9	96455574	rs76532440	9_96455574_G_A_b37	G	A	0.038139	ENSG00000048828	FAM120A	0	0	0	0	1	1	1	0	0	1	0	0	0	0	0	0	0	0	0	0	0	0	0	0	0	0	0	0	0	0	0	0	0	NA
9	96460402	rs75435181	9_96460402_G_C_b37	G	C	0.038139	ENSG00000048828	FAM120A	0	0	0	0	1	1	1	0	0	1	0	0	0	0	0	0	0	0	0	0	0	0	0	0	0	0	0	0	0	0	0	0	0	NA
9	96442814	rs12552323	9_96442814_C_A_b37	C	A	0.0459265	ENSG00000048828	FAM120A	0	0	0	0	1	1	1	0	0	1	0	0	0	0	0	0	0	0	0	0	0	0	0	0	0	0	0	0	0	0	0	0	0	NA
9	96163337	rs4255201	9_96163337_G_A_b37	G	A	0.0754792	ENSG00000048828	FAM120A	0	0	0	0	1	1	1	0	0	1	0	0	0	0	0	0	0	0	0	0	0	0	0	0	0	0	0	0	0	0	0	0	0	NA
9	96449688	rs12554279	9_96449688_T_C_b37	T	C	0.0395367	ENSG00000048828	FAM120A	0	0	0	0	1	1	1	0	0	1	0	0	0	0	0	0	0	0	0	0	0	0	0	0	0	0	0	0	0	0	0	0	0	NA
5	60487322	rs76684719	5_60487322_G_A_b37	G	A	0.014377	ENSG00000049167	NA	0	0	0	0	0	0	0	0	0	0	0	0	0	0	0	0	0	0	0	0	0	0	0	0	0	0	0	0	0	0	0	0	1	NA
5	60524236	rs79415551	5_60524236_C_T_b37	C	T	0.0163738	ENSG00000049167	NA	0	0	0	0	0	0	0	0	0	0	0	0	0	0	0	0	0	0	0	0	0	0	0	0	0	0	0	0	0	0	0	0	1	NA
5	60129328	rs76135939	5_60129328_G_A_b37	G	A	0.00998403	ENSG00000049167	NA	0	0	0	0	0	0	0	0	0	0	0	0	0	0	0	0	0	0	0	0	0	0	0	0	0	0	0	0	0	0	0	0	1	NA
5	60496394	rs79423829	5_60496394_G_A_b37	G	A	0.0163738	ENSG00000049167	NA	0	0	0	0	0	0	0	0	0	0	0	0	0	0	0	0	0	0	0	0	0	0	0	0	0	0	0	0	0	0	0	0	1	NA
2	33268586	rs6751782	2_33268586_G_A_b37	G	A	0.0573083	ENSG00000049323	NA	0	0	0	0	0	0	0	0	0	0	0	0	0	0	0	0	0	0	0	0	0	0	0	0	0	0	0	0	0	0	0	0	1	NA
2	33286694	rs115301225	2_33286694_G_A_b37	G	A	0.0583067	ENSG00000049323	NA	0	0	0	0	0	0	0	0	0	0	0	0	0	0	0	0	0	0	0	0	0	0	0	0	0	0	0	0	0	0	0	0	1	NA
2	33287842	rs72793716	2_33287842_G_T_b37	G	T	0.0609026	ENSG00000049323	NA	0	0	0	0	0	0	0	0	0	0	0	0	0	0	0	0	0	0	0	0	0	0	0	0	0	0	0	0	0	0	0	0	1	NA
2	33320280	rs9678317	2_33320280_C_T_b37	C	T	0.0565096	ENSG00000049323	NA	0	0	0	0	0	0	0	0	0	0	0	0	0	0	0	0	0	0	0	0	0	0	0	0	0	0	0	0	0	0	0	0	1	NA
18	55593153	rs78947735	18_55593153_T_C_b37	T	C	0.0183706	ENSG00000049759	NEDD4L	1	1	0	1	1	1	1	0	1	1	1	1	0	1	1	0	1	0	0	0	1	1	1	1	1	1	1	0	0	1	1	1	0	NA
18	55593441	rs77043323	18_55593441_A_C_b37	A	C	0.0181709	ENSG00000049759	NEDD4L	1	1	0	1	1	1	1	0	1	1	1	1	0	1	1	0	1	0	0	0	1	1	1	1	1	1	1	0	0	1	1	1	0	NA
14	59810480	rs61984498	14_59810480_A_G_b37	A	G	0.0399361	ENSG00000050130	JKAMP	1	1	0	1	1	0	0	0	1	1	0	1	0	0	0	0	0	0	0	0	0	0	0	0	0	0	0	0	0	1	0	1	0	NA
14	59831428	rs61984526	14_59831428_T_C_b37	T	C	0.0377396	ENSG00000050130	JKAMP	1	1	0	1	1	0	0	0	1	1	0	1	0	0	0	0	0	0	0	0	0	0	0	0	0	0	0	0	0	1	0	1	0	NA
14	59683581	rs17833798	14_59683581_A_G_b37	A	G	0.0295527	ENSG00000050130	JKAMP	1	1	0	1	1	0	0	0	1	1	0	1	0	0	0	0	0	0	0	0	0	0	0	0	0	0	0	0	0	1	0	1	0	NA
15	40676285	rs79044944	15_40676285_G_T_b37	G	T	0.0445288	ENSG00000051180	NA	0	0	0	0	0	0	0	0	0	0	0	0	0	0	0	0	0	0	0	0	0	0	0	0	0	0	0	0	0	0	0	0	1	0
15	40660192	rs8040755	15_40660192_C_T_b37	C	T	0.0435304	ENSG00000051180	NA	0	0	0	0	0	0	0	0	0	0	0	0	0	0	0	0	0	0	0	0	0	0	0	0	0	0	0	0	0	0	0	0	1	NA
15	40675155	rs7164132	15_40675155_C_A_b37	C	A	0.04373	ENSG00000051180	NA	0	0	0	0	0	0	0	0	0	0	0	0	0	0	0	0	0	0	0	0	0	0	0	0	0	0	0	0	0	0	0	0	1	0
15	40674920	rs17733008	15_40674920_T_C_b37	T	C	0.04373	ENSG00000051180	NA	0	0	0	0	0	0	0	0	0	0	0	0	0	0	0	0	0	0	0	0	0	0	0	0	0	0	0	0	0	0	0	0	1	1
15	40675329	rs7164321	15_40675329_A_G_b37	A	G	0.0433307	ENSG00000051180	NA	0	0	0	0	0	0	0	0	0	0	0	0	0	0	0	0	0	0	0	0	0	0	0	0	0	0	0	0	0	0	0	0	1	0
6	138735398	rs118175368	6_138735398_C_T_b37	C	T	0.0171725	ENSG00000051620	HEBP2	1	1	0	0	1	1	0	0	1	1	0	0	0	0	0	0	0	0	0	0	0	0	1	1	0	0	0	0	0	1	0	0	0	NA
2	37378648	rs75756910	2_37378648_A_G_b37	A	G	0.0257588	ENSG00000055332	EIF2AK2	1	1	1	0	1	1	1	0	0	1	0	1	0	0	0	0	0	1	0	0	0	0	1	0	0	0	1	0	0	0	1	0	0	NA
2	37501547	rs116447416	2_37501547_A_G_b37	A	G	0.0161741	ENSG00000055332	EIF2AK2	1	1	1	0	1	1	1	0	0	1	0	1	0	0	0	0	0	1	0	0	0	0	1	0	0	0	1	0	0	0	1	0	0	NA
6	111599214	rs79788276	6_111599214_C_T_b37	C	T	0.057508	ENSG00000056972	TRAF3IP2	0	1	0	0	0	0	1	0	1	1	0	0	0	0	0	0	0	0	0	0	1	0	1	0	1	0	1	0	0	1	0	0	0	NA
4	153053756	rs72734280	4_153053756_T_G_b37	T	G	0.029353	ENSG00000059691	PET112	0	1	0	0	1	1	1	0	0	1	0	0	0	0	0	0	0	1	0	0	0	0	1	0	0	0	0	0	0	1	1	0	0	NA
18	77405465	rs3809942	18_77405465_A_G_b37	A	G	0.0866613	ENSG00000060069	CTDP1	1	1	0	0	0	0	1	0	0	1	0	0	0	0	0	0	0	0	0	0	0	0	0	0	1	0	0	0	0	1	0	0	0	NA
18	77401312	rs73003650	18_77401312_G_A_b37	G	A	0.0517173	ENSG00000060069	CTDP1	1	1	0	0	0	0	1	0	0	1	0	0	0	0	0	0	0	0	0	0	0	0	0	0	1	0	0	0	0	1	0	0	0	NA
18	77499329	rs72976164	18_77499329_C_T_b37	C	T	0.052516	ENSG00000060069	CTDP1	1	1	0	0	0	0	1	0	0	1	0	0	0	0	0	0	0	0	0	0	0	0	0	0	1	0	0	0	0	1	0	0	0	NA
18	77444260	rs73007489	18_77444260_C_T_b37	C	T	0.0810703	ENSG00000060069	CTDP1	1	1	0	0	0	0	1	0	0	1	0	0	0	0	0	0	0	0	0	0	0	0	0	0	1	0	0	0	0	1	0	0	0	NA
18	77466134	rs73009322	18_77466134_C_G_b37	C	G	0.0493211	ENSG00000060069	CTDP1	1	1	0	0	0	0	1	0	0	1	0	0	0	0	0	0	0	0	0	0	0	0	0	0	1	0	0	0	0	1	0	0	0	NA
18	77494260	rs56335514	18_77494260_A_G_b37	A	G	0.0846645	ENSG00000060069	CTDP1	1	1	0	0	0	0	1	0	0	1	0	0	0	0	0	0	0	0	0	0	0	0	0	0	1	0	0	0	0	1	0	0	0	NA
18	77390420	rs73003630	18_77390420_C_T_b37	C	T	0.0523163	ENSG00000060069	CTDP1	1	1	0	0	0	0	1	0	0	1	0	0	0	0	0	0	0	0	0	0	0	0	0	0	1	0	0	0	0	1	0	0	0	NA
18	77405534	rs73003657	18_77405534_A_G_b37	A	G	0.086861	ENSG00000060069	CTDP1	1	1	0	0	0	0	1	0	0	1	0	0	0	0	0	0	0	0	0	0	0	0	0	0	1	0	0	0	0	1	0	0	0	NA
18	77491429	rs72976144	18_77491429_G_A_b37	G	A	0.0824681	ENSG00000060069	CTDP1	1	1	0	0	0	0	1	0	0	1	0	0	0	0	0	0	0	0	0	0	0	0	0	0	1	0	0	0	0	1	0	0	0	NA
18	77506993	rs72976193	18_77506993_G_A_b37	G	A	0.0806709	ENSG00000060069	CTDP1	1	1	0	0	0	0	1	0	0	1	0	0	0	0	0	0	0	0	0	0	0	0	0	0	1	0	0	0	0	1	0	0	0	NA
18	77497695	rs72976160	18_77497695_G_A_b37	G	A	0.0746805	ENSG00000060069	CTDP1	1	1	0	0	0	0	1	0	0	1	0	0	0	0	0	0	0	0	0	0	0	0	0	0	1	0	0	0	0	1	0	0	0	NA
18	77501609	rs56362318	18_77501609_G_A_b37	G	A	0.0808706	ENSG00000060069	CTDP1	1	1	0	0	0	0	1	0	0	1	0	0	0	0	0	0	0	0	0	0	0	0	0	0	1	0	0	0	0	1	0	0	0	NA
18	77280480	rs76368826	18_77280480_G_A_b37	G	A	0.0403355	ENSG00000060069	CTDP1	1	1	0	0	0	0	1	0	0	1	0	0	0	0	0	0	0	0	0	0	0	0	0	0	1	0	0	0	0	1	0	0	0	NA
18	77498397	rs72976162	18_77498397_G_A_b37	G	A	0.0519169	ENSG00000060069	CTDP1	1	1	0	0	0	0	1	0	0	1	0	0	0	0	0	0	0	0	0	0	0	0	0	0	1	0	0	0	0	1	0	0	0	NA
12	131119913	rs12822490	12_131119913_T_C_b37	T	C	0.0403355	ENSG00000060709	NA	0	0	0	0	0	0	0	0	0	0	0	0	0	0	0	0	0	0	0	0	0	0	0	0	0	0	0	0	0	0	0	0	1	NA
11	31946113	rs74800317	11_31946113_C_T_b37	C	T	0.0365415	ENSG00000060749	QSER1	1	1	0	0	1	1	1	0	0	1	0	0	0	0	0	0	0	0	0	0	0	0	0	0	1	0	0	0	0	0	0	0	0	NA
11	31948361	rs75386150	11_31948361_C_T_b37	C	T	0.0367412	ENSG00000060749	QSER1	1	1	0	0	1	1	1	0	0	1	0	0	0	0	0	0	0	0	0	0	0	0	0	0	1	0	0	0	0	0	0	0	0	NA
12	48184611	rs73107964	12_48184611_C_T_b37	C	T	0.0808706	ENSG00000061273	NA	0	0	0	0	0	0	0	0	0	0	0	0	0	0	0	0	0	0	0	0	0	0	0	0	0	0	0	0	0	0	0	0	1	NA
2	241387480	rs35066644	2_241387480_G_C_b37	G	C	0.0569089	ENSG00000063660	GPC1	0	0	0	1	0	0	1	0	1	1	0	0	0	0	0	0	0	0	0	0	1	1	1	0	0	0	0	0	0	0	1	0	0	NA
2	241395538	rs71428440	2_241395538_T_G_b37	T	G	0.0642971	ENSG00000063660	GPC1	0	0	0	1	0	0	1	0	1	1	0	0	0	0	0	0	0	0	0	0	1	1	1	0	0	0	0	0	0	0	1	0	0	NA
2	241393687	rs35406163	2_241393687_G_C_b37	G	C	0.0591054	ENSG00000063660	GPC1	0	0	0	1	0	0	1	0	1	1	0	0	0	0	0	0	0	0	0	0	1	1	1	0	0	0	0	0	0	0	1	0	0	NA
14	78070313	rs17825014	14_78070313_C_T_b37	C	T	0.0704872	ENSG00000063761	NA	0	0	0	0	0	0	0	0	0	0	0	0	0	0	0	0	0	0	0	0	0	0	0	0	0	0	0	0	0	0	0	0	1	NA
14	78074940	rs176896	14_78074940_G_A_b37	G	A	0.0734824	ENSG00000063761	NA	0	0	0	0	0	0	0	0	0	0	0	0	0	0	0	0	0	0	0	0	0	0	0	0	0	0	0	0	0	0	0	0	1	NA
14	78119307	rs76264090	14_78119307_G_A_b37	G	A	0.102037	ENSG00000063761	NA	0	0	0	0	0	0	0	0	0	0	0	0	0	0	0	0	0	0	0	0	0	0	0	0	0	0	0	0	0	0	0	0	1	NA
14	77950205	rs80223553	14_77950205_C_T_b37	C	T	0.0541134	ENSG00000063761	NA	0	0	0	0	0	0	0	0	0	0	0	0	0	0	0	0	0	0	0	0	0	0	0	0	0	0	0	0	0	0	0	0	1	NA
14	77956861	rs80277533	14_77956861_T_A_b37	T	A	0.0539137	ENSG00000063761	NA	0	0	0	0	0	0	0	0	0	0	0	0	0	0	0	0	0	0	0	0	0	0	0	0	0	0	0	0	0	0	0	0	1	NA
14	77964661	rs12434449	14_77964661_T_C_b37	T	C	0.0541134	ENSG00000063761	NA	0	0	0	0	0	0	0	0	0	0	0	0	0	0	0	0	0	0	0	0	0	0	0	0	0	0	0	0	0	0	0	0	1	NA
14	77965339	rs12431925	14_77965339_C_T_b37	C	T	0.0537141	ENSG00000063761	NA	0	0	0	0	0	0	0	0	0	0	0	0	0	0	0	0	0	0	0	0	0	0	0	0	0	0	0	0	0	0	0	0	1	NA
12	27156736	rs11048809	12_27156736_A_G_b37	A	G	0.0453275	ENSG00000064115	TM7SF3	1	1	1	1	0	0	1	0	1	1	0	0	0	0	0	0	0	0	0	0	0	0	0	0	1	0	0	0	0	1	0	0	0	NA
12	27143508	rs10771314	12_27143508_G_A_b37	G	A	0.048722	ENSG00000064115	TM7SF3	1	1	1	1	0	0	1	0	1	1	0	0	0	0	0	0	0	0	0	0	0	0	0	0	1	0	0	0	0	1	0	0	0	NA
5	122456739	rs71594330	5_122456739_G_A_b37	G	A	0.00838658	ENSG00000064652	NA	0	0	0	0	0	0	0	0	0	0	0	0	0	0	0	0	0	0	0	0	0	0	0	0	0	0	0	0	0	0	0	0	1	NA
5	122458294	rs35926584	5_122458294_A_G_b37	A	G	0.00838658	ENSG00000064652	NA	0	0	0	0	0	0	0	0	0	0	0	0	0	0	0	0	0	0	0	0	0	0	0	0	0	0	0	0	0	0	0	0	1	NA
5	122493038	rs34794921	5_122493038_G_A_b37	G	A	0.00778754	ENSG00000064652	NA	0	0	0	0	0	0	0	0	0	0	0	0	0	0	0	0	0	0	0	0	0	0	0	0	0	0	0	0	0	0	0	0	1	NA
5	122506891	rs34706194	5_122506891_G_A_b37	G	A	0.00878594	ENSG00000064652	NA	0	0	0	0	0	0	0	0	0	0	0	0	0	0	0	0	0	0	0	0	0	0	0	0	0	0	0	0	0	0	0	0	1	NA
12	29048210	rs11049900	12_29048210_T_C_b37	T	C	0.118211	ENSG00000064763	NA	0	0	0	0	0	0	0	0	0	0	0	0	0	0	0	0	0	0	0	0	0	0	0	0	0	0	0	0	0	0	0	0	1	NA
12	29087232	rs1844257	12_29087232_T_C_b37	T	C	0.125599	ENSG00000064763	NA	0	0	0	0	0	0	0	0	0	0	0	0	0	0	0	0	0	0	0	0	0	0	0	0	0	0	0	0	0	0	0	0	1	NA
12	29091686	rs10843279	12_29091686_A_T_b37	A	T	0.124002	ENSG00000064763	NA	0	0	0	0	0	0	0	0	0	0	0	0	0	0	0	0	0	0	0	0	0	0	0	0	0	0	0	0	0	0	0	0	1	NA
12	29092819	rs10843280	12_29092819_C_G_b37	C	G	0.122005	ENSG00000064763	NA	0	0	0	0	0	0	0	0	0	0	0	0	0	0	0	0	0	0	0	0	0	0	0	0	0	0	0	0	0	0	0	0	1	NA
12	29099515	rs10843283	12_29099515_G_A_b37	G	A	0.124601	ENSG00000064763	NA	0	0	0	0	0	0	0	0	0	0	0	0	0	0	0	0	0	0	0	0	0	0	0	0	0	0	0	0	0	0	0	0	1	NA
5	916975	rs72703199	5_916975_G_A_b37	G	A	0.0195687	ENSG00000066230	SLC9A3	1	1	0	1	1	0	1	0	0	0	0	0	1	1	1	0	0	0	0	0	0	0	1	0	1	1	0	0	0	1	1	0	0	NA
5	387876	rs11742957	5_387876_G_A_b37	G	A	0.0539137	ENSG00000066230	SLC9A3	1	1	0	1	1	0	1	0	0	0	0	0	1	1	1	0	0	0	0	0	0	0	1	0	1	1	0	0	0	1	1	0	0	NA
14	104637045	rs79814670	14_104637045_C_T_b37	C	T	0.0221645	ENSG00000066735	NA	0	0	0	0	0	0	0	0	0	0	0	0	0	0	0	0	0	0	0	0	0	0	0	0	0	0	0	0	0	0	0	0	1	NA
14	104634747	rs151075971	14_104634747_A_C_b37	A	C	0.0219649	ENSG00000066735	NA	0	0	0	0	0	0	0	0	0	0	0	0	0	0	0	0	0	0	0	0	0	0	0	0	0	0	0	0	0	0	0	0	1	NA
14	104638632	rs79433632	14_104638632_C_T_b37	C	T	0.0221645	ENSG00000066735	NA	0	0	0	0	0	0	0	0	0	0	0	0	0	0	0	0	0	0	0	0	0	0	0	0	0	0	0	0	0	0	0	0	1	NA
14	104638788	rs118050369	14_104638788_A_G_b37	A	G	0.0221645	ENSG00000066735	NA	0	0	0	0	0	0	0	0	0	0	0	0	0	0	0	0	0	0	0	0	0	0	0	0	0	0	0	0	0	0	0	0	1	NA
14	104638360	rs76319525	14_104638360_C_T_b37	C	T	0.0221645	ENSG00000066735	NA	0	0	0	0	0	0	0	0	0	0	0	0	0	0	0	0	0	0	0	0	0	0	0	0	0	0	0	0	0	0	0	0	1	NA
14	104638443	rs117673939	14_104638443_C_A_b37	C	A	0.0221645	ENSG00000066735	NA	0	0	0	0	0	0	0	0	0	0	0	0	0	0	0	0	0	0	0	0	0	0	0	0	0	0	0	0	0	0	0	0	1	NA
14	104638635	rs76824091	14_104638635_G_A_b37	G	A	0.0221645	ENSG00000066735	NA	0	0	0	0	0	0	0	0	0	0	0	0	0	0	0	0	0	0	0	0	0	0	0	0	0	0	0	0	0	0	0	0	1	NA
14	104638740	rs77088311	14_104638740_T_C_b37	T	C	0.0221645	ENSG00000066735	NA	0	0	0	0	0	0	0	0	0	0	0	0	0	0	0	0	0	0	0	0	0	0	0	0	0	0	0	0	0	0	0	0	1	NA
8	66678029	rs74578740	8_66678029_A_C_b37	A	C	0.0357428	ENSG00000066855	MTFR1	1	1	0	0	1	0	1	0	1	1	0	0	0	0	0	0	0	1	0	0	1	1	1	0	0	0	0	0	0	1	0	0	0	NA
8	66749679	rs78622829	8_66749679_C_T_b37	C	T	0.0325479	ENSG00000066855	MTFR1	1	1	0	0	1	0	1	0	1	1	0	0	0	0	0	0	0	1	0	0	1	1	1	0	0	0	0	0	0	1	0	0	0	NA
8	66498863	rs78556193	8_66498863_C_T_b37	C	T	0.029353	ENSG00000066855	MTFR1	1	1	0	0	1	0	1	0	1	1	0	0	0	0	0	0	0	1	0	0	1	1	1	0	0	0	0	0	0	1	0	0	0	NA
8	66754714	rs77432294	8_66754714_G_C_b37	G	C	0.028754	ENSG00000066855	MTFR1	1	1	0	0	1	0	1	0	1	1	0	0	0	0	0	0	0	1	0	0	1	1	1	0	0	0	0	0	0	1	0	0	0	NA
8	66738913	rs78027859	8_66738913_T_C_b37	T	C	0.0333466	ENSG00000066855	MTFR1	1	1	0	0	1	0	1	0	1	1	0	0	0	0	0	0	0	1	0	0	1	1	1	0	0	0	0	0	0	1	0	0	0	NA
8	66766718	rs76342796	8_66766718_C_T_b37	C	T	0.0285543	ENSG00000066855	MTFR1	1	1	0	0	1	0	1	0	1	1	0	0	0	0	0	0	0	1	0	0	1	1	1	0	0	0	0	0	0	1	0	0	0	NA
10	3106981	rs74609209	10_3106981_G_A_b37	G	A	0.0225639	ENSG00000067057	NA	0	0	0	0	0	0	0	0	0	0	0	0	0	0	0	0	0	0	0	0	0	0	0	0	0	0	0	0	0	0	0	0	1	NA
2	86260785	rs78239085	2_86260785_C_T_b37	C	T	0.0301518	ENSG00000068654	POLR1A	1	1	1	0	1	1	1	0	1	1	0	0	0	0	0	0	0	1	0	0	0	0	0	0	1	0	0	0	0	1	1	0	0	NA
2	86268224	rs141699573	2_86268224_A_G_b37	A	G	0.00139776	ENSG00000068654	POLR1A	1	1	1	0	1	1	1	0	1	1	0	0	0	0	0	0	0	1	0	0	0	0	0	0	1	0	0	0	0	1	1	0	0	NA
11	460765	rs35389167	11_460765_A_G_b37	A	G	0.0557109	ENSG00000070047	PHRF1	0	0	0	1	0	0	1	0	1	1	0	0	0	0	1	0	0	0	0	0	0	0	0	0	0	0	0	0	0	1	1	0	0	0
11	515224	rs35231079	11_515224_G_A_b37	G	A	0.0555112	ENSG00000070047	PHRF1	0	0	0	1	0	0	1	0	1	1	0	0	0	0	1	0	0	0	0	0	0	0	0	0	0	0	0	0	0	1	1	0	0	NA
11	537502	rs61877795	11_537502_C_T_b37	C	T	0.0561102	ENSG00000070047	PHRF1	0	0	0	1	0	0	1	0	1	1	0	0	0	0	1	0	0	0	0	0	0	0	0	0	0	0	0	0	0	1	1	0	0	NA
11	492617	rs35255804	11_492617_G_A_b37	G	A	0.0567093	ENSG00000070047	PHRF1	0	0	0	1	0	0	1	0	1	1	0	0	0	0	1	0	0	0	0	0	0	0	0	0	0	0	0	0	0	1	1	0	0	NA
11	526356	rs61877777	11_526356_G_A_b37	G	A	0.0567093	ENSG00000070047	PHRF1	0	0	0	1	0	0	1	0	1	1	0	0	0	0	1	0	0	0	0	0	0	0	0	0	0	0	0	0	0	1	1	0	0	0
11	496193	rs61876342	11_496193_T_G_b37	T	G	0.0567093	ENSG00000070047	PHRF1	0	0	0	1	0	0	1	0	1	1	0	0	0	0	1	0	0	0	0	0	0	0	0	0	0	0	0	0	0	1	1	0	0	NA
11	495699	rs61876340	11_495699_A_C_b37	A	C	0.0555112	ENSG00000070047	PHRF1	0	0	0	1	0	0	1	0	1	1	0	0	0	0	1	0	0	0	0	0	0	0	0	0	0	0	0	0	0	1	1	0	0	NA
11	457879	rs1056506	11_457879_C_T_b37	C	T	0.0513179	ENSG00000070047	PHRF1	0	0	0	1	0	0	1	0	1	1	0	0	0	0	1	0	0	0	0	0	0	0	0	0	0	0	0	0	0	1	1	0	0	NA
11	487101	rs61876332	11_487101_C_T_b37	C	T	0.0555112	ENSG00000070047	PHRF1	0	0	0	1	0	0	1	0	1	1	0	0	0	0	1	0	0	0	0	0	0	0	0	0	0	0	0	0	0	1	1	0	0	NA
5	916975	rs72703199	5_916975_G_A_b37	G	A	0.0195687	ENSG00000071539	TRIP13	0	1	0	0	1	0	1	0	1	1	0	0	0	0	0	0	0	0	0	0	0	0	0	0	1	0	0	0	0	1	1	0	0	NA
3	148869832	rs13094132	3_148869832_G_A_b37	G	A	0.0153754	ENSG00000071794	NA	0	0	0	0	0	0	0	0	0	0	0	0	0	0	0	0	0	0	0	0	0	0	0	0	0	0	0	0	0	0	0	0	1	NA
3	148880183	rs34470330	3_148880183_C_A_b37	C	A	0.0169728	ENSG00000071794	NA	0	0	0	0	0	0	0	0	0	0	0	0	0	0	0	0	0	0	0	0	0	0	0	0	0	0	0	0	0	0	0	0	1	NA
10	62563996	rs112264415	10_62563996_C_G_b37	C	G	0.0119808	ENSG00000072422	RHOBTB1	1	1	0	0	1	0	1	0	1	1	0	0	0	0	0	0	0	0	0	0	0	0	0	0	0	0	0	0	0	1	1	0	0	NA
12	133435716	rs35011845	12_133435716_T_G_b37	T	G	0.142173	ENSG00000072609	NA	0	0	0	0	0	0	0	0	0	0	0	0	0	0	0	0	0	0	0	0	0	0	0	0	0	0	0	0	0	0	0	0	1	1
19	45154614	rs17714931	19_45154614_A_G_b37	A	G	0.0177716	ENSG00000073008	NA	0	0	0	0	0	0	0	0	0	0	0	0	0	0	0	0	0	0	0	0	0	0	0	0	0	0	0	0	0	0	0	0	1	NA
15	85523969	rs12900078	15_85523969_G_A_b37	G	A	0.0760783	ENSG00000073417	NA	0	0	0	0	0	0	0	0	0	0	0	0	0	0	0	0	0	0	0	0	0	0	0	0	0	0	0	0	0	0	0	0	1	NA
15	85524628	rs116893322	15_85524628_G_A_b37	G	A	0.0788738	ENSG00000073417	NA	0	0	0	0	0	0	0	0	0	0	0	0	0	0	0	0	0	0	0	0	0	0	0	0	0	0	0	0	0	0	0	0	1	NA
17	38032505	rs150803188	17_38032505_G_A_b37	G	A	0.0159744	ENSG00000073605	GSDMB	1	1	1	0	0	1	1	0	0	1	0	0	0	0	0	0	0	0	0	0	0	0	0	0	1	0	0	0	0	1	0	0	0	NA
3	186684633	rs16861388	3_186684633_G_A_b37	G	A	0.0367412	ENSG00000073849	ST6GAL1	1	1	0	1	1	1	1	0	0	1	1	0	0	0	0	0	0	0	1	0	1	1	1	0	0	0	1	0	0	1	1	0	0	NA
15	63691103	rs12911735	15_63691103_C_T_b37	C	T	0.0169728	ENSG00000074410	CA12	1	1	1	0	1	0	0	0	1	1	0	0	0	0	0	0	0	0	0	0	1	0	1	0	1	0	0	0	0	1	1	0	0	NA
12	96196642	rs17289784	12_96196642_C_T_b37	C	T	0.0782748	ENSG00000074527	NTN4	1	1	0	0	1	1	1	0	0	1	0	0	0	0	0	0	0	0	0	0	0	0	0	0	0	0	0	0	0	1	0	0	0	0
12	96136726	rs78160678	12_96136726_C_T_b37	C	T	0.0750799	ENSG00000074527	NTN4	1	1	0	0	1	1	1	0	0	1	0	0	0	0	0	0	0	0	0	0	0	0	0	0	0	0	0	0	0	1	0	0	0	NA
12	96199882	rs17368365	12_96199882_T_C_b37	T	C	0.0782748	ENSG00000074527	NTN4	1	1	0	0	1	1	1	0	0	1	0	0	0	0	0	0	0	0	0	0	0	0	0	0	0	0	0	0	0	1	0	0	0	NA
12	96162434	rs78185562	12_96162434_A_G_b37	A	G	0.0760783	ENSG00000074527	NTN4	1	1	0	0	1	1	1	0	0	1	0	0	0	0	0	0	0	0	0	0	0	0	0	0	0	0	0	0	0	1	0	0	0	NA
12	96222640	rs56261928	12_96222640_T_C_b37	T	C	0.0784744	ENSG00000074527	NTN4	1	1	0	0	1	1	1	0	0	1	0	0	0	0	0	0	0	0	0	0	0	0	0	0	0	0	0	0	0	1	0	0	0	NA
20	62096980	rs6122457	20_62096980_G_A_b37	G	A	0.146765	ENSG00000075043	NA	0	0	0	0	0	0	0	0	0	0	0	0	0	0	0	0	0	0	0	0	0	0	0	0	0	0	0	0	0	0	0	0	1	NA
20	62070966	rs2297385	20_62070966_G_A_b37	G	A	0.167931	ENSG00000075043	NA	0	0	0	0	0	0	0	0	0	0	0	0	0	0	0	0	0	0	0	0	0	0	0	0	0	0	0	0	0	0	0	0	1	0
20	62055337	rs45464194	20_62055337_G_A_b37	G	A	0.0700879	ENSG00000075043	NA	0	0	0	0	0	0	0	0	0	0	0	0	0	0	0	0	0	0	0	0	0	0	0	0	0	0	0	0	0	0	0	0	1	NA
20	62025140	rs76993110	20_62025140_G_A_b37	G	A	0.0461262	ENSG00000075043	NA	0	0	0	0	0	0	0	0	0	0	0	0	0	0	0	0	0	0	0	0	0	0	0	0	0	0	0	0	0	0	0	0	1	NA
1	21594662	rs28367969	1_21594662_C_T_b37	C	T	0.0417332	ENSG00000075151	NA	0	0	0	0	0	0	0	0	0	0	0	0	0	0	0	0	0	0	0	0	0	0	0	0	0	0	0	0	0	0	0	0	1	NA
1	21595134	rs28367967	1_21595134_C_T_b37	C	T	0.0415335	ENSG00000075151	NA	0	0	0	0	0	0	0	0	0	0	0	0	0	0	0	0	0	0	0	0	0	0	0	0	0	0	0	0	0	0	0	0	1	NA
16	89800550	rs7189734	16_89800550_G_A_b37	G	A	0.164736	ENSG00000075399	VPS9D1	1	1	0	1	1	1	1	0	1	1	0	0	1	0	0	0	0	0	0	0	0	0	0	0	0	0	0	0	0	1	0	0	0	NA
12	99047714	rs78771907	12_99047714_T_C_b37	T	C	0.100439	ENSG00000075415	SLC25A3	1	1	0	1	1	0	1	0	1	1	0	0	0	0	0	0	0	0	0	0	0	0	0	0	0	0	0	0	0	1	0	0	0	NA
12	99039326	rs2118851	12_99039326_C_G_b37	C	G	0.100639	ENSG00000075415	SLC25A3	1	1	0	1	1	0	1	0	1	1	0	0	0	0	0	0	0	0	0	0	0	0	0	0	0	0	0	0	0	1	0	0	0	NA
1	170001247	rs12118739	1_170001247_A_G_b37	A	G	0.0423323	ENSG00000075945	KIFAP3	0	1	0	1	0	0	1	0	0	1	1	0	0	0	0	0	0	0	1	0	0	0	0	0	1	0	1	0	0	0	0	0	0	NA
1	170037432	rs80103271	1_170037432_A_G_b37	A	G	0.0427316	ENSG00000075945	KIFAP3	0	1	0	1	0	0	1	0	0	1	1	0	0	0	0	0	0	0	1	0	0	0	0	0	1	0	1	0	0	0	0	0	0	NA
1	169861133	rs17544823	1_169861133_A_G_b37	A	G	0.0429313	ENSG00000075945	KIFAP3	0	1	0	1	0	0	1	0	0	1	1	0	0	0	0	0	0	0	1	0	0	0	0	0	1	0	1	0	0	0	0	0	0	NA
1	169851369	rs12117794	1_169851369_G_A_b37	G	A	0.0429313	ENSG00000075945	KIFAP3	0	1	0	1	0	0	1	0	0	1	1	0	0	0	0	0	0	0	1	0	0	0	0	0	1	0	1	0	0	0	0	0	0	NA
1	170036803	rs74585450	1_170036803_A_C_b37	A	C	0.0427316	ENSG00000075945	KIFAP3	0	1	0	1	0	0	1	0	0	1	1	0	0	0	0	0	0	0	1	0	0	0	0	0	1	0	1	0	0	0	0	0	0	NA
1	170002357	rs77861373	1_170002357_T_C_b37	T	C	0.0421326	ENSG00000075945	KIFAP3	0	1	0	1	0	0	1	0	0	1	1	0	0	0	0	0	0	0	1	0	0	0	0	0	1	0	1	0	0	0	0	0	0	NA
1	169992029	rs76674191	1_169992029_T_C_b37	T	C	0.043131	ENSG00000075945	KIFAP3	0	1	0	1	0	0	1	0	0	1	1	0	0	0	0	0	0	0	1	0	0	0	0	0	1	0	1	0	0	0	0	0	0	NA
12	110041534	rs115578160	12_110041534_G_A_b37	G	A	0.0277556	ENSG00000076248	UNG	1	1	0	0	0	0	1	0	1	1	0	0	0	0	0	0	1	0	0	0	0	0	0	1	1	0	0	0	0	1	0	0	0	NA
16	333146	rs421195	16_333146_C_T_b37	C	T	0.0375399	ENSG00000076344	NA	0	0	0	0	0	0	0	0	0	0	0	0	0	0	0	0	0	0	0	0	0	0	0	0	0	0	0	0	0	0	0	0	1	NA
7	38590469	rs117883459	7_38590469_A_G_b37	A	G	0.0537141	ENSG00000078053	AMPH	1	0	0	1	1	0	1	0	1	1	0	0	0	0	0	0	0	0	0	0	0	0	0	0	0	0	0	0	0	1	0	0	0	NA
7	38503389	rs17171367	7_38503389_T_C_b37	T	C	0.0880591	ENSG00000078053	AMPH	1	0	0	1	1	0	1	0	1	1	0	0	0	0	0	0	0	0	0	0	0	0	0	0	0	0	0	0	0	1	0	0	0	NA
2	163069503	rs16846375	2_163069503_G_A_b37	G	A	0.0722843	ENSG00000078098	FAP	1	1	1	0	0	1	1	0	0	1	0	0	0	0	0	0	0	1	0	0	0	0	0	0	1	0	0	0	0	1	1	0	0	NA
10	72048894	rs12780221	10_72048894_A_G_b37	A	G	0.181909	ENSG00000079332	NA	0	0	0	0	0	0	0	0	0	0	0	0	0	0	0	0	0	0	0	0	0	0	0	0	0	0	0	0	0	0	0	0	1	NA
12	48098817	rs73104161	12_48098817_T_C_b37	T	C	0.0457268	ENSG00000079337	RAPGEF3	1	1	0	0	0	0	1	0	1	1	0	0	0	0	0	0	0	0	0	0	0	0	0	0	1	0	0	0	0	1	1	0	0	NA
12	48115918	rs73105803	12_48115918_G_A_b37	G	A	0.0509185	ENSG00000079337	RAPGEF3	1	1	0	0	0	0	1	0	1	1	0	0	0	0	0	0	0	0	0	0	0	0	0	0	1	0	0	0	0	1	1	0	0	NA
12	48159128	rs78925432	12_48159128_C_T_b37	C	T	0.066893	ENSG00000079337	RAPGEF3	1	1	0	0	0	0	1	0	1	1	0	0	0	0	0	0	0	0	0	0	0	0	0	0	1	0	0	0	0	1	1	0	0	NA
12	47976895	rs12423789	12_47976895_A_G_b37	A	G	0.0413339	ENSG00000079337	RAPGEF3	1	1	0	0	0	0	1	0	1	1	0	0	0	0	0	0	0	0	0	0	0	0	0	0	1	0	0	0	0	1	1	0	0	NA
12	48109823	rs73104190	12_48109823_G_A_b37	G	A	0.0505192	ENSG00000079337	RAPGEF3	1	1	0	0	0	0	1	0	1	1	0	0	0	0	0	0	0	0	0	0	0	0	0	0	1	0	0	0	0	1	1	0	0	NA
12	48135607	rs73105845	12_48135607_T_C_b37	T	C	0.0499201	ENSG00000079337	RAPGEF3	1	1	0	0	0	0	1	0	1	1	0	0	0	0	0	0	0	0	0	0	0	0	0	0	1	0	0	0	0	1	1	0	0	NA
12	48160877	rs78285377	12_48160877_G_T_b37	G	T	0.0726837	ENSG00000079337	RAPGEF3	1	1	0	0	0	0	1	0	1	1	0	0	0	0	0	0	0	0	0	0	0	0	0	0	1	0	0	0	0	1	1	0	0	NA
12	48004664	rs35044089	12_48004664_C_A_b37	C	A	0.0459265	ENSG00000079337	RAPGEF3	1	1	0	0	0	0	1	0	1	1	0	0	0	0	0	0	0	0	0	0	0	0	0	0	1	0	0	0	0	1	1	0	0	NA
12	48152432	rs78616585	12_48152432_G_A_b37	G	A	0.0463259	ENSG00000079337	RAPGEF3	1	1	0	0	0	0	1	0	1	1	0	0	0	0	0	0	0	0	0	0	0	0	0	0	1	0	0	0	0	1	1	0	0	NA
12	48100058	rs12423045	12_48100058_A_G_b37	A	G	0.0457268	ENSG00000079337	RAPGEF3	1	1	0	0	0	0	1	0	1	1	0	0	0	0	0	0	0	0	0	0	0	0	0	0	1	0	0	0	0	1	1	0	0	NA
12	48060092	rs73102195	12_48060092_C_T_b37	C	T	0.0457268	ENSG00000079337	RAPGEF3	1	1	0	0	0	0	1	0	1	1	0	0	0	0	0	0	0	0	0	0	0	0	0	0	1	0	0	0	0	1	1	0	0	NA
12	48123429	rs35784744	12_48123429_T_G_b37	T	G	0.0501198	ENSG00000079337	RAPGEF3	1	1	0	0	0	0	1	0	1	1	0	0	0	0	0	0	0	0	0	0	0	0	0	0	1	0	0	0	0	1	1	0	0	NA
12	48088173	rs73104144	12_48088173_G_T_b37	G	T	0.0463259	ENSG00000079337	RAPGEF3	1	1	0	0	0	0	1	0	1	1	0	0	0	0	0	0	0	0	0	0	0	0	0	0	1	0	0	0	0	1	1	0	0	NA
12	48158146	rs75464001	12_48158146_A_G_b37	A	G	0.0670927	ENSG00000079337	RAPGEF3	1	1	0	0	0	0	1	0	1	1	0	0	0	0	0	0	0	0	0	0	0	0	0	0	1	0	0	0	0	1	1	0	0	NA
18	60494564	rs12966998	18_60494564_C_G_b37	C	G	0.033746	ENSG00000081913	PHLPP1	1	1	0	0	1	1	1	0	1	1	0	0	0	1	0	0	0	1	1	0	0	0	1	0	1	1	1	0	0	1	1	1	0	NA
18	60691045	rs72931804	18_60691045_C_T_b37	C	T	0.0367412	ENSG00000081913	PHLPP1	1	1	0	0	1	1	1	0	1	1	0	0	0	1	0	0	0	1	1	0	0	0	1	0	1	1	1	0	0	1	1	1	0	NA
18	60411014	rs71352592	18_60411014_C_T_b37	C	T	0.0177716	ENSG00000081913	PHLPP1	1	1	0	0	1	1	1	0	1	1	0	0	0	1	0	0	0	1	1	0	0	0	1	0	1	1	1	0	0	1	1	1	0	NA
18	60497797	rs12963473	18_60497797_G_T_b37	G	T	0.033746	ENSG00000081913	PHLPP1	1	1	0	0	1	1	1	0	1	1	0	0	0	1	0	0	0	1	1	0	0	0	1	0	1	1	1	0	0	1	1	1	0	NA
11	100998771	rs3740753	11_100998771_C_G_b37	C	G	0.0720847	ENSG00000082175	PGR	0	0	0	0	0	0	1	0	0	1	0	0	0	0	0	0	0	0	0	0	0	0	0	0	0	0	0	0	0	0	0	0	0	NA
11	100975985	rs482765	11_100975985_T_C_b37	T	C	0.0722843	ENSG00000082175	PGR	0	0	0	0	0	0	1	0	0	1	0	0	0	0	0	0	0	0	0	0	0	0	0	0	0	0	0	0	0	0	0	0	0	NA
11	101003112	rs507141	11_101003112_G_A_b37	G	A	0.0716853	ENSG00000082175	PGR	0	0	0	0	0	0	1	0	0	1	0	0	0	0	0	0	0	0	0	0	0	0	0	0	0	0	0	0	0	0	0	0	0	NA
11	100967181	rs568801	11_100967181_G_A_b37	G	A	0.0712859	ENSG00000082175	PGR	0	0	0	0	0	0	1	0	0	1	0	0	0	0	0	0	0	0	0	0	0	0	0	0	0	0	0	0	0	0	0	0	0	NA
11	100998076	rs3740752	11_100998076_T_A_b37	T	A	0.0722843	ENSG00000082175	PGR	0	0	0	0	0	0	1	0	0	1	0	0	0	0	0	0	0	0	0	0	0	0	0	0	0	0	0	0	0	0	0	0	0	NA
6	69684916	rs45602231	6_69684916_G_A_b37	G	A	0.0577077	ENSG00000082293	NA	0	0	0	0	0	0	0	0	0	0	0	0	0	0	0	0	0	0	0	0	0	0	0	0	0	0	0	0	0	0	0	0	1	NA
6	69797719	rs74521253	6_69797719_C_T_b37	C	T	0.048123	ENSG00000082293	NA	0	0	0	0	0	0	0	0	0	0	0	0	0	0	0	0	0	0	0	0	0	0	0	0	0	0	0	0	0	0	0	0	1	NA
6	69810126	rs79899047	6_69810126_A_T_b37	A	T	0.0465256	ENSG00000082293	NA	0	0	0	0	0	0	0	0	0	0	0	0	0	0	0	0	0	0	0	0	0	0	0	0	0	0	0	0	0	0	0	0	1	NA
13	73552634	rs75497275	13_73552634_T_C_b37	T	C	0.0565096	ENSG00000083535	PIBF1	0	1	1	1	1	0	1	0	0	1	0	0	0	1	1	0	0	1	1	0	1	0	1	0	1	1	1	1	1	1	1	0	0	NA
13	73274610	rs79910837	13_73274610_A_C_b37	A	C	0.0636981	ENSG00000083535	PIBF1	0	1	1	1	1	0	1	0	0	1	0	0	0	1	1	0	0	1	1	0	1	0	1	0	1	1	1	1	1	1	1	0	0	NA
13	73222201	rs9543039	13_73222201_G_A_b37	G	A	0.0307508	ENSG00000083535	PIBF1	0	1	1	1	1	0	1	0	0	1	0	0	0	1	1	0	0	1	1	0	1	0	1	0	1	1	1	1	1	1	1	0	0	NA
13	73272215	rs9543082	13_73272215_T_C_b37	T	C	0.0638978	ENSG00000083535	PIBF1	0	1	1	1	1	0	1	0	0	1	0	0	0	1	1	0	0	1	1	0	1	0	1	0	1	1	1	1	1	1	1	0	0	NA
13	73224408	rs9530052	13_73224408_A_G_b37	A	G	0.0305511	ENSG00000083535	PIBF1	0	1	1	1	1	0	1	0	0	1	0	0	0	1	1	0	0	1	1	0	1	0	1	0	1	1	1	1	1	1	1	0	0	NA
13	73356969	rs9543118	13_73356969_C_T_b37	C	T	0.0571086	ENSG00000083535	PIBF1	0	1	1	1	1	0	1	0	0	1	0	0	0	1	1	0	0	1	1	0	1	0	1	0	1	1	1	1	1	1	1	0	0	NA
13	73247065	rs9543056	13_73247065_G_A_b37	G	A	0.063099	ENSG00000083535	PIBF1	0	1	1	1	1	0	1	0	0	1	0	0	0	1	1	0	0	1	1	0	1	0	1	0	1	1	1	1	1	1	1	0	0	NA
13	73224496	rs9530056	13_73224496_G_A_b37	G	A	0.0321486	ENSG00000083535	PIBF1	0	1	1	1	1	0	1	0	0	1	0	0	0	1	1	0	0	1	1	0	1	0	1	0	1	1	1	1	1	1	1	0	0	NA
13	73463861	rs9543161	13_73463861_G_A_b37	G	A	0.0609026	ENSG00000083535	PIBF1	0	1	1	1	1	0	1	0	0	1	0	0	0	1	1	0	0	1	1	0	1	0	1	0	1	1	1	1	1	1	1	0	0	NA
13	61068533	rs41293432	13_61068533_C_T_b37	C	T	0.0233626	ENSG00000083544	TDRD3	0	1	0	1	1	0	1	0	0	1	0	0	0	0	0	0	0	1	1	0	0	0	0	1	1	0	0	0	0	0	0	0	0	NA
12	96437926	rs2660843	12_96437926_A_G_b37	A	G	0.0784744	ENSG00000084110	HAL	1	1	0	0	1	0	0	0	0	1	0	0	0	0	0	0	0	0	0	0	0	0	0	0	0	0	0	0	0	0	0	0	0	NA
12	96222640	rs56261928	12_96222640_T_C_b37	T	C	0.0784744	ENSG00000084110	HAL	1	1	0	0	1	0	0	0	0	1	0	0	0	0	0	0	0	0	0	0	0	0	0	0	0	0	0	0	0	0	0	0	0	NA
12	96199882	rs17368365	12_96199882_T_C_b37	T	C	0.0782748	ENSG00000084110	HAL	1	1	0	0	1	0	0	0	0	1	0	0	0	0	0	0	0	0	0	0	0	0	0	0	0	0	0	0	0	0	0	0	0	NA
12	96385234	rs55856912	12_96385234_G_A_b37	G	A	0.0958466	ENSG00000084110	HAL	1	1	0	0	1	0	0	0	0	1	0	0	0	0	0	0	0	0	0	0	0	0	0	0	0	0	0	0	0	0	0	0	0	NA
12	96196642	rs17289784	12_96196642_C_T_b37	C	T	0.0782748	ENSG00000084110	HAL	1	1	0	0	1	0	0	0	0	1	0	0	0	0	0	0	0	0	0	0	0	0	0	0	0	0	0	0	0	0	0	0	0	0
12	96162434	rs78185562	12_96162434_A_G_b37	A	G	0.0760783	ENSG00000084110	HAL	1	1	0	0	1	0	0	0	0	1	0	0	0	0	0	0	0	0	0	0	0	0	0	0	0	0	0	0	0	0	0	0	0	NA
7	38022677	rs2122620	7_38022677_G_T_b37	G	T	0.0920527	ENSG00000086289	EPDR1	1	1	1	1	1	0	0	0	0	1	0	0	0	0	0	0	0	0	0	0	0	0	0	0	0	0	0	0	0	1	1	0	0	NA
7	37996378	rs117402009	7_37996378_A_C_b37	A	C	0.0872604	ENSG00000086289	EPDR1	1	1	1	1	1	0	0	0	0	1	0	0	0	0	0	0	0	0	0	0	0	0	0	0	0	0	0	0	0	1	1	0	0	NA
7	38023400	rs117575966	7_38023400_A_G_b37	A	G	0.0930511	ENSG00000086289	EPDR1	1	1	1	1	1	0	0	0	0	1	0	0	0	0	0	0	0	0	0	0	0	0	0	0	0	0	0	0	0	1	1	0	0	NA
19	49407715	rs73063515	19_49407715_C_T_b37	C	T	0.0533147	ENSG00000087076	NA	0	0	0	0	0	0	0	0	0	0	0	0	0	0	0	0	0	0	0	0	0	0	0	0	0	0	0	0	0	0	0	0	1	NA
7	101359729	rs78367501	7_101359729_G_A_b37	G	A	0.0291534	ENSG00000087087	NA	0	0	0	0	0	0	0	0	0	0	0	0	0	0	0	0	0	0	0	0	0	0	0	0	0	0	0	0	0	0	0	0	1	NA
5	176355613	rs139686640	5_176355613_A_G_b37	A	G	0.00838658	ENSG00000087206	NA	0	0	0	0	0	0	0	0	0	0	0	0	0	0	0	0	0	0	0	0	0	0	0	0	0	0	0	0	0	0	0	0	1	NA
5	176366374	rs115413067	5_176366374_A_G_b37	A	G	0.00838658	ENSG00000087206	NA	0	0	0	0	0	0	0	0	0	0	0	0	0	0	0	0	0	0	0	0	0	0	0	0	0	0	0	0	0	0	0	0	1	NA
5	176433617	rs184113925	5_176433617_T_C_b37	T	C	0.00838658	ENSG00000087206	NA	0	0	0	0	0	0	0	0	0	0	0	0	0	0	0	0	0	0	0	0	0	0	0	0	0	0	0	0	0	0	0	0	1	NA
5	176432415	rs116755757	5_176432415_C_T_b37	C	T	0.00838658	ENSG00000087206	NA	0	0	0	0	0	0	0	0	0	0	0	0	0	0	0	0	0	0	0	0	0	0	0	0	0	0	0	0	0	0	0	0	1	NA
12	27931510	rs11049143	12_27931510_C_A_b37	C	A	0.136981	ENSG00000087448	KLHL42	1	1	0	0	1	1	1	0	1	0	0	0	0	0	0	0	0	0	0	0	0	0	0	0	1	0	0	0	0	0	1	0	0	NA
12	27959998	rs10492373	12_27959998_G_A_b37	G	A	0.170128	ENSG00000087448	KLHL42	1	1	0	0	1	1	1	0	1	0	0	0	0	0	0	0	0	0	0	0	0	0	0	0	1	0	0	0	0	0	1	0	0	NA
12	27962260	rs10771372	12_27962260_C_T_b37	C	T	0.173323	ENSG00000087448	KLHL42	1	1	0	0	1	1	1	0	1	0	0	0	0	0	0	0	0	0	0	0	0	0	0	0	1	0	0	0	0	0	1	0	0	NA
12	28153747	rs2619415	12_28153747_G_T_b37	G	T	0.0930511	ENSG00000087494	PTHLH	1	1	0	0	0	0	1	0	0	1	0	0	0	0	1	0	0	1	0	0	0	0	0	0	1	0	0	0	0	1	0	1	0	NA
12	28255797	rs10843095	12_28255797_A_G_b37	A	G	0.139976	ENSG00000087494	PTHLH	1	1	0	0	0	0	1	0	0	1	0	0	0	0	1	0	0	1	0	0	0	0	0	0	1	0	0	0	0	1	0	1	0	NA
20	3193406	rs6076492	20_3193406_C_T_b37	C	T	0.0690895	ENSG00000088836	SLC4A11	1	1	0	0	0	0	1	0	1	1	0	0	0	0	0	0	1	0	0	0	0	0	0	0	0	0	0	0	0	1	0	0	0	NA
20	3193406	rs6076492	20_3193406_C_T_b37	C	T	0.0690895	ENSG00000088854	NA	0	0	0	0	0	0	0	0	0	0	0	0	0	0	0	0	0	0	0	0	0	0	0	0	0	0	0	0	0	0	0	0	1	NA
20	3193406	rs6076492	20_3193406_C_T_b37	C	T	0.0690895	ENSG00000088899	LZTS3	1	1	0	0	1	0	0	0	0	1	0	0	0	0	0	0	0	0	0	0	0	0	0	0	1	0	0	0	0	1	0	1	0	NA
12	121783221	rs11610335	12_121783221_A_C_b37	A	C	0.0309505	ENSG00000089053	NA	0	0	0	0	0	0	0	0	0	0	0	0	0	0	0	0	0	0	0	0	0	0	0	0	0	0	0	0	0	0	0	0	1	NA
12	113841569	rs16942781	12_113841569_T_C_b37	T	C	0.0373403	ENSG00000089060	NA	0	0	0	0	0	0	0	0	0	0	0	0	0	0	0	0	0	0	0	0	0	0	0	0	0	0	0	0	0	0	0	0	1	NA
12	113806382	rs77373223	12_113806382_C_T_b37	C	T	0.0399361	ENSG00000089060	NA	0	0	0	0	0	0	0	0	0	0	0	0	0	0	0	0	0	0	0	0	0	0	0	0	0	0	0	0	0	0	0	0	1	NA
12	113829927	rs34099285	12_113829927_G_C_b37	G	C	0.0377396	ENSG00000089060	NA	0	0	0	0	0	0	0	0	0	0	0	0	0	0	0	0	0	0	0	0	0	0	0	0	0	0	0	0	0	0	0	0	1	NA
12	120843247	rs73221341	12_120843247_T_C_b37	T	C	0.0377396	ENSG00000089159	NA	0	0	0	0	0	0	0	0	0	0	0	0	0	0	0	0	0	0	0	0	0	0	0	0	0	0	0	0	0	0	0	0	1	NA
20	16262360	rs718610	20_16262360_G_A_b37	G	A	0.0491214	ENSG00000089177	KIF16B	1	1	0	0	0	0	0	0	1	1	0	0	0	0	0	0	0	0	0	0	0	0	0	0	1	0	0	0	0	0	0	0	0	NA
12	133435716	rs35011845	12_133435716_T_G_b37	T	G	0.142173	ENSG00000090612	NA	0	0	0	0	0	0	0	0	0	0	0	0	0	0	0	0	0	0	0	0	0	0	0	0	0	0	0	0	0	0	0	0	1	1
12	133322375	rs183964632	12_133322375_A_G_b37	A	G	0.0215655	ENSG00000090615	NA	0	0	0	0	0	0	0	0	0	0	0	0	0	0	0	0	0	0	0	0	0	0	0	0	0	0	0	0	0	0	0	0	1	NA
12	133435716	rs35011845	12_133435716_T_G_b37	T	G	0.142173	ENSG00000090615	NA	0	0	0	0	0	0	0	0	0	0	0	0	0	0	0	0	0	0	0	0	0	0	0	0	0	0	0	0	0	0	0	0	1	1
1	40083641	rs61781392	1_40083641_C_A_b37	C	A	0.090655	ENSG00000090621	NA	0	0	0	0	0	0	0	0	0	0	0	0	0	0	0	0	0	0	0	0	0	0	0	0	0	0	0	0	0	0	0	0	1	NA
1	40086357	rs61232586	1_40086357_G_T_b37	G	T	0.0904553	ENSG00000090621	NA	0	0	0	0	0	0	0	0	0	0	0	0	0	0	0	0	0	0	0	0	0	0	0	0	0	0	0	0	0	0	0	0	1	NA
8	26436034	rs74917054	8_26436034_A_G_b37	A	G	0.0191693	ENSG00000092964	NA	0	0	0	0	0	0	0	0	0	0	0	0	0	0	0	0	0	0	0	0	0	0	0	0	0	0	0	0	0	0	0	0	1	NA
8	26436970	rs62491890	8_26436970_C_A_b37	C	A	0.0191693	ENSG00000092964	NA	0	0	0	0	0	0	0	0	0	0	0	0	0	0	0	0	0	0	0	0	0	0	0	0	0	0	0	0	0	0	0	0	1	NA
8	26454048	rs17055491	8_26454048_C_T_b37	C	T	0.0171725	ENSG00000092964	NA	0	0	0	0	0	0	0	0	0	0	0	0	0	0	0	0	0	0	0	0	0	0	0	0	0	0	0	0	0	0	0	0	1	NA
8	26458683	rs62491922	8_26458683_C_G_b37	C	G	0.0171725	ENSG00000092964	NA	0	0	0	0	0	0	0	0	0	0	0	0	0	0	0	0	0	0	0	0	0	0	0	0	0	0	0	0	0	0	0	0	1	NA
8	26470496	rs17055514	8_26470496_G_A_b37	G	A	0.0167732	ENSG00000092964	NA	0	0	0	0	0	0	0	0	0	0	0	0	0	0	0	0	0	0	0	0	0	0	0	0	0	0	0	0	0	0	0	0	1	NA
1	171214979	rs77799401	1_171214979_T_C_b37	T	C	0.00898562	ENSG00000094963	NA	0	0	0	0	0	0	0	0	0	0	0	0	0	0	0	0	0	0	0	0	0	0	0	0	0	0	0	0	0	0	0	0	1	NA
6	44501898	rs77061688	6_44501898_G_A_b37	G	A	0.0371406	ENSG00000096384	NA	0	0	0	0	0	0	0	0	0	0	0	0	0	0	0	0	0	0	0	0	0	0	0	0	0	0	0	0	0	0	0	0	1	NA
6	33731989	rs35366046	6_33731989_T_C_b37	T	C	0.0992412	ENSG00000096433	NA	0	0	0	0	0	0	0	0	0	0	0	0	0	0	0	0	0	0	0	0	0	0	0	0	0	0	0	0	0	0	0	0	1	NA
6	33403708	rs79547452	6_33403708_C_T_b37	C	T	0.0529153	ENSG00000096433	NA	0	0	0	0	0	0	0	0	0	0	0	0	0	0	0	0	0	0	0	0	0	0	0	0	0	0	0	0	0	0	0	0	1	NA
6	33410139	rs55699469	6_33410139_T_C_b37	T	C	0.0519169	ENSG00000096433	NA	0	0	0	0	0	0	0	0	0	0	0	0	0	0	0	0	0	0	0	0	0	0	0	0	0	0	0	0	0	0	0	0	1	NA
6	33422606	rs79634261	6_33422606_G_A_b37	G	A	0.0537141	ENSG00000096433	NA	0	0	0	0	0	0	0	0	0	0	0	0	0	0	0	0	0	0	0	0	0	0	0	0	0	0	0	0	0	0	0	0	1	NA
6	33430001	rs76022011	6_33430001_C_T_b37	C	T	0.0541134	ENSG00000096433	NA	0	0	0	0	0	0	0	0	0	0	0	0	0	0	0	0	0	0	0	0	0	0	0	0	0	0	0	0	0	0	0	0	1	NA
6	33657494	rs13204975	6_33657494_T_C_b37	T	C	0.0874601	ENSG00000096433	NA	0	0	0	0	0	0	0	0	0	0	0	0	0	0	0	0	0	0	0	0	0	0	0	0	0	0	0	0	0	0	0	0	1	NA
6	33663055	rs2281918	6_33663055_G_A_b37	G	A	0.0878594	ENSG00000096433	NA	0	0	0	0	0	0	0	0	0	0	0	0	0	0	0	0	0	0	0	0	0	0	0	0	0	0	0	0	0	0	0	0	1	NA
6	33696131	rs13204162	6_33696131_C_T_b37	C	T	0.0832668	ENSG00000096433	NA	0	0	0	0	0	0	0	0	0	0	0	0	0	0	0	0	0	0	0	0	0	0	0	0	0	0	0	0	0	0	0	0	1	NA
6	33768726	rs34884883	6_33768726_A_T_b37	A	T	0.0746805	ENSG00000096433	NA	0	0	0	0	0	0	0	0	0	0	0	0	0	0	0	0	0	0	0	0	0	0	0	0	0	0	0	0	0	0	0	0	1	NA
6	33786173	rs34139560	6_33786173_G_A_b37	G	A	0.0800719	ENSG00000096433	NA	0	0	0	0	0	0	0	0	0	0	0	0	0	0	0	0	0	0	0	0	0	0	0	0	0	0	0	0	0	0	0	0	1	NA
6	33791336	rs10947444	6_33791336_A_T_b37	A	T	0.0820687	ENSG00000096433	NA	0	0	0	0	0	0	0	0	0	0	0	0	0	0	0	0	0	0	0	0	0	0	0	0	0	0	0	0	0	0	0	0	1	NA
14	105348160	rs72700183	14_105348160_G_A_b37	G	A	0.0255591	ENSG00000099814	CEP170B	0	0	0	0	0	0	1	0	0	1	0	0	0	0	0	0	0	0	0	0	0	0	0	0	1	0	0	0	0	1	0	0	0	NA
22	20096395	rs77725161	22_20096395_A_G_b37	A	G	0.0507188	ENSG00000099899	NA	0	0	0	0	0	0	0	0	0	0	0	0	0	0	0	0	0	0	0	0	0	0	0	0	0	0	0	0	0	0	0	0	1	NA
22	20114957	rs60134223	22_20114957_G_T_b37	G	T	0.0503195	ENSG00000099899	NA	0	0	0	0	0	0	0	0	0	0	0	0	0	0	0	0	0	0	0	0	0	0	0	0	0	0	0	0	0	0	0	0	1	NA
22	20115413	rs77648957	22_20115413_G_A_b37	G	A	0.0505192	ENSG00000099899	NA	0	0	0	0	0	0	0	0	0	0	0	0	0	0	0	0	0	0	0	0	0	0	0	0	0	0	0	0	0	0	0	0	1	NA
22	20091193	rs75728310	22_20091193_T_C_b37	T	C	0.0505192	ENSG00000099899	NA	0	0	0	0	0	0	0	0	0	0	0	0	0	0	0	0	0	0	0	0	0	0	0	0	0	0	0	0	0	0	0	0	1	NA
22	20117100	rs2871055	22_20117100_G_C_b37	G	C	0.0505192	ENSG00000099899	NA	0	0	0	0	0	0	0	0	0	0	0	0	0	0	0	0	0	0	0	0	0	0	0	0	0	0	0	0	0	0	0	0	1	NA
22	20123012	rs116955623	22_20123012_T_G_b37	T	G	0.0501198	ENSG00000099899	NA	0	0	0	0	0	0	0	0	0	0	0	0	0	0	0	0	0	0	0	0	0	0	0	0	0	0	0	0	0	0	0	0	1	NA
22	20117086	rs2871054	22_20117086_C_T_b37	C	T	0.0505192	ENSG00000099899	NA	0	0	0	0	0	0	0	0	0	0	0	0	0	0	0	0	0	0	0	0	0	0	0	0	0	0	0	0	0	0	0	0	1	NA
22	20115510	rs79100373	22_20115510_T_C_b37	T	C	0.0505192	ENSG00000099899	NA	0	0	0	0	0	0	0	0	0	0	0	0	0	0	0	0	0	0	0	0	0	0	0	0	0	0	0	0	0	0	0	0	1	NA
22	20081518	rs77989302	22_20081518_G_A_b37	G	A	0.0505192	ENSG00000099899	NA	0	0	0	0	0	0	0	0	0	0	0	0	0	0	0	0	0	0	0	0	0	0	0	0	0	0	0	0	0	0	0	0	1	NA
22	20126702	rs45450699	22_20126702_C_T_b37	C	T	0.0501198	ENSG00000099899	NA	0	0	0	0	0	0	0	0	0	0	0	0	0	0	0	0	0	0	0	0	0	0	0	0	0	0	0	0	0	0	0	0	1	NA
22	20087258	rs79061783	22_20087258_C_T_b37	C	T	0.0505192	ENSG00000099899	NA	0	0	0	0	0	0	0	0	0	0	0	0	0	0	0	0	0	0	0	0	0	0	0	0	0	0	0	0	0	0	0	0	1	NA
22	20070956	rs76889809	22_20070956_C_A_b37	C	A	0.0505192	ENSG00000099899	NA	0	0	0	0	0	0	0	0	0	0	0	0	0	0	0	0	0	0	0	0	0	0	0	0	0	0	0	0	0	0	0	0	1	NA
22	20081518	rs77989302	22_20081518_G_A_b37	G	A	0.0505192	ENSG00000099904	NA	0	0	0	0	0	0	0	0	0	0	0	0	0	0	0	0	0	0	0	0	0	0	0	0	0	0	0	0	0	0	0	0	1	NA
22	20087258	rs79061783	22_20087258_C_T_b37	C	T	0.0505192	ENSG00000099904	NA	0	0	0	0	0	0	0	0	0	0	0	0	0	0	0	0	0	0	0	0	0	0	0	0	0	0	0	0	0	0	0	0	1	NA
22	20070956	rs76889809	22_20070956_C_A_b37	C	A	0.0505192	ENSG00000099904	NA	0	0	0	0	0	0	0	0	0	0	0	0	0	0	0	0	0	0	0	0	0	0	0	0	0	0	0	0	0	0	0	0	1	NA
22	20091193	rs75728310	22_20091193_T_C_b37	T	C	0.0505192	ENSG00000099904	NA	0	0	0	0	0	0	0	0	0	0	0	0	0	0	0	0	0	0	0	0	0	0	0	0	0	0	0	0	0	0	0	0	1	NA
22	20117100	rs2871055	22_20117100_G_C_b37	G	C	0.0505192	ENSG00000099904	NA	0	0	0	0	0	0	0	0	0	0	0	0	0	0	0	0	0	0	0	0	0	0	0	0	0	0	0	0	0	0	0	0	1	NA
22	20123012	rs116955623	22_20123012_T_G_b37	T	G	0.0501198	ENSG00000099904	NA	0	0	0	0	0	0	0	0	0	0	0	0	0	0	0	0	0	0	0	0	0	0	0	0	0	0	0	0	0	0	0	0	1	NA
22	20114957	rs60134223	22_20114957_G_T_b37	G	T	0.0503195	ENSG00000099904	NA	0	0	0	0	0	0	0	0	0	0	0	0	0	0	0	0	0	0	0	0	0	0	0	0	0	0	0	0	0	0	0	0	1	NA
22	20096395	rs77725161	22_20096395_A_G_b37	A	G	0.0507188	ENSG00000099904	NA	0	0	0	0	0	0	0	0	0	0	0	0	0	0	0	0	0	0	0	0	0	0	0	0	0	0	0	0	0	0	0	0	1	NA
22	20115413	rs77648957	22_20115413_G_A_b37	G	A	0.0505192	ENSG00000099904	NA	0	0	0	0	0	0	0	0	0	0	0	0	0	0	0	0	0	0	0	0	0	0	0	0	0	0	0	0	0	0	0	0	1	NA
22	20115510	rs79100373	22_20115510_T_C_b37	T	C	0.0505192	ENSG00000099904	NA	0	0	0	0	0	0	0	0	0	0	0	0	0	0	0	0	0	0	0	0	0	0	0	0	0	0	0	0	0	0	0	0	1	NA
22	20117086	rs2871054	22_20117086_C_T_b37	C	T	0.0505192	ENSG00000099904	NA	0	0	0	0	0	0	0	0	0	0	0	0	0	0	0	0	0	0	0	0	0	0	0	0	0	0	0	0	0	0	0	0	1	NA
22	20126702	rs45450699	22_20126702_C_T_b37	C	T	0.0501198	ENSG00000099904	NA	0	0	0	0	0	0	0	0	0	0	0	0	0	0	0	0	0	0	0	0	0	0	0	0	0	0	0	0	0	0	0	0	1	NA
22	20903439	rs12484992	22_20903439_T_C_b37	T	C	0.126797	ENSG00000099917	NA	0	0	0	0	0	0	0	0	0	0	0	0	0	0	0	0	0	0	0	0	0	0	0	0	0	0	0	0	0	0	0	0	1	NA
22	20809718	rs5753658	22_20809718_G_A_b37	G	A	0.139577	ENSG00000099917	NA	0	0	0	0	0	0	0	0	0	0	0	0	0	0	0	0	0	0	0	0	0	0	0	0	0	0	0	0	0	0	0	0	1	NA
22	20858743	rs75702695	22_20858743_G_A_b37	G	A	0.129792	ENSG00000099917	NA	0	0	0	0	0	0	0	0	0	0	0	0	0	0	0	0	0	0	0	0	0	0	0	0	0	0	0	0	0	0	0	0	1	NA
22	20930991	rs12484676	22_20930991_T_G_b37	T	G	0.128594	ENSG00000099917	NA	0	0	0	0	0	0	0	0	0	0	0	0	0	0	0	0	0	0	0	0	0	0	0	0	0	0	0	0	0	0	0	0	1	NA
22	20802182	rs75989619	22_20802182_A_C_b37	A	C	0.139577	ENSG00000099917	NA	0	0	0	0	0	0	0	0	0	0	0	0	0	0	0	0	0	0	0	0	0	0	0	0	0	0	0	0	0	0	0	0	1	NA
22	20931094	rs12484690	22_20931094_T_C_b37	T	C	0.128594	ENSG00000099917	NA	0	0	0	0	0	0	0	0	0	0	0	0	0	0	0	0	0	0	0	0	0	0	0	0	0	0	0	0	0	0	0	0	1	NA
22	18055605	rs1296812	22_18055605_C_G_b37	C	G	0.0832668	ENSG00000099968	NA	0	0	0	0	0	0	0	0	0	0	0	0	0	0	0	0	0	0	0	0	0	0	0	0	0	0	0	0	0	0	0	0	1	NA
22	22091957	rs9610199	22_22091957_C_T_b37	C	T	0.103035	ENSG00000100038	TOP3B	1	0	0	1	0	0	0	0	0	1	0	0	0	1	0	0	0	0	0	0	0	0	0	0	0	0	0	0	0	0	0	0	0	NA
22	22327787	rs5750281	22_22327787_C_T_b37	C	T	0.102436	ENSG00000100038	TOP3B	1	0	0	1	0	0	0	0	0	1	0	0	0	1	0	0	0	0	0	0	0	0	0	0	0	0	0	0	0	0	0	0	0	NA
22	31952810	rs137886940	22_31952810_G_A_b37	G	A	0.0081869	ENSG00000100220	RTCB	1	1	1	0	1	1	1	0	0	1	0	0	0	0	0	0	0	0	0	0	0	0	0	0	0	0	0	0	0	0	1	0	0	NA
22	44348284	rs117369516	22_44348284_C_T_b37	C	T	0.0213658	ENSG00000100344	NA	0	0	0	0	0	0	0	0	0	0	0	0	0	0	0	0	0	0	0	0	0	0	0	0	0	0	0	0	0	0	0	0	1	NA
22	36915930	rs62230007	22_36915930_G_A_b37	G	A	0.0103834	ENSG00000100348	TXN2	0	0	0	1	1	0	0	0	0	0	0	0	0	1	0	0	0	0	0	0	0	0	0	0	0	0	0	0	0	1	0	0	0	NA
22	36915930	rs62230007	22_36915930_G_A_b37	G	A	0.0103834	ENSG00000100353	EIF3D	0	1	0	1	1	1	1	0	0	1	0	0	0	0	0	0	0	0	0	0	0	0	0	0	0	0	0	0	0	0	0	0	0	NA
22	50333415	rs4073387	22_50333415_G_A_b37	G	A	0.0898562	ENSG00000100426	ZBED4	0	1	0	0	0	0	1	0	0	0	0	0	0	0	0	0	0	0	0	0	0	0	0	0	0	0	0	0	0	0	0	0	0	NA
22	50343144	rs73181189	22_50343144_T_C_b37	T	C	0.0946486	ENSG00000100426	ZBED4	0	1	0	0	0	0	1	0	0	0	0	0	0	0	0	0	0	0	0	0	0	0	0	0	0	0	0	0	0	0	0	0	0	NA
14	50517029	rs74566471	14_50517029_G_A_b37	G	A	0.0135783	ENSG00000100485	NA	0	0	0	0	0	0	0	0	0	0	0	0	0	0	0	0	0	0	0	0	0	0	0	0	0	0	0	0	0	0	0	0	1	NA
14	78119307	rs76264090	14_78119307_G_A_b37	G	A	0.102037	ENSG00000100577	NA	0	0	0	0	0	0	0	0	0	0	0	0	0	0	0	0	0	0	0	0	0	0	0	0	0	0	0	0	0	0	0	0	1	NA
14	77750667	rs72681222	14_77750667_A_G_b37	A	G	0.0253594	ENSG00000100577	NA	0	0	0	0	0	0	0	0	0	0	0	0	0	0	0	0	0	0	0	0	0	0	0	0	0	0	0	0	0	0	0	0	1	NA
14	77795660	rs8177568	14_77795660_C_T_b37	C	T	0.019369	ENSG00000100577	NA	0	0	0	0	0	0	0	0	0	0	0	0	0	0	0	0	0	0	0	0	0	0	0	0	0	0	0	0	0	0	0	0	1	NA
14	77809055	rs72681261	14_77809055_G_A_b37	G	A	0.0197684	ENSG00000100577	NA	0	0	0	0	0	0	0	0	0	0	0	0	0	0	0	0	0	0	0	0	0	0	0	0	0	0	0	0	0	0	0	0	1	NA
14	77839057	rs72681284	14_77839057_T_G_b37	T	G	0.0201677	ENSG00000100577	NA	0	0	0	0	0	0	0	0	0	0	0	0	0	0	0	0	0	0	0	0	0	0	0	0	0	0	0	0	0	0	0	0	1	NA
14	77793006	rs8177560	14_77793006_C_T_b37	C	T	0.019369	ENSG00000100577	NA	0	0	0	0	0	0	0	0	0	0	0	0	0	0	0	0	0	0	0	0	0	0	0	0	0	0	0	0	0	0	0	0	1	NA
14	77742382	rs45561437	14_77742382_G_A_b37	G	A	0.0253594	ENSG00000100577	NA	0	0	0	0	0	0	0	0	0	0	0	0	0	0	0	0	0	0	0	0	0	0	0	0	0	0	0	0	0	0	0	0	1	NA
14	77750667	rs72681222	14_77750667_A_G_b37	A	G	0.0253594	ENSG00000100580	NA	0	0	0	0	0	0	0	0	0	0	0	0	0	0	0	0	0	0	0	0	0	0	0	0	0	0	0	0	0	0	0	0	1	NA
14	77793006	rs8177560	14_77793006_C_T_b37	C	T	0.019369	ENSG00000100580	NA	0	0	0	0	0	0	0	0	0	0	0	0	0	0	0	0	0	0	0	0	0	0	0	0	0	0	0	0	0	0	0	0	1	NA
14	77795660	rs8177568	14_77795660_C_T_b37	C	T	0.019369	ENSG00000100580	NA	0	0	0	0	0	0	0	0	0	0	0	0	0	0	0	0	0	0	0	0	0	0	0	0	0	0	0	0	0	0	0	0	1	NA
14	77809055	rs72681261	14_77809055_G_A_b37	G	A	0.0197684	ENSG00000100580	NA	0	0	0	0	0	0	0	0	0	0	0	0	0	0	0	0	0	0	0	0	0	0	0	0	0	0	0	0	0	0	0	0	1	NA
14	77839057	rs72681284	14_77839057_T_G_b37	T	G	0.0201677	ENSG00000100580	NA	0	0	0	0	0	0	0	0	0	0	0	0	0	0	0	0	0	0	0	0	0	0	0	0	0	0	0	0	0	0	0	0	1	NA
14	77742382	rs45561437	14_77742382_G_A_b37	G	A	0.0253594	ENSG00000100580	NA	0	0	0	0	0	0	0	0	0	0	0	0	0	0	0	0	0	0	0	0	0	0	0	0	0	0	0	0	0	0	0	0	1	NA
14	59831428	rs61984526	14_59831428_T_C_b37	T	C	0.0377396	ENSG00000100592	DAAM1	1	1	0	0	1	0	1	0	1	1	0	0	0	1	0	0	1	0	1	0	1	1	1	1	1	0	1	0	0	1	1	0	0	NA
14	77950205	rs80223553	14_77950205_C_T_b37	C	T	0.0541134	ENSG00000100593	NA	0	0	0	0	0	0	0	0	0	0	0	0	0	0	0	0	0	0	0	0	0	0	0	0	0	0	0	0	0	0	0	0	1	NA
14	77956861	rs80277533	14_77956861_T_A_b37	T	A	0.0539137	ENSG00000100593	NA	0	0	0	0	0	0	0	0	0	0	0	0	0	0	0	0	0	0	0	0	0	0	0	0	0	0	0	0	0	0	0	0	1	NA
14	77964661	rs12434449	14_77964661_T_C_b37	T	C	0.0541134	ENSG00000100593	NA	0	0	0	0	0	0	0	0	0	0	0	0	0	0	0	0	0	0	0	0	0	0	0	0	0	0	0	0	0	0	0	0	1	NA
14	77965339	rs12431925	14_77965339_C_T_b37	C	T	0.0537141	ENSG00000100593	NA	0	0	0	0	0	0	0	0	0	0	0	0	0	0	0	0	0	0	0	0	0	0	0	0	0	0	0	0	0	0	0	0	1	NA
14	78119307	rs76264090	14_78119307_G_A_b37	G	A	0.102037	ENSG00000100596	NA	0	0	0	0	0	0	0	0	0	0	0	0	0	0	0	0	0	0	0	0	0	0	0	0	0	0	0	0	0	0	0	0	1	NA
14	77950205	rs80223553	14_77950205_C_T_b37	C	T	0.0541134	ENSG00000100596	NA	0	0	0	0	0	0	0	0	0	0	0	0	0	0	0	0	0	0	0	0	0	0	0	0	0	0	0	0	0	0	0	0	1	NA
14	77956861	rs80277533	14_77956861_T_A_b37	T	A	0.0539137	ENSG00000100596	NA	0	0	0	0	0	0	0	0	0	0	0	0	0	0	0	0	0	0	0	0	0	0	0	0	0	0	0	0	0	0	0	0	1	NA
14	77965339	rs12431925	14_77965339_C_T_b37	C	T	0.0537141	ENSG00000100596	NA	0	0	0	0	0	0	0	0	0	0	0	0	0	0	0	0	0	0	0	0	0	0	0	0	0	0	0	0	0	0	0	0	1	NA
14	78070313	rs17825014	14_78070313_C_T_b37	C	T	0.0704872	ENSG00000100596	NA	0	0	0	0	0	0	0	0	0	0	0	0	0	0	0	0	0	0	0	0	0	0	0	0	0	0	0	0	0	0	0	0	1	NA
14	78074940	rs176896	14_78074940_G_A_b37	G	A	0.0734824	ENSG00000100596	NA	0	0	0	0	0	0	0	0	0	0	0	0	0	0	0	0	0	0	0	0	0	0	0	0	0	0	0	0	0	0	0	0	1	NA
14	78119307	rs76264090	14_78119307_G_A_b37	G	A	0.102037	ENSG00000100603	NA	0	0	0	0	0	0	0	0	0	0	0	0	0	0	0	0	0	0	0	0	0	0	0	0	0	0	0	0	0	0	0	0	1	NA
14	70556512	rs75681122	14_70556512_T_C_b37	T	C	0.0367412	ENSG00000100678	NA	0	0	0	0	0	0	0	0	0	0	0	0	0	0	0	0	0	0	0	0	0	0	0	0	0	0	0	0	0	0	0	0	1	NA
14	70544895	rs7150941	14_70544895_T_C_b37	T	C	0.0365415	ENSG00000100678	NA	0	0	0	0	0	0	0	0	0	0	0	0	0	0	0	0	0	0	0	0	0	0	0	0	0	0	0	0	0	0	0	0	1	NA
14	70549250	rs8020358	14_70549250_T_C_b37	T	C	0.0365415	ENSG00000100678	NA	0	0	0	0	0	0	0	0	0	0	0	0	0	0	0	0	0	0	0	0	0	0	0	0	0	0	0	0	0	0	0	0	1	NA
14	35810640	rs79239734	14_35810640_T_C_b37	T	C	0.0351438	ENSG00000100890	NA	0	0	0	0	0	0	0	0	0	0	0	0	0	0	0	0	0	0	0	0	0	0	0	0	0	0	0	0	0	0	0	0	1	NA
14	35813502	rs74780291	14_35813502_G_A_b37	G	A	0.0357428	ENSG00000100890	NA	0	0	0	0	0	0	0	0	0	0	0	0	0	0	0	0	0	0	0	0	0	0	0	0	0	0	0	0	0	0	0	0	1	NA
14	35832905	rs17598437	14_35832905_T_C_b37	T	C	0.0359425	ENSG00000100890	NA	0	0	0	0	0	0	0	0	0	0	0	0	0	0	0	0	0	0	0	0	0	0	0	0	0	0	0	0	0	0	0	0	1	NA
14	35808389	rs17597667	14_35808389_G_A_b37	G	A	0.0353435	ENSG00000100890	NA	0	0	0	0	0	0	0	0	0	0	0	0	0	0	0	0	0	0	0	0	0	0	0	0	0	0	0	0	0	0	0	0	1	NA
14	35845569	rs80196539	14_35845569_A_G_b37	A	G	0.0357428	ENSG00000100890	NA	0	0	0	0	0	0	0	0	0	0	0	0	0	0	0	0	0	0	0	0	0	0	0	0	0	0	0	0	0	0	0	0	1	NA
14	35847819	rs111330169	14_35847819_T_C_b37	T	C	0.0393371	ENSG00000100890	NA	0	0	0	0	0	0	0	0	0	0	0	0	0	0	0	0	0	0	0	0	0	0	0	0	0	0	0	0	0	0	0	0	1	NA
14	35813502	rs74780291	14_35813502_G_A_b37	G	A	0.0357428	ENSG00000100902	NA	0	0	0	0	0	0	0	0	0	0	0	0	0	0	0	0	0	0	0	0	0	0	0	0	0	0	0	0	0	0	0	0	1	NA
14	35810640	rs79239734	14_35810640_T_C_b37	T	C	0.0351438	ENSG00000100902	NA	0	0	0	0	0	0	0	0	0	0	0	0	0	0	0	0	0	0	0	0	0	0	0	0	0	0	0	0	0	0	0	0	1	NA
14	35808389	rs17597667	14_35808389_G_A_b37	G	A	0.0353435	ENSG00000100902	NA	0	0	0	0	0	0	0	0	0	0	0	0	0	0	0	0	0	0	0	0	0	0	0	0	0	0	0	0	0	0	0	0	1	NA
14	35832905	rs17598437	14_35832905_T_C_b37	T	C	0.0359425	ENSG00000100902	NA	0	0	0	0	0	0	0	0	0	0	0	0	0	0	0	0	0	0	0	0	0	0	0	0	0	0	0	0	0	0	0	0	1	NA
14	35845569	rs80196539	14_35845569_A_G_b37	A	G	0.0357428	ENSG00000100902	NA	0	0	0	0	0	0	0	0	0	0	0	0	0	0	0	0	0	0	0	0	0	0	0	0	0	0	0	0	0	0	0	0	1	NA
20	42346020	rs145361179	20_42346020_C_T_b37	C	T	0.0061901	ENSG00000101052	NA	0	0	0	0	0	0	0	0	0	0	0	0	0	0	0	0	0	0	0	0	0	0	0	0	0	0	0	0	0	0	0	0	1	NA
20	42329882	rs62226232	20_42329882_T_G_b37	T	G	0.0111821	ENSG00000101052	NA	0	0	0	0	0	0	0	0	0	0	0	0	0	0	0	0	0	0	0	0	0	0	0	0	0	0	0	0	0	0	0	0	1	NA
20	42347908	rs182156080	20_42347908_G_A_b37	G	A	0.0061901	ENSG00000101052	NA	0	0	0	0	0	0	0	0	0	0	0	0	0	0	0	0	0	0	0	0	0	0	0	0	0	0	0	0	0	0	0	0	1	NA
20	42349166	rs62226235	20_42349166_A_T_b37	A	T	0.0109824	ENSG00000101052	NA	0	0	0	0	0	0	0	0	0	0	0	0	0	0	0	0	0	0	0	0	0	0	0	0	0	0	0	0	0	0	0	0	1	NA
20	55983011	rs55692124	20_55983011_C_T_b37	C	T	0.0203674	ENSG00000101144	NA	0	0	0	0	0	0	0	0	0	0	0	0	0	0	0	0	0	0	0	0	0	0	0	0	0	0	0	0	0	0	0	0	1	NA
20	61479496	rs6062708	20_61479496_C_G_b37	C	G	0.0734824	ENSG00000101190	NA	0	0	0	0	0	0	0	0	0	0	0	0	0	0	0	0	0	0	0	0	0	0	0	0	0	0	0	0	0	0	0	0	1	NA
20	61796621	rs1535156	20_61796621_C_T_b37	C	T	0.0613019	ENSG00000101190	NA	0	0	0	0	0	0	0	0	0	0	0	0	0	0	0	0	0	0	0	0	0	0	0	0	0	0	0	0	0	0	0	0	1	NA
20	61493572	rs4809430	20_61493572_A_G_b37	A	G	0.0770767	ENSG00000101190	NA	0	0	0	0	0	0	0	0	0	0	0	0	0	0	0	0	0	0	0	0	0	0	0	0	0	0	0	0	0	0	0	0	1	1
20	61493620	rs6062718	20_61493620_C_T_b37	C	T	0.076877	ENSG00000101190	NA	0	0	0	0	0	0	0	0	0	0	0	0	0	0	0	0	0	0	0	0	0	0	0	0	0	0	0	0	0	0	0	0	1	NA
20	61484142	rs73157353	20_61484142_A_G_b37	A	G	0.076877	ENSG00000101190	NA	0	0	0	0	0	0	0	0	0	0	0	0	0	0	0	0	0	0	0	0	0	0	0	0	0	0	0	0	0	0	0	0	1	NA
20	61503838	rs17322803	20_61503838_C_A_b37	C	A	0.0830671	ENSG00000101190	NA	0	0	0	0	0	0	0	0	0	0	0	0	0	0	0	0	0	0	0	0	0	0	0	0	0	0	0	0	0	0	0	0	1	NA
20	61795351	rs80240127	20_61795351_T_C_b37	T	C	0.0615016	ENSG00000101190	NA	0	0	0	0	0	0	0	0	0	0	0	0	0	0	0	0	0	0	0	0	0	0	0	0	0	0	0	0	0	0	0	0	1	NA
20	61780193	rs62207369	20_61780193_T_C_b37	T	C	0.0517173	ENSG00000101197	BIRC7	1	1	0	0	0	0	0	0	0	1	0	0	0	0	0	0	1	0	0	0	0	0	0	0	1	0	0	0	0	1	0	0	0	NA
20	61795351	rs80240127	20_61795351_T_C_b37	T	C	0.0615016	ENSG00000101197	BIRC7	1	1	0	0	0	0	0	0	0	1	0	0	0	0	0	0	1	0	0	0	0	0	0	0	1	0	0	0	0	1	0	0	0	NA
20	61796621	rs1535156	20_61796621_C_T_b37	C	T	0.0613019	ENSG00000101197	BIRC7	1	1	0	0	0	0	0	0	0	1	0	0	0	0	0	0	1	0	0	0	0	0	0	0	1	0	0	0	0	1	0	0	0	NA
20	61770485	rs75175692	20_61770485_G_A_b37	G	A	0.0467252	ENSG00000101197	BIRC7	1	1	0	0	0	0	0	0	0	1	0	0	0	0	0	0	1	0	0	0	0	0	0	0	1	0	0	0	0	1	0	0	0	NA
20	61893131	rs77240833	20_61893131_C_T_b37	C	T	0.0559105	ENSG00000101197	BIRC7	1	1	0	0	0	0	0	0	0	1	0	0	0	0	0	0	1	0	0	0	0	0	0	0	1	0	0	0	0	1	0	0	0	NA
20	61813561	rs113412477	20_61813561_A_T_b37	A	T	0.0601038	ENSG00000101197	BIRC7	1	1	0	0	0	0	0	0	0	1	0	0	0	0	0	0	1	0	0	0	0	0	0	0	1	0	0	0	0	1	0	0	0	NA
20	61893131	rs77240833	20_61893131_C_T_b37	C	T	0.0559105	ENSG00000101198	NKAIN4	0	1	0	0	0	0	0	0	0	1	0	0	0	0	0	0	1	0	0	0	0	0	0	0	1	0	0	0	0	0	0	0	0	NA
20	61813561	rs113412477	20_61813561_A_T_b37	A	T	0.0601038	ENSG00000101198	NKAIN4	0	1	0	0	0	0	0	0	0	1	0	0	0	0	0	0	1	0	0	0	0	0	0	0	1	0	0	0	0	0	0	0	0	NA
20	61795351	rs80240127	20_61795351_T_C_b37	T	C	0.0615016	ENSG00000101198	NKAIN4	0	1	0	0	0	0	0	0	0	1	0	0	0	0	0	0	1	0	0	0	0	0	0	0	1	0	0	0	0	0	0	0	0	NA
20	61796621	rs1535156	20_61796621_C_T_b37	C	T	0.0613019	ENSG00000101198	NKAIN4	0	1	0	0	0	0	0	0	0	1	0	0	0	0	0	0	1	0	0	0	0	0	0	0	1	0	0	0	0	0	0	0	0	NA
20	61901166	rs75563442	20_61901166_G_C_b37	G	C	0.0463259	ENSG00000101203	COL20A1	0	0	0	0	1	0	1	0	0	1	0	0	0	0	0	0	0	0	0	0	0	0	0	0	0	0	0	0	0	0	1	0	0	NA
20	61911965	rs112477890	20_61911965_C_T_b37	C	T	0.0415335	ENSG00000101203	COL20A1	0	0	0	0	1	0	1	0	0	1	0	0	0	0	0	0	0	0	0	0	0	0	0	0	0	0	0	0	0	0	1	0	0	NA
20	61902363	rs79934742	20_61902363_A_G_b37	A	G	0.0509185	ENSG00000101203	COL20A1	0	0	0	0	1	0	1	0	0	1	0	0	0	0	0	0	0	0	0	0	0	0	0	0	0	0	0	0	0	0	1	0	0	NA
20	61911006	rs75047314	20_61911006_G_C_b37	G	C	0.0415335	ENSG00000101203	COL20A1	0	0	0	0	1	0	1	0	0	1	0	0	0	0	0	0	0	0	0	0	0	0	0	0	0	0	0	0	0	0	1	0	0	0
20	61917425	rs78818145	20_61917425_G_A_b37	G	A	0.0415335	ENSG00000101203	COL20A1	0	0	0	0	1	0	1	0	0	1	0	0	0	0	0	0	0	0	0	0	0	0	0	0	0	0	0	0	0	0	1	0	0	NA
20	61922431	rs77578431	20_61922431_C_T_b37	C	T	0.0393371	ENSG00000101203	COL20A1	0	0	0	0	1	0	1	0	0	1	0	0	0	0	0	0	0	0	0	0	0	0	0	0	0	0	0	0	0	0	1	0	0	NA
20	1210827	rs79088681	20_1210827_A_G_b37	A	G	0.0417332	ENSG00000101298	NA	0	0	0	0	0	0	0	0	0	0	0	0	0	0	0	0	0	0	0	0	0	0	0	0	0	0	0	0	0	0	0	0	1	NA
20	10645899	rs77608684	20_10645899_A_G_b37	A	G	0.0435304	ENSG00000101384	JAG1	1	1	0	0	1	1	1	0	1	1	0	0	0	0	0	0	0	0	0	0	0	0	0	0	1	0	0	0	0	1	1	0	0	NA
20	10646318	rs77889659	20_10646318_C_T_b37	C	T	0.043131	ENSG00000101384	JAG1	1	1	0	0	1	1	1	0	1	1	0	0	0	0	0	0	0	0	0	0	0	0	0	0	1	0	0	0	0	1	1	0	0	NA
13	77596831	rs9634731	13_77596831_C_T_b37	C	T	0.0904553	ENSG00000102805	CLN5	1	1	0	0	0	0	0	0	1	0	0	0	0	0	0	0	0	0	0	0	0	0	0	0	0	0	0	0	0	0	0	0	0	NA
13	77594925	rs7993245	13_77594925_T_G_b37	T	G	0.0900559	ENSG00000102805	CLN5	1	1	0	0	0	0	0	0	1	0	0	0	0	0	0	0	0	0	0	0	0	0	0	0	0	0	0	0	0	0	0	0	0	NA
13	77582708	rs76391359	13_77582708_C_G_b37	C	G	0.0898562	ENSG00000102805	CLN5	1	1	0	0	0	0	0	0	1	0	0	0	0	0	0	0	0	0	0	0	0	0	0	0	0	0	0	0	0	0	0	0	0	NA
13	77591227	rs9573982	13_77591227_T_C_b37	T	C	0.0904553	ENSG00000102805	CLN5	1	1	0	0	0	0	0	0	1	0	0	0	0	0	0	0	0	0	0	0	0	0	0	0	0	0	0	0	0	0	0	0	0	NA
16	56611271	rs76314152	16_56611271_A_G_b37	A	G	0.076278	ENSG00000102891	NA	0	0	0	0	0	0	0	0	0	0	0	0	0	0	0	0	0	0	0	0	0	0	0	0	0	0	0	0	0	0	0	0	1	NA
16	77239656	rs68005990	16_77239656_T_C_b37	T	C	0.130791	ENSG00000103111	NA	0	0	0	0	0	0	0	0	0	0	0	0	0	0	0	0	0	0	0	0	0	0	0	0	0	0	0	0	0	0	0	0	1	NA
16	77177011	rs55782451	16_77177011_G_A_b37	G	A	0.0814696	ENSG00000103111	NA	0	0	0	0	0	0	0	0	0	0	0	0	0	0	0	0	0	0	0	0	0	0	0	0	0	0	0	0	0	0	0	0	1	NA
16	77228971	rs2232506	16_77228971_C_T_b37	C	T	0.13119	ENSG00000103111	NA	0	0	0	0	0	0	0	0	0	0	0	0	0	0	0	0	0	0	0	0	0	0	0	0	0	0	0	0	0	0	0	0	1	NA
16	333146	rs421195	16_333146_C_T_b37	C	T	0.0375399	ENSG00000103126	NA	0	0	0	0	0	0	0	0	0	0	0	0	0	0	0	0	0	0	0	0	0	0	0	0	0	0	0	0	0	0	0	0	1	NA
16	4721120	rs77808113	16_4721120_C_T_b37	C	T	0.0081869	ENSG00000103199	ZNF500	1	1	0	1	0	0	0	0	1	1	0	0	0	0	0	0	0	0	0	0	0	0	0	0	0	0	0	0	0	1	0	0	0	NA
16	86550593	rs77016339	16_86550593_G_A_b37	G	A	0.0315495	ENSG00000103248	MTHFSD	0	1	0	1	1	0	1	0	1	1	0	0	0	0	0	0	0	0	0	0	0	0	0	0	0	0	0	0	0	1	0	0	0	NA
16	86555837	rs79286081	16_86555837_G_A_b37	G	A	0.058107	ENSG00000103248	MTHFSD	0	1	0	1	1	0	1	0	1	1	0	0	0	0	0	0	0	0	0	0	0	0	0	0	0	0	0	0	0	1	0	0	0	NA
16	86547282	rs75593355	16_86547282_G_T_b37	G	T	0.0339457	ENSG00000103248	MTHFSD	0	1	0	1	1	0	1	0	1	1	0	0	0	0	0	0	0	0	0	0	0	0	0	0	0	0	0	0	0	1	0	0	0	NA
16	86553836	rs77836284	16_86553836_C_T_b37	C	T	0.0543131	ENSG00000103248	MTHFSD	0	1	0	1	1	0	1	0	1	1	0	0	0	0	0	0	0	0	0	0	0	0	0	0	0	0	0	0	0	1	0	0	0	NA
16	3630557	rs77900321	16_3630557_T_C_b37	T	C	0.0415335	ENSG00000103351	CLUAP1	1	1	0	1	1	1	1	0	1	1	0	0	0	0	0	0	0	0	1	0	0	0	0	0	0	0	1	0	0	0	0	0	0	NA
15	74716174	rs11856835	15_74716174_G_A_b37	G	A	0.156949	ENSG00000103653	NA	0	0	0	0	0	0	0	0	0	0	0	0	0	0	0	0	0	0	0	0	0	0	0	0	0	0	0	0	0	0	0	0	1	NA
15	83733732	rs76934136	15_83733732_T_C_b37	T	C	0.0105831	ENSG00000103942	HOMER2	1	1	0	0	1	0	1	0	1	1	0	0	0	0	0	0	0	1	0	0	0	0	0	0	1	0	0	0	0	1	0	0	0	NA
8	17133655	rs73208567	8_17133655_A_G_b37	A	G	0.0379393	ENSG00000104219	ZDHHC2	1	1	0	0	0	1	1	0	1	0	0	0	0	0	0	0	0	0	0	0	0	0	0	0	0	0	0	0	0	0	1	0	0	NA
8	79711865	rs72666871	8_79711865_C_A_b37	C	A	0.0221645	ENSG00000104427	NA	0	0	0	0	0	0	0	0	0	0	0	0	0	0	0	0	0	0	0	0	0	0	0	0	0	0	0	0	0	0	0	0	1	NA
8	79563172	rs11781853	8_79563172_T_C_b37	T	C	0.0251597	ENSG00000104432	NA	0	0	0	0	0	0	0	0	0	0	0	0	0	0	0	0	0	0	0	0	0	0	0	0	0	0	0	0	0	0	0	0	1	NA
8	79571680	rs62517756	8_79571680_G_C_b37	G	C	0.0305511	ENSG00000104432	NA	0	0	0	0	0	0	0	0	0	0	0	0	0	0	0	0	0	0	0	0	0	0	0	0	0	0	0	0	0	0	0	0	1	NA
8	79626219	rs62518987	8_79626219_A_G_b37	A	G	0.0245607	ENSG00000104432	NA	0	0	0	0	0	0	0	0	0	0	0	0	0	0	0	0	0	0	0	0	0	0	0	0	0	0	0	0	0	0	0	0	1	NA
8	66678029	rs74578740	8_66678029_A_C_b37	A	C	0.0357428	ENSG00000104442	NA	0	0	0	0	0	0	0	0	0	0	0	0	0	0	0	0	0	0	0	0	0	0	0	0	0	0	0	0	0	0	0	0	1	NA
8	66738913	rs78027859	8_66738913_T_C_b37	T	C	0.0333466	ENSG00000104442	NA	0	0	0	0	0	0	0	0	0	0	0	0	0	0	0	0	0	0	0	0	0	0	0	0	0	0	0	0	0	0	0	0	1	NA
8	66754714	rs77432294	8_66754714_G_C_b37	G	C	0.028754	ENSG00000104442	NA	0	0	0	0	0	0	0	0	0	0	0	0	0	0	0	0	0	0	0	0	0	0	0	0	0	0	0	0	0	0	0	0	1	NA
8	66789983	rs79134453	8_66789983_C_T_b37	C	T	0.034345	ENSG00000104442	NA	0	0	0	0	0	0	0	0	0	0	0	0	0	0	0	0	0	0	0	0	0	0	0	0	0	0	0	0	0	0	0	0	1	NA
8	66749679	rs78622829	8_66749679_C_T_b37	C	T	0.0325479	ENSG00000104442	NA	0	0	0	0	0	0	0	0	0	0	0	0	0	0	0	0	0	0	0	0	0	0	0	0	0	0	0	0	0	0	0	0	1	NA
8	66762100	rs76054998	8_66762100_A_T_b37	A	T	0.028754	ENSG00000104442	NA	0	0	0	0	0	0	0	0	0	0	0	0	0	0	0	0	0	0	0	0	0	0	0	0	0	0	0	0	0	0	0	0	1	NA
8	66766718	rs76342796	8_66766718_C_T_b37	C	T	0.0285543	ENSG00000104442	NA	0	0	0	0	0	0	0	0	0	0	0	0	0	0	0	0	0	0	0	0	0	0	0	0	0	0	0	0	0	0	0	0	1	NA
8	66790533	rs76207312	8_66790533_C_A_b37	C	A	0.034345	ENSG00000104442	NA	0	0	0	0	0	0	0	0	0	0	0	0	0	0	0	0	0	0	0	0	0	0	0	0	0	0	0	0	0	0	0	0	1	NA
8	66824409	rs76975385	8_66824409_C_T_b37	C	T	0.0345447	ENSG00000104442	NA	0	0	0	0	0	0	0	0	0	0	0	0	0	0	0	0	0	0	0	0	0	0	0	0	0	0	0	0	0	0	0	0	1	NA
8	66839063	rs76138414	8_66839063_C_T_b37	C	T	0.0345447	ENSG00000104442	NA	0	0	0	0	0	0	0	0	0	0	0	0	0	0	0	0	0	0	0	0	0	0	0	0	0	0	0	0	0	0	0	0	1	NA
8	66851921	rs77418736	8_66851921_G_T_b37	G	T	0.0319489	ENSG00000104442	NA	0	0	0	0	0	0	0	0	0	0	0	0	0	0	0	0	0	0	0	0	0	0	0	0	0	0	0	0	0	0	0	0	1	NA
8	66940471	rs76437827	8_66940471_C_T_b37	C	T	0.0309505	ENSG00000104442	NA	0	0	0	0	0	0	0	0	0	0	0	0	0	0	0	0	0	0	0	0	0	0	0	0	0	0	0	0	0	0	0	0	1	NA
8	66945114	rs75877929	8_66945114_A_G_b37	A	G	0.0307508	ENSG00000104442	NA	0	0	0	0	0	0	0	0	0	0	0	0	0	0	0	0	0	0	0	0	0	0	0	0	0	0	0	0	0	0	0	0	1	NA
19	49407715	rs73063515	19_49407715_C_T_b37	C	T	0.0533147	ENSG00000104804	NA	0	0	0	0	0	0	0	0	0	0	0	0	0	0	0	0	0	0	0	0	0	0	0	0	0	0	0	0	0	0	0	0	1	NA
19	45631730	rs79322367	19_45631730_C_T_b37	C	T	0.0515176	ENSG00000104866	NA	0	0	0	0	0	0	0	0	0	0	0	0	0	0	0	0	0	0	0	0	0	0	0	0	0	0	0	0	0	0	0	0	1	NA
19	45672968	rs79016999	19_45672968_C_T_b37	C	T	0.0467252	ENSG00000104866	NA	0	0	0	0	0	0	0	0	0	0	0	0	0	0	0	0	0	0	0	0	0	0	0	0	0	0	0	0	0	0	0	0	1	NA
19	33142895	rs12979236	19_33142895_G_C_b37	G	C	0.0399361	ENSG00000105185	PDCD5	1	1	0	0	1	1	1	0	1	1	0	0	0	0	0	0	0	0	0	0	0	0	0	0	0	0	1	0	0	1	1	0	0	NA
19	33138336	rs58229578	19_33138336_C_T_b37	C	T	0.0377396	ENSG00000105185	PDCD5	1	1	0	0	1	1	1	0	1	1	0	0	0	0	0	0	0	0	0	0	0	0	0	0	0	0	1	0	0	1	1	0	0	NA
19	33150858	rs36054879	19_33150858_T_C_b37	T	C	0.0401358	ENSG00000105185	PDCD5	1	1	0	0	1	1	1	0	1	1	0	0	0	0	0	0	0	0	0	0	0	0	0	0	0	0	1	0	0	1	1	0	0	NA
19	33161314	rs35017666	19_33161314_G_A_b37	G	A	0.0401358	ENSG00000105185	PDCD5	1	1	0	0	1	1	1	0	1	1	0	0	0	0	0	0	0	0	0	0	0	0	0	0	0	0	1	0	0	1	1	0	0	NA
19	33121874	rs34377680	19_33121874_C_A_b37	C	A	0.038139	ENSG00000105185	PDCD5	1	1	0	0	1	1	1	0	1	1	0	0	0	0	0	0	0	0	0	0	0	0	0	0	0	0	1	0	0	1	1	0	0	NA
19	33140332	rs3815698	19_33140332_C_T_b37	C	T	0.0361422	ENSG00000105185	PDCD5	1	1	0	0	1	1	1	0	1	1	0	0	0	0	0	0	0	0	0	0	0	0	0	0	0	0	1	0	0	1	1	0	0	NA
19	33130093	rs2302966	19_33130093_T_C_b37	T	C	0.0379393	ENSG00000105185	PDCD5	1	1	0	0	1	1	1	0	1	1	0	0	0	0	0	0	0	0	0	0	0	0	0	0	0	0	1	0	0	1	1	0	0	NA
19	33369611	rs11671966	19_33369611_C_A_b37	C	A	0.0706869	ENSG00000105186	NA	0	0	0	0	0	0	0	0	0	0	0	0	0	0	0	0	0	0	0	0	0	0	0	0	0	0	0	0	0	0	0	0	1	NA
19	33373040	rs17272274	19_33373040_G_A_b37	G	A	0.0708866	ENSG00000105186	NA	0	0	0	0	0	0	0	0	0	0	0	0	0	0	0	0	0	0	0	0	0	0	0	0	0	0	0	0	0	0	0	0	1	NA
19	33365591	rs11667378	19_33365591_C_T_b37	C	T	0.0708866	ENSG00000105186	NA	0	0	0	0	0	0	0	0	0	0	0	0	0	0	0	0	0	0	0	0	0	0	0	0	0	0	0	0	0	0	0	0	1	NA
19	33371039	rs11670103	19_33371039_A_C_b37	A	C	0.0708866	ENSG00000105186	NA	0	0	0	0	0	0	0	0	0	0	0	0	0	0	0	0	0	0	0	0	0	0	0	0	0	0	0	0	0	0	0	0	1	NA
19	33307117	rs11671229	19_33307117_A_G_b37	A	G	0.0784744	ENSG00000105186	NA	0	0	0	0	0	0	0	0	0	0	0	0	0	0	0	0	0	0	0	0	0	0	0	0	0	0	0	0	0	0	0	0	1	NA
19	50755766	rs73061168	19_50755766_G_A_b37	G	A	0.00998403	ENSG00000105357	NA	0	0	0	0	0	0	0	0	0	0	0	0	0	0	0	0	0	0	0	0	0	0	0	0	0	0	0	0	0	0	0	0	1	0
19	50651275	rs143237421	19_50651275_G_A_b37	G	A	0.00838658	ENSG00000105357	NA	0	0	0	0	0	0	0	0	0	0	0	0	0	0	0	0	0	0	0	0	0	0	0	0	0	0	0	0	0	0	0	0	1	NA
19	50755205	rs73061162	19_50755205_C_T_b37	C	T	0.0107827	ENSG00000105357	NA	0	0	0	0	0	0	0	0	0	0	0	0	0	0	0	0	0	0	0	0	0	0	0	0	0	0	0	0	0	0	0	0	1	NA
19	49407715	rs73063515	19_49407715_C_T_b37	C	T	0.0533147	ENSG00000105559	NA	0	0	0	0	0	0	0	0	0	0	0	0	0	0	0	0	0	0	0	0	0	0	0	0	0	0	0	0	0	0	0	0	1	NA
7	136607898	rs12532092	7_136607898_C_T_b37	C	T	0.139377	ENSG00000105894	NA	0	0	0	0	0	0	0	0	0	0	0	0	0	0	0	0	0	0	0	0	0	0	0	0	0	0	0	0	0	0	0	0	1	NA
7	136607925	rs12532094	7_136607925_C_T_b37	C	T	0.139177	ENSG00000105894	NA	0	0	0	0	0	0	0	0	0	0	0	0	0	0	0	0	0	0	0	0	0	0	0	0	0	0	0	0	0	0	0	0	1	NA
7	136609781	rs17496997	7_136609781_T_G_b37	T	G	0.140575	ENSG00000105894	NA	0	0	0	0	0	0	0	0	0	0	0	0	0	0	0	0	0	0	0	0	0	0	0	0	0	0	0	0	0	0	0	0	1	NA
7	136608159	rs1364405	7_136608159_G_A_b37	G	A	0.139776	ENSG00000105894	NA	0	0	0	0	0	0	0	0	0	0	0	0	0	0	0	0	0	0	0	0	0	0	0	0	0	0	0	0	0	0	0	0	1	NA
7	136610367	rs12536315	7_136610367_T_C_b37	T	C	0.140176	ENSG00000105894	NA	0	0	0	0	0	0	0	0	0	0	0	0	0	0	0	0	0	0	0	0	0	0	0	0	0	0	0	0	0	0	0	0	1	NA
7	136614455	rs17497363	7_136614455_C_T_b37	C	T	0.140176	ENSG00000105894	NA	0	0	0	0	0	0	0	0	0	0	0	0	0	0	0	0	0	0	0	0	0	0	0	0	0	0	0	0	0	0	0	0	1	NA
7	136620868	rs17412792	7_136620868_G_A_b37	G	A	0.139776	ENSG00000105894	NA	0	0	0	0	0	0	0	0	0	0	0	0	0	0	0	0	0	0	0	0	0	0	0	0	0	0	0	0	0	0	0	0	1	NA
7	24755670	rs75306590	7_24755670_A_G_b37	A	G	0.0221645	ENSG00000105926	MPP6	1	1	0	0	1	1	1	0	1	1	0	0	0	1	1	0	0	0	0	0	0	0	0	0	1	0	1	1	1	1	1	0	0	0
7	24747879	rs55735863	7_24747879_A_G_b37	A	G	0.0219649	ENSG00000105926	MPP6	1	1	0	0	1	1	1	0	1	1	0	0	0	1	1	0	0	0	0	0	0	0	0	0	1	0	1	1	1	1	1	0	0	NA
7	24451082	rs17326797	7_24451082_A_G_b37	A	G	0.0569089	ENSG00000105928	NA	0	0	0	0	0	0	0	0	0	0	0	0	0	0	0	0	0	0	0	0	0	0	0	0	0	0	0	0	0	0	0	0	1	NA
7	156751073	rs80067883	7_156751073_C_T_b37	C	T	0.108227	ENSG00000105983	LMBR1	1	1	0	1	1	0	1	0	1	1	0	1	0	1	1	0	0	0	0	0	1	0	1	1	1	1	1	0	0	1	1	1	0	NA
7	156731094	rs79011495	7_156731094_T_G_b37	T	G	0.0351438	ENSG00000105983	LMBR1	1	1	0	1	1	0	1	0	1	1	0	1	0	1	1	0	0	0	0	0	1	0	1	1	1	1	1	0	0	1	1	1	0	NA
7	156735408	rs112544198	7_156735408_G_T_b37	G	T	0.0423323	ENSG00000105983	LMBR1	1	1	0	1	1	0	1	0	1	1	0	1	0	1	1	0	0	0	0	0	1	0	1	1	1	1	1	0	0	1	1	1	0	NA
7	2615777	rs11765094	7_2615777_C_T_b37	C	T	0.0628994	ENSG00000106012	NA	0	0	0	0	0	0	0	0	0	0	0	0	0	0	0	0	0	0	0	0	0	0	0	0	0	0	0	0	0	0	0	0	1	NA
7	27882550	rs73075375	7_27882550_A_G_b37	A	G	0.0369409	ENSG00000106049	NA	0	0	0	0	0	0	0	0	0	0	0	0	0	0	0	0	0	0	0	0	0	0	0	0	0	0	0	0	0	0	0	0	1	NA
7	27892700	rs73083352	7_27892700_C_T_b37	C	T	0.0367412	ENSG00000106049	NA	0	0	0	0	0	0	0	0	0	0	0	0	0	0	0	0	0	0	0	0	0	0	0	0	0	0	0	0	0	0	0	0	1	NA
7	128048969	rs74523251	7_128048969_A_T_b37	A	T	0.0227636	ENSG00000106348	NA	0	0	0	0	0	0	0	0	0	0	0	0	0	0	0	0	0	0	0	0	0	0	0	0	0	0	0	0	0	0	0	0	1	NA
7	128066012	rs148751682	7_128066012_C_T_b37	C	T	0.0219649	ENSG00000106348	NA	0	0	0	0	0	0	0	0	0	0	0	0	0	0	0	0	0	0	0	0	0	0	0	0	0	0	0	0	0	0	0	0	1	NA
7	7892074	rs73057773	7_7892074_G_C_b37	G	C	0.0786741	ENSG00000106415	NA	0	0	0	0	0	0	0	0	0	0	0	0	0	0	0	0	0	0	0	0	0	0	0	0	0	0	0	0	0	0	0	0	1	NA
7	7903603	rs2348766	7_7903603_G_T_b37	G	T	0.0766773	ENSG00000106415	NA	0	0	0	0	0	0	0	0	0	0	0	0	0	0	0	0	0	0	0	0	0	0	0	0	0	0	0	0	0	0	0	0	1	NA
7	43750549	rs10225076	7_43750549_A_G_b37	A	G	0.0932508	ENSG00000106603	COA1	0	1	0	1	1	0	1	0	1	1	0	0	0	0	0	0	0	0	0	0	1	0	0	0	1	0	1	0	0	1	1	0	0	NA
7	43677105	rs17439981	7_43677105_T_C_b37	T	C	0.0934505	ENSG00000106603	COA1	0	1	0	1	1	0	1	0	1	1	0	0	0	0	0	0	0	0	0	0	1	0	0	0	1	0	1	0	0	1	1	0	0	NA
7	43759577	rs10479865	7_43759577_C_A_b37	C	A	0.0932508	ENSG00000106603	COA1	0	1	0	1	1	0	1	0	1	1	0	0	0	0	0	0	0	0	0	0	1	0	0	0	1	0	1	0	0	1	1	0	0	NA
7	43692493	rs55728135	7_43692493_A_G_b37	A	G	0.0934505	ENSG00000106603	COA1	0	1	0	1	1	0	1	0	1	1	0	0	0	0	0	0	0	0	0	0	1	0	0	0	1	0	1	0	0	1	1	0	0	NA
7	43573945	rs55689100	7_43573945_T_C_b37	T	C	0.105831	ENSG00000106603	COA1	0	1	0	1	1	0	1	0	1	1	0	0	0	0	0	0	0	0	0	0	1	0	0	0	1	0	1	0	0	1	1	0	0	NA
7	43692427	rs13222483	7_43692427_A_G_b37	A	G	0.0934505	ENSG00000106603	COA1	0	1	0	1	1	0	1	0	1	1	0	0	0	0	0	0	0	0	0	0	1	0	0	0	1	0	1	0	0	1	1	0	0	NA
7	43760713	rs13240269	7_43760713_C_T_b37	C	T	0.0934505	ENSG00000106603	COA1	0	1	0	1	1	0	1	0	1	1	0	0	0	0	0	0	0	0	0	0	1	0	0	0	1	0	1	0	0	1	1	0	0	NA
7	43674711	rs13221586	7_43674711_A_G_b37	A	G	0.0938498	ENSG00000106603	COA1	0	1	0	1	1	0	1	0	1	1	0	0	0	0	0	0	0	0	0	0	1	0	0	0	1	0	1	0	0	1	1	0	0	NA
7	43829806	rs73101420	7_43829806_C_T_b37	C	T	0.0936502	ENSG00000106603	COA1	0	1	0	1	1	0	1	0	1	1	0	0	0	0	0	0	0	0	0	0	1	0	0	0	1	0	1	0	0	1	1	0	0	NA
7	43652411	rs10235858	7_43652411_G_A_b37	G	A	0.0934505	ENSG00000106603	COA1	0	1	0	1	1	0	1	0	1	1	0	0	0	0	0	0	0	0	0	0	1	0	0	0	1	0	1	0	0	1	1	0	0	NA
7	43693520	rs10259377	7_43693520_C_T_b37	C	T	0.0934505	ENSG00000106603	COA1	0	1	0	1	1	0	1	0	1	1	0	0	0	0	0	0	0	0	0	0	1	0	0	0	1	0	1	0	0	1	1	0	0	NA
7	43682281	rs13231322	7_43682281_A_G_b37	A	G	0.0934505	ENSG00000106603	COA1	0	1	0	1	1	0	1	0	1	1	0	0	0	0	0	0	0	0	0	0	1	0	0	0	1	0	1	0	0	1	1	0	0	NA
7	43728643	rs10266210	7_43728643_G_A_b37	G	A	0.0910543	ENSG00000106603	COA1	0	1	0	1	1	0	1	0	1	1	0	0	0	0	0	0	0	0	0	0	1	0	0	0	1	0	1	0	0	1	1	0	0	NA
7	43630036	rs34351752	7_43630036_C_T_b37	C	T	0.091853	ENSG00000106603	COA1	0	1	0	1	1	0	1	0	1	1	0	0	0	0	0	0	0	0	0	0	1	0	0	0	1	0	1	0	0	1	1	0	0	NA
7	43699111	rs10081211	7_43699111_A_T_b37	A	T	0.0934505	ENSG00000106603	COA1	0	1	0	1	1	0	1	0	1	1	0	0	0	0	0	0	0	0	0	0	1	0	0	0	1	0	1	0	0	1	1	0	0	NA
7	43685287	rs17440162	7_43685287_T_C_b37	T	C	0.0934505	ENSG00000106603	COA1	0	1	0	1	1	0	1	0	1	1	0	0	0	0	0	0	0	0	0	0	1	0	0	0	1	0	1	0	0	1	1	0	0	NA
7	43690056	rs55698706	7_43690056_A_G_b37	A	G	0.0934505	ENSG00000106603	COA1	0	1	0	1	1	0	1	0	1	1	0	0	0	0	0	0	0	0	0	0	1	0	0	0	1	0	1	0	0	1	1	0	0	NA
7	43653759	rs10215311	7_43653759_C_T_b37	C	T	0.0634984	ENSG00000106603	COA1	0	1	0	1	1	0	1	0	1	1	0	0	0	0	0	0	0	0	0	0	1	0	0	0	1	0	1	0	0	1	1	0	0	NA
7	43771119	rs28412519	7_43771119_A_G_b37	A	G	0.0932508	ENSG00000106603	COA1	0	1	0	1	1	0	1	0	1	1	0	0	0	0	0	0	0	0	0	0	1	0	0	0	1	0	1	0	0	1	1	0	0	NA
7	43574221	rs73100755	7_43574221_G_C_b37	G	C	0.105831	ENSG00000106603	COA1	0	1	0	1	1	0	1	0	1	1	0	0	0	0	0	0	0	0	0	0	1	0	0	0	1	0	1	0	0	1	1	0	0	NA
7	43571662	rs2330873	7_43571662_C_T_b37	C	T	0.105631	ENSG00000106603	COA1	0	1	0	1	1	0	1	0	1	1	0	0	0	0	0	0	0	0	0	0	1	0	0	0	1	0	1	0	0	1	1	0	0	NA
7	43674711	rs13221586	7_43674711_A_G_b37	A	G	0.0938498	ENSG00000106605	BLVRA	1	1	0	0	1	1	1	0	1	1	0	0	1	0	0	0	0	0	0	0	0	0	0	1	0	0	0	0	0	1	0	0	0	NA
7	43759577	rs10479865	7_43759577_C_A_b37	C	A	0.0932508	ENSG00000106605	BLVRA	1	1	0	0	1	1	1	0	1	1	0	0	1	0	0	0	0	0	0	0	0	0	0	1	0	0	0	0	0	1	0	0	0	NA
7	43571662	rs2330873	7_43571662_C_T_b37	C	T	0.105631	ENSG00000106605	BLVRA	1	1	0	0	1	1	1	0	1	1	0	0	1	0	0	0	0	0	0	0	0	0	0	1	0	0	0	0	0	1	0	0	0	NA
7	43653759	rs10215311	7_43653759_C_T_b37	C	T	0.0634984	ENSG00000106605	BLVRA	1	1	0	0	1	1	1	0	1	1	0	0	1	0	0	0	0	0	0	0	0	0	0	1	0	0	0	0	0	1	0	0	0	NA
7	43677105	rs17439981	7_43677105_T_C_b37	T	C	0.0934505	ENSG00000106605	BLVRA	1	1	0	0	1	1	1	0	1	1	0	0	1	0	0	0	0	0	0	0	0	0	0	1	0	0	0	0	0	1	0	0	0	NA
7	43760713	rs13240269	7_43760713_C_T_b37	C	T	0.0934505	ENSG00000106605	BLVRA	1	1	0	0	1	1	1	0	1	1	0	0	1	0	0	0	0	0	0	0	0	0	0	1	0	0	0	0	0	1	0	0	0	NA
7	43829806	rs73101420	7_43829806_C_T_b37	C	T	0.0936502	ENSG00000106605	BLVRA	1	1	0	0	1	1	1	0	1	1	0	0	1	0	0	0	0	0	0	0	0	0	0	1	0	0	0	0	0	1	0	0	0	NA
7	43573945	rs55689100	7_43573945_T_C_b37	T	C	0.105831	ENSG00000106605	BLVRA	1	1	0	0	1	1	1	0	1	1	0	0	1	0	0	0	0	0	0	0	0	0	0	1	0	0	0	0	0	1	0	0	0	NA
7	43750549	rs10225076	7_43750549_A_G_b37	A	G	0.0932508	ENSG00000106605	BLVRA	1	1	0	0	1	1	1	0	1	1	0	0	1	0	0	0	0	0	0	0	0	0	0	1	0	0	0	0	0	1	0	0	0	NA
7	43682281	rs13231322	7_43682281_A_G_b37	A	G	0.0934505	ENSG00000106605	BLVRA	1	1	0	0	1	1	1	0	1	1	0	0	1	0	0	0	0	0	0	0	0	0	0	1	0	0	0	0	0	1	0	0	0	NA
7	43630036	rs34351752	7_43630036_C_T_b37	C	T	0.091853	ENSG00000106605	BLVRA	1	1	0	0	1	1	1	0	1	1	0	0	1	0	0	0	0	0	0	0	0	0	0	1	0	0	0	0	0	1	0	0	0	NA
7	43574221	rs73100755	7_43574221_G_C_b37	G	C	0.105831	ENSG00000106605	BLVRA	1	1	0	0	1	1	1	0	1	1	0	0	1	0	0	0	0	0	0	0	0	0	0	1	0	0	0	0	0	1	0	0	0	NA
7	43771119	rs28412519	7_43771119_A_G_b37	A	G	0.0932508	ENSG00000106605	BLVRA	1	1	0	0	1	1	1	0	1	1	0	0	1	0	0	0	0	0	0	0	0	0	0	1	0	0	0	0	0	1	0	0	0	NA
7	43690056	rs55698706	7_43690056_A_G_b37	A	G	0.0934505	ENSG00000106605	BLVRA	1	1	0	0	1	1	1	0	1	1	0	0	1	0	0	0	0	0	0	0	0	0	0	1	0	0	0	0	0	1	0	0	0	NA
7	43692493	rs55728135	7_43692493_A_G_b37	A	G	0.0934505	ENSG00000106605	BLVRA	1	1	0	0	1	1	1	0	1	1	0	0	1	0	0	0	0	0	0	0	0	0	0	1	0	0	0	0	0	1	0	0	0	NA
7	43692427	rs13222483	7_43692427_A_G_b37	A	G	0.0934505	ENSG00000106605	BLVRA	1	1	0	0	1	1	1	0	1	1	0	0	1	0	0	0	0	0	0	0	0	0	0	1	0	0	0	0	0	1	0	0	0	NA
7	43685287	rs17440162	7_43685287_T_C_b37	T	C	0.0934505	ENSG00000106605	BLVRA	1	1	0	0	1	1	1	0	1	1	0	0	1	0	0	0	0	0	0	0	0	0	0	1	0	0	0	0	0	1	0	0	0	NA
7	43652411	rs10235858	7_43652411_G_A_b37	G	A	0.0934505	ENSG00000106605	BLVRA	1	1	0	0	1	1	1	0	1	1	0	0	1	0	0	0	0	0	0	0	0	0	0	1	0	0	0	0	0	1	0	0	0	NA
7	43728643	rs10266210	7_43728643_G_A_b37	G	A	0.0910543	ENSG00000106605	BLVRA	1	1	0	0	1	1	1	0	1	1	0	0	1	0	0	0	0	0	0	0	0	0	0	1	0	0	0	0	0	1	0	0	0	NA
7	43693520	rs10259377	7_43693520_C_T_b37	C	T	0.0934505	ENSG00000106605	BLVRA	1	1	0	0	1	1	1	0	1	1	0	0	1	0	0	0	0	0	0	0	0	0	0	1	0	0	0	0	0	1	0	0	0	NA
7	43699111	rs10081211	7_43699111_A_T_b37	A	T	0.0934505	ENSG00000106605	BLVRA	1	1	0	0	1	1	1	0	1	1	0	0	1	0	0	0	0	0	0	0	0	0	0	1	0	0	0	0	0	1	0	0	0	NA
7	66367621	rs62465745	7_66367621_G_A_b37	G	A	0.0377396	ENSG00000106610	NA	0	0	0	0	0	0	0	0	0	0	0	0	0	0	0	0	0	0	0	0	0	0	0	0	0	0	0	0	0	0	0	0	1	NA
7	66369938	rs62465747	7_66369938_A_G_b37	A	G	0.0377396	ENSG00000106610	NA	0	0	0	0	0	0	0	0	0	0	0	0	0	0	0	0	0	0	0	0	0	0	0	0	0	0	0	0	0	0	0	0	1	NA
7	66370046	rs3800819	7_66370046_C_T_b37	C	T	0.0377396	ENSG00000106610	NA	0	0	0	0	0	0	0	0	0	0	0	0	0	0	0	0	0	0	0	0	0	0	0	0	0	0	0	0	0	0	0	0	1	NA
7	44178626	rs1008384	7_44178626_A_G_b37	A	G	0.164936	ENSG00000106628	POLD2	1	1	0	1	1	1	1	0	1	1	0	0	0	0	0	0	1	1	0	0	0	1	1	0	1	0	1	0	0	1	1	1	0	NA
7	44177872	rs882021	7_44177872_T_C_b37	T	C	0.163139	ENSG00000106628	POLD2	1	1	0	1	1	1	1	0	1	1	0	0	0	0	0	0	1	1	0	0	0	1	1	0	1	0	1	0	0	1	1	1	0	NA
7	44178626	rs1008384	7_44178626_A_G_b37	A	G	0.164936	ENSG00000106633	NA	0	0	0	0	0	0	0	0	0	0	0	0	0	0	0	0	0	0	0	0	0	0	0	0	0	0	0	0	0	0	0	0	1	NA
7	44221302	rs2284772	7_44221302_A_G_b37	A	G	0.0976438	ENSG00000106633	NA	0	0	0	0	0	0	0	0	0	0	0	0	0	0	0	0	0	0	0	0	0	0	0	0	0	0	0	0	0	0	0	0	1	NA
7	44177872	rs882021	7_44177872_T_C_b37	T	C	0.163139	ENSG00000106633	NA	0	0	0	0	0	0	0	0	0	0	0	0	0	0	0	0	0	0	0	0	0	0	0	0	0	0	0	0	0	0	0	0	1	NA
7	44221302	rs2284772	7_44221302_A_G_b37	A	G	0.0976438	ENSG00000106636	NA	0	0	0	0	0	0	0	0	0	0	0	0	0	0	0	0	0	0	0	0	0	0	0	0	0	0	0	0	0	0	0	0	1	NA
9	114365996	rs10980959	9_114365996_A_T_b37	A	T	0.0964457	ENSG00000106853	PTGR1	1	1	1	1	1	1	1	0	1	1	0	0	0	1	0	0	0	0	0	0	1	0	0	0	0	0	0	0	0	0	1	0	0	NA
9	132960314	rs13296205	9_132960314_C_G_b37	C	G	0.0453275	ENSG00000107130	NA	0	0	0	0	0	0	0	0	0	0	0	0	0	0	0	0	0	0	0	0	0	0	0	0	0	0	0	0	0	0	0	0	1	NA
9	132652558	rs3739861	9_132652558_G_A_b37	G	A	0.0111821	ENSG00000107164	NA	0	0	0	0	0	0	0	0	0	0	0	0	0	0	0	0	0	0	0	0	0	0	0	0	0	0	0	0	0	0	0	0	1	NA
9	33940198	rs72727345	9_33940198_T_G_b37	T	G	0.0457268	ENSG00000107341	UBE2R2	0	1	0	0	1	0	0	0	0	1	0	0	0	0	0	0	0	0	0	0	0	0	0	0	0	0	0	0	0	1	1	0	0	NA
9	33870940	rs7856487	9_33870940_G_A_b37	G	A	0.0469249	ENSG00000107341	UBE2R2	0	1	0	0	1	0	0	0	0	1	0	0	0	0	0	0	0	0	0	0	0	0	0	0	0	0	0	0	0	1	1	0	0	NA
10	8568626	rs72775262	10_8568626_A_G_b37	A	G	0.066893	ENSG00000107485	GATA3	1	0	0	0	0	0	1	0	0	1	0	0	0	0	0	0	0	0	0	0	0	0	0	0	0	0	0	0	0	1	0	0	0	NA
10	8567253	rs72775259	10_8567253_A_C_b37	A	C	0.0666933	ENSG00000107485	GATA3	1	0	0	0	0	0	1	0	0	1	0	0	0	0	0	0	0	0	0	0	0	0	0	0	0	0	0	0	0	1	0	0	0	NA
10	119752995	rs138026079	10_119752995_G_A_b37	G	A	0.00499201	ENSG00000107560	RAB11FIP2	1	1	0	0	0	0	1	0	1	1	0	0	0	0	0	0	0	0	0	0	0	0	1	0	0	0	1	0	0	1	0	0	0	NA
10	73342310	rs3861032	10_73342310_G_C_b37	G	C	0.034345	ENSG00000107736	NA	0	0	0	0	0	0	0	0	0	0	0	0	0	0	0	0	0	0	0	0	0	0	0	0	0	0	0	0	0	0	0	0	1	NA
10	90771505	rs9658765	10_90771505_A_G_b37	A	G	0.0411342	ENSG00000107798	LIPA	1	1	1	0	1	1	1	0	0	1	0	1	0	0	0	0	0	1	0	0	0	0	1	1	0	0	0	0	0	1	1	0	0	NA
10	61644907	rs75372040	10_61644907_C_A_b37	C	A	0.00958466	ENSG00000108091	NA	0	0	0	0	0	0	0	0	0	0	0	0	0	0	0	0	0	0	0	0	0	0	0	0	0	0	0	0	0	0	0	0	1	NA
10	61655754	rs12572828	10_61655754_T_C_b37	T	C	0.133986	ENSG00000108091	NA	0	0	0	0	0	0	0	0	0	0	0	0	0	0	0	0	0	0	0	0	0	0	0	0	0	0	0	0	0	0	0	0	1	NA
10	61662065	rs1972950	10_61662065_C_A_b37	C	A	0.133786	ENSG00000108091	NA	0	0	0	0	0	0	0	0	0	0	0	0	0	0	0	0	0	0	0	0	0	0	0	0	0	0	0	0	0	0	0	0	1	NA
10	69962850	rs7094934	10_69962850_G_A_b37	G	A	0.130391	ENSG00000108187	NA	0	0	0	0	0	0	0	0	0	0	0	0	0	0	0	0	0	0	0	0	0	0	0	0	0	0	0	0	0	0	0	0	1	NA
10	69953528	rs61857181	10_69953528_G_A_b37	G	A	0.117812	ENSG00000108187	NA	0	0	0	0	0	0	0	0	0	0	0	0	0	0	0	0	0	0	0	0	0	0	0	0	0	0	0	0	0	0	0	0	1	NA
10	69975123	rs11813170	10_69975123_G_C_b37	G	C	0.140575	ENSG00000108187	NA	0	0	0	0	0	0	0	0	0	0	0	0	0	0	0	0	0	0	0	0	0	0	0	0	0	0	0	0	0	0	0	0	1	NA
10	70029383	rs10998045	10_70029383_T_C_b37	T	C	0.144369	ENSG00000108187	NA	0	0	0	0	0	0	0	0	0	0	0	0	0	0	0	0	0	0	0	0	0	0	0	0	0	0	0	0	0	0	0	0	1	NA
10	70030630	rs12572967	10_70030630_G_A_b37	G	A	0.144768	ENSG00000108187	NA	0	0	0	0	0	0	0	0	0	0	0	0	0	0	0	0	0	0	0	0	0	0	0	0	0	0	0	0	0	0	0	0	1	NA
10	70031010	rs2241969	10_70031010_C_T_b37	C	T	0.144768	ENSG00000108187	NA	0	0	0	0	0	0	0	0	0	0	0	0	0	0	0	0	0	0	0	0	0	0	0	0	0	0	0	0	0	0	0	0	1	NA
10	70031067	rs2241970	10_70031067_A_G_b37	A	G	0.144768	ENSG00000108187	NA	0	0	0	0	0	0	0	0	0	0	0	0	0	0	0	0	0	0	0	0	0	0	0	0	0	0	0	0	0	0	0	0	1	NA
10	70031558	rs61854826	10_70031558_C_A_b37	C	A	0.144569	ENSG00000108187	NA	0	0	0	0	0	0	0	0	0	0	0	0	0	0	0	0	0	0	0	0	0	0	0	0	0	0	0	0	0	0	0	0	1	NA
10	70090263	rs16925325	10_70090263_T_G_b37	T	G	0.126997	ENSG00000108187	NA	0	0	0	0	0	0	0	0	0	0	0	0	0	0	0	0	0	0	0	0	0	0	0	0	0	0	0	0	0	0	0	0	1	NA
10	69975677	rs17538164	10_69975677_C_G_b37	C	G	0.140775	ENSG00000108187	NA	0	0	0	0	0	0	0	0	0	0	0	0	0	0	0	0	0	0	0	0	0	0	0	0	0	0	0	0	0	0	0	0	1	NA
10	69991749	rs61854782	10_69991749_T_G_b37	T	G	0.135982	ENSG00000108187	NA	0	0	0	0	0	0	0	0	0	0	0	0	0	0	0	0	0	0	0	0	0	0	0	0	0	0	0	0	0	0	0	0	1	NA
10	70018306	rs1007848	10_70018306_C_A_b37	C	A	0.144569	ENSG00000108187	NA	0	0	0	0	0	0	0	0	0	0	0	0	0	0	0	0	0	0	0	0	0	0	0	0	0	0	0	0	0	0	0	0	1	NA
10	70028052	rs4403687	10_70028052_A_G_b37	A	G	0.144369	ENSG00000108187	NA	0	0	0	0	0	0	0	0	0	0	0	0	0	0	0	0	0	0	0	0	0	0	0	0	0	0	0	0	0	0	0	0	1	NA
10	70210331	rs10458637	10_70210331_T_C_b37	T	C	0.13139	ENSG00000108187	NA	0	0	0	0	0	0	0	0	0	0	0	0	0	0	0	0	0	0	0	0	0	0	0	0	0	0	0	0	0	0	0	0	1	NA
4	171204388	rs17547851	4_171204388_C_G_b37	C	G	0.0399361	ENSG00000109576	AADAT	0	0	0	0	0	0	1	0	0	0	0	0	0	0	0	0	0	0	0	0	0	0	0	0	1	0	0	0	0	1	1	0	0	NA
4	171312899	rs113668238	4_171312899_G_A_b37	G	A	0.0183706	ENSG00000109576	AADAT	0	0	0	0	0	0	1	0	0	0	0	0	0	0	0	0	0	0	0	0	0	0	0	0	1	0	0	0	0	1	1	0	0	NA
4	170924780	rs76156404	4_170924780_A_G_b37	A	G	0.0419329	ENSG00000109576	AADAT	0	0	0	0	0	0	1	0	0	0	0	0	0	0	0	0	0	0	0	0	0	0	0	0	1	0	0	0	0	1	1	0	0	NA
4	171207298	rs111262041	4_171207298_G_T_b37	G	T	0.0399361	ENSG00000109576	AADAT	0	0	0	0	0	0	1	0	0	0	0	0	0	0	0	0	0	0	0	0	0	0	0	0	1	0	0	0	0	1	1	0	0	NA
4	157563398	rs75444899	4_157563398_C_A_b37	C	A	0.0207668	ENSG00000109738	GLRB	1	0	0	0	0	0	1	0	0	1	0	0	0	0	0	0	0	0	0	0	0	0	0	0	1	0	0	0	0	0	0	1	0	NA
4	157570001	rs115685625	4_157570001_A_C_b37	A	C	0.0207668	ENSG00000109738	GLRB	1	0	0	0	0	0	1	0	0	1	0	0	0	0	0	0	0	0	0	0	0	0	0	0	1	0	0	0	0	0	0	1	0	NA
11	56253820	rs17628691	11_56253820_T_C_b37	T	C	0.0371406	ENSG00000109991	P2RX3	0	0	0	0	1	0	0	0	0	1	0	0	0	0	0	0	0	0	0	0	0	0	0	0	0	0	0	0	0	0	1	0	0	NA
11	56432679	rs78837936	11_56432679_T_C_b37	T	C	0.0389377	ENSG00000109991	P2RX3	0	0	0	0	1	0	0	0	0	1	0	0	0	0	0	0	0	0	0	0	0	0	0	0	0	0	0	0	0	0	1	0	0	NA
11	71965272	rs7936281	11_71965272_T_C_b37	T	C	0.013778	ENSG00000110203	FOLR3	0	0	0	0	1	0	0	0	0	1	0	0	0	0	0	0	0	0	0	0	0	0	0	0	0	0	0	0	0	0	1	0	0	NA
11	71971573	rs7114507	11_71971573_A_G_b37	A	G	0.0135783	ENSG00000110203	FOLR3	0	0	0	0	1	0	0	0	0	1	0	0	0	0	0	0	0	0	0	0	0	0	0	0	0	0	0	0	0	0	1	0	0	NA
11	44015617	rs116971980	11_44015617_G_A_b37	G	A	0.0171725	ENSG00000110455	NA	0	0	0	0	0	0	0	0	0	0	0	0	0	0	0	0	0	0	0	0	0	0	0	0	0	0	0	0	0	0	0	0	1	NA
11	44014472	rs72892093	11_44014472_G_A_b37	G	A	0.251997	ENSG00000110455	NA	0	0	0	0	0	0	0	0	0	0	0	0	0	0	0	0	0	0	0	0	0	0	0	0	0	0	0	0	0	0	0	0	1	NA
12	108151811	rs12368330	12_108151811_G_C_b37	G	C	0.230032	ENSG00000110851	NA	0	0	0	0	0	0	0	0	0	0	0	0	0	0	0	0	0	0	0	0	0	0	0	0	0	0	0	0	0	0	0	0	1	NA
12	110041534	rs115578160	12_110041534_G_A_b37	G	A	0.0277556	ENSG00000110906	KCTD10	0	1	0	0	1	0	1	0	1	1	0	0	0	1	0	0	0	0	0	0	0	0	0	0	0	0	0	0	0	1	0	0	0	NA
12	121097450	rs3889470	12_121097450_G_A_b37	G	A	0.0405351	ENSG00000110917	MLEC	1	1	0	0	1	0	1	0	0	1	0	0	0	0	0	0	1	0	0	0	0	0	0	0	0	0	0	0	0	1	0	0	0	NA
12	121088369	rs73222784	12_121088369_G_A_b37	G	A	0.0377396	ENSG00000110917	MLEC	1	1	0	0	1	0	1	0	0	1	0	0	0	0	0	0	1	0	0	0	0	0	0	0	0	0	0	0	0	1	0	0	0	NA
12	110041534	rs115578160	12_110041534_G_A_b37	G	A	0.0277556	ENSG00000110921	MVK	1	1	0	1	1	1	1	0	1	1	0	0	0	0	0	0	1	1	0	0	0	0	0	0	1	0	0	0	0	0	0	0	0	NA
12	96437926	rs2660843	12_96437926_A_G_b37	A	G	0.0784744	ENSG00000111144	LTA4H	0	0	0	0	1	0	1	0	0	1	0	0	0	0	0	0	0	0	0	0	0	0	0	0	1	0	0	0	0	1	0	0	0	NA
12	96385234	rs55856912	12_96385234_G_A_b37	G	A	0.0958466	ENSG00000111144	LTA4H	0	0	0	0	1	0	1	0	0	1	0	0	0	0	0	0	0	0	0	0	0	0	0	0	1	0	0	0	0	1	0	0	0	NA
12	110803794	rs61942582	12_110803794_G_A_b37	G	A	0.0233626	ENSG00000111231	NA	0	0	0	0	0	0	0	0	0	0	0	0	0	0	0	0	0	0	0	0	0	0	0	0	0	0	0	0	0	0	0	0	1	NA
12	113669902	rs61943584	12_113669902_G_A_b37	G	A	0.0561102	ENSG00000111344	RASAL1	1	1	0	0	1	1	0	0	0	1	0	0	0	0	0	0	0	0	0	0	1	0	0	1	0	0	0	0	0	0	1	0	0	NA
12	113721873	rs73192836	12_113721873_A_G_b37	A	G	0.0567093	ENSG00000111344	RASAL1	1	1	0	0	1	1	0	0	0	1	0	0	0	0	0	0	0	0	0	0	1	0	0	1	0	0	0	0	0	0	1	0	0	NA
12	113706909	rs73192831	12_113706909_C_T_b37	C	T	0.0555112	ENSG00000111344	RASAL1	1	1	0	0	1	1	0	0	0	1	0	0	0	0	0	0	0	0	0	0	1	0	0	1	0	0	0	0	0	0	1	0	0	NA
12	48088173	rs73104144	12_48088173_G_T_b37	G	T	0.0463259	ENSG00000111405	NA	0	0	0	0	0	0	0	0	0	0	0	0	0	0	0	0	0	0	0	0	0	0	0	0	0	0	0	0	0	0	0	0	1	NA
12	48109823	rs73104190	12_48109823_G_A_b37	G	A	0.0505192	ENSG00000111405	NA	0	0	0	0	0	0	0	0	0	0	0	0	0	0	0	0	0	0	0	0	0	0	0	0	0	0	0	0	0	0	0	0	1	NA
12	48100058	rs12423045	12_48100058_A_G_b37	A	G	0.0457268	ENSG00000111405	NA	0	0	0	0	0	0	0	0	0	0	0	0	0	0	0	0	0	0	0	0	0	0	0	0	0	0	0	0	0	0	0	0	1	NA
12	48159128	rs78925432	12_48159128_C_T_b37	C	T	0.066893	ENSG00000111405	NA	0	0	0	0	0	0	0	0	0	0	0	0	0	0	0	0	0	0	0	0	0	0	0	0	0	0	0	0	0	0	0	0	1	NA
12	47976895	rs12423789	12_47976895_A_G_b37	A	G	0.0413339	ENSG00000111405	NA	0	0	0	0	0	0	0	0	0	0	0	0	0	0	0	0	0	0	0	0	0	0	0	0	0	0	0	0	0	0	0	0	1	NA
12	48004664	rs35044089	12_48004664_C_A_b37	C	A	0.0459265	ENSG00000111405	NA	0	0	0	0	0	0	0	0	0	0	0	0	0	0	0	0	0	0	0	0	0	0	0	0	0	0	0	0	0	0	0	0	1	NA
12	48060092	rs73102195	12_48060092_C_T_b37	C	T	0.0457268	ENSG00000111405	NA	0	0	0	0	0	0	0	0	0	0	0	0	0	0	0	0	0	0	0	0	0	0	0	0	0	0	0	0	0	0	0	0	1	NA
12	48098817	rs73104161	12_48098817_T_C_b37	T	C	0.0457268	ENSG00000111405	NA	0	0	0	0	0	0	0	0	0	0	0	0	0	0	0	0	0	0	0	0	0	0	0	0	0	0	0	0	0	0	0	0	1	NA
12	48115918	rs73105803	12_48115918_G_A_b37	G	A	0.0509185	ENSG00000111405	NA	0	0	0	0	0	0	0	0	0	0	0	0	0	0	0	0	0	0	0	0	0	0	0	0	0	0	0	0	0	0	0	0	1	NA
12	48123429	rs35784744	12_48123429_T_G_b37	T	G	0.0501198	ENSG00000111405	NA	0	0	0	0	0	0	0	0	0	0	0	0	0	0	0	0	0	0	0	0	0	0	0	0	0	0	0	0	0	0	0	0	1	NA
12	48135607	rs73105845	12_48135607_T_C_b37	T	C	0.0499201	ENSG00000111405	NA	0	0	0	0	0	0	0	0	0	0	0	0	0	0	0	0	0	0	0	0	0	0	0	0	0	0	0	0	0	0	0	0	1	NA
12	48152432	rs78616585	12_48152432_G_A_b37	G	A	0.0463259	ENSG00000111405	NA	0	0	0	0	0	0	0	0	0	0	0	0	0	0	0	0	0	0	0	0	0	0	0	0	0	0	0	0	0	0	0	0	1	NA
12	48158146	rs75464001	12_48158146_A_G_b37	A	G	0.0670927	ENSG00000111405	NA	0	0	0	0	0	0	0	0	0	0	0	0	0	0	0	0	0	0	0	0	0	0	0	0	0	0	0	0	0	0	0	0	1	NA
12	131298083	rs12315373	12_131298083_G_A_b37	G	A	0.0365415	ENSG00000111450	NA	0	0	0	0	0	0	0	0	0	0	0	0	0	0	0	0	0	0	0	0	0	0	0	0	0	0	0	0	0	0	0	0	1	NA
12	131277771	rs10219721	12_131277771_C_A_b37	C	A	0.0365415	ENSG00000111450	NA	0	0	0	0	0	0	0	0	0	0	0	0	0	0	0	0	0	0	0	0	0	0	0	0	0	0	0	0	0	0	0	0	1	NA
12	131479662	rs117545222	12_131479662_G_A_b37	G	A	0.00878594	ENSG00000111452	NA	0	0	0	0	0	0	0	0	0	0	0	0	0	0	0	0	0	0	0	0	0	0	0	0	0	0	0	0	0	0	0	0	1	NA
12	131484660	rs75673855	12_131484660_C_G_b37	C	G	0.00878594	ENSG00000111452	NA	0	0	0	0	0	0	0	0	0	0	0	0	0	0	0	0	0	0	0	0	0	0	0	0	0	0	0	0	0	0	0	0	1	NA
12	131510915	rs117309752	12_131510915_C_T_b37	C	T	0.00599042	ENSG00000111452	NA	0	0	0	0	0	0	0	0	0	0	0	0	0	0	0	0	0	0	0	0	0	0	0	0	0	0	0	0	0	0	0	0	1	NA
12	131511029	rs149794702	12_131511029_T_C_b37	T	C	0.00599042	ENSG00000111452	NA	0	0	0	0	0	0	0	0	0	0	0	0	0	0	0	0	0	0	0	0	0	0	0	0	0	0	0	0	0	0	0	0	1	NA
12	131511795	rs117514216	12_131511795_T_C_b37	T	C	0.00599042	ENSG00000111452	NA	0	0	0	0	0	0	0	0	0	0	0	0	0	0	0	0	0	0	0	0	0	0	0	0	0	0	0	0	0	0	0	0	1	NA
12	131511823	rs117793225	12_131511823_T_C_b37	T	C	0.00599042	ENSG00000111452	NA	0	0	0	0	0	0	0	0	0	0	0	0	0	0	0	0	0	0	0	0	0	0	0	0	0	0	0	0	0	0	0	0	1	NA
12	131468493	rs74325102	12_131468493_C_T_b37	C	T	0.00878594	ENSG00000111452	NA	0	0	0	0	0	0	0	0	0	0	0	0	0	0	0	0	0	0	0	0	0	0	0	0	0	0	0	0	0	0	0	0	1	NA
12	131473062	rs77584276	12_131473062_G_A_b37	G	A	0.00878594	ENSG00000111452	NA	0	0	0	0	0	0	0	0	0	0	0	0	0	0	0	0	0	0	0	0	0	0	0	0	0	0	0	0	0	0	0	0	1	NA
12	131488928	rs77324457	12_131488928_C_T_b37	C	T	0.00898562	ENSG00000111452	NA	0	0	0	0	0	0	0	0	0	0	0	0	0	0	0	0	0	0	0	0	0	0	0	0	0	0	0	0	0	0	0	0	1	NA
12	131508783	rs148293565	12_131508783_G_T_b37	G	T	0.0061901	ENSG00000111452	NA	0	0	0	0	0	0	0	0	0	0	0	0	0	0	0	0	0	0	0	0	0	0	0	0	0	0	0	0	0	0	0	0	1	NA
12	70543562	rs74730065	12_70543562_G_A_b37	G	A	0.0535144	ENSG00000111596	NA	0	0	0	0	0	0	0	0	0	0	0	0	0	0	0	0	0	0	0	0	0	0	0	0	0	0	0	0	0	0	0	0	1	NA
12	104212665	rs74503365	12_104212665_G_A_b37	G	A	0.127596	ENSG00000111696	NT5DC3	1	1	0	0	1	0	1	0	1	1	0	0	0	0	0	0	1	0	1	0	0	0	0	0	0	0	0	0	0	1	0	0	0	NA
12	21680847	rs71539443	12_21680847_G_A_b37	G	A	0.0147764	ENSG00000111716	NA	0	0	0	0	0	0	0	0	0	0	0	0	0	0	0	0	0	0	0	0	0	0	0	0	0	0	0	0	0	0	0	0	1	NA
12	22383041	rs34181694	12_22383041_T_C_b37	T	C	0.0842652	ENSG00000111728	ST8SIA1	1	1	0	0	1	1	1	1	1	1	1	0	0	0	0	0	0	0	0	0	1	1	0	1	1	0	1	0	0	1	1	0	0	NA
12	22399165	rs2284853	12_22399165_T_C_b37	T	C	0.0852636	ENSG00000111728	ST8SIA1	1	1	0	0	1	1	1	1	1	1	1	0	0	0	0	0	0	0	0	0	1	1	0	1	1	0	1	0	0	1	1	0	0	NA
12	22841304	rs73082506	12_22841304_C_T_b37	C	T	0.0640974	ENSG00000111731	C2CD5	1	1	0	1	0	1	1	0	1	1	1	0	0	0	0	0	0	1	1	0	0	1	0	0	1	0	1	0	0	1	1	0	0	NA
6	119517222	rs79329691	6_119517222_G_A_b37	G	A	0.0351438	ENSG00000111879	FAM184A	1	1	0	0	1	0	0	0	0	1	0	0	0	0	0	0	0	0	1	0	0	0	0	1	0	0	0	0	0	1	0	0	0	NA
6	119518772	rs75732921	6_119518772_T_C_b37	T	C	0.0349441	ENSG00000111879	FAM184A	1	1	0	0	1	0	0	0	0	1	0	0	0	0	0	0	0	0	1	0	0	0	0	1	0	0	0	0	0	1	0	0	0	NA
6	119517298	rs77588167	6_119517298_G_A_b37	G	A	0.0351438	ENSG00000111879	FAM184A	1	1	0	0	1	0	0	0	0	1	0	0	0	0	0	0	0	0	1	0	0	0	0	1	0	0	0	0	0	1	0	0	0	NA
6	119514535	rs75628535	6_119514535_C_G_b37	C	G	0.0349441	ENSG00000111879	FAM184A	1	1	0	0	1	0	0	0	0	1	0	0	0	0	0	0	0	0	1	0	0	0	0	1	0	0	0	0	0	1	0	0	0	NA
6	119527589	rs17442182	6_119527589_C_G_b37	C	G	0.0349441	ENSG00000111879	FAM184A	1	1	0	0	1	0	0	0	0	1	0	0	0	0	0	0	0	0	1	0	0	0	0	1	0	0	0	0	0	1	0	0	0	NA
6	35546866	rs72913417	6_35546866_C_T_b37	C	T	0.0459265	ENSG00000112041	TULP1	1	0	0	0	0	0	0	0	0	1	0	0	0	0	0	0	0	0	0	0	0	0	0	0	0	0	0	0	0	0	0	0	0	NA
6	33403708	rs79547452	6_33403708_C_T_b37	C	T	0.0529153	ENSG00000112514	NA	0	0	0	0	0	0	0	0	0	0	0	0	0	0	0	0	0	0	0	0	0	0	0	0	0	0	0	0	0	0	0	0	1	NA
6	33410139	rs55699469	6_33410139_T_C_b37	T	C	0.0519169	ENSG00000112514	NA	0	0	0	0	0	0	0	0	0	0	0	0	0	0	0	0	0	0	0	0	0	0	0	0	0	0	0	0	0	0	0	0	1	NA
6	33422606	rs79634261	6_33422606_G_A_b37	G	A	0.0537141	ENSG00000112514	NA	0	0	0	0	0	0	0	0	0	0	0	0	0	0	0	0	0	0	0	0	0	0	0	0	0	0	0	0	0	0	0	0	1	NA
6	33430001	rs76022011	6_33430001_C_T_b37	C	T	0.0541134	ENSG00000112514	NA	0	0	0	0	0	0	0	0	0	0	0	0	0	0	0	0	0	0	0	0	0	0	0	0	0	0	0	0	0	0	0	0	1	NA
6	33459829	rs62405860	6_33459829_T_C_b37	T	C	0.0890575	ENSG00000112514	NA	0	0	0	0	0	0	0	0	0	0	0	0	0	0	0	0	0	0	0	0	0	0	0	0	0	0	0	0	0	0	0	0	1	NA
6	33657494	rs13204975	6_33657494_T_C_b37	T	C	0.0874601	ENSG00000112514	NA	0	0	0	0	0	0	0	0	0	0	0	0	0	0	0	0	0	0	0	0	0	0	0	0	0	0	0	0	0	0	0	0	1	NA
6	33663055	rs2281918	6_33663055_G_A_b37	G	A	0.0878594	ENSG00000112514	NA	0	0	0	0	0	0	0	0	0	0	0	0	0	0	0	0	0	0	0	0	0	0	0	0	0	0	0	0	0	0	0	0	1	NA
6	33696131	rs13204162	6_33696131_C_T_b37	C	T	0.0832668	ENSG00000112514	NA	0	0	0	0	0	0	0	0	0	0	0	0	0	0	0	0	0	0	0	0	0	0	0	0	0	0	0	0	0	0	0	0	1	NA
6	42016246	rs10456506	6_42016246_T_C_b37	T	C	0.103634	ENSG00000112576	NA	0	0	0	0	0	0	0	0	0	0	0	0	0	0	0	0	0	0	0	0	0	0	0	0	0	0	0	0	0	0	0	0	1	NA
6	42022287	rs7453606	6_42022287_G_A_b37	G	A	0.100639	ENSG00000112576	NA	0	0	0	0	0	0	0	0	0	0	0	0	0	0	0	0	0	0	0	0	0	0	0	0	0	0	0	0	0	0	0	0	1	NA
6	42025318	rs12208813	6_42025318_G_A_b37	G	A	0.100639	ENSG00000112576	NA	0	0	0	0	0	0	0	0	0	0	0	0	0	0	0	0	0	0	0	0	0	0	0	0	0	0	0	0	0	0	0	0	1	NA
6	42037348	rs12201698	6_42037348_T_C_b37	T	C	0.101637	ENSG00000112576	NA	0	0	0	0	0	0	0	0	0	0	0	0	0	0	0	0	0	0	0	0	0	0	0	0	0	0	0	0	0	0	0	0	1	NA
6	42143028	rs13203075	6_42143028_C_T_b37	C	T	0.0527157	ENSG00000112599	NA	0	0	0	0	0	0	0	0	0	0	0	0	0	0	0	0	0	0	0	0	0	0	0	0	0	0	0	0	0	0	0	0	1	NA
6	42182799	rs13197936	6_42182799_T_C_b37	T	C	0.0585064	ENSG00000112599	NA	0	0	0	0	0	0	0	0	0	0	0	0	0	0	0	0	0	0	0	0	0	0	0	0	0	0	0	0	0	0	0	0	1	NA
6	42194666	rs35801097	6_42194666_T_A_b37	T	A	0.0664936	ENSG00000112599	NA	0	0	0	0	0	0	0	0	0	0	0	0	0	0	0	0	0	0	0	0	0	0	0	0	0	0	0	0	0	0	0	0	1	NA
6	42197463	rs36036867	6_42197463_A_C_b37	A	C	0.053115	ENSG00000112599	NA	0	0	0	0	0	0	0	0	0	0	0	0	0	0	0	0	0	0	0	0	0	0	0	0	0	0	0	0	0	0	0	0	1	NA
6	43027249	rs77308303	6_43027249_C_G_b37	C	G	0.0177716	ENSG00000112651	MRPL2	0	1	0	1	1	0	1	0	1	0	0	0	0	0	1	0	0	0	0	0	0	0	0	0	0	0	1	0	0	0	1	0	0	NA
6	43039951	rs61733494	6_43039951_T_C_b37	T	C	0.0185703	ENSG00000112651	MRPL2	0	1	0	1	1	0	1	0	1	0	0	0	0	0	1	0	0	0	0	0	0	0	0	0	0	0	1	0	0	0	1	0	0	NA
6	43039951	rs61733494	6_43039951_T_C_b37	T	C	0.0185703	ENSG00000112667	DNPH1	0	1	0	1	0	0	1	0	1	1	0	0	0	0	0	0	1	0	0	0	0	0	0	0	0	0	1	0	0	1	1	0	0	NA
6	43285773	rs77538445	6_43285773_A_C_b37	A	C	0.053115	ENSG00000112667	DNPH1	0	1	0	1	0	0	1	0	1	1	0	0	0	0	0	0	1	0	0	0	0	0	0	0	0	0	1	0	0	1	1	0	0	NA
6	43027249	rs77308303	6_43027249_C_G_b37	C	G	0.0177716	ENSG00000112667	DNPH1	0	1	0	1	0	0	1	0	1	1	0	0	0	0	0	0	1	0	0	0	0	0	0	0	0	0	1	0	0	1	1	0	0	NA
6	257512	rs115673084	6_257512_G_T_b37	G	T	0.0285543	ENSG00000112679	NA	0	0	0	0	0	0	0	0	0	0	0	0	0	0	0	0	0	0	0	0	0	0	0	0	0	0	0	0	0	0	0	0	1	NA
6	285883	rs138393723	6_285883_G_C_b37	G	C	0.0265575	ENSG00000112679	NA	0	0	0	0	0	0	0	0	0	0	0	0	0	0	0	0	0	0	0	0	0	0	0	0	0	0	0	0	0	0	0	0	1	NA
6	287266	rs149754057	6_287266_C_A_b37	C	A	0.0263578	ENSG00000112679	NA	0	0	0	0	0	0	0	0	0	0	0	0	0	0	0	0	0	0	0	0	0	0	0	0	0	0	0	0	0	0	0	0	1	NA
6	2386077	rs114570369	6_2386077_G_A_b37	G	A	0.00359425	ENSG00000112699	GMDS	1	1	0	0	1	1	1	0	1	1	0	1	1	0	1	0	0	1	1	0	1	0	1	1	1	1	1	1	1	1	1	1	0	NA
5	9543585	rs74982463	5_9543585_C_T_b37	C	T	0.048722	ENSG00000112902	NA	0	0	0	0	0	0	0	0	0	0	0	0	0	0	0	0	0	0	0	0	0	0	0	0	0	0	0	0	0	0	0	0	1	NA
5	9582456	rs75006303	5_9582456_C_T_b37	C	T	0.0289537	ENSG00000112902	NA	0	0	0	0	0	0	0	0	0	0	0	0	0	0	0	0	0	0	0	0	0	0	0	0	0	0	0	0	0	0	0	0	1	NA
5	42627586	rs35389780	5_42627586_A_G_b37	A	G	0.0597045	ENSG00000112964	GHR	1	1	0	0	0	0	1	0	0	1	0	0	0	0	0	0	0	0	0	0	0	0	1	0	1	0	0	1	0	1	1	1	0	NA
5	96307281	rs55870170	5_96307281_T_C_b37	T	C	0.0579073	ENSG00000113441	NA	0	0	0	0	0	0	0	0	0	0	0	0	0	0	0	0	0	0	0	0	0	0	0	0	0	0	0	0	0	0	0	0	1	NA
5	35207925	rs72734585	5_35207925_T_G_b37	T	G	0.102436	ENSG00000113494	NA	0	0	0	0	0	0	0	0	0	0	0	0	0	0	0	0	0	0	0	0	0	0	0	0	0	0	0	0	0	0	0	0	1	NA
5	141391787	rs77170450	5_141391787_C_A_b37	C	A	0.0367412	ENSG00000113552	NA	0	0	0	0	0	0	0	0	0	0	0	0	0	0	0	0	0	0	0	0	0	0	0	0	0	0	0	0	0	0	0	0	1	0
5	168137885	rs2305992	5_168137885_G_A_b37	G	A	0.0840655	ENSG00000113643	NA	0	0	0	0	0	0	0	0	0	0	0	0	0	0	0	0	0	0	0	0	0	0	0	0	0	0	0	0	0	0	0	0	1	NA
5	168139964	rs4867802	5_168139964_A_C_b37	A	C	0.0842652	ENSG00000113643	NA	0	0	0	0	0	0	0	0	0	0	0	0	0	0	0	0	0	0	0	0	0	0	0	0	0	0	0	0	0	0	0	0	1	NA
5	168140146	rs4868530	5_168140146_T_C_b37	T	C	0.0842652	ENSG00000113643	NA	0	0	0	0	0	0	0	0	0	0	0	0	0	0	0	0	0	0	0	0	0	0	0	0	0	0	0	0	0	0	0	0	1	NA
5	167719745	rs72838320	5_167719745_G_A_b37	G	A	0.0836661	ENSG00000113645	WWC1	1	1	0	0	1	0	1	0	1	1	0	0	0	0	0	0	0	1	0	0	0	0	0	0	0	0	0	0	0	1	1	1	0	NA
5	167719770	rs72838323	5_167719770_C_T_b37	C	T	0.0840655	ENSG00000113645	WWC1	1	1	0	0	1	0	1	0	1	1	0	0	0	0	0	0	0	1	0	0	0	0	0	0	0	0	0	0	0	1	1	1	0	NA
5	167758037	rs72822626	5_167758037_G_T_b37	G	T	0.0748802	ENSG00000113645	WWC1	1	1	0	0	1	0	1	0	1	1	0	0	0	0	0	0	0	1	0	0	0	0	0	0	0	0	0	0	0	1	1	1	0	NA
3	132250818	rs4854559	3_132250818_A_G_b37	A	G	0.0928514	ENSG00000113971	NPHP3	1	1	1	0	1	1	1	0	1	1	0	1	0	0	0	0	0	0	0	0	0	0	0	0	1	0	1	0	0	1	1	1	0	NA
3	132136252	rs74915889	3_132136252_G_A_b37	G	A	0.109026	ENSG00000113971	NPHP3	1	1	1	0	1	1	1	0	1	1	0	1	0	0	0	0	0	0	0	0	0	0	0	0	1	0	1	0	0	1	1	1	0	NA
3	132209203	rs17345563	3_132209203_A_G_b37	A	G	0.0936502	ENSG00000113971	NPHP3	1	1	1	0	1	1	1	0	1	1	0	1	0	0	0	0	0	0	0	0	0	0	0	0	1	0	1	0	0	1	1	1	0	NA
3	20115004	rs17182383	3_20115004_T_C_b37	T	C	0.103834	ENSG00000114166	NA	0	0	0	0	0	0	0	0	0	0	0	0	0	0	0	0	0	0	0	0	0	0	0	0	0	0	0	0	0	0	0	0	1	NA
3	165563328	rs78669113	3_165563328_A_G_b37	A	G	0.0311502	ENSG00000114200	BCHE	0	1	0	0	0	0	0	0	1	0	0	0	0	0	0	0	0	1	0	0	0	0	0	0	1	0	0	0	0	0	0	0	0	NA
3	166189007	rs146310152	3_166189007_C_T_b37	C	T	0.00698882	ENSG00000114200	BCHE	0	1	0	0	0	0	0	0	1	0	0	0	0	0	0	0	0	1	0	0	0	0	0	0	1	0	0	0	0	0	0	0	0	NA
3	165556726	rs79697219	3_165556726_A_C_b37	A	C	0.0313498	ENSG00000114200	BCHE	0	1	0	0	0	0	0	0	1	0	0	0	0	0	0	0	0	1	0	0	0	0	0	0	1	0	0	0	0	0	0	0	0	NA
3	165556048	rs76906300	3_165556048_T_C_b37	T	C	0.0313498	ENSG00000114200	BCHE	0	1	0	0	0	0	0	0	1	0	0	0	0	0	0	0	0	1	0	0	0	0	0	0	1	0	0	0	0	0	0	0	0	NA
3	165773051	rs137902327	3_165773051_T_A_b37	T	A	0.0159744	ENSG00000114200	BCHE	0	1	0	0	0	0	0	0	1	0	0	0	0	0	0	0	0	1	0	0	0	0	0	0	1	0	0	0	0	0	0	0	0	NA
3	165770429	rs114718015	3_165770429_G_A_b37	G	A	0.0159744	ENSG00000114200	BCHE	0	1	0	0	0	0	0	0	1	0	0	0	0	0	0	0	0	1	0	0	0	0	0	0	1	0	0	0	0	0	0	0	0	NA
3	165778399	rs149808048	3_165778399_T_A_b37	T	A	0.0181709	ENSG00000114200	BCHE	0	1	0	0	0	0	0	0	1	0	0	0	0	0	0	0	0	1	0	0	0	0	0	0	1	0	0	0	0	0	0	0	0	NA
3	165565765	rs76578282	3_165565765_A_G_b37	A	G	0.0313498	ENSG00000114200	BCHE	0	1	0	0	0	0	0	0	1	0	0	0	0	0	0	0	0	1	0	0	0	0	0	0	1	0	0	0	0	0	0	0	0	NA
3	165779158	rs111312403	3_165779158_A_C_b37	A	C	0.0185703	ENSG00000114200	BCHE	0	1	0	0	0	0	0	0	1	0	0	0	0	0	0	0	0	1	0	0	0	0	0	0	1	0	0	0	0	0	0	0	0	NA
3	100525509	rs17337470	3_100525509_G_A_b37	G	A	0.116214	ENSG00000114354	TFG	1	1	0	1	1	1	1	0	1	1	0	0	0	0	0	0	1	0	0	0	0	0	0	0	0	0	0	0	0	1	0	0	0	NA
3	100525048	rs73152441	3_100525048_C_A_b37	C	A	0.114417	ENSG00000114354	TFG	1	1	0	1	1	1	1	0	1	1	0	0	0	0	0	0	1	0	0	0	0	0	0	0	0	0	0	0	0	1	0	0	0	NA
3	100524324	rs55792155	3_100524324_A_G_b37	A	G	0.114417	ENSG00000114354	TFG	1	1	0	1	1	1	1	0	1	1	0	0	0	0	0	0	1	0	0	0	0	0	0	0	0	0	0	0	0	1	0	0	0	NA
3	100528574	rs56051216	3_100528574_T_A_b37	T	A	0.114217	ENSG00000114354	TFG	1	1	0	1	1	1	1	0	1	1	0	0	0	0	0	0	1	0	0	0	0	0	0	0	0	0	0	0	0	1	0	0	0	NA
3	100523771	rs10511184	3_100523771_A_C_b37	A	C	0.114417	ENSG00000114354	TFG	1	1	0	1	1	1	1	0	1	1	0	0	0	0	0	0	1	0	0	0	0	0	0	0	0	0	0	0	0	1	0	0	0	NA
3	100524259	rs55680585	3_100524259_C_T_b37	C	T	0.114417	ENSG00000114354	TFG	1	1	0	1	1	1	1	0	1	1	0	0	0	0	0	0	1	0	0	0	0	0	0	0	0	0	0	0	0	1	0	0	0	NA
2	161079514	rs72623112	2_161079514_G_A_b37	G	A	0.108027	ENSG00000115221	ITGB6	1	1	0	0	0	0	1	0	0	1	0	0	0	0	0	0	0	0	0	0	0	0	0	0	1	0	0	0	0	0	0	1	0	NA
2	105986161	rs17030826	2_105986161_T_C_b37	T	C	0.155551	ENSG00000115641	NA	0	0	0	0	0	0	0	0	0	0	0	0	0	0	0	0	0	0	0	0	0	0	0	0	0	0	0	0	0	0	0	0	1	NA
2	48311568	rs78526604	2_48311568_A_G_b37	A	G	0.0357428	ENSG00000116062	MSH6	1	0	0	1	1	0	1	0	0	1	0	0	0	0	0	0	0	0	0	0	0	0	0	0	0	0	0	0	0	1	1	0	0	NA
2	48353574	rs74463244	2_48353574_G_A_b37	G	A	0.034345	ENSG00000116062	MSH6	1	0	0	1	1	0	1	0	0	1	0	0	0	0	0	0	0	0	0	0	0	0	0	0	0	0	0	0	0	1	1	0	0	NA
2	48325138	rs76534186	2_48325138_C_T_b37	C	T	0.0357428	ENSG00000116062	MSH6	1	0	0	1	1	0	1	0	0	1	0	0	0	0	0	0	0	0	0	0	0	0	0	0	0	0	0	0	0	1	1	0	0	NA
2	48220954	rs11680076	2_48220954_C_T_b37	C	T	0.0357428	ENSG00000116062	MSH6	1	0	0	1	1	0	1	0	0	1	0	0	0	0	0	0	0	0	0	0	0	0	0	0	0	0	0	0	0	1	1	0	0	NA
2	48322853	rs75214477	2_48322853_C_A_b37	C	A	0.0361422	ENSG00000116062	MSH6	1	0	0	1	1	0	1	0	0	1	0	0	0	0	0	0	0	0	0	0	0	0	0	0	0	0	0	0	0	1	1	0	0	NA
2	48294293	rs78647158	2_48294293_G_A_b37	G	A	0.0353435	ENSG00000116062	MSH6	1	0	0	1	1	0	1	0	0	1	0	0	0	0	0	0	0	0	0	0	0	0	0	0	0	0	0	0	0	1	1	0	0	NA
1	170253540	rs12738809	1_170253540_C_T_b37	C	T	0.0902556	ENSG00000116132	NA	0	0	0	0	0	0	0	0	0	0	0	0	0	0	0	0	0	0	0	0	0	0	0	0	0	0	0	0	0	0	0	0	1	NA
1	170261187	rs68008235	1_170261187_C_G_b37	C	G	0.0902556	ENSG00000116132	NA	0	0	0	0	0	0	0	0	0	0	0	0	0	0	0	0	0	0	0	0	0	0	0	0	0	0	0	0	0	0	0	0	1	NA
1	53176196	rs60671108	1_53176196_C_G_b37	C	G	0.0443291	ENSG00000116171	NA	0	0	0	0	0	0	0	0	0	0	0	0	0	0	0	0	0	0	0	0	0	0	0	0	0	0	0	0	0	0	0	0	1	NA
1	33231403	rs6702519	1_33231403_G_T_b37	G	T	0.141374	ENSG00000116497	NA	0	0	0	0	0	0	0	0	0	0	0	0	0	0	0	0	0	0	0	0	0	0	0	0	0	0	0	0	0	0	0	0	1	NA
1	33254943	rs12032306	1_33254943_T_C_b37	T	C	0.141374	ENSG00000116497	NA	0	0	0	0	0	0	0	0	0	0	0	0	0	0	0	0	0	0	0	0	0	0	0	0	0	0	0	0	0	0	0	0	1	NA
1	33264563	rs60246059	1_33264563_G_C_b37	G	C	0.141174	ENSG00000116497	NA	0	0	0	0	0	0	0	0	0	0	0	0	0	0	0	0	0	0	0	0	0	0	0	0	0	0	0	0	0	0	0	0	1	NA
1	33275981	rs10798918	1_33275981_T_C_b37	T	C	0.141374	ENSG00000116497	NA	0	0	0	0	0	0	0	0	0	0	0	0	0	0	0	0	0	0	0	0	0	0	0	0	0	0	0	0	0	0	0	0	1	NA
1	33627411	rs12563712	1_33627411_C_G_b37	C	G	0.178315	ENSG00000116525	NA	0	0	0	0	0	0	0	0	0	0	0	0	0	0	0	0	0	0	0	0	0	0	0	0	0	0	0	0	0	0	0	0	1	NA
1	40083641	rs61781392	1_40083641_C_A_b37	C	A	0.090655	ENSG00000116983	HPCAL4	1	1	0	0	1	1	0	0	0	1	0	0	0	0	0	0	0	0	0	0	0	0	0	0	0	0	0	0	0	0	1	0	0	NA
1	40086357	rs61232586	1_40086357_G_T_b37	G	T	0.0904553	ENSG00000116983	HPCAL4	1	1	0	0	1	1	0	0	0	1	0	0	0	0	0	0	0	0	0	0	0	0	0	0	0	0	0	0	0	0	1	0	0	NA
6	134638966	rs3813344	6_134638966_C_G_b37	C	G	0.058107	ENSG00000118515	NA	0	0	0	0	0	0	0	0	0	0	0	0	0	0	0	0	0	0	0	0	0	0	0	0	0	0	0	0	0	0	0	0	1	NA
12	64148480	rs76590468	12_64148480_G_C_b37	G	C	0.0219649	ENSG00000118600	NA	0	0	0	0	0	0	0	0	0	0	0	0	0	0	0	0	0	0	0	0	0	0	0	0	0	0	0	0	0	0	0	0	1	NA
12	64152131	rs116979782	12_64152131_T_G_b37	T	G	0.0215655	ENSG00000118600	NA	0	0	0	0	0	0	0	0	0	0	0	0	0	0	0	0	0	0	0	0	0	0	0	0	0	0	0	0	0	0	0	0	1	NA
12	64157934	rs78889242	12_64157934_T_C_b37	T	C	0.0215655	ENSG00000118600	NA	0	0	0	0	0	0	0	0	0	0	0	0	0	0	0	0	0	0	0	0	0	0	0	0	0	0	0	0	0	0	0	0	1	NA
12	64153344	rs77363662	12_64153344_C_T_b37	C	T	0.0215655	ENSG00000118600	NA	0	0	0	0	0	0	0	0	0	0	0	0	0	0	0	0	0	0	0	0	0	0	0	0	0	0	0	0	0	0	0	0	1	NA
1	220877443	rs78883696	1_220877443_C_T_b37	C	T	0.0309505	ENSG00000118873	RAB3GAP2	0	1	0	1	0	0	1	0	1	1	0	0	0	0	0	0	0	0	0	0	0	0	0	0	1	0	1	0	0	1	0	0	0	NA
1	220878332	rs116475437	1_220878332_C_G_b37	C	G	0.0307508	ENSG00000118873	RAB3GAP2	0	1	0	1	0	0	1	0	1	1	0	0	0	0	0	0	0	0	0	0	0	0	0	0	1	0	1	0	0	1	0	0	0	NA
1	220884789	rs7545562	1_220884789_A_G_b37	A	G	0.0415335	ENSG00000118873	RAB3GAP2	0	1	0	1	0	0	1	0	1	1	0	0	0	0	0	0	0	0	0	0	0	0	0	0	1	0	1	0	0	1	0	0	0	NA
9	116069947	rs71503561	9_116069947_G_A_b37	G	A	0.129593	ENSG00000119411	NA	0	0	0	0	0	0	0	0	0	0	0	0	0	0	0	0	0	0	0	0	0	0	0	0	0	0	0	0	0	0	0	0	1	NA
18	60747770	rs72939414	18_60747770_C_T_b37	C	T	0.0313498	ENSG00000119541	NA	0	0	0	0	0	0	0	0	0	0	0	0	0	0	0	0	0	0	0	0	0	0	0	0	0	0	0	0	0	0	0	0	1	NA
14	74272391	rs1019094	14_74272391_G_A_b37	G	A	0.0770767	ENSG00000119673	ACOT2	1	1	0	1	0	0	1	0	1	0	0	0	0	0	0	0	0	0	0	0	0	0	0	0	0	0	0	0	0	0	0	0	0	NA
14	74269423	rs12895288	14_74269423_A_G_b37	A	G	0.0772764	ENSG00000119673	ACOT2	1	1	0	1	0	0	1	0	1	0	0	0	0	0	0	0	0	0	0	0	0	0	0	0	0	0	0	0	0	0	0	0	0	NA
14	78119307	rs76264090	14_78119307_G_A_b37	G	A	0.102037	ENSG00000119705	NA	0	0	0	0	0	0	0	0	0	0	0	0	0	0	0	0	0	0	0	0	0	0	0	0	0	0	0	0	0	0	0	0	1	NA
14	74269423	rs12895288	14_74269423_A_G_b37	A	G	0.0772764	ENSG00000119711	ALDH6A1	1	1	1	0	1	1	1	0	1	1	0	0	0	0	0	0	0	1	0	0	0	0	1	0	1	0	0	0	0	0	1	0	0	NA
14	74272391	rs1019094	14_74272391_G_A_b37	G	A	0.0770767	ENSG00000119711	ALDH6A1	1	1	1	0	1	1	1	0	1	1	0	0	0	0	0	0	0	1	0	0	0	0	1	0	1	0	0	0	0	0	1	0	0	NA
14	76780815	rs11626073	14_76780815_C_T_b37	C	T	0.0770767	ENSG00000119715	NA	0	0	0	0	0	0	0	0	0	0	0	0	0	0	0	0	0	0	0	0	0	0	0	0	0	0	0	0	0	0	0	0	1	NA
14	76783233	rs7141815	14_76783233_T_C_b37	T	C	0.077476	ENSG00000119715	NA	0	0	0	0	0	0	0	0	0	0	0	0	0	0	0	0	0	0	0	0	0	0	0	0	0	0	0	0	0	0	0	0	1	NA
14	76842062	rs61979387	14_76842062_G_A_b37	G	A	0.116813	ENSG00000119715	NA	0	0	0	0	0	0	0	0	0	0	0	0	0	0	0	0	0	0	0	0	0	0	0	0	0	0	0	0	0	0	0	0	1	NA
14	76858983	rs61979390	14_76858983_T_C_b37	T	C	0.0808706	ENSG00000119715	NA	0	0	0	0	0	0	0	0	0	0	0	0	0	0	0	0	0	0	0	0	0	0	0	0	0	0	0	0	0	0	0	0	1	NA
14	74269423	rs12895288	14_74269423_A_G_b37	A	G	0.0772764	ENSG00000119723	COQ6	1	1	0	0	1	1	0	0	1	1	0	0	0	0	0	0	0	0	0	0	0	0	0	0	1	0	0	0	0	0	1	0	0	NA
14	74272391	rs1019094	14_74272391_G_A_b37	G	A	0.0770767	ENSG00000119723	COQ6	1	1	0	0	1	1	0	0	1	1	0	0	0	0	0	0	0	0	0	0	0	0	0	0	1	0	0	0	0	0	1	0	0	NA
6	71811737	rs140413666	6_71811737_C_T_b37	C	T	0.00958466	ENSG00000119900	OGFRL1	1	1	1	0	0	1	1	0	1	1	0	0	0	1	0	0	0	0	0	0	0	0	0	0	0	0	0	0	0	1	1	0	0	NA
6	151018762	rs9480536	6_151018762_C_T_b37	C	T	0.0798722	ENSG00000120278	PLEKHG1	1	1	0	0	0	0	1	0	1	1	0	0	0	0	0	0	1	1	1	0	1	1	1	0	0	0	1	0	0	1	1	0	0	NA
6	151016200	rs4869932	6_151016200_T_C_b37	T	C	0.077476	ENSG00000120278	PLEKHG1	1	1	0	0	0	0	1	0	1	1	0	0	0	0	0	0	1	1	1	0	1	1	1	0	0	0	1	0	0	1	1	0	0	NA
6	151018645	rs9480535	6_151018645_A_G_b37	A	G	0.0798722	ENSG00000120278	PLEKHG1	1	1	0	0	0	0	1	0	1	1	0	0	0	0	0	0	1	1	1	0	1	1	1	0	0	0	1	0	0	1	1	0	0	NA
1	170253540	rs12738809	1_170253540_C_T_b37	C	T	0.0902556	ENSG00000120370	NA	0	0	0	0	0	0	0	0	0	0	0	0	0	0	0	0	0	0	0	0	0	0	0	0	0	0	0	0	0	0	0	0	1	NA
1	170261187	rs68008235	1_170261187_C_G_b37	C	G	0.0902556	ENSG00000120370	NA	0	0	0	0	0	0	0	0	0	0	0	0	0	0	0	0	0	0	0	0	0	0	0	0	0	0	0	0	0	0	0	0	1	NA
1	170300830	rs17346122	1_170300830_G_C_b37	G	C	0.13758	ENSG00000120370	NA	0	0	0	0	0	0	0	0	0	0	0	0	0	0	0	0	0	0	0	0	0	0	0	0	0	0	0	0	0	0	0	0	1	NA
1	170304509	rs10919354	1_170304509_T_C_b37	T	C	0.139976	ENSG00000120370	NA	0	0	0	0	0	0	0	0	0	0	0	0	0	0	0	0	0	0	0	0	0	0	0	0	0	0	0	0	0	0	0	0	1	NA
1	170611275	rs12132224	1_170611275_G_A_b37	G	A	0.0445288	ENSG00000120370	NA	0	0	0	0	0	0	0	0	0	0	0	0	0	0	0	0	0	0	0	0	0	0	0	0	0	0	0	0	0	0	0	0	1	NA
1	170612306	rs4265481	1_170612306_C_T_b37	C	T	0.0445288	ENSG00000120370	NA	0	0	0	0	0	0	0	0	0	0	0	0	0	0	0	0	0	0	0	0	0	0	0	0	0	0	0	0	0	0	0	0	1	NA
1	170636355	rs4656219	1_170636355_G_C_b37	G	C	0.0391374	ENSG00000120370	NA	0	0	0	0	0	0	0	0	0	0	0	0	0	0	0	0	0	0	0	0	0	0	0	0	0	0	0	0	0	0	0	0	1	NA
10	38017277	rs117025366	10_38017277_T_G_b37	T	G	0.0311502	ENSG00000120555	NA	0	0	0	0	0	0	0	0	0	0	0	0	0	0	0	0	0	0	0	0	0	0	0	0	0	0	0	0	0	0	0	0	1	NA
10	38022129	rs11591935	10_38022129_G_T_b37	G	T	0.0311502	ENSG00000120555	NA	0	0	0	0	0	0	0	0	0	0	0	0	0	0	0	0	0	0	0	0	0	0	0	0	0	0	0	0	0	0	0	0	1	NA
10	38024137	rs74888302	10_38024137_C_T_b37	C	T	0.0311502	ENSG00000120555	NA	0	0	0	0	0	0	0	0	0	0	0	0	0	0	0	0	0	0	0	0	0	0	0	0	0	0	0	0	0	0	0	0	1	NA
10	38120945	rs1211708	10_38120945_A_G_b37	A	G	0.0315495	ENSG00000120555	NA	0	0	0	0	0	0	0	0	0	0	0	0	0	0	0	0	0	0	0	0	0	0	0	0	0	0	0	0	0	0	0	0	1	NA
10	38133049	rs1208648	10_38133049_T_C_b37	T	C	0.0315495	ENSG00000120555	NA	0	0	0	0	0	0	0	0	0	0	0	0	0	0	0	0	0	0	0	0	0	0	0	0	0	0	0	0	0	0	0	0	1	NA
10	38009586	rs79663781	10_38009586_G_A_b37	G	A	0.0311502	ENSG00000120555	NA	0	0	0	0	0	0	0	0	0	0	0	0	0	0	0	0	0	0	0	0	0	0	0	0	0	0	0	0	0	0	0	0	1	NA
10	38021501	rs78160061	10_38021501_G_A_b37	G	A	0.0317492	ENSG00000120555	NA	0	0	0	0	0	0	0	0	0	0	0	0	0	0	0	0	0	0	0	0	0	0	0	0	0	0	0	0	0	0	0	0	1	NA
10	38030518	rs117865942	10_38030518_T_G_b37	T	G	0.0311502	ENSG00000120555	NA	0	0	0	0	0	0	0	0	0	0	0	0	0	0	0	0	0	0	0	0	0	0	0	0	0	0	0	0	0	0	0	0	1	NA
10	38030952	rs17660840	10_38030952_C_G_b37	C	G	0.0311502	ENSG00000120555	NA	0	0	0	0	0	0	0	0	0	0	0	0	0	0	0	0	0	0	0	0	0	0	0	0	0	0	0	0	0	0	0	0	1	NA
10	38037212	rs78884688	10_38037212_G_A_b37	G	A	0.0313498	ENSG00000120555	NA	0	0	0	0	0	0	0	0	0	0	0	0	0	0	0	0	0	0	0	0	0	0	0	0	0	0	0	0	0	0	0	0	1	NA
10	38146760	rs1148297	10_38146760_C_A_b37	C	A	0.0313498	ENSG00000120555	NA	0	0	0	0	0	0	0	0	0	0	0	0	0	0	0	0	0	0	0	0	0	0	0	0	0	0	0	0	0	0	0	0	1	NA
10	38203020	rs1208581	10_38203020_C_A_b37	C	A	0.0315495	ENSG00000120555	NA	0	0	0	0	0	0	0	0	0	0	0	0	0	0	0	0	0	0	0	0	0	0	0	0	0	0	0	0	0	0	0	0	1	NA
10	38241067	rs1208606	10_38241067_A_C_b37	A	C	0.0315495	ENSG00000120555	NA	0	0	0	0	0	0	0	0	0	0	0	0	0	0	0	0	0	0	0	0	0	0	0	0	0	0	0	0	0	0	0	0	1	NA
10	38047438	rs1779065	10_38047438_G_A_b37	G	A	0.0311502	ENSG00000120555	NA	0	0	0	0	0	0	0	0	0	0	0	0	0	0	0	0	0	0	0	0	0	0	0	0	0	0	0	0	0	0	0	0	1	NA
10	38066391	rs1779052	10_38066391_G_A_b37	G	A	0.0311502	ENSG00000120555	NA	0	0	0	0	0	0	0	0	0	0	0	0	0	0	0	0	0	0	0	0	0	0	0	0	0	0	0	0	0	0	0	0	1	NA
10	38076889	rs1208778	10_38076889_T_C_b37	T	C	0.0311502	ENSG00000120555	NA	0	0	0	0	0	0	0	0	0	0	0	0	0	0	0	0	0	0	0	0	0	0	0	0	0	0	0	0	0	0	0	0	1	NA
10	38084339	rs1208707	10_38084339_A_C_b37	A	C	0.0311502	ENSG00000120555	NA	0	0	0	0	0	0	0	0	0	0	0	0	0	0	0	0	0	0	0	0	0	0	0	0	0	0	0	0	0	0	0	0	1	NA
10	38091346	rs1208678	10_38091346_G_A_b37	G	A	0.0311502	ENSG00000120555	NA	0	0	0	0	0	0	0	0	0	0	0	0	0	0	0	0	0	0	0	0	0	0	0	0	0	0	0	0	0	0	0	0	1	NA
10	38106042	rs1743811	10_38106042_T_A_b37	T	A	0.0315495	ENSG00000120555	NA	0	0	0	0	0	0	0	0	0	0	0	0	0	0	0	0	0	0	0	0	0	0	0	0	0	0	0	0	0	0	0	0	1	NA
10	38146259	rs1148295	10_38146259_C_A_b37	C	A	0.0315495	ENSG00000120555	NA	0	0	0	0	0	0	0	0	0	0	0	0	0	0	0	0	0	0	0	0	0	0	0	0	0	0	0	0	0	0	0	0	1	NA
10	38149775	rs1208673	10_38149775_A_G_b37	A	G	0.0315495	ENSG00000120555	NA	0	0	0	0	0	0	0	0	0	0	0	0	0	0	0	0	0	0	0	0	0	0	0	0	0	0	0	0	0	0	0	0	1	NA
10	38172060	rs1779019	10_38172060_G_T_b37	G	T	0.0315495	ENSG00000120555	NA	0	0	0	0	0	0	0	0	0	0	0	0	0	0	0	0	0	0	0	0	0	0	0	0	0	0	0	0	0	0	0	0	1	NA
10	38180939	rs1735636	10_38180939_G_A_b37	G	A	0.0315495	ENSG00000120555	NA	0	0	0	0	0	0	0	0	0	0	0	0	0	0	0	0	0	0	0	0	0	0	0	0	0	0	0	0	0	0	0	0	1	NA
10	38228588	rs1208571	10_38228588_T_C_b37	T	C	0.0315495	ENSG00000120555	NA	0	0	0	0	0	0	0	0	0	0	0	0	0	0	0	0	0	0	0	0	0	0	0	0	0	0	0	0	0	0	0	0	1	NA
10	38232911	rs743100	10_38232911_G_C_b37	G	C	0.0317492	ENSG00000120555	NA	0	0	0	0	0	0	0	0	0	0	0	0	0	0	0	0	0	0	0	0	0	0	0	0	0	0	0	0	0	0	0	0	1	NA
10	20161884	rs17756821	10_20161884_C_G_b37	C	G	0.0261581	ENSG00000120594	NA	0	0	0	0	0	0	0	0	0	0	0	0	0	0	0	0	0	0	0	0	0	0	0	0	0	0	0	0	0	0	0	0	1	NA
10	20163833	rs752318	10_20163833_T_C_b37	T	C	0.0259585	ENSG00000120594	NA	0	0	0	0	0	0	0	0	0	0	0	0	0	0	0	0	0	0	0	0	0	0	0	0	0	0	0	0	0	0	0	0	1	NA
10	20164300	rs871008	10_20164300_A_G_b37	A	G	0.0259585	ENSG00000120594	NA	0	0	0	0	0	0	0	0	0	0	0	0	0	0	0	0	0	0	0	0	0	0	0	0	0	0	0	0	0	0	0	0	1	NA
10	20151651	rs17756468	10_20151651_C_T_b37	C	T	0.028155	ENSG00000120594	NA	0	0	0	0	0	0	0	0	0	0	0	0	0	0	0	0	0	0	0	0	0	0	0	0	0	0	0	0	0	0	0	0	1	NA
10	20156774	rs17756750	10_20156774_A_G_b37	A	G	0.0261581	ENSG00000120594	NA	0	0	0	0	0	0	0	0	0	0	0	0	0	0	0	0	0	0	0	0	0	0	0	0	0	0	0	0	0	0	0	0	1	NA
12	99039326	rs2118851	12_99039326_C_G_b37	C	G	0.100639	ENSG00000120868	APAF1	1	1	0	1	1	1	1	0	0	1	0	0	1	0	0	0	0	0	0	0	0	0	0	1	1	0	1	0	0	0	0	0	0	NA
19	33381479	rs79689188	19_33381479_C_T_b37	C	T	0.0714856	ENSG00000121289	CEP89	0	1	0	1	0	0	0	0	0	1	0	0	0	0	0	0	0	0	0	0	0	0	1	0	0	0	0	0	0	1	0	0	0	NA
12	12210001	rs11616030	12_12210001_A_C_b37	A	C	0.0351438	ENSG00000121380	NA	0	0	0	0	0	0	0	0	0	0	0	0	0	0	0	0	0	0	0	0	0	0	0	0	0	0	0	0	0	0	0	0	1	NA
13	20769226	rs5030701	13_20769226_C_T_b37	C	T	0.0319489	ENSG00000121742	NA	0	0	0	0	0	0	0	0	0	0	0	0	0	0	0	0	0	0	0	0	0	0	0	0	0	0	0	0	0	0	0	0	1	NA
13	20731637	rs4769956	13_20731637_G_C_b37	G	C	0.184505	ENSG00000121743	GJA3	1	1	1	0	0	0	0	0	1	1	0	0	0	1	0	0	0	0	0	0	0	0	1	0	0	0	0	0	0	1	1	0	0	NA
1	33231403	rs6702519	1_33231403_G_T_b37	G	T	0.141374	ENSG00000121900	NA	0	0	0	0	0	0	0	0	0	0	0	0	0	0	0	0	0	0	0	0	0	0	0	0	0	0	0	0	0	0	0	0	1	NA
1	33254943	rs12032306	1_33254943_T_C_b37	T	C	0.141374	ENSG00000121900	NA	0	0	0	0	0	0	0	0	0	0	0	0	0	0	0	0	0	0	0	0	0	0	0	0	0	0	0	0	0	0	0	0	1	NA
1	33264563	rs60246059	1_33264563_G_C_b37	G	C	0.141174	ENSG00000121900	NA	0	0	0	0	0	0	0	0	0	0	0	0	0	0	0	0	0	0	0	0	0	0	0	0	0	0	0	0	0	0	0	0	1	NA
1	33275981	rs10798918	1_33275981_T_C_b37	T	C	0.141374	ENSG00000121900	NA	0	0	0	0	0	0	0	0	0	0	0	0	0	0	0	0	0	0	0	0	0	0	0	0	0	0	0	0	0	0	0	0	1	NA
1	33627411	rs12563712	1_33627411_C_G_b37	C	G	0.178315	ENSG00000121900	NA	0	0	0	0	0	0	0	0	0	0	0	0	0	0	0	0	0	0	0	0	0	0	0	0	0	0	0	0	0	0	0	0	1	NA
13	27957831	rs7332104	13_27957831_G_C_b37	G	C	0.0491214	ENSG00000122033	MTIF3	1	1	0	1	0	0	1	0	1	1	0	0	0	0	0	0	0	0	0	0	0	0	0	0	0	0	0	0	0	1	0	0	0	NA
13	28110682	rs9581882	13_28110682_C_G_b37	C	G	0.0465256	ENSG00000122033	MTIF3	1	1	0	1	0	0	1	0	1	1	0	0	0	0	0	0	0	0	0	0	0	0	0	0	0	0	0	0	0	1	0	0	0	NA
13	28052613	rs17753121	13_28052613_T_C_b37	T	C	0.0469249	ENSG00000122033	MTIF3	1	1	0	1	0	0	1	0	1	1	0	0	0	0	0	0	0	0	0	0	0	0	0	0	0	0	0	0	0	1	0	0	0	NA
13	28075079	rs927579	13_28075079_A_G_b37	A	G	0.0433307	ENSG00000122033	MTIF3	1	1	0	1	0	0	1	0	1	1	0	0	0	0	0	0	0	0	0	0	0	0	0	0	0	0	0	0	0	1	0	0	0	NA
13	28052613	rs17753121	13_28052613_T_C_b37	T	C	0.0469249	ENSG00000122034	GTF3A	0	1	0	0	1	0	1	0	1	1	0	0	0	0	0	0	0	0	0	0	0	0	0	0	0	0	1	0	0	1	1	0	0	NA
13	28110682	rs9581882	13_28110682_C_G_b37	C	G	0.0465256	ENSG00000122034	GTF3A	0	1	0	0	1	0	1	0	1	1	0	0	0	0	0	0	0	0	0	0	0	0	0	0	0	0	1	0	0	1	1	0	0	NA
13	28075079	rs927579	13_28075079_A_G_b37	A	G	0.0433307	ENSG00000122034	GTF3A	0	1	0	0	1	0	1	0	1	1	0	0	0	0	0	0	0	0	0	0	0	0	0	0	0	0	1	0	0	1	1	0	0	NA
13	27957831	rs7332104	13_27957831_G_C_b37	G	C	0.0491214	ENSG00000122034	GTF3A	0	1	0	0	1	0	1	0	1	1	0	0	0	0	0	0	0	0	0	0	0	0	0	0	0	0	1	0	0	1	1	0	0	NA
13	27881533	rs117220255	13_27881533_C_T_b37	C	T	0.0443291	ENSG00000122035	RASL11A	1	0	0	0	0	0	1	0	0	1	0	0	0	0	0	0	0	0	0	0	0	0	0	0	0	0	0	0	0	0	0	0	0	NA
16	3517787	rs1690443	16_3517787_C_G_b37	C	G	0.0870607	ENSG00000122390	NA	0	0	0	0	0	0	0	0	0	0	0	0	0	0	0	0	0	0	0	0	0	0	0	0	0	0	0	0	0	0	0	0	1	NA
16	3514962	rs37767	16_3514962_C_T_b37	C	T	0.0872604	ENSG00000122390	NA	0	0	0	0	0	0	0	0	0	0	0	0	0	0	0	0	0	0	0	0	0	0	0	0	0	0	0	0	0	0	0	0	1	NA
16	3510310	rs37839	16_3510310_T_C_b37	T	C	0.0870607	ENSG00000122390	NA	0	0	0	0	0	0	0	0	0	0	0	0	0	0	0	0	0	0	0	0	0	0	0	0	0	0	0	0	0	0	0	0	1	NA
16	3514777	rs37768	16_3514777_T_C_b37	T	C	0.0790735	ENSG00000122390	NA	0	0	0	0	0	0	0	0	0	0	0	0	0	0	0	0	0	0	0	0	0	0	0	0	0	0	0	0	0	0	0	0	1	NA
16	3507802	rs17554547	16_3507802_G_A_b37	G	A	0.0870607	ENSG00000122390	NA	0	0	0	0	0	0	0	0	0	0	0	0	0	0	0	0	0	0	0	0	0	0	0	0	0	0	0	0	0	0	0	0	1	NA
7	44785126	rs73109459	7_44785126_A_G_b37	A	G	0.0656949	ENSG00000122515	NA	0	0	0	0	0	0	0	0	0	0	0	0	0	0	0	0	0	0	0	0	0	0	0	0	0	0	0	0	0	0	0	0	1	NA
7	44790921	rs55705735	7_44790921_T_C_b37	T	C	0.0698882	ENSG00000122515	NA	0	0	0	0	0	0	0	0	0	0	0	0	0	0	0	0	0	0	0	0	0	0	0	0	0	0	0	0	0	0	0	0	1	0
7	44811221	rs73109480	7_44811221_C_T_b37	C	T	0.0383387	ENSG00000122515	NA	0	0	0	0	0	0	0	0	0	0	0	0	0	0	0	0	0	0	0	0	0	0	0	0	0	0	0	0	0	0	0	0	1	NA
7	44813369	rs56119332	7_44813369_A_G_b37	A	G	0.0395367	ENSG00000122515	NA	0	0	0	0	0	0	0	0	0	0	0	0	0	0	0	0	0	0	0	0	0	0	0	0	0	0	0	0	0	0	0	0	1	NA
7	36226572	rs2540668	7_36226572_A_G_b37	A	G	0.0680911	ENSG00000122547	NA	0	0	0	0	0	0	0	0	0	0	0	0	0	0	0	0	0	0	0	0	0	0	0	0	0	0	0	0	0	0	0	0	1	NA
7	36244916	rs2726091	7_36244916_G_C_b37	G	C	0.0593051	ENSG00000122547	NA	0	0	0	0	0	0	0	0	0	0	0	0	0	0	0	0	0	0	0	0	0	0	0	0	0	0	0	0	0	0	0	0	1	NA
7	36248638	rs2726097	7_36248638_G_T_b37	G	T	0.0589058	ENSG00000122547	NA	0	0	0	0	0	0	0	0	0	0	0	0	0	0	0	0	0	0	0	0	0	0	0	0	0	0	0	0	0	0	0	0	1	NA
7	36301568	rs196565	7_36301568_A_G_b37	A	G	0.0714856	ENSG00000122547	NA	0	0	0	0	0	0	0	0	0	0	0	0	0	0	0	0	0	0	0	0	0	0	0	0	0	0	0	0	0	0	0	0	1	NA
7	43674711	rs13221586	7_43674711_A_G_b37	A	G	0.0938498	ENSG00000122678	POLM	1	1	0	1	0	1	0	0	1	1	0	0	0	0	0	0	0	0	0	0	0	0	0	0	1	0	0	0	0	0	1	0	0	NA
7	43677105	rs17439981	7_43677105_T_C_b37	T	C	0.0934505	ENSG00000122678	POLM	1	1	0	1	0	1	0	0	1	1	0	0	0	0	0	0	0	0	0	0	0	0	0	0	1	0	0	0	0	0	1	0	0	NA
7	43652411	rs10235858	7_43652411_G_A_b37	G	A	0.0934505	ENSG00000122678	POLM	1	1	0	1	0	1	0	0	1	1	0	0	0	0	0	0	0	0	0	0	0	0	0	0	1	0	0	0	0	0	1	0	0	NA
7	43750549	rs10225076	7_43750549_A_G_b37	A	G	0.0932508	ENSG00000122678	POLM	1	1	0	1	0	1	0	0	1	1	0	0	0	0	0	0	0	0	0	0	0	0	0	0	1	0	0	0	0	0	1	0	0	NA
7	43759577	rs10479865	7_43759577_C_A_b37	C	A	0.0932508	ENSG00000122678	POLM	1	1	0	1	0	1	0	0	1	1	0	0	0	0	0	0	0	0	0	0	0	0	0	0	1	0	0	0	0	0	1	0	0	NA
7	43771119	rs28412519	7_43771119_A_G_b37	A	G	0.0932508	ENSG00000122678	POLM	1	1	0	1	0	1	0	0	1	1	0	0	0	0	0	0	0	0	0	0	0	0	0	0	1	0	0	0	0	0	1	0	0	NA
7	43690056	rs55698706	7_43690056_A_G_b37	A	G	0.0934505	ENSG00000122678	POLM	1	1	0	1	0	1	0	0	1	1	0	0	0	0	0	0	0	0	0	0	0	0	0	0	1	0	0	0	0	0	1	0	0	NA
7	43760713	rs13240269	7_43760713_C_T_b37	C	T	0.0934505	ENSG00000122678	POLM	1	1	0	1	0	1	0	0	1	1	0	0	0	0	0	0	0	0	0	0	0	0	0	0	1	0	0	0	0	0	1	0	0	NA
7	43728643	rs10266210	7_43728643_G_A_b37	G	A	0.0910543	ENSG00000122678	POLM	1	1	0	1	0	1	0	0	1	1	0	0	0	0	0	0	0	0	0	0	0	0	0	0	1	0	0	0	0	0	1	0	0	NA
7	43653759	rs10215311	7_43653759_C_T_b37	C	T	0.0634984	ENSG00000122678	POLM	1	1	0	1	0	1	0	0	1	1	0	0	0	0	0	0	0	0	0	0	0	0	0	0	1	0	0	0	0	0	1	0	0	NA
7	43685287	rs17440162	7_43685287_T_C_b37	T	C	0.0934505	ENSG00000122678	POLM	1	1	0	1	0	1	0	0	1	1	0	0	0	0	0	0	0	0	0	0	0	0	0	0	1	0	0	0	0	0	1	0	0	NA
7	43699111	rs10081211	7_43699111_A_T_b37	A	T	0.0934505	ENSG00000122678	POLM	1	1	0	1	0	1	0	0	1	1	0	0	0	0	0	0	0	0	0	0	0	0	0	0	1	0	0	0	0	0	1	0	0	NA
7	43692427	rs13222483	7_43692427_A_G_b37	A	G	0.0934505	ENSG00000122678	POLM	1	1	0	1	0	1	0	0	1	1	0	0	0	0	0	0	0	0	0	0	0	0	0	0	1	0	0	0	0	0	1	0	0	NA
7	43682281	rs13231322	7_43682281_A_G_b37	A	G	0.0934505	ENSG00000122678	POLM	1	1	0	1	0	1	0	0	1	1	0	0	0	0	0	0	0	0	0	0	0	0	0	0	1	0	0	0	0	0	1	0	0	NA
7	43829806	rs73101420	7_43829806_C_T_b37	C	T	0.0936502	ENSG00000122678	POLM	1	1	0	1	0	1	0	0	1	1	0	0	0	0	0	0	0	0	0	0	0	0	0	0	1	0	0	0	0	0	1	0	0	NA
7	43692493	rs55728135	7_43692493_A_G_b37	A	G	0.0934505	ENSG00000122678	POLM	1	1	0	1	0	1	0	0	1	1	0	0	0	0	0	0	0	0	0	0	0	0	0	0	1	0	0	0	0	0	1	0	0	NA
7	43630036	rs34351752	7_43630036_C_T_b37	C	T	0.091853	ENSG00000122678	POLM	1	1	0	1	0	1	0	0	1	1	0	0	0	0	0	0	0	0	0	0	0	0	0	0	1	0	0	0	0	0	1	0	0	NA
7	43693520	rs10259377	7_43693520_C_T_b37	C	T	0.0934505	ENSG00000122678	POLM	1	1	0	1	0	1	0	0	1	1	0	0	0	0	0	0	0	0	0	0	0	0	0	0	1	0	0	0	0	0	1	0	0	NA
9	32992194	rs17226410	9_32992194_A_G_b37	A	G	0.0361422	ENSG00000122692	NA	0	0	0	0	0	0	0	0	0	0	0	0	0	0	0	0	0	0	0	0	0	0	0	0	0	0	0	0	0	0	0	0	1	NA
9	32992663	rs10971280	9_32992663_T_G_b37	T	G	0.0369409	ENSG00000122692	NA	0	0	0	0	0	0	0	0	0	0	0	0	0	0	0	0	0	0	0	0	0	0	0	0	0	0	0	0	0	0	0	0	1	NA
9	32994368	rs12377044	9_32994368_T_G_b37	T	G	0.0361422	ENSG00000122692	NA	0	0	0	0	0	0	0	0	0	0	0	0	0	0	0	0	0	0	0	0	0	0	0	0	0	0	0	0	0	0	0	0	1	NA
9	32999087	rs10971283	9_32999087_C_T_b37	C	T	0.0361422	ENSG00000122692	NA	0	0	0	0	0	0	0	0	0	0	0	0	0	0	0	0	0	0	0	0	0	0	0	0	0	0	0	0	0	0	0	0	1	NA
9	33012525	rs12379231	9_33012525_G_T_b37	G	T	0.0361422	ENSG00000122692	NA	0	0	0	0	0	0	0	0	0	0	0	0	0	0	0	0	0	0	0	0	0	0	0	0	0	0	0	0	0	0	0	0	1	NA
9	32985273	rs10971266	9_32985273_A_G_b37	A	G	0.0361422	ENSG00000122692	NA	0	0	0	0	0	0	0	0	0	0	0	0	0	0	0	0	0	0	0	0	0	0	0	0	0	0	0	0	0	0	0	0	1	NA
9	32989004	rs17324043	9_32989004_T_C_b37	T	C	0.0363419	ENSG00000122692	NA	0	0	0	0	0	0	0	0	0	0	0	0	0	0	0	0	0	0	0	0	0	0	0	0	0	0	0	0	0	0	0	0	1	NA
9	32990728	rs10971276	9_32990728_T_C_b37	T	C	0.0361422	ENSG00000122692	NA	0	0	0	0	0	0	0	0	0	0	0	0	0	0	0	0	0	0	0	0	0	0	0	0	0	0	0	0	0	0	0	0	1	NA
9	33007259	rs10971301	9_33007259_G_C_b37	G	C	0.0361422	ENSG00000122692	NA	0	0	0	0	0	0	0	0	0	0	0	0	0	0	0	0	0	0	0	0	0	0	0	0	0	0	0	0	0	0	0	0	1	NA
9	33013178	rs77443661	9_33013178_T_C_b37	T	C	0.0361422	ENSG00000122692	NA	0	0	0	0	0	0	0	0	0	0	0	0	0	0	0	0	0	0	0	0	0	0	0	0	0	0	0	0	0	0	0	0	1	NA
9	33015304	rs10971322	9_33015304_A_G_b37	A	G	0.0361422	ENSG00000122692	NA	0	0	0	0	0	0	0	0	0	0	0	0	0	0	0	0	0	0	0	0	0	0	0	0	0	0	0	0	0	0	0	0	1	NA
9	33030087	rs10971343	9_33030087_T_C_b37	T	C	0.0363419	ENSG00000122692	NA	0	0	0	0	0	0	0	0	0	0	0	0	0	0	0	0	0	0	0	0	0	0	0	0	0	0	0	0	0	0	0	0	1	NA
9	33001665	rs79649832	9_33001665_G_A_b37	G	A	0.0361422	ENSG00000122692	NA	0	0	0	0	0	0	0	0	0	0	0	0	0	0	0	0	0	0	0	0	0	0	0	0	0	0	0	0	0	0	0	0	1	NA
9	33001739	rs11788730	9_33001739_C_T_b37	C	T	0.0361422	ENSG00000122692	NA	0	0	0	0	0	0	0	0	0	0	0	0	0	0	0	0	0	0	0	0	0	0	0	0	0	0	0	0	0	0	0	0	1	NA
9	33003670	rs10971291	9_33003670_C_T_b37	C	T	0.0361422	ENSG00000122692	NA	0	0	0	0	0	0	0	0	0	0	0	0	0	0	0	0	0	0	0	0	0	0	0	0	0	0	0	0	0	0	0	0	1	NA
9	33005249	rs10971297	9_33005249_G_T_b37	G	T	0.0361422	ENSG00000122692	NA	0	0	0	0	0	0	0	0	0	0	0	0	0	0	0	0	0	0	0	0	0	0	0	0	0	0	0	0	0	0	0	0	1	NA
9	34586462	rs72737109	9_34586462_A_G_b37	A	G	0.0409345	ENSG00000122756	CNTFR	0	0	0	0	1	0	0	0	0	1	0	0	0	0	0	0	0	0	0	0	0	0	0	0	0	0	0	0	0	0	1	0	0	NA
9	34666513	rs72737142	9_34666513_G_T_b37	G	T	0.0419329	ENSG00000122756	CNTFR	0	0	0	0	1	0	0	0	0	1	0	0	0	0	0	0	0	0	0	0	0	0	0	0	0	0	0	0	0	0	1	0	0	NA
10	70018306	rs1007848	10_70018306_C_A_b37	C	A	0.144569	ENSG00000122912	NA	0	0	0	0	0	0	0	0	0	0	0	0	0	0	0	0	0	0	0	0	0	0	0	0	0	0	0	0	0	0	0	0	1	NA
10	70028052	rs4403687	10_70028052_A_G_b37	A	G	0.144369	ENSG00000122912	NA	0	0	0	0	0	0	0	0	0	0	0	0	0	0	0	0	0	0	0	0	0	0	0	0	0	0	0	0	0	0	0	0	1	NA
10	70029383	rs10998045	10_70029383_T_C_b37	T	C	0.144369	ENSG00000122912	NA	0	0	0	0	0	0	0	0	0	0	0	0	0	0	0	0	0	0	0	0	0	0	0	0	0	0	0	0	0	0	0	0	1	NA
10	70031067	rs2241970	10_70031067_A_G_b37	A	G	0.144768	ENSG00000122912	NA	0	0	0	0	0	0	0	0	0	0	0	0	0	0	0	0	0	0	0	0	0	0	0	0	0	0	0	0	0	0	0	0	1	NA
10	70031558	rs61854826	10_70031558_C_A_b37	C	A	0.144569	ENSG00000122912	NA	0	0	0	0	0	0	0	0	0	0	0	0	0	0	0	0	0	0	0	0	0	0	0	0	0	0	0	0	0	0	0	0	1	NA
10	70030630	rs12572967	10_70030630_G_A_b37	G	A	0.144768	ENSG00000122912	NA	0	0	0	0	0	0	0	0	0	0	0	0	0	0	0	0	0	0	0	0	0	0	0	0	0	0	0	0	0	0	0	0	1	NA
10	70031010	rs2241969	10_70031010_C_T_b37	C	T	0.144768	ENSG00000122912	NA	0	0	0	0	0	0	0	0	0	0	0	0	0	0	0	0	0	0	0	0	0	0	0	0	0	0	0	0	0	0	0	0	1	NA
10	70090263	rs16925325	10_70090263_T_G_b37	T	G	0.126997	ENSG00000122912	NA	0	0	0	0	0	0	0	0	0	0	0	0	0	0	0	0	0	0	0	0	0	0	0	0	0	0	0	0	0	0	0	0	1	NA
10	70210331	rs10458637	10_70210331_T_C_b37	T	C	0.13139	ENSG00000122912	NA	0	0	0	0	0	0	0	0	0	0	0	0	0	0	0	0	0	0	0	0	0	0	0	0	0	0	0	0	0	0	0	0	1	NA
12	114241976	rs4767129	12_114241976_G_C_b37	G	C	0.125998	ENSG00000122965	RBM19	1	1	0	0	1	1	0	0	1	1	0	0	0	0	0	0	0	1	1	0	0	0	1	0	1	0	0	0	0	0	1	0	0	NA
12	114224835	rs16943203	12_114224835_A_T_b37	A	T	0.138379	ENSG00000122965	RBM19	1	1	0	0	1	1	0	0	1	1	0	0	0	0	0	0	0	1	1	0	0	0	1	0	1	0	0	0	0	0	1	0	0	NA
12	26926302	rs61920191	12_26926302_C_A_b37	C	A	0.0996406	ENSG00000123104	NA	0	0	0	0	0	0	0	0	0	0	0	0	0	0	0	0	0	0	0	0	0	0	0	0	0	0	0	0	0	0	0	0	1	NA
12	26951464	rs61920591	12_26951464_T_C_b37	T	C	0.0974441	ENSG00000123104	NA	0	0	0	0	0	0	0	0	0	0	0	0	0	0	0	0	0	0	0	0	0	0	0	0	0	0	0	0	0	0	0	0	1	NA
12	26642433	rs56278644	12_26642433_C_T_b37	C	T	0.0501198	ENSG00000123104	NA	0	0	0	0	0	0	0	0	0	0	0	0	0	0	0	0	0	0	0	0	0	0	0	0	0	0	0	0	0	0	0	0	1	NA
12	28420260	rs11049496	12_28420260_A_G_b37	A	G	0.123602	ENSG00000123106	CCDC91	1	1	1	1	1	1	1	0	1	1	1	1	1	1	1	0	0	1	1	0	1	1	1	1	1	1	1	1	0	1	1	0	0	NA
12	28509933	rs61920564	12_28509933_G_T_b37	G	T	0.122804	ENSG00000123106	CCDC91	1	1	1	1	1	1	1	0	1	1	1	1	1	1	1	0	0	1	1	0	1	1	1	1	1	1	1	1	0	1	1	0	0	NA
12	28471319	rs10843151	12_28471319_G_A_b37	G	A	0.125	ENSG00000123106	CCDC91	1	1	1	1	1	1	1	0	1	1	1	1	1	1	1	0	0	1	1	0	1	1	1	1	1	1	1	1	0	1	1	0	0	NA
12	28367681	rs7980441	12_28367681_C_T_b37	C	T	0.126398	ENSG00000123106	CCDC91	1	1	1	1	1	1	1	0	1	1	1	1	1	1	1	0	0	1	1	0	1	1	1	1	1	1	1	1	0	1	1	0	0	NA
12	28616565	rs1355473	12_28616565_A_G_b37	A	G	0.128195	ENSG00000123106	CCDC91	1	1	1	1	1	1	1	0	1	1	1	1	1	1	1	0	0	1	1	0	1	1	1	1	1	1	1	1	0	1	1	0	0	NA
12	28624514	rs11049643	12_28624514_T_C_b37	T	C	0.128195	ENSG00000123106	CCDC91	1	1	1	1	1	1	1	0	1	1	1	1	1	1	1	0	0	1	1	0	1	1	1	1	1	1	1	1	0	1	1	0	0	NA
12	28662530	rs11049683	12_28662530_T_C_b37	T	C	0.128195	ENSG00000123106	CCDC91	1	1	1	1	1	1	1	0	1	1	1	1	1	1	1	0	0	1	1	0	1	1	1	1	1	1	1	1	0	1	1	0	0	NA
12	28651146	rs10506037	12_28651146_A_T_b37	A	T	0.128594	ENSG00000123106	CCDC91	1	1	1	1	1	1	1	0	1	1	1	1	1	1	1	0	0	1	1	0	1	1	1	1	1	1	1	1	0	1	1	0	0	NA
12	28518559	rs11049556	12_28518559_C_A_b37	C	A	0.123602	ENSG00000123106	CCDC91	1	1	1	1	1	1	1	0	1	1	1	1	1	1	1	0	0	1	1	0	1	1	1	1	1	1	1	1	0	1	1	0	0	NA
12	28721153	rs10843205	12_28721153_G_C_b37	G	C	0.107628	ENSG00000123106	CCDC91	1	1	1	1	1	1	1	0	1	1	1	1	1	1	1	0	0	1	1	0	1	1	1	1	1	1	1	1	0	1	1	0	0	NA
12	28436770	rs61922976	12_28436770_A_G_b37	A	G	0.1252	ENSG00000123106	CCDC91	1	1	1	1	1	1	1	0	1	1	1	1	1	1	1	0	0	1	1	0	1	1	1	1	1	1	1	1	0	1	1	0	0	NA
12	28514544	rs11049553	12_28514544_T_C_b37	T	C	0.123403	ENSG00000123106	CCDC91	1	1	1	1	1	1	1	0	1	1	1	1	1	1	1	0	0	1	1	0	1	1	1	1	1	1	1	1	0	1	1	0	0	NA
12	28606428	rs11049619	12_28606428_A_G_b37	A	G	0.124002	ENSG00000123106	CCDC91	1	1	1	1	1	1	1	0	1	1	1	1	1	1	1	0	0	1	1	0	1	1	1	1	1	1	1	1	0	1	1	0	0	NA
12	28607423	rs59879751	12_28607423_C_T_b37	C	T	0.124201	ENSG00000123106	CCDC91	1	1	1	1	1	1	1	0	1	1	1	1	1	1	1	0	0	1	1	0	1	1	1	1	1	1	1	1	0	1	1	0	0	NA
12	28583051	rs10843170	12_28583051_G_A_b37	G	A	0.124401	ENSG00000123106	CCDC91	1	1	1	1	1	1	1	0	1	1	1	1	1	1	1	0	0	1	1	0	1	1	1	1	1	1	1	1	0	1	1	0	0	NA
12	28255797	rs10843095	12_28255797_A_G_b37	A	G	0.139976	ENSG00000123106	CCDC91	1	1	1	1	1	1	1	0	1	1	1	1	1	1	1	0	0	1	1	0	1	1	1	1	1	1	1	1	0	1	1	0	0	NA
12	28610017	rs3898068	12_28610017_C_T_b37	C	T	0.127396	ENSG00000123106	CCDC91	1	1	1	1	1	1	1	0	1	1	1	1	1	1	1	0	0	1	1	0	1	1	1	1	1	1	1	1	0	1	1	0	0	NA
12	28626272	rs10843184	12_28626272_G_A_b37	G	A	0.128195	ENSG00000123106	CCDC91	1	1	1	1	1	1	1	0	1	1	1	1	1	1	1	0	0	1	1	0	1	1	1	1	1	1	1	1	0	1	1	0	0	NA
12	28735636	rs11049726	12_28735636_C_A_b37	C	A	0.10643	ENSG00000123106	CCDC91	1	1	1	1	1	1	1	0	1	1	1	1	1	1	1	0	0	1	1	0	1	1	1	1	1	1	1	1	0	1	1	0	0	NA
12	28466902	rs12371974	12_28466902_T_A_b37	T	A	0.123203	ENSG00000123106	CCDC91	1	1	1	1	1	1	1	0	1	1	1	1	1	1	1	0	0	1	1	0	1	1	1	1	1	1	1	1	0	1	1	0	0	NA
12	28494714	rs11049541	12_28494714_C_T_b37	C	T	0.123403	ENSG00000123106	CCDC91	1	1	1	1	1	1	1	0	1	1	1	1	1	1	1	0	0	1	1	0	1	1	1	1	1	1	1	1	0	1	1	0	0	NA
8	87545729	rs72690458	8_87545729_T_C_b37	T	C	0.0199681	ENSG00000123124	WWP1	1	1	0	1	0	0	1	0	1	1	1	0	0	0	0	0	0	1	0	0	0	0	1	0	0	0	1	0	0	1	1	0	0	NA
9	91925688	rs3211660	9_91925688_G_A_b37	G	A	0.0441294	ENSG00000123975	NA	0	0	0	0	0	0	0	0	0	0	0	0	0	0	0	0	0	0	0	0	0	0	0	0	0	0	0	0	0	0	0	0	1	NA
9	91925715	rs3211661	9_91925715_C_T_b37	C	T	0.0443291	ENSG00000123975	NA	0	0	0	0	0	0	0	0	0	0	0	0	0	0	0	0	0	0	0	0	0	0	0	0	0	0	0	0	0	0	0	0	1	NA
9	91932528	rs3211705	9_91932528_C_G_b37	C	G	0.0443291	ENSG00000123975	NA	0	0	0	0	0	0	0	0	0	0	0	0	0	0	0	0	0	0	0	0	0	0	0	0	0	0	0	0	0	0	0	0	1	NA
9	91960406	rs77412733	9_91960406_G_A_b37	G	A	0.0443291	ENSG00000123975	NA	0	0	0	0	0	0	0	0	0	0	0	0	0	0	0	0	0	0	0	0	0	0	0	0	0	0	0	0	0	0	0	0	1	NA
9	91967955	rs7853225	9_91967955_C_T_b37	C	T	0.0443291	ENSG00000123975	NA	0	0	0	0	0	0	0	0	0	0	0	0	0	0	0	0	0	0	0	0	0	0	0	0	0	0	0	0	0	0	0	0	1	NA
20	46261970	rs72645265	20_46261970_A_G_b37	A	G	0.0397364	ENSG00000124151	NA	0	0	0	0	0	0	0	0	0	0	0	0	0	0	0	0	0	0	0	0	0	0	0	0	0	0	0	0	0	0	0	0	1	NA
19	33150858	rs36054879	19_33150858_T_C_b37	T	C	0.0401358	ENSG00000124299	NA	0	0	0	0	0	0	0	0	0	0	0	0	0	0	0	0	0	0	0	0	0	0	0	0	0	0	0	0	0	0	0	0	1	NA
19	33161314	rs35017666	19_33161314_G_A_b37	G	A	0.0401358	ENSG00000124299	NA	0	0	0	0	0	0	0	0	0	0	0	0	0	0	0	0	0	0	0	0	0	0	0	0	0	0	0	0	0	0	0	0	1	NA
19	46815154	rs140454328	19_46815154_T_C_b37	T	C	0.0103834	ENSG00000124440	HIF3A	1	0	0	0	0	0	0	0	0	1	0	0	0	0	0	0	0	0	0	0	0	0	0	0	0	0	0	0	0	0	0	1	0	NA
6	42330522	rs1552795	6_42330522_G_A_b37	G	A	0.0798722	ENSG00000124496	TRERF1	1	1	0	0	0	0	1	0	1	1	0	0	0	0	0	0	0	0	1	0	1	0	0	1	0	0	1	0	0	1	0	0	0	NA
6	42307570	rs260274	6_42307570_G_C_b37	G	C	0.0784744	ENSG00000124496	TRERF1	1	1	0	0	0	0	1	0	1	1	0	0	0	0	0	0	0	0	1	0	1	0	0	1	0	0	1	0	0	1	0	0	0	NA
6	26175832	rs112250267	6_26175832_C_T_b37	C	T	0.0700879	ENSG00000124575	NA	0	0	0	0	0	0	0	0	0	0	0	0	0	0	0	0	0	0	0	0	0	0	0	0	0	0	0	0	0	0	0	0	1	NA
6	42330522	rs1552795	6_42330522_G_A_b37	G	A	0.0798722	ENSG00000124593	PRICKLE4	1	1	0	1	1	0	1	0	1	1	0	0	0	1	1	0	1	1	0	0	0	0	1	0	0	0	1	0	0	1	0	0	0	NA
6	42307570	rs260274	6_42307570_G_C_b37	G	C	0.0784744	ENSG00000124593	PRICKLE4	1	1	0	1	1	0	1	0	1	1	0	0	0	1	1	0	1	1	0	0	0	0	1	0	0	0	1	0	0	1	0	0	0	NA
6	36824101	rs2071822	6_36824101_G_A_b37	G	A	0.186502	ENSG00000124772	NA	0	0	0	0	0	0	0	0	0	0	0	0	0	0	0	0	0	0	0	0	0	0	0	0	0	0	0	0	0	0	0	0	1	NA
6	8083899	rs17606242	6_8083899_G_A_b37	G	A	0.038139	ENSG00000124802	NA	0	0	0	0	0	0	0	0	0	0	0	0	0	0	0	0	0	0	0	0	0	0	0	0	0	0	0	0	0	0	0	0	1	NA
2	238570309	rs6727524	2_238570309_C_A_b37	C	A	0.0734824	ENSG00000124831	LRRFIP1	1	1	0	1	1	1	1	0	1	1	0	0	0	0	0	0	0	0	1	0	1	0	1	0	1	0	1	0	0	1	1	1	0	NA
2	238569354	rs12995190	2_238569354_A_C_b37	A	C	0.077476	ENSG00000124831	LRRFIP1	1	1	0	1	1	1	1	0	1	1	0	0	0	0	0	0	0	0	1	0	1	0	1	0	1	0	1	0	0	1	1	1	0	NA
2	238569813	rs6726878	2_238569813_C_T_b37	C	T	0.0780751	ENSG00000124831	LRRFIP1	1	1	0	1	1	1	1	0	1	1	0	0	0	0	0	0	0	0	1	0	1	0	1	0	1	0	1	0	0	1	1	1	0	NA
2	238660063	rs77180638	2_238660063_A_G_b37	A	G	0.0349441	ENSG00000124831	LRRFIP1	1	1	0	1	1	1	1	0	1	1	0	0	0	0	0	0	0	0	1	0	1	0	1	0	1	0	1	0	0	1	1	1	0	NA
16	56706214	rs67846983	16_56706214_C_T_b37	C	T	0.119808	ENSG00000125144	NA	0	0	0	0	0	0	0	0	0	0	0	0	0	0	0	0	0	0	0	0	0	0	0	0	0	0	0	0	0	0	0	0	1	0
13	100310764	rs61974383	13_100310764_C_T_b37	C	T	0.0309505	ENSG00000125246	NA	0	0	0	0	0	0	0	0	0	0	0	0	0	0	0	0	0	0	0	0	0	0	0	0	0	0	0	0	0	0	0	0	1	NA
9	136215511	rs74538790	9_136215511_T_C_b37	T	C	0.0109824	ENSG00000125482	NA	0	0	0	0	0	0	0	0	0	0	0	0	0	0	0	0	0	0	0	0	0	0	0	0	0	0	0	0	0	0	0	0	1	NA
2	118521675	rs72832395	2_118521675_C_T_b37	C	T	0.0303514	ENSG00000125631	HTR5BP	1	0	0	0	1	0	1	0	1	1	0	0	0	1	0	0	0	0	0	0	0	0	0	0	0	0	0	0	0	1	1	0	0	NA
2	118700137	rs72838003	2_118700137_C_T_b37	C	T	0.0289537	ENSG00000125631	HTR5BP	1	0	0	0	1	0	1	0	1	1	0	0	0	1	0	0	0	0	0	0	0	0	0	0	0	0	0	0	0	1	1	0	0	NA
20	16710890	rs45617436	20_16710890_G_T_b37	G	T	0.0363419	ENSG00000125870	NA	0	0	0	0	0	0	0	0	0	0	0	0	0	0	0	0	0	0	0	0	0	0	0	0	0	0	0	0	0	0	0	0	1	NA
16	3630557	rs77900321	16_3630557_T_C_b37	T	C	0.0415335	ENSG00000126602	TRAP1	1	1	0	1	1	1	1	0	1	1	0	0	0	1	0	0	0	1	0	0	0	0	0	0	1	0	0	0	0	1	0	0	0	NA
16	3514962	rs37767	16_3514962_C_T_b37	C	T	0.0872604	ENSG00000126602	TRAP1	1	1	0	1	1	1	1	0	1	1	0	0	0	1	0	0	0	1	0	0	0	0	0	0	1	0	0	0	0	1	0	0	0	NA
16	3517787	rs1690443	16_3517787_C_G_b37	C	G	0.0870607	ENSG00000126602	TRAP1	1	1	0	1	1	1	1	0	1	1	0	0	0	1	0	0	0	1	0	0	0	0	0	0	1	0	0	0	0	1	0	0	0	NA
14	59831428	rs61984526	14_59831428_T_C_b37	T	C	0.0377396	ENSG00000126790	L3HYPDH	1	1	1	0	1	1	1	0	0	1	0	0	0	0	0	0	1	0	0	0	0	0	1	1	0	0	1	0	0	1	0	0	0	NA
14	59810480	rs61984498	14_59810480_A_G_b37	A	G	0.0399361	ENSG00000126790	L3HYPDH	1	1	1	0	1	1	1	0	0	1	0	0	0	0	0	0	1	0	0	0	0	0	1	1	0	0	1	0	0	1	0	0	0	NA
14	59683581	rs17833798	14_59683581_A_G_b37	A	G	0.0295527	ENSG00000126790	L3HYPDH	1	1	1	0	1	1	1	0	0	1	0	0	0	0	0	0	1	0	0	0	0	0	1	1	0	0	1	0	0	1	0	0	0	NA
1	42129781	rs139569345	1_42129781_A_G_b37	A	G	0.00778754	ENSG00000127124	HIVEP3	1	1	0	1	1	1	1	0	1	1	0	1	0	0	1	0	0	1	1	0	1	1	1	1	1	0	1	1	1	1	1	1	0	NA
1	42127680	rs148469667	1_42127680_C_T_b37	C	T	0.00758786	ENSG00000127124	HIVEP3	1	1	0	1	1	1	1	0	1	1	0	1	0	0	1	0	0	1	1	0	1	1	1	1	1	0	1	1	1	1	1	1	0	NA
1	42124161	rs145002544	1_42124161_C_T_b37	C	T	0.00758786	ENSG00000127124	HIVEP3	1	1	0	1	1	1	1	0	1	1	0	1	0	0	1	0	0	1	1	0	1	1	1	1	1	0	1	1	1	1	1	1	0	NA
1	42150796	rs112982933	1_42150796_C_A_b37	C	A	0.00678914	ENSG00000127124	HIVEP3	1	1	0	1	1	1	1	0	1	1	0	1	0	0	1	0	0	1	1	0	1	1	1	1	1	0	1	1	1	1	1	1	0	NA
1	42150671	rs111429553	1_42150671_G_A_b37	G	A	0.00738818	ENSG00000127124	HIVEP3	1	1	0	1	1	1	1	0	1	1	0	1	0	0	1	0	0	1	1	0	1	1	1	1	1	0	1	1	1	1	1	1	0	NA
12	70050658	rs11177779	12_70050658_G_A_b37	G	A	0.058107	ENSG00000127325	NA	0	0	0	0	0	0	0	0	0	0	0	0	0	0	0	0	0	0	0	0	0	0	0	0	0	0	0	0	0	0	0	0	1	NA
12	70055978	rs11177783	12_70055978_T_C_b37	T	C	0.057508	ENSG00000127325	NA	0	0	0	0	0	0	0	0	0	0	0	0	0	0	0	0	0	0	0	0	0	0	0	0	0	0	0	0	0	0	0	0	1	NA
12	71011642	rs118110361	12_71011642_C_T_b37	C	T	0.0141773	ENSG00000127329	PTPRB	1	1	0	0	1	0	1	0	1	1	0	0	0	0	0	0	0	1	0	0	0	0	0	1	0	0	0	0	0	1	0	1	0	NA
12	71002693	rs117915510	12_71002693_A_G_b37	A	G	0.0147764	ENSG00000127329	PTPRB	1	1	0	0	1	0	1	0	1	1	0	0	0	0	0	0	0	1	0	0	0	0	0	1	0	0	0	0	0	1	0	1	0	NA
12	69858279	rs221066	12_69858279_T_C_b37	T	C	0.0503195	ENSG00000127337	YEATS4	1	1	0	0	0	0	1	0	0	1	0	0	0	0	0	0	0	0	0	0	0	0	0	0	0	0	0	0	0	0	0	0	0	NA
12	69852009	rs61927226	12_69852009_T_C_b37	T	C	0.0517173	ENSG00000127337	YEATS4	1	1	0	0	0	0	1	0	0	1	0	0	0	0	0	0	0	0	0	0	0	0	0	0	0	0	0	0	0	0	0	0	0	NA
1	20396648	rs3806311	1_20396648_A_G_b37	A	G	0.0974441	ENSG00000127472	NA	0	0	0	0	0	0	0	0	0	0	0	0	0	0	0	0	0	0	0	0	0	0	0	0	0	0	0	0	0	0	0	0	1	NA
16	2055200	rs72766636	16_2055200_G_A_b37	G	A	0.126597	ENSG00000127554	GFER	0	0	0	1	0	0	1	0	1	0	1	0	0	1	1	0	0	0	0	0	0	1	0	0	0	0	0	0	0	1	1	0	0	NA
16	2039402	rs17135748	16_2039402_C_G_b37	C	G	0.140176	ENSG00000127554	GFER	0	0	0	1	0	0	1	0	1	0	1	0	0	1	1	0	0	0	0	0	0	1	0	0	0	0	0	0	0	1	1	0	0	0
16	2039005	rs72766623	16_2039005_C_A_b37	C	A	0.142772	ENSG00000127554	GFER	0	0	0	1	0	0	1	0	1	0	1	0	0	1	1	0	0	0	0	0	0	1	0	0	0	0	0	0	0	1	1	0	0	0
16	2039402	rs17135748	16_2039402_C_G_b37	C	G	0.140176	ENSG00000127561	SYNGR3	1	1	0	0	0	0	0	0	0	1	0	0	0	0	0	0	0	0	0	0	0	0	0	0	0	0	0	0	0	1	0	0	0	0
16	2055200	rs72766636	16_2055200_G_A_b37	G	A	0.126597	ENSG00000127561	SYNGR3	1	1	0	0	0	0	0	0	0	1	0	0	0	0	0	0	0	0	0	0	0	0	0	0	0	0	0	0	0	1	0	0	0	NA
16	2039005	rs72766623	16_2039005_C_A_b37	C	A	0.142772	ENSG00000127561	SYNGR3	1	1	0	0	0	0	0	0	0	1	0	0	0	0	0	0	0	0	0	0	0	0	0	0	0	0	0	0	0	1	0	0	0	0
1	40083641	rs61781392	1_40083641_C_A_b37	C	A	0.090655	ENSG00000127603	NA	0	0	0	0	0	0	0	0	0	0	0	0	0	0	0	0	0	0	0	0	0	0	0	0	0	0	0	0	0	0	0	0	1	NA
1	40086357	rs61232586	1_40086357_G_T_b37	G	T	0.0904553	ENSG00000127603	NA	0	0	0	0	0	0	0	0	0	0	0	0	0	0	0	0	0	0	0	0	0	0	0	0	0	0	0	0	0	0	0	0	1	NA
4	56163950	rs111932365	4_56163950_G_A_b37	G	A	0.00738818	ENSG00000128052	KDR	1	1	0	0	0	1	1	0	1	1	0	0	0	0	0	0	1	1	0	0	0	0	0	0	0	0	0	0	0	0	0	1	0	NA
22	20123012	rs116955623	22_20123012_T_G_b37	T	G	0.0501198	ENSG00000128191	NA	0	0	0	0	0	0	0	0	0	0	0	0	0	0	0	0	0	0	0	0	0	0	0	0	0	0	0	0	0	0	0	0	1	NA
22	20096395	rs77725161	22_20096395_A_G_b37	A	G	0.0507188	ENSG00000128191	NA	0	0	0	0	0	0	0	0	0	0	0	0	0	0	0	0	0	0	0	0	0	0	0	0	0	0	0	0	0	0	0	0	1	NA
22	20114957	rs60134223	22_20114957_G_T_b37	G	T	0.0503195	ENSG00000128191	NA	0	0	0	0	0	0	0	0	0	0	0	0	0	0	0	0	0	0	0	0	0	0	0	0	0	0	0	0	0	0	0	0	1	NA
22	20070956	rs76889809	22_20070956_C_A_b37	C	A	0.0505192	ENSG00000128191	NA	0	0	0	0	0	0	0	0	0	0	0	0	0	0	0	0	0	0	0	0	0	0	0	0	0	0	0	0	0	0	0	0	1	NA
22	20081518	rs77989302	22_20081518_G_A_b37	G	A	0.0505192	ENSG00000128191	NA	0	0	0	0	0	0	0	0	0	0	0	0	0	0	0	0	0	0	0	0	0	0	0	0	0	0	0	0	0	0	0	0	1	NA
22	20087258	rs79061783	22_20087258_C_T_b37	C	T	0.0505192	ENSG00000128191	NA	0	0	0	0	0	0	0	0	0	0	0	0	0	0	0	0	0	0	0	0	0	0	0	0	0	0	0	0	0	0	0	0	1	NA
22	20117100	rs2871055	22_20117100_G_C_b37	G	C	0.0505192	ENSG00000128191	NA	0	0	0	0	0	0	0	0	0	0	0	0	0	0	0	0	0	0	0	0	0	0	0	0	0	0	0	0	0	0	0	0	1	NA
22	20126702	rs45450699	22_20126702_C_T_b37	C	T	0.0501198	ENSG00000128191	NA	0	0	0	0	0	0	0	0	0	0	0	0	0	0	0	0	0	0	0	0	0	0	0	0	0	0	0	0	0	0	0	0	1	NA
22	20091193	rs75728310	22_20091193_T_C_b37	T	C	0.0505192	ENSG00000128191	NA	0	0	0	0	0	0	0	0	0	0	0	0	0	0	0	0	0	0	0	0	0	0	0	0	0	0	0	0	0	0	0	0	1	NA
22	20115413	rs77648957	22_20115413_G_A_b37	G	A	0.0505192	ENSG00000128191	NA	0	0	0	0	0	0	0	0	0	0	0	0	0	0	0	0	0	0	0	0	0	0	0	0	0	0	0	0	0	0	0	0	1	NA
22	20115510	rs79100373	22_20115510_T_C_b37	T	C	0.0505192	ENSG00000128191	NA	0	0	0	0	0	0	0	0	0	0	0	0	0	0	0	0	0	0	0	0	0	0	0	0	0	0	0	0	0	0	0	0	1	NA
22	20117086	rs2871054	22_20117086_C_T_b37	C	T	0.0505192	ENSG00000128191	NA	0	0	0	0	0	0	0	0	0	0	0	0	0	0	0	0	0	0	0	0	0	0	0	0	0	0	0	0	0	0	0	0	1	NA
22	32363644	rs62240590	22_32363644_A_G_b37	A	G	0.0527157	ENSG00000128245	NA	0	0	0	0	0	0	0	0	0	0	0	0	0	0	0	0	0	0	0	0	0	0	0	0	0	0	0	0	0	0	0	0	1	NA
7	128066012	rs148751682	7_128066012_C_T_b37	C	T	0.0219649	ENSG00000128594	NA	0	0	0	0	0	0	0	0	0	0	0	0	0	0	0	0	0	0	0	0	0	0	0	0	0	0	0	0	0	0	0	0	1	NA
2	171666196	rs144704989	2_171666196_A_C_b37	A	C	0.0289537	ENSG00000128683	GAD1	1	1	0	0	1	0	0	0	1	1	0	0	0	0	0	0	0	0	0	0	0	0	0	0	1	0	0	0	0	0	0	0	0	NA
18	9484438	rs62086123	18_9484438_C_T_b37	C	T	0.0323482	ENSG00000128791	NA	0	0	0	0	0	0	0	0	0	0	0	0	0	0	0	0	0	0	0	0	0	0	0	0	0	0	0	0	0	0	0	0	1	NA
15	40675329	rs7164321	15_40675329_A_G_b37	A	G	0.0433307	ENSG00000128891	C15orf57	1	1	0	1	1	0	1	0	0	1	0	0	0	0	0	0	1	0	0	0	0	0	0	0	0	0	0	0	0	1	0	1	0	0
15	40660192	rs8040755	15_40660192_C_T_b37	C	T	0.0435304	ENSG00000128891	C15orf57	1	1	0	1	1	0	1	0	0	1	0	0	0	0	0	0	1	0	0	0	0	0	0	0	0	0	0	0	0	1	0	1	0	NA
15	40674920	rs17733008	15_40674920_T_C_b37	T	C	0.04373	ENSG00000128891	C15orf57	1	1	0	1	1	0	1	0	0	1	0	0	0	0	0	0	1	0	0	0	0	0	0	0	0	0	0	0	0	1	0	1	0	1
15	40675155	rs7164132	15_40675155_C_A_b37	C	A	0.04373	ENSG00000128891	C15orf57	1	1	0	1	1	0	1	0	0	1	0	0	0	0	0	0	1	0	0	0	0	0	0	0	0	0	0	0	0	1	0	1	0	0
15	40676285	rs79044944	15_40676285_G_T_b37	G	T	0.0445288	ENSG00000128891	C15orf57	1	1	0	1	1	0	1	0	0	1	0	0	0	0	0	0	1	0	0	0	0	0	0	0	0	0	0	0	0	1	0	1	0	0
15	40675329	rs7164321	15_40675329_A_G_b37	A	G	0.0433307	ENSG00000128928	IVD	0	1	0	1	1	0	1	0	0	1	0	0	0	0	0	0	0	0	0	0	0	0	0	0	1	1	0	1	0	1	0	0	0	0
15	40674920	rs17733008	15_40674920_T_C_b37	T	C	0.04373	ENSG00000128928	IVD	0	1	0	1	1	0	1	0	0	1	0	0	0	0	0	0	0	0	0	0	0	0	0	0	1	1	0	1	0	1	0	0	0	1
15	40676285	rs79044944	15_40676285_G_T_b37	G	T	0.0445288	ENSG00000128928	IVD	0	1	0	1	1	0	1	0	0	1	0	0	0	0	0	0	0	0	0	0	0	0	0	0	1	1	0	1	0	1	0	0	0	0
15	40660192	rs8040755	15_40660192_C_T_b37	C	T	0.0435304	ENSG00000128928	IVD	0	1	0	1	1	0	1	0	0	1	0	0	0	0	0	0	0	0	0	0	0	0	0	0	1	1	0	1	0	1	0	0	0	NA
15	40645677	rs56334337	15_40645677_A_G_b37	A	G	0.0329473	ENSG00000128928	IVD	0	1	0	1	1	0	1	0	0	1	0	0	0	0	0	0	0	0	0	0	0	0	0	0	1	1	0	1	0	1	0	0	0	NA
15	40675155	rs7164132	15_40675155_C_A_b37	C	A	0.04373	ENSG00000128928	IVD	0	1	0	1	1	0	1	0	0	1	0	0	0	0	0	0	0	0	0	0	0	0	0	0	1	1	0	1	0	1	0	0	0	0
15	40660192	rs8040755	15_40660192_C_T_b37	C	T	0.0435304	ENSG00000128944	NA	0	0	0	0	0	0	0	0	0	0	0	0	0	0	0	0	0	0	0	0	0	0	0	0	0	0	0	0	0	0	0	0	1	NA
15	40675329	rs7164321	15_40675329_A_G_b37	A	G	0.0433307	ENSG00000128944	NA	0	0	0	0	0	0	0	0	0	0	0	0	0	0	0	0	0	0	0	0	0	0	0	0	0	0	0	0	0	0	0	0	1	0
15	40645677	rs56334337	15_40645677_A_G_b37	A	G	0.0329473	ENSG00000128944	NA	0	0	0	0	0	0	0	0	0	0	0	0	0	0	0	0	0	0	0	0	0	0	0	0	0	0	0	0	0	0	0	0	1	NA
15	40674920	rs17733008	15_40674920_T_C_b37	T	C	0.04373	ENSG00000128944	NA	0	0	0	0	0	0	0	0	0	0	0	0	0	0	0	0	0	0	0	0	0	0	0	0	0	0	0	0	0	0	0	0	1	1
15	40676285	rs79044944	15_40676285_G_T_b37	G	T	0.0445288	ENSG00000128944	NA	0	0	0	0	0	0	0	0	0	0	0	0	0	0	0	0	0	0	0	0	0	0	0	0	0	0	0	0	0	0	0	0	1	0
15	40675155	rs7164132	15_40675155_C_A_b37	C	A	0.04373	ENSG00000128944	NA	0	0	0	0	0	0	0	0	0	0	0	0	0	0	0	0	0	0	0	0	0	0	0	0	0	0	0	0	0	0	0	0	1	0
15	74488145	rs971755	15_74488145_T_C_b37	T	C	0.0547125	ENSG00000129009	ISLR	1	0	0	0	0	0	1	0	0	0	0	0	0	0	0	0	0	0	0	0	0	0	0	0	0	0	0	0	0	0	0	0	0	NA
15	74471063	rs11630317	15_74471063_A_G_b37	A	G	0.0577077	ENSG00000129009	ISLR	1	0	0	0	0	0	1	0	0	0	0	0	0	0	0	0	0	0	0	0	0	0	0	0	0	0	0	0	0	0	0	0	0	NA
15	74471793	rs62005710	15_74471793_C_T_b37	C	T	0.0579073	ENSG00000129009	ISLR	1	0	0	0	0	0	1	0	0	0	0	0	0	0	0	0	0	0	0	0	0	0	0	0	0	0	0	0	0	0	0	0	0	NA
4	183838293	rs72553958	4_183838293_C_T_b37	C	T	0.0217652	ENSG00000129187	NA	0	0	0	0	0	0	0	0	0	0	0	0	0	0	0	0	0	0	0	0	0	0	0	0	0	0	0	0	0	0	0	0	1	NA
4	183845181	rs75187409	4_183845181_C_G_b37	C	G	0.0221645	ENSG00000129187	NA	0	0	0	0	0	0	0	0	0	0	0	0	0	0	0	0	0	0	0	0	0	0	0	0	0	0	0	0	0	0	0	0	1	NA
16	89265095	rs4785728	16_89265095_C_T_b37	C	T	0.0694888	ENSG00000129910	NA	0	0	0	0	0	0	0	0	0	0	0	0	0	0	0	0	0	0	0	0	0	0	0	0	0	0	0	0	0	0	0	0	1	NA
16	89251832	rs2287355	16_89251832_C_T_b37	C	T	0.0682907	ENSG00000129910	NA	0	0	0	0	0	0	0	0	0	0	0	0	0	0	0	0	0	0	0	0	0	0	0	0	0	0	0	0	0	0	0	0	1	1
16	333146	rs421195	16_333146_C_T_b37	C	T	0.0375399	ENSG00000129925	NA	0	0	0	0	0	0	0	0	0	0	0	0	0	0	0	0	0	0	0	0	0	0	0	0	0	0	0	0	0	0	0	0	1	NA
19	5524910	rs79732884	19_5524910_C_T_b37	C	T	0.0587061	ENSG00000130255	RPL36	0	0	0	1	1	1	0	1	1	1	1	1	0	1	0	0	1	0	0	1	0	0	0	0	0	0	1	0	0	1	0	0	0	NA
19	5695666	rs79153044	19_5695666_T_C_b37	T	C	0.0167732	ENSG00000130255	RPL36	0	0	0	1	1	1	0	1	1	1	1	1	0	1	0	0	1	0	0	1	0	0	0	0	0	0	1	0	0	1	0	0	0	NA
19	5703592	rs117630707	19_5703592_C_T_b37	C	T	0.0153754	ENSG00000130255	RPL36	0	0	0	1	1	1	0	1	1	1	1	1	0	1	0	0	1	0	0	1	0	0	0	0	0	0	1	0	0	1	0	0	0	NA
2	1792451	rs10175467	2_1792451_C_T_b37	C	T	0.0161741	ENSG00000130508	PXDN	0	1	0	0	0	0	1	0	0	1	1	0	0	0	0	0	0	1	0	0	0	0	0	0	1	0	0	1	1	1	1	1	0	NA
9	138852814	rs76146588	9_138852814_C_G_b37	C	G	0.189297	ENSG00000130560	NA	0	0	0	0	0	0	0	0	0	0	0	0	0	0	0	0	0	0	0	0	0	0	0	0	0	0	0	0	0	0	0	0	1	NA
9	138853225	rs71483264	9_138853225_G_C_b37	G	C	0.182907	ENSG00000130560	NA	0	0	0	0	0	0	0	0	0	0	0	0	0	0	0	0	0	0	0	0	0	0	0	0	0	0	0	0	0	0	0	0	1	NA
9	137677017	rs71506921	9_137677017_G_A_b37	G	A	0.0189696	ENSG00000130635	NA	0	0	0	0	0	0	0	0	0	0	0	0	0	0	0	0	0	0	0	0	0	0	0	0	0	0	0	0	0	0	0	0	1	NA
7	156751073	rs80067883	7_156751073_C_T_b37	C	T	0.108227	ENSG00000130675	NA	0	0	0	0	0	0	0	0	0	0	0	0	0	0	0	0	0	0	0	0	0	0	0	0	0	0	0	0	0	0	0	0	1	NA
1	3377442	rs2487680	1_3377442_T_C_b37	T	C	0.0966454	ENSG00000130762	ARHGEF16	0	0	0	0	1	0	0	0	0	1	0	0	0	0	0	0	0	0	0	0	0	0	0	0	0	0	0	0	0	0	0	0	0	NA
22	18055605	rs1296812	22_18055605_C_G_b37	C	G	0.0832668	ENSG00000131100	NA	0	0	0	0	0	0	0	0	0	0	0	0	0	0	0	0	0	0	0	0	0	0	0	0	0	0	0	0	0	0	0	0	1	NA
16	89800550	rs7189734	16_89800550_G_A_b37	G	A	0.164736	ENSG00000131165	CHMP1A	0	1	0	1	1	1	1	0	1	1	0	0	0	0	0	0	1	0	0	0	0	0	0	0	0	1	1	0	0	1	0	0	0	NA
18	77158397	rs7233264	18_77158397_C_T_b37	C	T	0.0569089	ENSG00000131196	NA	0	0	0	0	0	0	0	0	0	0	0	0	0	0	0	0	0	0	0	0	0	0	0	0	0	0	0	0	0	0	0	0	1	NA
19	33138336	rs58229578	19_33138336_C_T_b37	C	T	0.0377396	ENSG00000131944	C19orf40	1	1	0	1	0	0	0	0	0	1	0	0	0	0	0	0	0	0	0	0	0	0	0	0	1	0	0	0	0	0	0	0	0	NA
19	33140332	rs3815698	19_33140332_C_T_b37	C	T	0.0361422	ENSG00000131944	C19orf40	1	1	0	1	0	0	0	0	0	1	0	0	0	0	0	0	0	0	0	0	0	0	0	0	1	0	0	0	0	0	0	0	0	NA
19	33121874	rs34377680	19_33121874_C_A_b37	C	A	0.038139	ENSG00000131944	C19orf40	1	1	0	1	0	0	0	0	0	1	0	0	0	0	0	0	0	0	0	0	0	0	0	0	1	0	0	0	0	0	0	0	0	NA
19	33130093	rs2302966	19_33130093_T_C_b37	T	C	0.0379393	ENSG00000131944	C19orf40	1	1	0	1	0	0	0	0	0	1	0	0	0	0	0	0	0	0	0	0	0	0	0	0	1	0	0	0	0	0	0	0	0	NA
19	33142895	rs12979236	19_33142895_G_C_b37	G	C	0.0399361	ENSG00000131944	C19orf40	1	1	0	1	0	0	0	0	0	1	0	0	0	0	0	0	0	0	0	0	0	0	0	0	1	0	0	0	0	0	0	0	0	NA
3	10876710	rs3774129	3_10876710_C_G_b37	C	G	0.063099	ENSG00000132164	NA	0	0	0	0	0	0	0	0	0	0	0	0	0	0	0	0	0	0	0	0	0	0	0	0	0	0	0	0	0	0	0	0	1	NA
3	10876750	rs3774128	3_10876750_G_A_b37	G	A	0.057508	ENSG00000132164	NA	0	0	0	0	0	0	0	0	0	0	0	0	0	0	0	0	0	0	0	0	0	0	0	0	0	0	0	0	0	0	0	0	1	NA
17	4445085	rs62066360	17_4445085_G_A_b37	G	A	0.0229633	ENSG00000132382	MYBBP1A	1	1	0	1	1	1	1	0	1	1	1	0	0	1	0	0	0	1	0	0	0	0	0	0	1	0	1	0	0	1	0	0	0	NA
17	4434617	rs62064930	17_4434617_G_A_b37	G	A	0.0221645	ENSG00000132382	MYBBP1A	1	1	0	1	1	1	1	0	1	1	1	0	0	1	0	0	0	1	0	0	0	0	0	0	1	0	1	0	0	1	0	0	0	NA
5	151849274	rs4958546	5_151849274_G_A_b37	G	A	0.125799	ENSG00000132911	NA	0	0	0	0	0	0	0	0	0	0	0	0	0	0	0	0	0	0	0	0	0	0	0	0	0	0	0	0	0	0	0	0	1	NA
5	151849657	rs4958307	5_151849657_C_T_b37	C	T	0.127196	ENSG00000132911	NA	0	0	0	0	0	0	0	0	0	0	0	0	0	0	0	0	0	0	0	0	0	0	0	0	0	0	0	0	0	0	0	0	1	NA
5	151879253	rs1035398	5_151879253_C_T_b37	C	T	0.146565	ENSG00000132911	NA	0	0	0	0	0	0	0	0	0	0	0	0	0	0	0	0	0	0	0	0	0	0	0	0	0	0	0	0	0	0	0	0	1	NA
5	151879912	rs17451303	5_151879912_A_G_b37	A	G	0.146565	ENSG00000132911	NA	0	0	0	0	0	0	0	0	0	0	0	0	0	0	0	0	0	0	0	0	0	0	0	0	0	0	0	0	0	0	0	0	1	NA
5	151901555	rs17548854	5_151901555_C_A_b37	C	A	0.167931	ENSG00000132911	NA	0	0	0	0	0	0	0	0	0	0	0	0	0	0	0	0	0	0	0	0	0	0	0	0	0	0	0	0	0	0	0	0	1	NA
5	151909994	rs72795349	5_151909994_T_C_b37	T	C	0.165136	ENSG00000132911	NA	0	0	0	0	0	0	0	0	0	0	0	0	0	0	0	0	0	0	0	0	0	0	0	0	0	0	0	0	0	0	0	0	1	NA
5	151914462	rs17549307	5_151914462_T_C_b37	T	C	0.163938	ENSG00000132911	NA	0	0	0	0	0	0	0	0	0	0	0	0	0	0	0	0	0	0	0	0	0	0	0	0	0	0	0	0	0	0	0	0	1	NA
5	151917354	rs17549488	5_151917354_C_A_b37	C	A	0.166733	ENSG00000132911	NA	0	0	0	0	0	0	0	0	0	0	0	0	0	0	0	0	0	0	0	0	0	0	0	0	0	0	0	0	0	0	0	0	1	NA
5	151920076	rs72795366	5_151920076_T_A_b37	T	A	0.166733	ENSG00000132911	NA	0	0	0	0	0	0	0	0	0	0	0	0	0	0	0	0	0	0	0	0	0	0	0	0	0	0	0	0	0	0	0	0	1	NA
5	151760491	rs72808347	5_151760491_G_C_b37	G	C	0.122604	ENSG00000132911	NA	0	0	0	0	0	0	0	0	0	0	0	0	0	0	0	0	0	0	0	0	0	0	0	0	0	0	0	0	0	0	0	0	1	NA
5	151763931	rs72791406	5_151763931_A_G_b37	A	G	0.122804	ENSG00000132911	NA	0	0	0	0	0	0	0	0	0	0	0	0	0	0	0	0	0	0	0	0	0	0	0	0	0	0	0	0	0	0	0	0	1	NA
5	151764664	rs55715312	5_151764664_G_A_b37	G	A	0.122804	ENSG00000132911	NA	0	0	0	0	0	0	0	0	0	0	0	0	0	0	0	0	0	0	0	0	0	0	0	0	0	0	0	0	0	0	0	0	1	NA
5	151765866	rs1156932	5_151765866_C_T_b37	C	T	0.122804	ENSG00000132911	NA	0	0	0	0	0	0	0	0	0	0	0	0	0	0	0	0	0	0	0	0	0	0	0	0	0	0	0	0	0	0	0	0	1	NA
5	151767124	rs1422356	5_151767124_G_C_b37	G	C	0.122804	ENSG00000132911	NA	0	0	0	0	0	0	0	0	0	0	0	0	0	0	0	0	0	0	0	0	0	0	0	0	0	0	0	0	0	0	0	0	1	NA
5	151769017	rs72791421	5_151769017_G_T_b37	G	T	0.122804	ENSG00000132911	NA	0	0	0	0	0	0	0	0	0	0	0	0	0	0	0	0	0	0	0	0	0	0	0	0	0	0	0	0	0	0	0	0	1	NA
5	151771356	rs982716	5_151771356_C_T_b37	C	T	0.122804	ENSG00000132911	NA	0	0	0	0	0	0	0	0	0	0	0	0	0	0	0	0	0	0	0	0	0	0	0	0	0	0	0	0	0	0	0	0	1	NA
5	151774003	rs3828684	5_151774003_G_A_b37	G	A	0.122804	ENSG00000132911	NA	0	0	0	0	0	0	0	0	0	0	0	0	0	0	0	0	0	0	0	0	0	0	0	0	0	0	0	0	0	0	0	0	1	NA
5	151776019	rs17448511	5_151776019_A_G_b37	A	G	0.122804	ENSG00000132911	NA	0	0	0	0	0	0	0	0	0	0	0	0	0	0	0	0	0	0	0	0	0	0	0	0	0	0	0	0	0	0	0	0	1	NA
5	151777304	rs72791442	5_151777304_A_G_b37	A	G	0.122005	ENSG00000132911	NA	0	0	0	0	0	0	0	0	0	0	0	0	0	0	0	0	0	0	0	0	0	0	0	0	0	0	0	0	0	0	0	0	1	NA
5	151809786	rs72791494	5_151809786_G_T_b37	G	T	0.126997	ENSG00000132911	NA	0	0	0	0	0	0	0	0	0	0	0	0	0	0	0	0	0	0	0	0	0	0	0	0	0	0	0	0	0	0	0	0	1	NA
5	151824127	rs10515670	5_151824127_C_A_b37	C	A	0.122604	ENSG00000132911	NA	0	0	0	0	0	0	0	0	0	0	0	0	0	0	0	0	0	0	0	0	0	0	0	0	0	0	0	0	0	0	0	0	1	NA
5	151836612	rs72793439	5_151836612_T_C_b37	T	C	0.123602	ENSG00000132911	NA	0	0	0	0	0	0	0	0	0	0	0	0	0	0	0	0	0	0	0	0	0	0	0	0	0	0	0	0	0	0	0	0	1	NA
5	151841898	rs4958306	5_151841898_T_C_b37	T	C	0.122804	ENSG00000132911	NA	0	0	0	0	0	0	0	0	0	0	0	0	0	0	0	0	0	0	0	0	0	0	0	0	0	0	0	0	0	0	0	0	1	NA
13	27471608	rs73154003	13_27471608_G_A_b37	G	A	0.038139	ENSG00000132975	NA	0	0	0	0	0	0	0	0	0	0	0	0	0	0	0	0	0	0	0	0	0	0	0	0	0	0	0	0	0	0	0	0	1	NA
1	203133261	rs11576067	1_203133261_A_G_b37	A	G	0.0433307	ENSG00000133055	MYBPH	0	1	0	0	0	0	0	0	0	0	0	0	0	0	0	0	0	0	0	0	0	0	0	0	0	0	0	0	0	0	0	0	0	NA
18	73063532	rs17278671	18_73063532_G_A_b37	G	A	0.0273562	ENSG00000133313	CNDP2	1	1	1	1	1	1	1	0	0	1	0	0	0	0	0	0	0	0	0	0	0	0	0	0	0	0	0	0	0	1	1	0	0	NA
18	72143648	rs76691799	18_72143648_T_C_b37	T	C	0.0171725	ENSG00000133313	CNDP2	1	1	1	1	1	1	1	0	0	1	0	0	0	0	0	0	0	0	0	0	0	0	0	0	0	0	0	0	0	1	1	0	0	NA
18	73071279	rs78296964	18_73071279_G_A_b37	G	A	0.0263578	ENSG00000133313	CNDP2	1	1	1	1	1	1	1	0	0	1	0	0	0	0	0	0	0	0	0	0	0	0	0	0	0	0	0	0	0	1	1	0	0	NA
18	73071124	rs76983559	18_73071124_G_A_b37	G	A	0.0263578	ENSG00000133313	CNDP2	1	1	1	1	1	1	1	0	0	1	0	0	0	0	0	0	0	0	0	0	0	0	0	0	0	0	0	0	0	1	1	0	0	NA
5	31851409	rs62360847	5_31851409_T_C_b37	T	C	0.0527157	ENSG00000133401	NA	0	0	0	0	0	0	0	0	0	0	0	0	0	0	0	0	0	0	0	0	0	0	0	0	0	0	0	0	0	0	0	0	1	NA
5	31853576	rs62360851	5_31853576_C_G_b37	C	G	0.0527157	ENSG00000133401	NA	0	0	0	0	0	0	0	0	0	0	0	0	0	0	0	0	0	0	0	0	0	0	0	0	0	0	0	0	0	0	0	0	1	NA
11	10503736	rs11042836	11_10503736_C_T_b37	C	T	0.0229633	ENSG00000133805	NA	0	0	0	0	0	0	0	0	0	0	0	0	0	0	0	0	0	0	0	0	0	0	0	0	0	0	0	0	0	0	0	0	1	NA
14	66899113	rs117208221	14_66899113_C_T_b37	C	T	0.00778754	ENSG00000134001	EIF2S1	1	1	1	0	1	1	1	0	0	1	0	0	0	1	0	0	0	1	0	0	0	0	0	0	1	0	1	0	0	0	1	0	0	NA
14	67008751	rs117675799	14_67008751_G_C_b37	G	C	0.00778754	ENSG00000134001	EIF2S1	1	1	1	0	1	1	1	0	0	1	0	0	0	1	0	0	0	1	0	0	0	0	0	0	1	0	1	0	0	0	1	0	0	NA
14	67103474	rs117919801	14_67103474_A_C_b37	A	C	0.00838658	ENSG00000134001	EIF2S1	1	1	1	0	1	1	1	0	0	1	0	0	0	1	0	0	0	1	0	0	0	0	0	0	1	0	1	0	0	0	1	0	0	NA
14	66869945	rs79886084	14_66869945_G_A_b37	G	A	0.00778754	ENSG00000134001	EIF2S1	1	1	1	0	1	1	1	0	0	1	0	0	0	1	0	0	0	1	0	0	0	0	0	0	1	0	1	0	0	0	1	0	0	NA
14	67147369	rs78453952	14_67147369_A_T_b37	A	T	0.00758786	ENSG00000134001	EIF2S1	1	1	1	0	1	1	1	0	0	1	0	0	0	1	0	0	0	1	0	0	0	0	0	0	1	0	1	0	0	0	1	0	0	NA
14	66980201	rs111836486	14_66980201_T_C_b37	T	C	0.00778754	ENSG00000134001	EIF2S1	1	1	1	0	1	1	1	0	0	1	0	0	0	1	0	0	0	1	0	0	0	0	0	0	1	0	1	0	0	0	1	0	0	NA
14	67127781	rs116881622	14_67127781_T_C_b37	T	C	0.00778754	ENSG00000134001	EIF2S1	1	1	1	0	1	1	1	0	0	1	0	0	0	1	0	0	0	1	0	0	0	0	0	0	1	0	1	0	0	0	1	0	0	NA
14	67310642	rs113059245	14_67310642_T_C_b37	T	C	0.0071885	ENSG00000134001	EIF2S1	1	1	1	0	1	1	1	0	0	1	0	0	0	1	0	0	0	1	0	0	0	0	0	0	1	0	1	0	0	0	1	0	0	NA
14	66907594	rs76364911	14_66907594_G_A_b37	G	A	0.00798722	ENSG00000134001	EIF2S1	1	1	1	0	1	1	1	0	0	1	0	0	0	1	0	0	0	1	0	0	0	0	0	0	1	0	1	0	0	0	1	0	0	NA
14	66947209	rs117303931	14_66947209_C_T_b37	C	T	0.00798722	ENSG00000134001	EIF2S1	1	1	1	0	1	1	1	0	0	1	0	0	0	1	0	0	0	1	0	0	0	0	0	0	1	0	1	0	0	0	1	0	0	NA
14	66966002	rs117027385	14_66966002_T_C_b37	T	C	0.00778754	ENSG00000134001	EIF2S1	1	1	1	0	1	1	1	0	0	1	0	0	0	1	0	0	0	1	0	0	0	0	0	0	1	0	1	0	0	0	1	0	0	NA
3	4657741	rs75891979	3_4657741_G_A_b37	G	A	0.0289537	ENSG00000134108	NA	0	0	0	0	0	0	0	0	0	0	0	0	0	0	0	0	0	0	0	0	0	0	0	0	0	0	0	0	0	0	0	0	1	NA
1	114999861	rs116084722	1_114999861_C_T_b37	C	T	0.0107827	ENSG00000134198	TSPAN2	1	1	0	0	1	0	0	0	0	0	0	0	0	0	0	0	0	0	0	0	0	0	0	1	0	0	0	0	0	0	0	0	0	NA
12	48993193	rs139923620	12_48993193_T_C_b37	T	C	0.00958466	ENSG00000134291	TMEM106C	1	1	0	1	1	0	1	0	1	1	0	0	0	0	0	0	0	0	0	0	0	0	0	0	0	0	0	0	0	1	1	0	0	NA
18	59659220	rs11152325	18_59659220_G_T_b37	G	T	0.0832668	ENSG00000134444	NA	0	0	0	0	0	0	0	0	0	0	0	0	0	0	0	0	0	0	0	0	0	0	0	0	0	0	0	0	0	0	0	0	1	NA
18	59773236	rs62095316	18_59773236_A_G_b37	A	G	0.0934505	ENSG00000134444	NA	0	0	0	0	0	0	0	0	0	0	0	0	0	0	0	0	0	0	0	0	0	0	0	0	0	0	0	0	0	0	0	0	1	NA
18	60014064	rs17720926	18_60014064_C_T_b37	C	T	0.0577077	ENSG00000134444	NA	0	0	0	0	0	0	0	0	0	0	0	0	0	0	0	0	0	0	0	0	0	0	0	0	0	0	0	0	0	0	0	0	1	NA
18	60023106	rs74938001	18_60023106_C_T_b37	C	T	0.057508	ENSG00000134444	NA	0	0	0	0	0	0	0	0	0	0	0	0	0	0	0	0	0	0	0	0	0	0	0	0	0	0	0	0	0	0	0	0	1	NA
18	59758557	rs55887412	18_59758557_T_G_b37	T	G	0.095647	ENSG00000134444	NA	0	0	0	0	0	0	0	0	0	0	0	0	0	0	0	0	0	0	0	0	0	0	0	0	0	0	0	0	0	0	0	0	1	NA
18	60002275	rs72931591	18_60002275_A_G_b37	A	G	0.0874601	ENSG00000134444	NA	0	0	0	0	0	0	0	0	0	0	0	0	0	0	0	0	0	0	0	0	0	0	0	0	0	0	0	0	0	0	0	0	1	NA
18	59773868	rs9807643	18_59773868_C_A_b37	C	A	0.095647	ENSG00000134444	NA	0	0	0	0	0	0	0	0	0	0	0	0	0	0	0	0	0	0	0	0	0	0	0	0	0	0	0	0	0	0	0	0	1	NA
18	59781955	rs13381633	18_59781955_A_T_b37	A	T	0.0934505	ENSG00000134444	NA	0	0	0	0	0	0	0	0	0	0	0	0	0	0	0	0	0	0	0	0	0	0	0	0	0	0	0	0	0	0	0	0	1	NA
18	59851130	rs56208741	18_59851130_T_A_b37	T	A	0.0936502	ENSG00000134444	NA	0	0	0	0	0	0	0	0	0	0	0	0	0	0	0	0	0	0	0	0	0	0	0	0	0	0	0	0	0	0	0	0	1	NA
18	59748018	rs13313626	18_59748018_G_A_b37	G	A	0.0934505	ENSG00000134444	NA	0	0	0	0	0	0	0	0	0	0	0	0	0	0	0	0	0	0	0	0	0	0	0	0	0	0	0	0	0	0	0	0	1	NA
18	59936081	rs55806215	18_59936081_A_T_b37	A	T	0.0922524	ENSG00000134444	NA	0	0	0	0	0	0	0	0	0	0	0	0	0	0	0	0	0	0	0	0	0	0	0	0	0	0	0	0	0	0	0	0	1	NA
18	59984294	rs62098338	18_59984294_T_A_b37	T	A	0.0916534	ENSG00000134444	NA	0	0	0	0	0	0	0	0	0	0	0	0	0	0	0	0	0	0	0	0	0	0	0	0	0	0	0	0	0	0	0	0	1	NA
18	60003644	rs4436867	18_60003644_C_A_b37	C	A	0.0872604	ENSG00000134444	NA	0	0	0	0	0	0	0	0	0	0	0	0	0	0	0	0	0	0	0	0	0	0	0	0	0	0	0	0	0	0	0	0	1	NA
18	59763597	rs62095308	18_59763597_C_T_b37	C	T	0.0934505	ENSG00000134444	NA	0	0	0	0	0	0	0	0	0	0	0	0	0	0	0	0	0	0	0	0	0	0	0	0	0	0	0	0	0	0	0	0	1	NA
18	59733667	rs17712631	18_59733667_C_G_b37	C	G	0.0938498	ENSG00000134444	NA	0	0	0	0	0	0	0	0	0	0	0	0	0	0	0	0	0	0	0	0	0	0	0	0	0	0	0	0	0	0	0	0	1	NA
18	59744224	rs62095279	18_59744224_T_C_b37	T	C	0.0936502	ENSG00000134444	NA	0	0	0	0	0	0	0	0	0	0	0	0	0	0	0	0	0	0	0	0	0	0	0	0	0	0	0	0	0	0	0	0	1	NA
18	59658366	rs1942982	18_59658366_T_G_b37	T	G	0.0832668	ENSG00000134444	NA	0	0	0	0	0	0	0	0	0	0	0	0	0	0	0	0	0	0	0	0	0	0	0	0	0	0	0	0	0	0	0	0	1	NA
18	59616528	rs10469135	18_59616528_T_G_b37	T	G	0.0892572	ENSG00000134444	NA	0	0	0	0	0	0	0	0	0	0	0	0	0	0	0	0	0	0	0	0	0	0	0	0	0	0	0	0	0	0	0	0	1	NA
18	59653329	rs62096563	18_59653329_A_G_b37	A	G	0.0832668	ENSG00000134444	NA	0	0	0	0	0	0	0	0	0	0	0	0	0	0	0	0	0	0	0	0	0	0	0	0	0	0	0	0	0	0	0	0	1	NA
18	24049257	rs146191653	18_24049257_G_A_b37	G	A	0.0103834	ENSG00000134504	NA	0	0	0	0	0	0	0	0	0	0	0	0	0	0	0	0	0	0	0	0	0	0	0	0	0	0	0	0	0	0	0	0	1	NA
18	24028875	rs140025149	18_24028875_C_T_b37	C	T	0.0119808	ENSG00000134504	NA	0	0	0	0	0	0	0	0	0	0	0	0	0	0	0	0	0	0	0	0	0	0	0	0	0	0	0	0	0	0	0	0	1	NA
12	21680847	rs71539443	12_21680847_G_A_b37	G	A	0.0147764	ENSG00000134548	C12orf39	0	0	0	0	0	0	1	0	1	1	0	0	0	0	0	0	0	0	0	0	0	0	0	0	1	0	0	0	0	0	0	0	0	NA
1	33231403	rs6702519	1_33231403_G_T_b37	G	T	0.141374	ENSG00000134684	NA	0	0	0	0	0	0	0	0	0	0	0	0	0	0	0	0	0	0	0	0	0	0	0	0	0	0	0	0	0	0	0	0	1	NA
1	33254943	rs12032306	1_33254943_T_C_b37	T	C	0.141374	ENSG00000134684	NA	0	0	0	0	0	0	0	0	0	0	0	0	0	0	0	0	0	0	0	0	0	0	0	0	0	0	0	0	0	0	0	0	1	NA
1	33264563	rs60246059	1_33264563_G_C_b37	G	C	0.141174	ENSG00000134684	NA	0	0	0	0	0	0	0	0	0	0	0	0	0	0	0	0	0	0	0	0	0	0	0	0	0	0	0	0	0	0	0	0	1	NA
1	33275981	rs10798918	1_33275981_T_C_b37	T	C	0.141374	ENSG00000134684	NA	0	0	0	0	0	0	0	0	0	0	0	0	0	0	0	0	0	0	0	0	0	0	0	0	0	0	0	0	0	0	0	0	1	NA
1	60394522	rs12729119	1_60394522_T_C_b37	T	C	0.0704872	ENSG00000134716	CYP2J2	1	1	0	1	1	0	0	0	0	0	0	0	0	0	0	0	0	0	0	0	0	0	0	0	1	0	0	0	0	0	0	0	0	NA
11	56899449	rs12575130	11_56899449_G_A_b37	G	A	0.0425319	ENSG00000134817	NA	0	0	0	0	0	0	0	0	0	0	0	0	0	0	0	0	0	0	0	0	0	0	0	0	0	0	0	0	0	0	0	0	1	NA
12	121669353	rs80336176	12_121669353_C_T_b37	C	T	0.0609026	ENSG00000135124	P2RX4	1	1	1	0	1	1	1	0	1	1	0	0	0	0	0	0	0	0	0	0	0	0	0	0	1	0	0	0	0	1	0	0	0	NA
12	113519900	rs80010427	12_113519900_G_A_b37	G	A	0.0940495	ENSG00000135144	DTX1	0	1	0	1	1	0	1	0	0	1	0	0	0	0	0	0	0	0	0	0	0	0	0	0	0	0	0	0	0	1	0	0	0	NA
7	77597622	rs17517251	7_77597622_T_C_b37	T	C	0.0501198	ENSG00000135211	NA	0	0	0	0	0	0	0	0	0	0	0	0	0	0	0	0	0	0	0	0	0	0	0	0	0	0	0	0	0	0	0	0	1	NA
12	54132047	rs56207979	12_54132047_C_T_b37	C	T	0.0710863	ENSG00000135390	ATP5G2	0	0	0	1	1	1	1	0	1	1	0	0	0	0	0	0	0	0	0	0	0	0	0	0	0	0	1	0	1	1	1	0	0	NA
12	54146763	rs12425605	12_54146763_C_A_b37	C	A	0.0746805	ENSG00000135390	ATP5G2	0	0	0	1	1	1	1	0	1	1	0	0	0	0	0	0	0	0	0	0	0	0	0	0	0	0	1	0	1	1	1	0	0	NA
12	54127009	rs55848632	12_54127009_G_C_b37	G	C	0.0712859	ENSG00000135390	ATP5G2	0	0	0	1	1	1	1	0	1	1	0	0	0	0	0	0	0	0	0	0	0	0	0	0	0	0	1	0	1	1	1	0	0	NA
12	52768240	rs10876282	12_52768240_G_A_b37	G	A	0.151558	ENSG00000135443	NA	0	0	0	0	0	0	0	0	0	0	0	0	0	0	0	0	0	0	0	0	0	0	0	0	0	0	0	0	0	0	0	0	1	NA
12	53652835	rs150650866	12_53652835_C_G_b37	C	G	0.0247604	ENSG00000135476	ESPL1	1	1	0	1	1	0	1	1	0	1	1	0	1	0	1	0	0	0	1	0	1	0	0	0	1	0	1	0	0	0	0	0	0	NA
1	180236196	rs2794960	1_180236196_C_T_b37	C	T	0.0467252	ENSG00000135847	NA	0	0	0	0	0	0	0	0	0	0	0	0	0	0	0	0	0	0	0	0	0	0	0	0	0	0	0	0	0	0	0	0	1	NA
1	180535403	rs41267634	1_180535403_A_G_b37	A	G	0.0307508	ENSG00000135847	NA	0	0	0	0	0	0	0	0	0	0	0	0	0	0	0	0	0	0	0	0	0	0	0	0	0	0	0	0	0	0	0	0	1	NA
2	105880487	rs2438085	2_105880487_C_T_b37	C	T	0.154553	ENSG00000135966	NA	0	0	0	0	0	0	0	0	0	0	0	0	0	0	0	0	0	0	0	0	0	0	0	0	0	0	0	0	0	0	0	0	1	NA
2	105960047	rs2576766	2_105960047_C_T_b37	C	T	0.146565	ENSG00000135966	NA	0	0	0	0	0	0	0	0	0	0	0	0	0	0	0	0	0	0	0	0	0	0	0	0	0	0	0	0	0	0	0	0	1	NA
2	105981109	rs3792058	2_105981109_G_A_b37	G	A	0.152955	ENSG00000135966	NA	0	0	0	0	0	0	0	0	0	0	0	0	0	0	0	0	0	0	0	0	0	0	0	0	0	0	0	0	0	0	0	0	1	NA
2	105986161	rs17030826	2_105986161_T_C_b37	T	C	0.155551	ENSG00000135966	NA	0	0	0	0	0	0	0	0	0	0	0	0	0	0	0	0	0	0	0	0	0	0	0	0	0	0	0	0	0	0	0	0	1	NA
12	108049227	rs2287158	12_108049227_C_T_b37	C	T	0.221645	ENSG00000136045	NA	0	0	0	0	0	0	0	0	0	0	0	0	0	0	0	0	0	0	0	0	0	0	0	0	0	0	0	0	0	0	0	0	1	NA
12	108151811	rs12368330	12_108151811_G_C_b37	G	C	0.230032	ENSG00000136045	NA	0	0	0	0	0	0	0	0	0	0	0	0	0	0	0	0	0	0	0	0	0	0	0	0	0	0	0	0	0	0	0	0	1	NA
7	45090704	rs55928218	7_45090704_T_C_b37	T	C	0.108427	ENSG00000136270	NA	0	0	0	0	0	0	0	0	0	0	0	0	0	0	0	0	0	0	0	0	0	0	0	0	0	0	0	0	0	0	0	0	1	NA
7	45094765	rs10243448	7_45094765_G_C_b37	G	C	0.108027	ENSG00000136270	NA	0	0	0	0	0	0	0	0	0	0	0	0	0	0	0	0	0	0	0	0	0	0	0	0	0	0	0	0	0	0	0	0	1	NA
7	45098776	rs113572217	7_45098776_G_A_b37	G	A	0.108227	ENSG00000136270	NA	0	0	0	0	0	0	0	0	0	0	0	0	0	0	0	0	0	0	0	0	0	0	0	0	0	0	0	0	0	0	0	0	1	NA
7	45114226	rs2289372	7_45114226_C_T_b37	C	T	0.108027	ENSG00000136270	NA	0	0	0	0	0	0	0	0	0	0	0	0	0	0	0	0	0	0	0	0	0	0	0	0	0	0	0	0	0	0	0	0	1	NA
7	45090704	rs55928218	7_45090704_T_C_b37	T	C	0.108427	ENSG00000136274	NA	0	0	0	0	0	0	0	0	0	0	0	0	0	0	0	0	0	0	0	0	0	0	0	0	0	0	0	0	0	0	0	0	1	NA
7	45094765	rs10243448	7_45094765_G_C_b37	G	C	0.108027	ENSG00000136274	NA	0	0	0	0	0	0	0	0	0	0	0	0	0	0	0	0	0	0	0	0	0	0	0	0	0	0	0	0	0	0	0	0	1	NA
7	45098776	rs113572217	7_45098776_G_A_b37	G	A	0.108227	ENSG00000136274	NA	0	0	0	0	0	0	0	0	0	0	0	0	0	0	0	0	0	0	0	0	0	0	0	0	0	0	0	0	0	0	0	0	1	NA
7	45114226	rs2289372	7_45114226_C_T_b37	C	T	0.108027	ENSG00000136274	NA	0	0	0	0	0	0	0	0	0	0	0	0	0	0	0	0	0	0	0	0	0	0	0	0	0	0	0	0	0	0	0	0	1	NA
7	45114226	rs2289372	7_45114226_C_T_b37	C	T	0.108027	ENSG00000136280	NA	0	0	0	0	0	0	0	0	0	0	0	0	0	0	0	0	0	0	0	0	0	0	0	0	0	0	0	0	0	0	0	0	1	NA
7	45090704	rs55928218	7_45090704_T_C_b37	T	C	0.108427	ENSG00000136280	NA	0	0	0	0	0	0	0	0	0	0	0	0	0	0	0	0	0	0	0	0	0	0	0	0	0	0	0	0	0	0	0	0	1	NA
7	45094765	rs10243448	7_45094765_G_C_b37	G	C	0.108027	ENSG00000136280	NA	0	0	0	0	0	0	0	0	0	0	0	0	0	0	0	0	0	0	0	0	0	0	0	0	0	0	0	0	0	0	0	0	1	NA
7	45098776	rs113572217	7_45098776_G_A_b37	G	A	0.108227	ENSG00000136280	NA	0	0	0	0	0	0	0	0	0	0	0	0	0	0	0	0	0	0	0	0	0	0	0	0	0	0	0	0	0	0	0	0	1	NA
7	45090704	rs55928218	7_45090704_T_C_b37	T	C	0.108427	ENSG00000136286	NA	0	0	0	0	0	0	0	0	0	0	0	0	0	0	0	0	0	0	0	0	0	0	0	0	0	0	0	0	0	0	0	0	1	NA
7	45094765	rs10243448	7_45094765_G_C_b37	G	C	0.108027	ENSG00000136286	NA	0	0	0	0	0	0	0	0	0	0	0	0	0	0	0	0	0	0	0	0	0	0	0	0	0	0	0	0	0	0	0	0	1	NA
7	45098776	rs113572217	7_45098776_G_A_b37	G	A	0.108227	ENSG00000136286	NA	0	0	0	0	0	0	0	0	0	0	0	0	0	0	0	0	0	0	0	0	0	0	0	0	0	0	0	0	0	0	0	0	1	NA
7	45114226	rs2289372	7_45114226_C_T_b37	C	T	0.108027	ENSG00000136286	NA	0	0	0	0	0	0	0	0	0	0	0	0	0	0	0	0	0	0	0	0	0	0	0	0	0	0	0	0	0	0	0	0	1	NA
15	85423183	rs12912222	15_85423183_C_T_b37	C	T	0.110224	ENSG00000136383	NA	0	0	0	0	0	0	0	0	0	0	0	0	0	0	0	0	0	0	0	0	0	0	0	0	0	0	0	0	0	0	0	0	1	NA
15	84404954	rs2585066	15_84404954_G_A_b37	G	A	0.146965	ENSG00000136383	NA	0	0	0	0	0	0	0	0	0	0	0	0	0	0	0	0	0	0	0	0	0	0	0	0	0	0	0	0	0	0	0	0	1	NA
2	127401805	rs1550406	2_127401805_C_T_b37	C	T	0.0199681	ENSG00000136732	NA	0	0	0	0	0	0	0	0	0	0	0	0	0	0	0	0	0	0	0	0	0	0	0	0	0	0	0	0	0	0	0	0	1	NA
2	127433465	rs28387148	2_127433465_C_T_b37	C	T	0.0357428	ENSG00000136732	NA	0	0	0	0	0	0	0	0	0	0	0	0	0	0	0	0	0	0	0	0	0	0	0	0	0	0	0	0	0	0	0	0	1	NA
2	127434446	rs28387153	2_127434446_A_G_b37	A	G	0.0357428	ENSG00000136732	NA	0	0	0	0	0	0	0	0	0	0	0	0	0	0	0	0	0	0	0	0	0	0	0	0	0	0	0	0	0	0	0	0	1	NA
10	17686234	rs45579031	10_17686234_G_A_b37	G	A	0.04373	ENSG00000136738	NA	0	0	0	0	0	0	0	0	0	0	0	0	0	0	0	0	0	0	0	0	0	0	0	0	0	0	0	0	0	0	0	0	1	NA
10	17537366	rs1753371	10_17537366_A_G_b37	A	G	0.120008	ENSG00000136738	NA	0	0	0	0	0	0	0	0	0	0	0	0	0	0	0	0	0	0	0	0	0	0	0	0	0	0	0	0	0	0	0	0	1	NA
9	132652558	rs3739861	9_132652558_G_A_b37	G	A	0.0111821	ENSG00000136816	TOR1B	1	1	0	0	1	1	0	1	1	1	0	0	0	0	0	0	0	1	0	0	0	0	1	0	0	0	0	0	0	0	0	0	0	NA
9	132538113	rs76089230	9_132538113_C_T_b37	C	T	0.0185703	ENSG00000136816	TOR1B	1	1	0	0	1	1	0	1	1	1	0	0	0	0	0	0	0	1	0	0	0	0	1	0	0	0	0	0	0	0	0	0	0	NA
9	132681805	rs112759462	9_132681805_A_G_b37	A	G	0.00958466	ENSG00000136816	TOR1B	1	1	0	0	1	1	0	1	1	1	0	0	0	0	0	0	0	1	0	0	0	0	1	0	0	0	0	0	0	0	0	0	0	NA
9	132537147	rs75820129	9_132537147_G_A_b37	G	A	0.0185703	ENSG00000136816	TOR1B	1	1	0	0	1	1	0	1	1	1	0	0	0	0	0	0	0	1	0	0	0	0	1	0	0	0	0	0	0	0	0	0	0	NA
9	132535649	rs76509137	9_132535649_A_G_b37	A	G	0.0185703	ENSG00000136816	TOR1B	1	1	0	0	1	1	0	1	1	1	0	0	0	0	0	0	0	1	0	0	0	0	1	0	0	0	0	0	0	0	0	0	0	NA
9	132536061	rs74338249	9_132536061_T_C_b37	T	C	0.0185703	ENSG00000136816	TOR1B	1	1	0	0	1	1	0	1	1	1	0	0	0	0	0	0	0	1	0	0	0	0	1	0	0	0	0	0	0	0	0	0	0	0
9	132637608	rs35781520	9_132637608_A_G_b37	A	G	0.0111821	ENSG00000136816	TOR1B	1	1	0	0	1	1	0	1	1	1	0	0	0	0	0	0	0	1	0	0	0	0	1	0	0	0	0	0	0	0	0	0	0	NA
9	132648291	rs113317195	9_132648291_C_A_b37	C	A	0.0111821	ENSG00000136816	TOR1B	1	1	0	0	1	1	0	1	1	1	0	0	0	0	0	0	0	1	0	0	0	0	1	0	0	0	0	0	0	0	0	0	0	NA
9	132539009	rs116871827	9_132539009_A_G_b37	A	G	0.0185703	ENSG00000136816	TOR1B	1	1	0	0	1	1	0	1	1	1	0	0	0	0	0	0	0	1	0	0	0	0	1	0	0	0	0	0	0	0	0	0	0	NA
9	132648291	rs113317195	9_132648291_C_A_b37	C	A	0.0111821	ENSG00000136827	TOR1A	0	1	0	0	0	0	0	0	0	1	0	0	0	0	0	0	0	0	0	0	0	1	0	0	0	0	0	0	0	0	0	0	0	NA
9	132637608	rs35781520	9_132637608_A_G_b37	A	G	0.0111821	ENSG00000136827	TOR1A	0	1	0	0	0	0	0	0	0	1	0	0	0	0	0	0	0	0	0	0	0	1	0	0	0	0	0	0	0	0	0	0	0	NA
9	132681805	rs112759462	9_132681805_A_G_b37	A	G	0.00958466	ENSG00000136827	TOR1A	0	1	0	0	0	0	0	0	0	1	0	0	0	0	0	0	0	0	0	0	0	1	0	0	0	0	0	0	0	0	0	0	0	NA
9	132681805	rs112759462	9_132681805_A_G_b37	A	G	0.00958466	ENSG00000136878	USP20	1	1	1	1	1	1	1	1	1	1	0	0	0	1	1	0	0	0	0	0	0	0	0	0	1	1	0	0	0	1	0	1	0	NA
9	132637608	rs35781520	9_132637608_A_G_b37	A	G	0.0111821	ENSG00000136878	USP20	1	1	1	1	1	1	1	1	1	1	0	0	0	1	1	0	0	0	0	0	0	0	0	0	1	1	0	0	0	1	0	1	0	NA
9	132648291	rs113317195	9_132648291_C_A_b37	C	A	0.0111821	ENSG00000136878	USP20	1	1	1	1	1	1	1	1	1	1	0	0	0	1	1	0	0	0	0	0	0	0	0	0	1	1	0	0	0	1	0	1	0	NA
9	34666513	rs72737142	9_34666513_G_T_b37	G	T	0.0419329	ENSG00000137070	IL11RA	1	1	0	0	1	0	1	1	0	1	0	0	0	1	1	0	0	0	1	0	0	0	0	0	1	0	0	0	0	0	0	0	0	NA
9	34586462	rs72737109	9_34586462_A_G_b37	A	G	0.0409345	ENSG00000137070	IL11RA	1	1	0	0	1	0	1	1	0	1	0	0	0	1	1	0	0	0	1	0	0	0	0	0	1	0	0	0	0	0	0	0	0	NA
9	32989004	rs17324043	9_32989004_T_C_b37	T	C	0.0363419	ENSG00000137074	NA	0	0	0	0	0	0	0	0	0	0	0	0	0	0	0	0	0	0	0	0	0	0	0	0	0	0	0	0	0	0	0	0	1	NA
9	32992194	rs17226410	9_32992194_A_G_b37	A	G	0.0361422	ENSG00000137074	NA	0	0	0	0	0	0	0	0	0	0	0	0	0	0	0	0	0	0	0	0	0	0	0	0	0	0	0	0	0	0	0	0	1	NA
9	32992663	rs10971280	9_32992663_T_G_b37	T	G	0.0369409	ENSG00000137074	NA	0	0	0	0	0	0	0	0	0	0	0	0	0	0	0	0	0	0	0	0	0	0	0	0	0	0	0	0	0	0	0	0	1	NA
9	32994368	rs12377044	9_32994368_T_G_b37	T	G	0.0361422	ENSG00000137074	NA	0	0	0	0	0	0	0	0	0	0	0	0	0	0	0	0	0	0	0	0	0	0	0	0	0	0	0	0	0	0	0	0	1	NA
9	32999087	rs10971283	9_32999087_C_T_b37	C	T	0.0361422	ENSG00000137074	NA	0	0	0	0	0	0	0	0	0	0	0	0	0	0	0	0	0	0	0	0	0	0	0	0	0	0	0	0	0	0	0	0	1	NA
9	32985273	rs10971266	9_32985273_A_G_b37	A	G	0.0361422	ENSG00000137074	NA	0	0	0	0	0	0	0	0	0	0	0	0	0	0	0	0	0	0	0	0	0	0	0	0	0	0	0	0	0	0	0	0	1	NA
9	32990728	rs10971276	9_32990728_T_C_b37	T	C	0.0361422	ENSG00000137074	NA	0	0	0	0	0	0	0	0	0	0	0	0	0	0	0	0	0	0	0	0	0	0	0	0	0	0	0	0	0	0	0	0	1	NA
9	33001665	rs79649832	9_33001665_G_A_b37	G	A	0.0361422	ENSG00000137074	NA	0	0	0	0	0	0	0	0	0	0	0	0	0	0	0	0	0	0	0	0	0	0	0	0	0	0	0	0	0	0	0	0	1	NA
9	33012525	rs12379231	9_33012525_G_T_b37	G	T	0.0361422	ENSG00000137074	NA	0	0	0	0	0	0	0	0	0	0	0	0	0	0	0	0	0	0	0	0	0	0	0	0	0	0	0	0	0	0	0	0	1	NA
9	33013178	rs77443661	9_33013178_T_C_b37	T	C	0.0361422	ENSG00000137074	NA	0	0	0	0	0	0	0	0	0	0	0	0	0	0	0	0	0	0	0	0	0	0	0	0	0	0	0	0	0	0	0	0	1	NA
9	33015304	rs10971322	9_33015304_A_G_b37	A	G	0.0361422	ENSG00000137074	NA	0	0	0	0	0	0	0	0	0	0	0	0	0	0	0	0	0	0	0	0	0	0	0	0	0	0	0	0	0	0	0	0	1	NA
9	33030087	rs10971343	9_33030087_T_C_b37	T	C	0.0363419	ENSG00000137074	NA	0	0	0	0	0	0	0	0	0	0	0	0	0	0	0	0	0	0	0	0	0	0	0	0	0	0	0	0	0	0	0	0	1	NA
9	33001739	rs11788730	9_33001739_C_T_b37	C	T	0.0361422	ENSG00000137074	NA	0	0	0	0	0	0	0	0	0	0	0	0	0	0	0	0	0	0	0	0	0	0	0	0	0	0	0	0	0	0	0	0	1	NA
9	33003670	rs10971291	9_33003670_C_T_b37	C	T	0.0361422	ENSG00000137074	NA	0	0	0	0	0	0	0	0	0	0	0	0	0	0	0	0	0	0	0	0	0	0	0	0	0	0	0	0	0	0	0	0	1	NA
9	33005249	rs10971297	9_33005249_G_T_b37	G	T	0.0361422	ENSG00000137074	NA	0	0	0	0	0	0	0	0	0	0	0	0	0	0	0	0	0	0	0	0	0	0	0	0	0	0	0	0	0	0	0	0	1	NA
9	33007259	rs10971301	9_33007259_G_C_b37	G	C	0.0361422	ENSG00000137074	NA	0	0	0	0	0	0	0	0	0	0	0	0	0	0	0	0	0	0	0	0	0	0	0	0	0	0	0	0	0	0	0	0	1	NA
6	36824101	rs2071822	6_36824101_G_A_b37	G	A	0.186502	ENSG00000137168	NA	0	0	0	0	0	0	0	0	0	0	0	0	0	0	0	0	0	0	0	0	0	0	0	0	0	0	0	0	0	0	0	0	1	NA
6	43039951	rs61733494	6_43039951_T_C_b37	T	C	0.0185703	ENSG00000137171	KLC4	1	1	0	0	1	0	1	0	1	1	0	0	0	0	0	0	0	1	0	0	0	0	0	1	0	0	0	0	0	1	1	0	0	NA
6	43027249	rs77308303	6_43027249_C_G_b37	C	G	0.0177716	ENSG00000137171	KLC4	1	1	0	0	1	0	1	0	1	1	0	0	0	0	0	0	0	1	0	0	0	0	0	1	0	0	0	0	0	1	1	0	0	NA
6	43285773	rs77538445	6_43285773_A_C_b37	A	C	0.053115	ENSG00000137204	NA	0	0	0	0	0	0	0	0	0	0	0	0	0	0	0	0	0	0	0	0	0	0	0	0	0	0	0	0	0	0	0	0	1	NA
6	44042042	rs2236061	6_44042042_G_C_b37	G	C	0.103634	ENSG00000137216	TMEM63B	1	1	1	0	1	1	1	0	0	1	0	0	0	0	0	0	0	0	0	0	0	0	0	0	1	0	0	0	0	1	0	0	0	NA
6	44060576	rs12191873	6_44060576_A_C_b37	A	C	0.117412	ENSG00000137216	TMEM63B	1	1	1	0	1	1	1	0	0	1	0	0	0	0	0	0	0	0	0	0	0	0	0	0	1	0	0	0	0	1	0	0	0	NA
6	43285773	rs77538445	6_43285773_A_C_b37	A	C	0.053115	ENSG00000137221	TJAP1	0	1	0	0	0	0	1	0	1	1	0	0	0	1	1	0	0	0	1	0	0	0	0	0	0	1	0	0	0	0	0	0	0	NA
6	33731989	rs35366046	6_33731989_T_C_b37	T	C	0.0992412	ENSG00000137288	NA	0	0	0	0	0	0	0	0	0	0	0	0	0	0	0	0	0	0	0	0	0	0	0	0	0	0	0	0	0	0	0	0	1	NA
6	33657494	rs13204975	6_33657494_T_C_b37	T	C	0.0874601	ENSG00000137288	NA	0	0	0	0	0	0	0	0	0	0	0	0	0	0	0	0	0	0	0	0	0	0	0	0	0	0	0	0	0	0	0	0	1	NA
6	33663055	rs2281918	6_33663055_G_A_b37	G	A	0.0878594	ENSG00000137288	NA	0	0	0	0	0	0	0	0	0	0	0	0	0	0	0	0	0	0	0	0	0	0	0	0	0	0	0	0	0	0	0	0	1	NA
6	33696131	rs13204162	6_33696131_C_T_b37	C	T	0.0832668	ENSG00000137288	NA	0	0	0	0	0	0	0	0	0	0	0	0	0	0	0	0	0	0	0	0	0	0	0	0	0	0	0	0	0	0	0	0	1	NA
6	33768726	rs34884883	6_33768726_A_T_b37	A	T	0.0746805	ENSG00000137288	NA	0	0	0	0	0	0	0	0	0	0	0	0	0	0	0	0	0	0	0	0	0	0	0	0	0	0	0	0	0	0	0	0	1	NA
6	30078330	rs2239529	6_30078330_C_T_b37	C	T	0.0632987	ENSG00000137312	NA	0	0	0	0	0	0	0	0	0	0	0	0	0	0	0	0	0	0	0	0	0	0	0	0	0	0	0	0	0	0	0	0	1	NA
6	30094113	rs2844790	6_30094113_C_G_b37	C	G	0.0589058	ENSG00000137312	NA	0	0	0	0	0	0	0	0	0	0	0	0	0	0	0	0	0	0	0	0	0	0	0	0	0	0	0	0	0	0	0	0	1	NA
6	30792270	rs12192704	6_30792270_G_A_b37	G	A	0.120008	ENSG00000137312	NA	0	0	0	0	0	0	0	0	0	0	0	0	0	0	0	0	0	0	0	0	0	0	0	0	0	0	0	0	0	0	0	0	1	NA
6	30094113	rs2844790	6_30094113_C_G_b37	C	G	0.0589058	ENSG00000137331	NA	0	0	0	0	0	0	0	0	0	0	0	0	0	0	0	0	0	0	0	0	0	0	0	0	0	0	0	0	0	0	0	0	1	NA
6	30792270	rs12192704	6_30792270_G_A_b37	G	A	0.120008	ENSG00000137331	NA	0	0	0	0	0	0	0	0	0	0	0	0	0	0	0	0	0	0	0	0	0	0	0	0	0	0	0	0	0	0	0	0	1	NA
6	30094113	rs2844790	6_30094113_C_G_b37	C	G	0.0589058	ENSG00000137411	NA	0	0	0	0	0	0	0	0	0	0	0	0	0	0	0	0	0	0	0	0	0	0	0	0	0	0	0	0	0	0	0	0	1	NA
6	30792270	rs12192704	6_30792270_G_A_b37	G	A	0.120008	ENSG00000137411	NA	0	0	0	0	0	0	0	0	0	0	0	0	0	0	0	0	0	0	0	0	0	0	0	0	0	0	0	0	0	0	0	0	1	NA
6	42037348	rs12201698	6_42037348_T_C_b37	T	C	0.101637	ENSG00000137413	NA	0	0	0	0	0	0	0	0	0	0	0	0	0	0	0	0	0	0	0	0	0	0	0	0	0	0	0	0	0	0	0	0	1	NA
6	42016246	rs10456506	6_42016246_T_C_b37	T	C	0.103634	ENSG00000137413	NA	0	0	0	0	0	0	0	0	0	0	0	0	0	0	0	0	0	0	0	0	0	0	0	0	0	0	0	0	0	0	0	0	1	NA
6	42022287	rs7453606	6_42022287_G_A_b37	G	A	0.100639	ENSG00000137413	NA	0	0	0	0	0	0	0	0	0	0	0	0	0	0	0	0	0	0	0	0	0	0	0	0	0	0	0	0	0	0	0	0	1	NA
6	42025318	rs12208813	6_42025318_G_A_b37	G	A	0.100639	ENSG00000137413	NA	0	0	0	0	0	0	0	0	0	0	0	0	0	0	0	0	0	0	0	0	0	0	0	0	0	0	0	0	0	0	0	0	1	NA
11	101577077	rs34377172	11_101577077_T_C_b37	T	C	0.0601038	ENSG00000137672	TRPC6	0	0	0	0	0	0	1	0	0	0	0	0	0	0	0	0	0	0	0	0	0	0	0	0	0	0	0	0	0	0	0	0	0	NA
15	74470296	rs11639090	15_74470296_C_A_b37	C	A	0.0571086	ENSG00000137868	STRA6	1	0	0	0	0	0	0	0	1	1	0	0	0	0	0	0	0	0	0	0	0	0	0	0	0	0	0	0	0	1	0	1	0	NA
15	74488145	rs971755	15_74488145_T_C_b37	T	C	0.0547125	ENSG00000137868	STRA6	1	0	0	0	0	0	0	0	1	1	0	0	0	0	0	0	0	0	0	0	0	0	0	0	0	0	0	0	0	1	0	1	0	NA
15	74471793	rs62005710	15_74471793_C_T_b37	C	T	0.0579073	ENSG00000137868	STRA6	1	0	0	0	0	0	0	0	1	1	0	0	0	0	0	0	0	0	0	0	0	0	0	0	0	0	0	0	0	1	0	1	0	NA
15	74468494	rs3848160	15_74468494_C_T_b37	C	T	0.057508	ENSG00000137868	STRA6	1	0	0	0	0	0	0	0	1	1	0	0	0	0	0	0	0	0	0	0	0	0	0	0	0	0	0	0	0	1	0	1	0	NA
15	74471063	rs11630317	15_74471063_A_G_b37	A	G	0.0577077	ENSG00000137868	STRA6	1	0	0	0	0	0	0	0	1	1	0	0	0	0	0	0	0	0	0	0	0	0	0	0	0	0	0	0	0	1	0	1	0	NA
10	96760319	rs72818652	10_96760319_T_C_b37	T	C	0.0457268	ENSG00000138115	NA	0	0	0	0	0	0	0	0	0	0	0	0	0	0	0	0	0	0	0	0	0	0	0	0	0	0	0	0	0	0	0	0	1	NA
10	95225112	rs78258348	10_95225112_C_T_b37	C	T	0.0253594	ENSG00000138119	MYOF	1	1	1	0	1	1	1	1	1	1	0	0	0	0	0	0	1	0	0	0	0	0	0	1	0	0	1	1	1	1	1	0	0	NA
10	95225718	rs79094889	10_95225718_C_T_b37	C	T	0.0255591	ENSG00000138119	MYOF	1	1	1	0	1	1	1	1	1	1	0	0	0	0	0	0	1	0	0	0	0	0	0	1	0	0	1	1	1	1	1	0	0	NA
10	95241721	rs75929587	10_95241721_C_T_b37	C	T	0.0255591	ENSG00000138119	MYOF	1	1	1	0	1	1	1	1	1	1	0	0	0	0	0	0	1	0	0	0	0	0	0	1	0	0	1	1	1	1	1	0	0	NA
10	95241754	rs79268758	10_95241754_G_C_b37	G	C	0.0255591	ENSG00000138119	MYOF	1	1	1	0	1	1	1	1	1	1	0	0	0	0	0	0	1	0	0	0	0	0	0	1	0	0	1	1	1	1	1	0	0	NA
3	132136252	rs74915889	3_132136252_G_A_b37	G	A	0.109026	ENSG00000138246	NA	0	0	0	0	0	0	0	0	0	0	0	0	0	0	0	0	0	0	0	0	0	0	0	0	0	0	0	0	0	0	0	0	1	NA
3	132209203	rs17345563	3_132209203_A_G_b37	A	G	0.0936502	ENSG00000138246	NA	0	0	0	0	0	0	0	0	0	0	0	0	0	0	0	0	0	0	0	0	0	0	0	0	0	0	0	0	0	0	0	0	1	NA
3	132250818	rs4854559	3_132250818_A_G_b37	A	G	0.0928514	ENSG00000138246	NA	0	0	0	0	0	0	0	0	0	0	0	0	0	0	0	0	0	0	0	0	0	0	0	0	0	0	0	0	0	0	0	0	1	NA
10	69953528	rs61857181	10_69953528_G_A_b37	G	A	0.117812	ENSG00000138346	NA	0	0	0	0	0	0	0	0	0	0	0	0	0	0	0	0	0	0	0	0	0	0	0	0	0	0	0	0	0	0	0	0	1	NA
10	69962850	rs7094934	10_69962850_G_A_b37	G	A	0.130391	ENSG00000138346	NA	0	0	0	0	0	0	0	0	0	0	0	0	0	0	0	0	0	0	0	0	0	0	0	0	0	0	0	0	0	0	0	0	1	NA
10	70029383	rs10998045	10_70029383_T_C_b37	T	C	0.144369	ENSG00000138346	NA	0	0	0	0	0	0	0	0	0	0	0	0	0	0	0	0	0	0	0	0	0	0	0	0	0	0	0	0	0	0	0	0	1	NA
10	70030630	rs12572967	10_70030630_G_A_b37	G	A	0.144768	ENSG00000138346	NA	0	0	0	0	0	0	0	0	0	0	0	0	0	0	0	0	0	0	0	0	0	0	0	0	0	0	0	0	0	0	0	0	1	NA
10	70031558	rs61854826	10_70031558_C_A_b37	C	A	0.144569	ENSG00000138346	NA	0	0	0	0	0	0	0	0	0	0	0	0	0	0	0	0	0	0	0	0	0	0	0	0	0	0	0	0	0	0	0	0	1	NA
10	69975123	rs11813170	10_69975123_G_C_b37	G	C	0.140575	ENSG00000138346	NA	0	0	0	0	0	0	0	0	0	0	0	0	0	0	0	0	0	0	0	0	0	0	0	0	0	0	0	0	0	0	0	0	1	NA
10	69975677	rs17538164	10_69975677_C_G_b37	C	G	0.140775	ENSG00000138346	NA	0	0	0	0	0	0	0	0	0	0	0	0	0	0	0	0	0	0	0	0	0	0	0	0	0	0	0	0	0	0	0	0	1	NA
10	69991749	rs61854782	10_69991749_T_G_b37	T	G	0.135982	ENSG00000138346	NA	0	0	0	0	0	0	0	0	0	0	0	0	0	0	0	0	0	0	0	0	0	0	0	0	0	0	0	0	0	0	0	0	1	NA
10	70018306	rs1007848	10_70018306_C_A_b37	C	A	0.144569	ENSG00000138346	NA	0	0	0	0	0	0	0	0	0	0	0	0	0	0	0	0	0	0	0	0	0	0	0	0	0	0	0	0	0	0	0	0	1	NA
10	70028052	rs4403687	10_70028052_A_G_b37	A	G	0.144369	ENSG00000138346	NA	0	0	0	0	0	0	0	0	0	0	0	0	0	0	0	0	0	0	0	0	0	0	0	0	0	0	0	0	0	0	0	0	1	NA
10	70031010	rs2241969	10_70031010_C_T_b37	C	T	0.144768	ENSG00000138346	NA	0	0	0	0	0	0	0	0	0	0	0	0	0	0	0	0	0	0	0	0	0	0	0	0	0	0	0	0	0	0	0	0	1	NA
10	70031067	rs2241970	10_70031067_A_G_b37	A	G	0.144768	ENSG00000138346	NA	0	0	0	0	0	0	0	0	0	0	0	0	0	0	0	0	0	0	0	0	0	0	0	0	0	0	0	0	0	0	0	0	1	NA
10	70090263	rs16925325	10_70090263_T_G_b37	T	G	0.126997	ENSG00000138346	NA	0	0	0	0	0	0	0	0	0	0	0	0	0	0	0	0	0	0	0	0	0	0	0	0	0	0	0	0	0	0	0	0	1	NA
10	70210331	rs10458637	10_70210331_T_C_b37	T	C	0.13139	ENSG00000138346	NA	0	0	0	0	0	0	0	0	0	0	0	0	0	0	0	0	0	0	0	0	0	0	0	0	0	0	0	0	0	0	0	0	1	NA
3	112346521	rs13079599	3_112346521_G_A_b37	G	A	0.0467252	ENSG00000138459	NA	0	0	0	0	0	0	0	0	0	0	0	0	0	0	0	0	0	0	0	0	0	0	0	0	0	0	0	0	0	0	0	0	1	NA
3	122471893	rs75135311	3_122471893_C_T_b37	C	T	0.0267572	ENSG00000138463	NA	0	0	0	0	0	0	0	0	0	0	0	0	0	0	0	0	0	0	0	0	0	0	0	0	0	0	0	0	0	0	0	0	1	NA
15	74716174	rs11856835	15_74716174_G_A_b37	G	A	0.156949	ENSG00000138623	NA	0	0	0	0	0	0	0	0	0	0	0	0	0	0	0	0	0	0	0	0	0	0	0	0	0	0	0	0	0	0	0	0	1	NA
4	121712665	rs78602587	4_121712665_A_G_b37	A	G	0.137181	ENSG00000138738	PRDM5	0	1	0	0	0	0	1	0	0	1	0	0	0	0	0	0	0	0	0	0	0	0	1	0	0	0	0	0	0	1	0	0	0	NA
4	121756930	rs80212196	4_121756930_C_T_b37	C	T	0.13778	ENSG00000138738	PRDM5	0	1	0	0	0	0	1	0	0	1	0	0	0	0	0	0	0	0	0	0	0	0	1	0	0	0	0	0	0	1	0	0	0	NA
4	121712314	rs1511303	4_121712314_C_T_b37	C	T	0.137181	ENSG00000138738	PRDM5	0	1	0	0	0	0	1	0	0	1	0	0	0	0	0	0	0	0	0	0	0	0	1	0	0	0	0	0	0	1	0	0	0	NA
4	121713561	rs76905138	4_121713561_T_A_b37	T	A	0.137181	ENSG00000138738	PRDM5	0	1	0	0	0	0	1	0	0	1	0	0	0	0	0	0	0	0	0	0	0	0	1	0	0	0	0	0	0	1	0	0	0	NA
4	121857521	rs75222080	4_121857521_A_G_b37	A	G	0.0535144	ENSG00000138738	PRDM5	0	1	0	0	0	0	1	0	0	1	0	0	0	0	0	0	0	0	0	0	0	0	1	0	0	0	0	0	0	1	0	0	0	NA
4	121715290	rs80012666	4_121715290_C_T_b37	C	T	0.137181	ENSG00000138738	PRDM5	0	1	0	0	0	0	1	0	0	1	0	0	0	0	0	0	0	0	0	0	0	0	1	0	0	0	0	0	0	1	0	0	0	NA
4	121703466	rs3804169	4_121703466_A_C_b37	A	C	0.137181	ENSG00000138738	PRDM5	0	1	0	0	0	0	1	0	0	1	0	0	0	0	0	0	0	0	0	0	0	0	1	0	0	0	0	0	0	1	0	0	0	NA
4	121859336	rs76550213	4_121859336_T_C_b37	T	C	0.0527157	ENSG00000138738	PRDM5	0	1	0	0	0	0	1	0	0	1	0	0	0	0	0	0	0	0	0	0	0	0	1	0	0	0	0	0	0	1	0	0	0	NA
4	121743264	rs17051266	4_121743264_A_G_b37	A	G	0.138578	ENSG00000138738	PRDM5	0	1	0	0	0	0	1	0	0	1	0	0	0	0	0	0	0	0	0	0	0	0	1	0	0	0	0	0	0	1	0	0	0	NA
4	121758997	rs11728387	4_121758997_C_T_b37	C	T	0.13758	ENSG00000138738	PRDM5	0	1	0	0	0	0	1	0	0	1	0	0	0	0	0	0	0	0	0	0	0	0	1	0	0	0	0	0	0	1	0	0	0	NA
4	121718127	rs1511308	4_121718127_A_G_b37	A	G	0.137181	ENSG00000138738	PRDM5	0	1	0	0	0	0	1	0	0	1	0	0	0	0	0	0	0	0	0	0	0	0	1	0	0	0	0	0	0	1	0	0	0	NA
4	121782010	rs75872214	4_121782010_T_A_b37	T	A	0.0892572	ENSG00000138738	PRDM5	0	1	0	0	0	0	1	0	0	1	0	0	0	0	0	0	0	0	0	0	0	0	1	0	0	0	0	0	0	1	0	0	0	NA
4	121863457	rs74676989	4_121863457_C_T_b37	C	T	0.0543131	ENSG00000138738	PRDM5	0	1	0	0	0	0	1	0	0	1	0	0	0	0	0	0	0	0	0	0	0	0	1	0	0	0	0	0	0	1	0	0	0	NA
4	121715274	rs76243918	4_121715274_T_C_b37	T	C	0.137181	ENSG00000138738	PRDM5	0	1	0	0	0	0	1	0	0	1	0	0	0	0	0	0	0	0	0	0	0	0	1	0	0	0	0	0	0	1	0	0	0	NA
4	121842970	rs79583078	4_121842970_A_G_b37	A	G	0.0615016	ENSG00000138738	PRDM5	0	1	0	0	0	0	1	0	0	1	0	0	0	0	0	0	0	0	0	0	0	0	1	0	0	0	0	0	0	1	0	0	0	NA
4	106226429	rs78039716	4_106226429_A_G_b37	A	G	0.095647	ENSG00000138777	PPA2	0	1	1	1	1	0	1	1	1	1	1	0	0	1	0	0	0	0	1	0	0	0	1	0	1	1	1	1	0	1	0	0	0	NA
4	106224669	rs12646711	4_106224669_T_G_b37	T	G	0.095647	ENSG00000138777	PPA2	0	1	1	1	1	0	1	1	1	1	1	0	0	1	0	0	0	0	1	0	0	0	1	0	1	1	1	1	0	1	0	0	0	NA
4	106604190	rs35370743	4_106604190_A_G_b37	A	G	0.0249601	ENSG00000138780	GSTCD	1	1	0	1	1	0	1	0	1	1	1	0	0	1	0	0	0	0	0	0	0	0	0	1	0	0	1	1	0	1	0	1	0	NA
4	106765063	rs11733093	4_106765063_G_T_b37	G	T	0.0257588	ENSG00000138780	GSTCD	1	1	0	1	1	0	1	0	1	1	1	0	0	1	0	0	0	0	0	0	0	0	0	1	0	0	1	1	0	1	0	1	0	NA
4	106710653	rs72673813	4_106710653_T_C_b37	T	C	0.0249601	ENSG00000138780	GSTCD	1	1	0	1	1	0	1	0	1	1	1	0	0	1	0	0	0	0	0	0	0	0	0	1	0	0	1	1	0	1	0	1	0	NA
4	106738760	rs72673832	4_106738760_A_G_b37	A	G	0.0249601	ENSG00000138780	GSTCD	1	1	0	1	1	0	1	0	1	1	1	0	0	1	0	0	0	0	0	0	0	0	0	1	0	0	1	1	0	1	0	1	0	NA
4	106604190	rs35370743	4_106604190_A_G_b37	A	G	0.0249601	ENSG00000138785	NA	0	0	0	0	0	0	0	0	0	0	0	0	0	0	0	0	0	0	0	0	0	0	0	0	0	0	0	0	0	0	0	0	1	NA
4	106710653	rs72673813	4_106710653_T_C_b37	T	C	0.0249601	ENSG00000138785	NA	0	0	0	0	0	0	0	0	0	0	0	0	0	0	0	0	0	0	0	0	0	0	0	0	0	0	0	0	0	0	0	0	1	NA
4	106738760	rs72673832	4_106738760_A_G_b37	A	G	0.0249601	ENSG00000138785	NA	0	0	0	0	0	0	0	0	0	0	0	0	0	0	0	0	0	0	0	0	0	0	0	0	0	0	0	0	0	0	0	0	1	NA
4	106765063	rs11733093	4_106765063_G_T_b37	G	T	0.0257588	ENSG00000138785	NA	0	0	0	0	0	0	0	0	0	0	0	0	0	0	0	0	0	0	0	0	0	0	0	0	0	0	0	0	0	0	0	0	1	NA
9	116329708	rs112205426	9_116329708_G_A_b37	G	A	0.0371406	ENSG00000138835	NA	0	0	0	0	0	0	0	0	0	0	0	0	0	0	0	0	0	0	0	0	0	0	0	0	0	0	0	0	0	0	0	0	1	NA
9	116352373	rs111827071	9_116352373_C_T_b37	C	T	0.0363419	ENSG00000138835	NA	0	0	0	0	0	0	0	0	0	0	0	0	0	0	0	0	0	0	0	0	0	0	0	0	0	0	0	0	0	0	0	0	1	NA
12	32550849	rs78734386	12_32550849_G_A_b37	G	A	0.0489217	ENSG00000139132	FGD4	1	1	0	0	1	1	1	0	1	1	0	1	0	0	0	0	0	1	1	0	1	0	1	1	0	0	1	0	0	1	1	1	0	NA
12	32608248	rs79003560	12_32608248_A_G_b37	A	G	0.0393371	ENSG00000139132	FGD4	1	1	0	0	1	1	1	0	1	1	0	1	0	0	0	0	0	1	1	0	1	0	1	1	0	0	1	0	0	1	1	1	0	NA
12	32552565	rs117574746	12_32552565_A_C_b37	A	C	0.0489217	ENSG00000139132	FGD4	1	1	0	0	1	1	1	0	1	1	0	1	0	0	0	0	0	1	1	0	1	0	1	1	0	0	1	0	0	1	1	1	0	NA
12	32537406	rs78838974	12_32537406_T_C_b37	T	C	0.0457268	ENSG00000139132	FGD4	1	1	0	0	1	1	1	0	1	1	0	1	0	0	0	0	0	1	1	0	1	0	1	1	0	0	1	0	0	1	1	1	0	NA
12	32613965	rs79121581	12_32613965_G_T_b37	G	T	0.0395367	ENSG00000139132	FGD4	1	1	0	0	1	1	1	0	1	1	0	1	0	0	0	0	0	1	1	0	1	0	1	1	0	0	1	0	0	1	1	1	0	NA
12	32598024	rs75771467	12_32598024_C_T_b37	C	T	0.0385383	ENSG00000139132	FGD4	1	1	0	0	1	1	1	0	1	1	0	1	0	0	0	0	0	1	1	0	1	0	1	1	0	0	1	0	0	1	1	1	0	NA
12	32553103	rs75411691	12_32553103_C_T_b37	C	T	0.048722	ENSG00000139132	FGD4	1	1	0	0	1	1	1	0	1	1	0	1	0	0	0	0	0	1	1	0	1	0	1	1	0	0	1	0	0	1	1	1	0	NA
12	32628965	rs79166291	12_32628965_C_G_b37	C	G	0.0369409	ENSG00000139132	FGD4	1	1	0	0	1	1	1	0	1	1	0	1	0	0	0	0	0	1	1	0	1	0	1	1	0	0	1	0	0	1	1	1	0	NA
12	32635390	rs147700878	12_32635390_G_A_b37	G	A	0.0371406	ENSG00000139132	FGD4	1	1	0	0	1	1	1	0	1	1	0	1	0	0	0	0	0	1	1	0	1	0	1	1	0	0	1	0	0	1	1	1	0	NA
12	32561701	rs77850101	12_32561701_A_G_b37	A	G	0.0483227	ENSG00000139132	FGD4	1	1	0	0	1	1	1	0	1	1	0	1	0	0	0	0	0	1	1	0	1	0	1	1	0	0	1	0	0	1	1	1	0	NA
12	32617668	rs77945129	12_32617668_A_G_b37	A	G	0.0379393	ENSG00000139132	FGD4	1	1	0	0	1	1	1	0	1	1	0	1	0	0	0	0	0	1	1	0	1	0	1	1	0	0	1	0	0	1	1	1	0	NA
12	32609233	rs78759684	12_32609233_T_G_b37	T	G	0.0393371	ENSG00000139132	FGD4	1	1	0	0	1	1	1	0	1	1	0	1	0	0	0	0	0	1	1	0	1	0	1	1	0	0	1	0	0	1	1	1	0	NA
12	44182278	rs144535012	12_44182278_G_A_b37	G	A	0.0395367	ENSG00000139173	TMEM117	1	1	1	0	1	1	1	0	1	1	1	0	0	1	1	0	0	0	1	0	1	0	1	0	1	1	1	1	1	1	1	1	0	NA
12	47958596	rs73109474	12_47958596_A_G_b37	A	G	0.0451278	ENSG00000139211	NA	0	0	0	0	0	0	0	0	0	0	0	0	0	0	0	0	0	0	0	0	0	0	0	0	0	0	0	0	0	0	0	0	1	NA
12	96136726	rs78160678	12_96136726_C_T_b37	C	T	0.0750799	ENSG00000139343	SNRPF	1	1	0	0	1	1	1	0	1	1	0	1	0	0	0	0	0	1	0	0	0	0	0	0	0	0	1	0	0	1	1	0	0	NA
12	96385234	rs55856912	12_96385234_G_A_b37	G	A	0.0958466	ENSG00000139343	SNRPF	1	1	0	0	1	1	1	0	1	1	0	1	0	0	0	0	0	1	0	0	0	0	0	0	0	0	1	0	0	1	1	0	0	NA
12	96199882	rs17368365	12_96199882_T_C_b37	T	C	0.0782748	ENSG00000139343	SNRPF	1	1	0	0	1	1	1	0	1	1	0	1	0	0	0	0	0	1	0	0	0	0	0	0	0	0	1	0	0	1	1	0	0	NA
12	96196642	rs17289784	12_96196642_C_T_b37	C	T	0.0782748	ENSG00000139343	SNRPF	1	1	0	0	1	1	1	0	1	1	0	1	0	0	0	0	0	1	0	0	0	0	0	0	0	0	1	0	0	1	1	0	0	0
12	96222640	rs56261928	12_96222640_T_C_b37	T	C	0.0784744	ENSG00000139343	SNRPF	1	1	0	0	1	1	1	0	1	1	0	1	0	0	0	0	0	1	0	0	0	0	0	0	0	0	1	0	0	1	1	0	0	NA
12	96162434	rs78185562	12_96162434_A_G_b37	A	G	0.0760783	ENSG00000139343	SNRPF	1	1	0	0	1	1	1	0	1	1	0	1	0	0	0	0	0	1	0	0	0	0	0	0	0	0	1	0	0	1	1	0	0	NA
12	96385234	rs55856912	12_96385234_G_A_b37	G	A	0.0958466	ENSG00000139344	AMDHD1	0	1	0	0	1	0	0	0	1	1	0	0	0	0	0	0	0	0	0	0	0	0	0	0	0	0	0	0	0	0	0	0	0	NA
12	96222640	rs56261928	12_96222640_T_C_b37	T	C	0.0784744	ENSG00000139344	AMDHD1	0	1	0	0	1	0	0	0	1	1	0	0	0	0	0	0	0	0	0	0	0	0	0	0	0	0	0	0	0	0	0	0	0	NA
12	96196642	rs17289784	12_96196642_C_T_b37	C	T	0.0782748	ENSG00000139344	AMDHD1	0	1	0	0	1	0	0	0	1	1	0	0	0	0	0	0	0	0	0	0	0	0	0	0	0	0	0	0	0	0	0	0	0	0
12	96199882	rs17368365	12_96199882_T_C_b37	T	C	0.0782748	ENSG00000139344	AMDHD1	0	1	0	0	1	0	0	0	1	1	0	0	0	0	0	0	0	0	0	0	0	0	0	0	0	0	0	0	0	0	0	0	0	NA
12	104212665	rs74503365	12_104212665_G_A_b37	G	A	0.127596	ENSG00000139372	TDG	1	1	0	1	1	0	0	0	1	1	0	0	0	0	0	0	1	1	0	0	0	0	0	0	1	0	0	0	0	1	0	0	0	NA
12	104329551	rs3794239	12_104329551_C_G_b37	C	G	0.090655	ENSG00000139372	TDG	1	1	0	1	1	0	0	0	1	1	0	0	0	0	0	0	1	1	0	0	0	0	0	0	1	0	0	0	0	1	0	0	0	NA
12	113669902	rs61943584	12_113669902_G_A_b37	G	A	0.0561102	ENSG00000139405	RITA1	0	1	0	1	0	0	0	0	1	1	0	0	0	0	0	0	0	0	0	0	0	0	0	0	0	0	0	0	0	0	0	0	0	NA
12	113706909	rs73192831	12_113706909_C_T_b37	C	T	0.0555112	ENSG00000139405	RITA1	0	1	0	1	0	0	0	0	1	1	0	0	0	0	0	0	0	0	0	0	0	0	0	0	0	0	0	0	0	0	0	0	0	NA
12	113721873	rs73192836	12_113721873_A_G_b37	A	G	0.0567093	ENSG00000139405	RITA1	0	1	0	1	0	0	0	0	1	1	0	0	0	0	0	0	0	0	0	0	0	0	0	0	0	0	0	0	0	0	0	0	0	NA
12	113873011	rs3803073	12_113873011_G_A_b37	G	A	0.0259585	ENSG00000139410	NA	0	0	0	0	0	0	0	0	0	0	0	0	0	0	0	0	0	0	0	0	0	0	0	0	0	0	0	0	0	0	0	0	1	NA
12	113909615	rs11609339	12_113909615_C_T_b37	C	T	0.0443291	ENSG00000139410	NA	0	0	0	0	0	0	0	0	0	0	0	0	0	0	0	0	0	0	0	0	0	0	0	0	0	0	0	0	0	0	0	0	1	NA
12	113931668	rs7978230	12_113931668_C_G_b37	C	G	0.090655	ENSG00000139410	NA	0	0	0	0	0	0	0	0	0	0	0	0	0	0	0	0	0	0	0	0	0	0	0	0	0	0	0	0	0	0	0	0	1	NA
12	113806382	rs77373223	12_113806382_C_T_b37	C	T	0.0399361	ENSG00000139410	NA	0	0	0	0	0	0	0	0	0	0	0	0	0	0	0	0	0	0	0	0	0	0	0	0	0	0	0	0	0	0	0	0	1	NA
12	113829927	rs34099285	12_113829927_G_C_b37	G	C	0.0377396	ENSG00000139410	NA	0	0	0	0	0	0	0	0	0	0	0	0	0	0	0	0	0	0	0	0	0	0	0	0	0	0	0	0	0	0	0	0	1	NA
12	113841569	rs16942781	12_113841569_T_C_b37	T	C	0.0373403	ENSG00000139410	NA	0	0	0	0	0	0	0	0	0	0	0	0	0	0	0	0	0	0	0	0	0	0	0	0	0	0	0	0	0	0	0	0	1	NA
12	111285655	rs61944262	12_111285655_A_T_b37	A	T	0.00838658	ENSG00000139433	NA	0	0	0	0	0	0	0	0	0	0	0	0	0	0	0	0	0	0	0	0	0	0	0	0	0	0	0	0	0	0	0	0	1	NA
13	28195257	rs2232665	13_28195257_G_A_b37	G	A	0.0207668	ENSG00000139517	LNX2	1	1	0	0	1	0	1	0	1	1	0	0	0	0	0	0	0	0	0	0	0	0	0	0	0	0	0	0	0	0	0	0	0	NA
12	53278911	rs141154719	12_53278911_A_G_b37	A	G	0.0253594	ENSG00000139625	NA	0	0	0	0	0	0	0	0	0	0	0	0	0	0	0	0	0	0	0	0	0	0	0	0	0	0	0	0	0	0	0	0	1	NA
12	53278429	rs75711811	12_53278429_G_A_b37	G	A	0.0255591	ENSG00000139625	NA	0	0	0	0	0	0	0	0	0	0	0	0	0	0	0	0	0	0	0	0	0	0	0	0	0	0	0	0	0	0	0	0	1	NA
12	53278851	rs117973788	12_53278851_T_C_b37	T	C	0.0253594	ENSG00000139625	NA	0	0	0	0	0	0	0	0	0	0	0	0	0	0	0	0	0	0	0	0	0	0	0	0	0	0	0	0	0	0	0	0	1	NA
12	53280673	rs17746685	12_53280673_T_C_b37	T	C	0.0253594	ENSG00000139625	NA	0	0	0	0	0	0	0	0	0	0	0	0	0	0	0	0	0	0	0	0	0	0	0	0	0	0	0	0	0	0	0	0	1	NA
12	53282094	rs79147936	12_53282094_C_A_b37	C	A	0.0255591	ENSG00000139625	NA	0	0	0	0	0	0	0	0	0	0	0	0	0	0	0	0	0	0	0	0	0	0	0	0	0	0	0	0	0	0	0	0	1	NA
12	53289858	rs79801308	12_53289858_G_A_b37	G	A	0.0245607	ENSG00000139625	NA	0	0	0	0	0	0	0	0	0	0	0	0	0	0	0	0	0	0	0	0	0	0	0	0	0	0	0	0	0	0	0	0	1	NA
12	53290229	rs3825089	12_53290229_G_A_b37	G	A	0.0245607	ENSG00000139625	NA	0	0	0	0	0	0	0	0	0	0	0	0	0	0	0	0	0	0	0	0	0	0	0	0	0	0	0	0	0	0	0	0	1	NA
12	53290778	rs117254202	12_53290778_A_G_b37	A	G	0.0245607	ENSG00000139625	NA	0	0	0	0	0	0	0	0	0	0	0	0	0	0	0	0	0	0	0	0	0	0	0	0	0	0	0	0	0	0	0	0	1	NA
12	53291585	rs78500185	12_53291585_A_G_b37	A	G	0.0247604	ENSG00000139625	NA	0	0	0	0	0	0	0	0	0	0	0	0	0	0	0	0	0	0	0	0	0	0	0	0	0	0	0	0	0	0	0	0	1	NA
12	53652835	rs150650866	12_53652835_C_G_b37	C	G	0.0247604	ENSG00000139637	C12orf10	0	0	1	1	0	0	1	0	1	1	0	0	0	0	0	0	1	0	0	0	0	0	0	0	0	0	0	0	0	1	1	0	0	NA
14	74272391	rs1019094	14_74272391_G_A_b37	G	A	0.0770767	ENSG00000140043	PTGR2	1	1	0	0	0	0	1	0	0	1	0	0	0	0	0	0	1	1	0	0	0	0	0	0	1	0	0	0	0	1	0	0	0	NA
14	74269423	rs12895288	14_74269423_A_G_b37	A	G	0.0772764	ENSG00000140043	PTGR2	1	1	0	0	0	0	1	0	0	1	0	0	0	0	0	0	1	1	0	0	0	0	0	0	1	0	0	0	0	1	0	0	0	NA
14	92786621	rs76503271	14_92786621_C_G_b37	C	G	0.0537141	ENSG00000140090	SLC24A4	1	1	0	0	1	1	0	0	1	1	0	0	0	0	0	0	0	0	0	0	0	0	0	0	1	0	0	0	0	1	0	0	0	NA
14	92791479	rs78598185	14_92791479_A_G_b37	A	G	0.052516	ENSG00000140090	SLC24A4	1	1	0	0	1	1	0	0	1	1	0	0	0	0	0	0	0	0	0	0	0	0	0	0	1	0	0	0	0	1	0	0	0	NA
14	92792030	rs77385755	14_92792030_G_C_b37	G	C	0.052516	ENSG00000140090	SLC24A4	1	1	0	0	1	1	0	0	1	1	0	0	0	0	0	0	0	0	0	0	0	0	0	0	1	0	0	0	0	1	0	0	0	NA
14	92774503	rs79291676	14_92774503_C_T_b37	C	T	0.0523163	ENSG00000140090	SLC24A4	1	1	0	0	1	1	0	0	1	1	0	0	0	0	0	0	0	0	0	0	0	0	0	0	1	0	0	0	0	1	0	0	0	NA
15	40676285	rs79044944	15_40676285_G_T_b37	G	T	0.0445288	ENSG00000140320	NA	0	0	0	0	0	0	0	0	0	0	0	0	0	0	0	0	0	0	0	0	0	0	0	0	0	0	0	0	0	0	0	0	1	0
15	40660192	rs8040755	15_40660192_C_T_b37	C	T	0.0435304	ENSG00000140320	NA	0	0	0	0	0	0	0	0	0	0	0	0	0	0	0	0	0	0	0	0	0	0	0	0	0	0	0	0	0	0	0	0	1	NA
15	40675155	rs7164132	15_40675155_C_A_b37	C	A	0.04373	ENSG00000140320	NA	0	0	0	0	0	0	0	0	0	0	0	0	0	0	0	0	0	0	0	0	0	0	0	0	0	0	0	0	0	0	0	0	1	0
15	40674920	rs17733008	15_40674920_T_C_b37	T	C	0.04373	ENSG00000140320	NA	0	0	0	0	0	0	0	0	0	0	0	0	0	0	0	0	0	0	0	0	0	0	0	0	0	0	0	0	0	0	0	0	1	1
15	40675329	rs7164321	15_40675329_A_G_b37	A	G	0.0433307	ENSG00000140320	NA	0	0	0	0	0	0	0	0	0	0	0	0	0	0	0	0	0	0	0	0	0	0	0	0	0	0	0	0	0	0	0	0	1	0
15	40660192	rs8040755	15_40660192_C_T_b37	C	T	0.0435304	ENSG00000140323	NA	0	0	0	0	0	0	0	0	0	0	0	0	0	0	0	0	0	0	0	0	0	0	0	0	0	0	0	0	0	0	0	0	1	NA
15	40675155	rs7164132	15_40675155_C_A_b37	C	A	0.04373	ENSG00000140323	NA	0	0	0	0	0	0	0	0	0	0	0	0	0	0	0	0	0	0	0	0	0	0	0	0	0	0	0	0	0	0	0	0	1	0
15	40675329	rs7164321	15_40675329_A_G_b37	A	G	0.0433307	ENSG00000140323	NA	0	0	0	0	0	0	0	0	0	0	0	0	0	0	0	0	0	0	0	0	0	0	0	0	0	0	0	0	0	0	0	0	1	0
15	40676285	rs79044944	15_40676285_G_T_b37	G	T	0.0445288	ENSG00000140323	NA	0	0	0	0	0	0	0	0	0	0	0	0	0	0	0	0	0	0	0	0	0	0	0	0	0	0	0	0	0	0	0	0	1	0
15	40674920	rs17733008	15_40674920_T_C_b37	T	C	0.04373	ENSG00000140323	NA	0	0	0	0	0	0	0	0	0	0	0	0	0	0	0	0	0	0	0	0	0	0	0	0	0	0	0	0	0	0	0	0	1	1
15	74488145	rs971755	15_74488145_T_C_b37	T	C	0.0547125	ENSG00000140474	ULK3	0	1	0	1	0	0	1	0	1	1	1	0	0	0	0	0	0	0	0	0	0	0	0	0	0	1	0	0	0	1	0	0	0	NA
15	74716174	rs11856835	15_74716174_G_A_b37	G	A	0.156949	ENSG00000140474	ULK3	0	1	0	1	0	0	1	0	1	1	1	0	0	0	0	0	0	0	0	0	0	0	0	0	0	1	0	0	0	1	0	0	0	NA
15	74716174	rs11856835	15_74716174_G_A_b37	G	A	0.156949	ENSG00000140497	NA	0	0	0	0	0	0	0	0	0	0	0	0	0	0	0	0	0	0	0	0	0	0	0	0	0	0	0	0	0	0	0	0	1	NA
15	91486305	rs8034551	15_91486305_C_T_b37	C	T	0.0585064	ENSG00000140553	UNC45A	1	0	0	1	1	0	1	0	1	0	1	0	0	0	0	0	0	0	0	0	1	0	0	1	1	0	0	0	0	0	0	0	0	NA
15	91493589	rs35389361	15_91493589_T_C_b37	T	C	0.0489217	ENSG00000140553	UNC45A	1	0	0	1	1	0	1	0	1	0	1	0	0	0	0	0	0	0	0	0	1	0	0	1	1	0	0	0	0	0	0	0	0	NA
15	91489919	rs12911432	15_91489919_A_G_b37	A	G	0.0547125	ENSG00000140553	UNC45A	1	0	0	1	1	0	1	0	1	0	1	0	0	0	0	0	0	0	0	0	1	0	0	1	1	0	0	0	0	0	0	0	0	NA
15	91459657	rs34141725	15_91459657_C_T_b37	C	T	0.0519169	ENSG00000140553	UNC45A	1	0	0	1	1	0	1	0	1	0	1	0	0	0	0	0	0	0	0	0	1	0	0	1	1	0	0	0	0	0	0	0	0	NA
15	91475274	rs34967259	15_91475274_G_A_b37	G	A	0.0553115	ENSG00000140553	UNC45A	1	0	0	1	1	0	1	0	1	0	1	0	0	0	0	0	0	0	0	0	1	0	0	1	1	0	0	0	0	0	0	0	0	NA
15	91461824	rs35968052	15_91461824_C_T_b37	C	T	0.0527157	ENSG00000140553	UNC45A	1	0	0	1	1	0	1	0	1	0	1	0	0	0	0	0	0	0	0	0	1	0	0	1	1	0	0	0	0	0	0	0	0	NA
16	57161043	rs75803748	16_57161043_C_T_b37	C	T	0.0714856	ENSG00000140848	CPNE2	1	0	1	1	1	1	1	1	1	1	0	0	0	0	0	0	0	0	0	0	0	0	0	0	0	0	0	0	0	1	0	0	0	NA
16	77350057	rs76482386	16_77350057_C_T_b37	C	T	0.123602	ENSG00000140873	ADAMTS18	1	0	0	0	1	0	1	0	0	1	1	0	0	0	0	0	1	0	0	0	0	0	0	0	0	0	0	0	0	1	1	0	0	NA
16	89916600	rs12598316	16_89916600_C_A_b37	C	A	0.0734824	ENSG00000140995	DEF8	1	1	0	1	1	0	1	1	1	1	1	0	0	0	0	0	0	0	0	1	0	0	1	0	0	0	1	0	0	0	0	0	0	NA
16	89950299	rs72477006	16_89950299_G_C_b37	G	C	0.107628	ENSG00000140995	DEF8	1	1	0	1	1	0	1	1	1	1	1	0	0	0	0	0	0	0	0	1	0	0	1	0	0	0	1	0	0	0	0	0	0	NA
16	90113121	rs11648775	16_90113121_A_G_b37	A	G	0.0976438	ENSG00000140995	DEF8	1	1	0	1	1	0	1	1	1	1	1	0	0	0	0	0	0	0	0	1	0	0	1	0	0	0	1	0	0	0	0	0	0	NA
16	89916600	rs12598316	16_89916600_C_A_b37	C	A	0.0734824	ENSG00000141002	TCF25	1	1	0	1	1	0	1	0	1	1	0	0	0	1	0	0	0	0	0	0	0	1	0	0	1	0	0	0	0	1	0	0	0	NA
16	89950299	rs72477006	16_89950299_G_C_b37	G	C	0.107628	ENSG00000141002	TCF25	1	1	0	1	1	0	1	0	1	1	0	0	0	1	0	0	0	0	0	0	0	1	0	0	1	0	0	0	0	1	0	0	0	NA
16	89800550	rs7189734	16_89800550_G_A_b37	G	A	0.164736	ENSG00000141002	TCF25	1	1	0	1	1	0	1	0	1	1	0	0	0	1	0	0	0	0	0	0	0	1	0	0	1	0	0	0	0	1	0	0	0	NA
16	88937921	rs141590409	16_88937921_C_T_b37	C	T	0.0135783	ENSG00000141012	GALNS	1	1	0	0	1	0	1	0	1	1	1	0	1	0	1	0	0	0	0	0	0	0	0	0	1	0	0	0	0	1	0	0	0	NA
16	88907844	rs78178561	16_88907844_C_T_b37	C	T	0.0515176	ENSG00000141012	GALNS	1	1	0	0	1	0	1	0	1	1	1	0	1	0	1	0	0	0	0	0	0	0	0	0	1	0	0	0	0	1	0	0	0	NA
16	90113121	rs11648775	16_90113121_A_G_b37	A	G	0.0976438	ENSG00000141013	NA	0	0	0	0	0	0	0	0	0	0	0	0	0	0	0	0	0	0	0	0	0	0	0	0	0	0	0	0	0	0	0	0	1	NA
17	443898	rs74364569	17_443898_T_C_b37	T	C	0.028754	ENSG00000141252	VPS53	1	1	0	0	1	1	1	0	1	1	0	0	0	0	0	0	0	0	0	0	1	0	1	0	1	0	1	0	0	1	1	0	0	NA
17	45520833	rs74872857	17_45520833_T_C_b37	T	C	0.0565096	ENSG00000141293	NA	0	0	0	0	0	0	0	0	0	0	0	0	0	0	0	0	0	0	0	0	0	0	0	0	0	0	0	0	0	0	0	0	1	NA
18	60003644	rs4436867	18_60003644_C_A_b37	C	A	0.0872604	ENSG00000141655	NA	0	0	0	0	0	0	0	0	0	0	0	0	0	0	0	0	0	0	0	0	0	0	0	0	0	0	0	0	0	0	0	0	1	NA
18	60002275	rs72931591	18_60002275_A_G_b37	A	G	0.0874601	ENSG00000141655	NA	0	0	0	0	0	0	0	0	0	0	0	0	0	0	0	0	0	0	0	0	0	0	0	0	0	0	0	0	0	0	0	0	1	NA
18	71781957	rs62097018	18_71781957_G_T_b37	G	T	0.0900559	ENSG00000141665	FBXO15	0	1	0	0	1	0	1	0	1	1	0	0	0	0	0	0	0	0	0	0	0	0	0	0	0	0	1	0	0	0	0	0	0	NA
18	71784514	rs1943941	18_71784514_C_G_b37	C	G	0.090655	ENSG00000141665	FBXO15	0	1	0	0	1	0	1	0	1	1	0	0	0	0	0	0	0	0	0	0	0	0	0	0	0	0	1	0	0	0	0	0	0	NA
18	71719409	rs17088730	18_71719409_A_G_b37	A	G	0.0910543	ENSG00000141665	FBXO15	0	1	0	0	1	0	1	0	1	1	0	0	0	0	0	0	0	0	0	0	0	0	0	0	0	0	1	0	0	0	0	0	0	NA
18	71731588	rs17088747	18_71731588_T_C_b37	T	C	0.0908546	ENSG00000141665	FBXO15	0	1	0	0	1	0	1	0	1	1	0	0	0	0	0	0	0	0	0	0	0	0	0	0	0	0	1	0	0	0	0	0	0	NA
19	294174	rs79264761	19_294174_C_T_b37	C	T	0.0563099	ENSG00000141934	NA	0	0	0	0	0	0	0	0	0	0	0	0	0	0	0	0	0	0	0	0	0	0	0	0	0	0	0	0	0	0	0	0	1	NA
19	291184	rs116891859	19_291184_A_T_b37	A	T	0.0367412	ENSG00000141934	NA	0	0	0	0	0	0	0	0	0	0	0	0	0	0	0	0	0	0	0	0	0	0	0	0	0	0	0	0	0	0	0	0	1	NA
19	294306	rs77790410	19_294306_T_C_b37	T	C	0.0565096	ENSG00000141934	NA	0	0	0	0	0	0	0	0	0	0	0	0	0	0	0	0	0	0	0	0	0	0	0	0	0	0	0	0	0	0	0	0	1	NA
21	43285858	rs117493990	21_43285858_T_C_b37	T	C	0.047524	ENSG00000141956	PRDM15	1	1	0	1	0	0	1	1	1	1	0	0	0	0	0	0	1	0	0	0	0	0	0	0	1	0	0	0	0	1	0	0	0	NA
21	43244007	rs77296295	21_43244007_A_C_b37	A	C	0.0321486	ENSG00000141956	PRDM15	1	1	0	1	0	0	1	1	1	1	0	0	0	0	0	0	1	0	0	0	0	0	0	0	1	0	0	0	0	1	0	0	0	NA
21	43279137	rs117860551	21_43279137_C_T_b37	C	T	0.0217652	ENSG00000141956	PRDM15	1	1	0	1	0	0	1	1	1	1	0	0	0	0	0	0	1	0	0	0	0	0	0	0	1	0	0	0	0	1	0	0	0	NA
21	43282983	rs117111731	21_43282983_G_C_b37	G	C	0.0471246	ENSG00000141956	PRDM15	1	1	0	1	0	0	1	1	1	1	0	0	0	0	0	0	1	0	0	0	0	0	0	0	1	0	0	0	0	1	0	0	0	NA
21	43286662	rs17766544	21_43286662_C_G_b37	C	G	0.0467252	ENSG00000141956	PRDM15	1	1	0	1	0	0	1	1	1	1	0	0	0	0	0	0	1	0	0	0	0	0	0	0	1	0	0	0	0	1	0	0	0	NA
19	45631730	rs79322367	19_45631730_C_T_b37	C	T	0.0515176	ENSG00000142252	NA	0	0	0	0	0	0	0	0	0	0	0	0	0	0	0	0	0	0	0	0	0	0	0	0	0	0	0	0	0	0	0	0	1	NA
19	45672968	rs79016999	19_45672968_C_T_b37	C	T	0.0467252	ENSG00000142252	NA	0	0	0	0	0	0	0	0	0	0	0	0	0	0	0	0	0	0	0	0	0	0	0	0	0	0	0	0	0	0	0	0	1	NA
1	27958182	rs114357739	1_27958182_T_C_b37	T	C	0.00638978	ENSG00000142733	NA	0	0	0	0	0	0	0	0	0	0	0	0	0	0	0	0	0	0	0	0	0	0	0	0	0	0	0	0	0	0	0	0	1	NA
1	21632187	rs12747397	1_21632187_G_A_b37	G	A	0.0409345	ENSG00000142794	NBPF3	1	1	0	0	1	1	1	0	0	1	0	0	0	0	0	0	0	1	0	0	0	0	0	0	1	0	0	0	0	0	0	1	0	NA
1	21648509	rs34872865	1_21648509_G_A_b37	G	A	0.0451278	ENSG00000142794	NBPF3	1	1	0	0	1	1	1	0	0	1	0	0	0	0	0	0	0	1	0	0	0	0	0	0	1	0	0	0	0	0	0	1	0	NA
1	22278138	rs34372058	1_22278138_C_T_b37	C	T	0.0155751	ENSG00000142798	HSPG2	1	1	0	1	1	0	1	0	1	1	0	0	0	1	0	0	0	0	0	0	0	1	0	0	1	0	0	0	0	1	1	0	0	NA
1	33627411	rs12563712	1_33627411_C_G_b37	C	G	0.178315	ENSG00000142920	NA	0	0	0	0	0	0	0	0	0	0	0	0	0	0	0	0	0	0	0	0	0	0	0	0	0	0	0	0	0	0	0	0	1	NA
1	168148092	rs76378020	1_168148092_G_A_b37	G	A	0.0207668	ENSG00000143155	NA	0	0	0	0	0	0	0	0	0	0	0	0	0	0	0	0	0	0	0	0	0	0	0	0	0	0	0	0	0	0	0	0	1	NA
1	163047385	rs12411109	1_163047385_G_T_b37	G	T	0.0732827	ENSG00000143248	NA	0	0	0	0	0	0	0	0	0	0	0	0	0	0	0	0	0	0	0	0	0	0	0	0	0	0	0	0	0	0	0	0	1	NA
1	163139804	rs10917689	1_163139804_G_A_b37	G	A	0.0696885	ENSG00000143248	NA	0	0	0	0	0	0	0	0	0	0	0	0	0	0	0	0	0	0	0	0	0	0	0	0	0	0	0	0	0	0	0	0	1	NA
1	154227019	rs12733060	1_154227019_T_A_b37	T	A	0.145168	ENSG00000143575	NA	0	0	0	0	0	0	0	0	0	0	0	0	0	0	0	0	0	0	0	0	0	0	0	0	0	0	0	0	0	0	0	0	1	NA
1	225420024	rs74968234	1_225420024_G_A_b37	G	A	0.0325479	ENSG00000143815	LBR	1	1	1	0	1	1	1	0	1	1	0	0	0	0	0	0	0	0	0	0	0	0	0	0	0	0	0	0	0	1	1	0	0	NA
1	225444040	rs76564587	1_225444040_G_A_b37	G	A	0.0333466	ENSG00000143815	LBR	1	1	1	0	1	1	1	0	1	1	0	0	0	0	0	0	0	0	0	0	0	0	0	0	0	0	0	0	0	1	1	0	0	NA
1	225443902	rs75272866	1_225443902_G_C_b37	G	C	0.0325479	ENSG00000143815	LBR	1	1	1	0	1	1	1	0	1	1	0	0	0	0	0	0	0	0	0	0	0	0	0	0	0	0	0	0	0	1	1	0	0	NA
1	225435107	rs72470463	1_225435107_G_A_b37	G	A	0.0325479	ENSG00000143815	LBR	1	1	1	0	1	1	1	0	1	1	0	0	0	0	0	0	0	0	0	0	0	0	0	0	0	0	0	0	0	1	1	0	0	NA
2	120974037	rs7575469	2_120974037_G_A_b37	G	A	0.0433307	ENSG00000144118	RALB	0	1	0	0	1	1	1	0	0	1	0	0	0	0	0	0	0	0	0	0	0	0	0	0	0	0	0	0	0	1	0	0	0	NA
2	121056348	rs75637133	2_121056348_A_G_b37	A	G	0.0517173	ENSG00000144118	RALB	0	1	0	0	1	1	1	0	0	1	0	0	0	0	0	0	0	0	0	0	0	0	0	0	0	0	0	0	0	1	0	0	0	NA
2	154823939	rs13420045	2_154823939_G_A_b37	G	A	0.144768	ENSG00000144278	NA	0	0	0	0	0	0	0	0	0	0	0	0	0	0	0	0	0	0	0	0	0	0	0	0	0	0	0	0	0	0	0	0	1	NA
2	154883541	rs13004476	2_154883541_G_T_b37	G	T	0.144369	ENSG00000144278	NA	0	0	0	0	0	0	0	0	0	0	0	0	0	0	0	0	0	0	0	0	0	0	0	0	0	0	0	0	0	0	0	0	1	NA
2	154886245	rs13427314	2_154886245_G_T_b37	G	T	0.144569	ENSG00000144278	NA	0	0	0	0	0	0	0	0	0	0	0	0	0	0	0	0	0	0	0	0	0	0	0	0	0	0	0	0	0	0	0	0	1	NA
2	154891917	rs6761180	2_154891917_G_A_b37	G	A	0.14397	ENSG00000144278	NA	0	0	0	0	0	0	0	0	0	0	0	0	0	0	0	0	0	0	0	0	0	0	0	0	0	0	0	0	0	0	0	0	1	NA
3	19935779	rs62279125	3_19935779_T_C_b37	T	C	0.107029	ENSG00000144566	NA	0	0	0	0	0	0	0	0	0	0	0	0	0	0	0	0	0	0	0	0	0	0	0	0	0	0	0	0	0	0	0	0	1	NA
3	19951226	rs62279135	3_19951226_T_C_b37	T	C	0.107827	ENSG00000144566	NA	0	0	0	0	0	0	0	0	0	0	0	0	0	0	0	0	0	0	0	0	0	0	0	0	0	0	0	0	0	0	0	0	1	NA
3	19966986	rs57303503	3_19966986_T_C_b37	T	C	0.105232	ENSG00000144566	NA	0	0	0	0	0	0	0	0	0	0	0	0	0	0	0	0	0	0	0	0	0	0	0	0	0	0	0	0	0	0	0	0	1	NA
3	19990535	rs17181337	3_19990535_A_G_b37	A	G	0.096845	ENSG00000144566	NA	0	0	0	0	0	0	0	0	0	0	0	0	0	0	0	0	0	0	0	0	0	0	0	0	0	0	0	0	0	0	0	0	1	NA
3	45243455	rs112532067	3_45243455_T_C_b37	T	C	0.0115815	ENSG00000144792	NA	0	0	0	0	0	0	0	0	0	0	0	0	0	0	0	0	0	0	0	0	0	0	0	0	0	0	0	0	0	0	0	0	1	NA
3	45243809	rs112671288	3_45243809_T_C_b37	T	C	0.0115815	ENSG00000144792	NA	0	0	0	0	0	0	0	0	0	0	0	0	0	0	0	0	0	0	0	0	0	0	0	0	0	0	0	0	0	0	0	0	1	NA
3	45248874	rs111356094	3_45248874_A_G_b37	A	G	0.0111821	ENSG00000144792	NA	0	0	0	0	0	0	0	0	0	0	0	0	0	0	0	0	0	0	0	0	0	0	0	0	0	0	0	0	0	0	0	0	1	NA
3	45249958	rs7644431	3_45249958_C_T_b37	C	T	0.0111821	ENSG00000144792	NA	0	0	0	0	0	0	0	0	0	0	0	0	0	0	0	0	0	0	0	0	0	0	0	0	0	0	0	0	0	0	0	0	1	NA
3	120570171	rs78941956	3_120570171_G_A_b37	G	A	0.0215655	ENSG00000144840	RABL3	1	1	0	1	0	0	1	0	0	1	0	0	0	0	0	0	0	0	0	0	0	0	0	0	0	0	0	0	0	0	0	0	0	NA
3	132781818	rs76828984	3_132781818_A_T_b37	A	T	0.0367412	ENSG00000144868	NA	0	0	0	0	0	0	0	0	0	0	0	0	0	0	0	0	0	0	0	0	0	0	0	0	0	0	0	0	0	0	0	0	1	NA
3	132784464	rs80291868	3_132784464_A_C_b37	A	C	0.0363419	ENSG00000144868	NA	0	0	0	0	0	0	0	0	0	0	0	0	0	0	0	0	0	0	0	0	0	0	0	0	0	0	0	0	0	0	0	0	1	NA
3	132784671	rs75893925	3_132784671_G_A_b37	G	A	0.0363419	ENSG00000144868	NA	0	0	0	0	0	0	0	0	0	0	0	0	0	0	0	0	0	0	0	0	0	0	0	0	0	0	0	0	0	0	0	0	1	NA
3	132791394	rs78048106	3_132791394_A_G_b37	A	G	0.0363419	ENSG00000144868	NA	0	0	0	0	0	0	0	0	0	0	0	0	0	0	0	0	0	0	0	0	0	0	0	0	0	0	0	0	0	0	0	0	1	NA
4	114464248	rs17592385	4_114464248_A_G_b37	A	G	0.0790735	ENSG00000145349	CAMK2D	1	1	0	1	1	0	1	0	1	1	1	0	1	1	1	0	0	1	1	0	1	0	1	0	1	1	1	1	1	1	1	0	0	NA
4	114447502	rs78205469	4_114447502_G_A_b37	G	A	0.0790735	ENSG00000145349	CAMK2D	1	1	0	1	1	0	1	0	1	1	1	0	1	1	1	0	0	1	1	0	1	0	1	0	1	1	1	1	1	1	1	0	0	NA
4	114393844	rs17629820	4_114393844_T_C_b37	T	C	0.0796725	ENSG00000145349	CAMK2D	1	1	0	1	1	0	1	0	1	1	1	0	1	1	1	0	0	1	1	0	1	0	1	0	1	1	1	1	1	1	1	0	0	NA
4	119811052	rs113065578	4_119811052_G_A_b37	G	A	0.0157748	ENSG00000145388	METTL14	0	0	0	1	0	0	0	0	0	1	0	0	0	0	0	0	0	0	0	0	0	0	0	0	0	0	0	0	0	0	0	0	0	NA
4	119812363	rs77997040	4_119812363_A_G_b37	A	G	0.0133786	ENSG00000145388	METTL14	0	0	0	1	0	0	0	0	0	1	0	0	0	0	0	0	0	0	0	0	0	0	0	0	0	0	0	0	0	0	0	0	0	NA
4	119772213	rs56124677	4_119772213_C_T_b37	C	T	0.0167732	ENSG00000145388	METTL14	0	0	0	1	0	0	0	0	0	1	0	0	0	0	0	0	0	0	0	0	0	0	0	0	0	0	0	0	0	0	0	0	0	NA
4	119129455	rs17626479	4_119129455_C_A_b37	C	A	0.0319489	ENSG00000145388	METTL14	0	0	0	1	0	0	0	0	0	1	0	0	0	0	0	0	0	0	0	0	0	0	0	0	0	0	0	0	0	0	0	0	0	NA
4	119769243	rs55744948	4_119769243_T_C_b37	T	C	0.0163738	ENSG00000145388	METTL14	0	0	0	1	0	0	0	0	0	1	0	0	0	0	0	0	0	0	0	0	0	0	0	0	0	0	0	0	0	0	0	0	0	NA
4	119770638	rs17324807	4_119770638_G_A_b37	G	A	0.0167732	ENSG00000145388	METTL14	0	0	0	1	0	0	0	0	0	1	0	0	0	0	0	0	0	0	0	0	0	0	0	0	0	0	0	0	0	0	0	0	0	NA
4	157810034	rs79167251	4_157810034_A_C_b37	A	C	0.0603035	ENSG00000145431	NA	0	0	0	0	0	0	0	0	0	0	0	0	0	0	0	0	0	0	0	0	0	0	0	0	0	0	0	0	0	0	0	0	1	NA
4	157814336	rs77987816	4_157814336_G_T_b37	G	T	0.0601038	ENSG00000145431	NA	0	0	0	0	0	0	0	0	0	0	0	0	0	0	0	0	0	0	0	0	0	0	0	0	0	0	0	0	0	0	0	0	1	NA
5	101641602	rs10070402	5_101641602_G_A_b37	G	A	0.145966	ENSG00000145730	NA	0	0	0	0	0	0	0	0	0	0	0	0	0	0	0	0	0	0	0	0	0	0	0	0	0	0	0	0	0	0	0	0	1	NA
5	101642275	rs10067051	5_101642275_T_G_b37	T	G	0.146166	ENSG00000145730	NA	0	0	0	0	0	0	0	0	0	0	0	0	0	0	0	0	0	0	0	0	0	0	0	0	0	0	0	0	0	0	0	0	1	NA
5	72690939	rs76369211	5_72690939_T_C_b37	T	C	0.0203674	ENSG00000145741	BTF3	0	1	0	0	1	0	1	0	1	1	0	0	0	0	0	0	0	0	0	0	0	0	0	0	0	0	1	0	0	0	1	0	0	NA
5	72618607	rs113600578	5_72618607_A_G_b37	A	G	0.0189696	ENSG00000145741	BTF3	0	1	0	0	1	0	1	0	1	1	0	0	0	0	0	0	0	0	0	0	0	0	0	0	0	0	1	0	0	0	1	0	0	NA
5	72693845	rs112275769	5_72693845_A_G_b37	A	G	0.0205671	ENSG00000145741	BTF3	0	1	0	0	1	0	1	0	1	1	0	0	0	0	0	0	0	0	0	0	0	0	0	0	0	0	1	0	0	0	1	0	0	NA
5	151760491	rs72808347	5_151760491_G_C_b37	G	C	0.122604	ENSG00000145888	NA	0	0	0	0	0	0	0	0	0	0	0	0	0	0	0	0	0	0	0	0	0	0	0	0	0	0	0	0	0	0	0	0	1	NA
5	151774003	rs3828684	5_151774003_G_A_b37	G	A	0.122804	ENSG00000145888	NA	0	0	0	0	0	0	0	0	0	0	0	0	0	0	0	0	0	0	0	0	0	0	0	0	0	0	0	0	0	0	0	0	1	NA
5	151849274	rs4958546	5_151849274_G_A_b37	G	A	0.125799	ENSG00000145888	NA	0	0	0	0	0	0	0	0	0	0	0	0	0	0	0	0	0	0	0	0	0	0	0	0	0	0	0	0	0	0	0	0	1	NA
5	151849657	rs4958307	5_151849657_C_T_b37	C	T	0.127196	ENSG00000145888	NA	0	0	0	0	0	0	0	0	0	0	0	0	0	0	0	0	0	0	0	0	0	0	0	0	0	0	0	0	0	0	0	0	1	NA
5	151879253	rs1035398	5_151879253_C_T_b37	C	T	0.146565	ENSG00000145888	NA	0	0	0	0	0	0	0	0	0	0	0	0	0	0	0	0	0	0	0	0	0	0	0	0	0	0	0	0	0	0	0	0	1	NA
5	151879912	rs17451303	5_151879912_A_G_b37	A	G	0.146565	ENSG00000145888	NA	0	0	0	0	0	0	0	0	0	0	0	0	0	0	0	0	0	0	0	0	0	0	0	0	0	0	0	0	0	0	0	0	1	NA
5	151763931	rs72791406	5_151763931_A_G_b37	A	G	0.122804	ENSG00000145888	NA	0	0	0	0	0	0	0	0	0	0	0	0	0	0	0	0	0	0	0	0	0	0	0	0	0	0	0	0	0	0	0	0	1	NA
5	151764664	rs55715312	5_151764664_G_A_b37	G	A	0.122804	ENSG00000145888	NA	0	0	0	0	0	0	0	0	0	0	0	0	0	0	0	0	0	0	0	0	0	0	0	0	0	0	0	0	0	0	0	0	1	NA
5	151765866	rs1156932	5_151765866_C_T_b37	C	T	0.122804	ENSG00000145888	NA	0	0	0	0	0	0	0	0	0	0	0	0	0	0	0	0	0	0	0	0	0	0	0	0	0	0	0	0	0	0	0	0	1	NA
5	151767124	rs1422356	5_151767124_G_C_b37	G	C	0.122804	ENSG00000145888	NA	0	0	0	0	0	0	0	0	0	0	0	0	0	0	0	0	0	0	0	0	0	0	0	0	0	0	0	0	0	0	0	0	1	NA
5	151769017	rs72791421	5_151769017_G_T_b37	G	T	0.122804	ENSG00000145888	NA	0	0	0	0	0	0	0	0	0	0	0	0	0	0	0	0	0	0	0	0	0	0	0	0	0	0	0	0	0	0	0	0	1	NA
5	151771356	rs982716	5_151771356_C_T_b37	C	T	0.122804	ENSG00000145888	NA	0	0	0	0	0	0	0	0	0	0	0	0	0	0	0	0	0	0	0	0	0	0	0	0	0	0	0	0	0	0	0	0	1	NA
5	151776019	rs17448511	5_151776019_A_G_b37	A	G	0.122804	ENSG00000145888	NA	0	0	0	0	0	0	0	0	0	0	0	0	0	0	0	0	0	0	0	0	0	0	0	0	0	0	0	0	0	0	0	0	1	NA
5	151777304	rs72791442	5_151777304_A_G_b37	A	G	0.122005	ENSG00000145888	NA	0	0	0	0	0	0	0	0	0	0	0	0	0	0	0	0	0	0	0	0	0	0	0	0	0	0	0	0	0	0	0	0	1	NA
5	151809786	rs72791494	5_151809786_G_T_b37	G	T	0.126997	ENSG00000145888	NA	0	0	0	0	0	0	0	0	0	0	0	0	0	0	0	0	0	0	0	0	0	0	0	0	0	0	0	0	0	0	0	0	1	NA
5	151824127	rs10515670	5_151824127_C_A_b37	C	A	0.122604	ENSG00000145888	NA	0	0	0	0	0	0	0	0	0	0	0	0	0	0	0	0	0	0	0	0	0	0	0	0	0	0	0	0	0	0	0	0	1	NA
5	151836612	rs72793439	5_151836612_T_C_b37	T	C	0.123602	ENSG00000145888	NA	0	0	0	0	0	0	0	0	0	0	0	0	0	0	0	0	0	0	0	0	0	0	0	0	0	0	0	0	0	0	0	0	1	NA
5	151841898	rs4958306	5_151841898_T_C_b37	T	C	0.122804	ENSG00000145888	NA	0	0	0	0	0	0	0	0	0	0	0	0	0	0	0	0	0	0	0	0	0	0	0	0	0	0	0	0	0	0	0	0	1	NA
6	49874813	rs55727321	6_49874813_C_T_b37	C	T	0.0537141	ENSG00000146085	NA	0	0	0	0	0	0	0	0	0	0	0	0	0	0	0	0	0	0	0	0	0	0	0	0	0	0	0	0	0	0	0	0	1	NA
6	49879935	rs62406378	6_49879935_C_A_b37	C	A	0.0533147	ENSG00000146085	NA	0	0	0	0	0	0	0	0	0	0	0	0	0	0	0	0	0	0	0	0	0	0	0	0	0	0	0	0	0	0	0	0	1	NA
5	177764390	rs80044660	5_177764390_C_G_b37	C	G	0.0157748	ENSG00000146094	DOK3	0	1	0	1	1	1	1	1	0	1	0	0	0	0	0	0	0	0	0	0	0	0	0	1	1	0	0	0	0	1	0	0	0	NA
6	30078330	rs2239529	6_30078330_C_T_b37	C	T	0.0632987	ENSG00000146112	NA	0	0	0	0	0	0	0	0	0	0	0	0	0	0	0	0	0	0	0	0	0	0	0	0	0	0	0	0	0	0	0	0	1	NA
6	30094113	rs2844790	6_30094113_C_G_b37	C	G	0.0589058	ENSG00000146112	NA	0	0	0	0	0	0	0	0	0	0	0	0	0	0	0	0	0	0	0	0	0	0	0	0	0	0	0	0	0	0	0	0	1	NA
6	133080244	rs35812919	6_133080244_A_G_b37	A	G	0.0449281	ENSG00000146409	NA	0	0	0	0	0	0	0	0	0	0	0	0	0	0	0	0	0	0	0	0	0	0	0	0	0	0	0	0	0	0	0	0	1	NA
6	133126857	rs12201540	6_133126857_A_T_b37	A	T	0.0465256	ENSG00000146409	NA	0	0	0	0	0	0	0	0	0	0	0	0	0	0	0	0	0	0	0	0	0	0	0	0	0	0	0	0	0	0	0	0	1	NA
7	55985906	rs76346769	7_55985906_A_G_b37	A	G	0.0465256	ENSG00000146729	GBAS	1	1	0	0	1	0	1	0	0	1	0	0	0	0	0	0	0	0	0	0	0	0	0	0	0	0	0	0	0	0	0	0	0	NA
7	55985906	rs76346769	7_55985906_A_G_b37	A	G	0.0465256	ENSG00000146733	PSPH	1	1	0	1	0	1	1	0	1	1	0	0	0	0	0	0	0	0	0	0	0	0	0	0	1	0	0	0	0	0	0	0	0	NA
7	156751073	rs80067883	7_156751073_C_T_b37	C	T	0.108227	ENSG00000146909	NOM1	0	1	1	0	1	1	1	0	1	1	0	0	0	0	0	0	0	0	0	0	0	0	0	0	0	0	0	0	0	1	0	0	0	NA
7	156731094	rs79011495	7_156731094_T_G_b37	T	G	0.0351438	ENSG00000146909	NOM1	0	1	1	0	1	1	1	0	1	1	0	0	0	0	0	0	0	0	0	0	0	0	0	0	0	0	0	0	0	1	0	0	0	NA
7	156735408	rs112544198	7_156735408_G_T_b37	G	T	0.0423323	ENSG00000146909	NOM1	0	1	1	0	1	1	1	0	1	1	0	0	0	0	0	0	0	0	0	0	0	0	0	0	0	0	0	0	0	1	0	0	0	NA
8	9192395	rs77410003	8_9192395_C_G_b37	C	G	0.0477236	ENSG00000147324	MFHAS1	1	0	0	0	0	1	0	0	1	1	0	0	0	0	0	0	0	0	0	0	0	0	0	0	1	0	1	0	0	1	0	0	0	NA
8	9188367	rs75622729	8_9188367_T_C_b37	T	C	0.0477236	ENSG00000147324	MFHAS1	1	0	0	0	0	1	0	0	1	1	0	0	0	0	0	0	0	0	0	0	0	0	0	0	1	0	1	0	0	1	0	0	0	NA
9	96937680	rs10739971	9_96937680_G_A_b37	G	A	0.257188	ENSG00000148110	NA	0	0	0	0	0	0	0	0	0	0	0	0	0	0	0	0	0	0	0	0	0	0	0	0	0	0	0	0	0	0	0	0	1	NA
9	96903469	rs7866254	9_96903469_G_A_b37	G	A	0.206669	ENSG00000148110	NA	0	0	0	0	0	0	0	0	0	0	0	0	0	0	0	0	0	0	0	0	0	0	0	0	0	0	0	0	0	0	0	0	1	NA
9	114593311	rs10981100	9_114593311_G_A_b37	G	A	0.115415	ENSG00000148154	NA	0	0	0	0	0	0	0	0	0	0	0	0	0	0	0	0	0	0	0	0	0	0	0	0	0	0	0	0	0	0	0	0	1	NA
9	116069947	rs71503561	9_116069947_G_A_b37	G	A	0.129593	ENSG00000148225	NA	0	0	0	0	0	0	0	0	0	0	0	0	0	0	0	0	0	0	0	0	0	0	0	0	0	0	0	0	0	0	0	0	1	NA
9	116329708	rs112205426	9_116329708_G_A_b37	G	A	0.0371406	ENSG00000148229	NA	0	0	0	0	0	0	0	0	0	0	0	0	0	0	0	0	0	0	0	0	0	0	0	0	0	0	0	0	0	0	0	0	1	NA
9	116352373	rs111827071	9_116352373_C_T_b37	C	T	0.0363419	ENSG00000148229	NA	0	0	0	0	0	0	0	0	0	0	0	0	0	0	0	0	0	0	0	0	0	0	0	0	0	0	0	0	0	0	0	0	1	NA
9	136215474	rs28635402	9_136215474_T_C_b37	T	C	0.0299521	ENSG00000148291	NA	0	0	0	0	0	0	0	0	0	0	0	0	0	0	0	0	0	0	0	0	0	0	0	0	0	0	0	0	0	0	0	0	1	NA
9	136201191	rs11244090	9_136201191_G_A_b37	G	A	0.0103834	ENSG00000148291	NA	0	0	0	0	0	0	0	0	0	0	0	0	0	0	0	0	0	0	0	0	0	0	0	0	0	0	0	0	0	0	0	0	1	NA
9	136215511	rs74538790	9_136215511_T_C_b37	T	C	0.0109824	ENSG00000148291	NA	0	0	0	0	0	0	0	0	0	0	0	0	0	0	0	0	0	0	0	0	0	0	0	0	0	0	0	0	0	0	0	0	1	NA
9	136234564	rs28661231	9_136234564_G_A_b37	G	A	0.0313498	ENSG00000148291	NA	0	0	0	0	0	0	0	0	0	0	0	0	0	0	0	0	0	0	0	0	0	0	0	0	0	0	0	0	0	0	0	0	1	0
9	136243270	rs28493251	9_136243270_A_G_b37	A	G	0.0329473	ENSG00000148291	NA	0	0	0	0	0	0	0	0	0	0	0	0	0	0	0	0	0	0	0	0	0	0	0	0	0	0	0	0	0	0	0	0	1	NA
9	136270795	rs17150557	9_136270795_C_T_b37	C	T	0.0323482	ENSG00000148291	NA	0	0	0	0	0	0	0	0	0	0	0	0	0	0	0	0	0	0	0	0	0	0	0	0	0	0	0	0	0	0	0	0	1	NA
9	136305530	rs28647808	9_136305530_C_G_b37	C	G	0.0323482	ENSG00000148291	NA	0	0	0	0	0	0	0	0	0	0	0	0	0	0	0	0	0	0	0	0	0	0	0	0	0	0	0	0	0	0	0	0	1	NA
9	136189643	rs62574659	9_136189643_C_A_b37	C	A	0.0369409	ENSG00000148296	NA	0	0	0	0	0	0	0	0	0	0	0	0	0	0	0	0	0	0	0	0	0	0	0	0	0	0	0	0	0	0	0	0	1	NA
9	136198386	rs11244089	9_136198386_C_A_b37	C	A	0.0389377	ENSG00000148296	NA	0	0	0	0	0	0	0	0	0	0	0	0	0	0	0	0	0	0	0	0	0	0	0	0	0	0	0	0	0	0	0	0	1	NA
9	136215474	rs28635402	9_136215474_T_C_b37	T	C	0.0299521	ENSG00000148296	NA	0	0	0	0	0	0	0	0	0	0	0	0	0	0	0	0	0	0	0	0	0	0	0	0	0	0	0	0	0	0	0	0	1	NA
9	136334886	rs71503201	9_136334886_G_A_b37	G	A	0.0175719	ENSG00000148296	NA	0	0	0	0	0	0	0	0	0	0	0	0	0	0	0	0	0	0	0	0	0	0	0	0	0	0	0	0	0	0	0	0	1	NA
9	136234564	rs28661231	9_136234564_G_A_b37	G	A	0.0313498	ENSG00000148296	NA	0	0	0	0	0	0	0	0	0	0	0	0	0	0	0	0	0	0	0	0	0	0	0	0	0	0	0	0	0	0	0	0	1	0
9	136243270	rs28493251	9_136243270_A_G_b37	A	G	0.0329473	ENSG00000148296	NA	0	0	0	0	0	0	0	0	0	0	0	0	0	0	0	0	0	0	0	0	0	0	0	0	0	0	0	0	0	0	0	0	1	NA
9	136270795	rs17150557	9_136270795_C_T_b37	C	T	0.0323482	ENSG00000148296	NA	0	0	0	0	0	0	0	0	0	0	0	0	0	0	0	0	0	0	0	0	0	0	0	0	0	0	0	0	0	0	0	0	1	NA
9	136305530	rs28647808	9_136305530_C_G_b37	C	G	0.0323482	ENSG00000148296	NA	0	0	0	0	0	0	0	0	0	0	0	0	0	0	0	0	0	0	0	0	0	0	0	0	0	0	0	0	0	0	0	0	1	NA
9	136319600	rs34934621	9_136319600_G_A_b37	G	A	0.0175719	ENSG00000148296	NA	0	0	0	0	0	0	0	0	0	0	0	0	0	0	0	0	0	0	0	0	0	0	0	0	0	0	0	0	0	0	0	0	1	NA
9	136324778	rs35488811	9_136324778_C_G_b37	C	G	0.0181709	ENSG00000148296	NA	0	0	0	0	0	0	0	0	0	0	0	0	0	0	0	0	0	0	0	0	0	0	0	0	0	0	0	0	0	0	0	0	1	NA
9	136325916	rs35125296	9_136325916_G_A_b37	G	A	0.0175719	ENSG00000148296	NA	0	0	0	0	0	0	0	0	0	0	0	0	0	0	0	0	0	0	0	0	0	0	0	0	0	0	0	0	0	0	0	0	1	NA
9	136126132	rs148763789	9_136126132_C_T_b37	C	T	0.00838658	ENSG00000148300	NA	0	0	0	0	0	0	0	0	0	0	0	0	0	0	0	0	0	0	0	0	0	0	0	0	0	0	0	0	0	0	0	0	1	NA
9	136215474	rs28635402	9_136215474_T_C_b37	T	C	0.0299521	ENSG00000148300	NA	0	0	0	0	0	0	0	0	0	0	0	0	0	0	0	0	0	0	0	0	0	0	0	0	0	0	0	0	0	0	0	0	1	NA
9	136234564	rs28661231	9_136234564_G_A_b37	G	A	0.0313498	ENSG00000148300	NA	0	0	0	0	0	0	0	0	0	0	0	0	0	0	0	0	0	0	0	0	0	0	0	0	0	0	0	0	0	0	0	0	1	0
9	136243270	rs28493251	9_136243270_A_G_b37	A	G	0.0329473	ENSG00000148300	NA	0	0	0	0	0	0	0	0	0	0	0	0	0	0	0	0	0	0	0	0	0	0	0	0	0	0	0	0	0	0	0	0	1	NA
9	136270795	rs17150557	9_136270795_C_T_b37	C	T	0.0323482	ENSG00000148300	NA	0	0	0	0	0	0	0	0	0	0	0	0	0	0	0	0	0	0	0	0	0	0	0	0	0	0	0	0	0	0	0	0	1	NA
9	136305530	rs28647808	9_136305530_C_G_b37	C	G	0.0323482	ENSG00000148300	NA	0	0	0	0	0	0	0	0	0	0	0	0	0	0	0	0	0	0	0	0	0	0	0	0	0	0	0	0	0	0	0	0	1	NA
9	132365485	rs17416051	9_132365485_G_T_b37	G	T	0.0621006	ENSG00000148335	NA	0	0	0	0	0	0	0	0	0	0	0	0	0	0	0	0	0	0	0	0	0	0	0	0	0	0	0	0	0	0	0	0	1	NA
9	132536061	rs74338249	9_132536061_T_C_b37	T	C	0.0185703	ENSG00000148344	NA	0	0	0	0	0	0	0	0	0	0	0	0	0	0	0	0	0	0	0	0	0	0	0	0	0	0	0	0	0	0	0	0	1	0
9	132537147	rs75820129	9_132537147_G_A_b37	G	A	0.0185703	ENSG00000148344	NA	0	0	0	0	0	0	0	0	0	0	0	0	0	0	0	0	0	0	0	0	0	0	0	0	0	0	0	0	0	0	0	0	1	NA
9	132535649	rs76509137	9_132535649_A_G_b37	A	G	0.0185703	ENSG00000148344	NA	0	0	0	0	0	0	0	0	0	0	0	0	0	0	0	0	0	0	0	0	0	0	0	0	0	0	0	0	0	0	0	0	1	NA
9	132538113	rs76089230	9_132538113_C_T_b37	C	T	0.0185703	ENSG00000148344	NA	0	0	0	0	0	0	0	0	0	0	0	0	0	0	0	0	0	0	0	0	0	0	0	0	0	0	0	0	0	0	0	0	1	NA
9	132539009	rs116871827	9_132539009_A_G_b37	A	G	0.0185703	ENSG00000148344	NA	0	0	0	0	0	0	0	0	0	0	0	0	0	0	0	0	0	0	0	0	0	0	0	0	0	0	0	0	0	0	0	0	1	NA
9	138852814	rs76146588	9_138852814_C_G_b37	C	G	0.189297	ENSG00000148400	NA	0	0	0	0	0	0	0	0	0	0	0	0	0	0	0	0	0	0	0	0	0	0	0	0	0	0	0	0	0	0	0	0	1	NA
10	17466423	rs61842139	10_17466423_G_A_b37	G	A	0.0229633	ENSG00000148488	NA	0	0	0	0	0	0	0	0	0	0	0	0	0	0	0	0	0	0	0	0	0	0	0	0	0	0	0	0	0	0	0	0	1	NA
10	17537366	rs1753371	10_17537366_A_G_b37	A	G	0.120008	ENSG00000148488	NA	0	0	0	0	0	0	0	0	0	0	0	0	0	0	0	0	0	0	0	0	0	0	0	0	0	0	0	0	0	0	0	0	1	NA
10	72117656	rs75790490	10_72117656_C_T_b37	C	T	0.029353	ENSG00000148730	NA	0	0	0	0	0	0	0	0	0	0	0	0	0	0	0	0	0	0	0	0	0	0	0	0	0	0	0	0	0	0	0	0	1	NA
10	72124528	rs77881380	10_72124528_G_A_b37	G	A	0.0305511	ENSG00000148730	NA	0	0	0	0	0	0	0	0	0	0	0	0	0	0	0	0	0	0	0	0	0	0	0	0	0	0	0	0	0	0	0	0	1	NA
10	72140804	rs77424029	10_72140804_G_A_b37	G	A	0.0253594	ENSG00000148730	NA	0	0	0	0	0	0	0	0	0	0	0	0	0	0	0	0	0	0	0	0	0	0	0	0	0	0	0	0	0	0	0	0	1	NA
10	134151131	rs116451295	10_134151131_G_T_b37	G	T	0.0169728	ENSG00000148814	NA	0	0	0	0	0	0	0	0	0	0	0	0	0	0	0	0	0	0	0	0	0	0	0	0	0	0	0	0	0	0	0	0	1	NA
10	134151982	rs145764141	10_134151982_A_G_b37	A	G	0.0169728	ENSG00000148814	NA	0	0	0	0	0	0	0	0	0	0	0	0	0	0	0	0	0	0	0	0	0	0	0	0	0	0	0	0	0	0	0	0	1	NA
10	134166773	rs142526698	10_134166773_G_A_b37	G	A	0.0169728	ENSG00000148814	NA	0	0	0	0	0	0	0	0	0	0	0	0	0	0	0	0	0	0	0	0	0	0	0	0	0	0	0	0	0	0	0	0	1	NA
10	135218464	rs116886431	10_135218464_G_C_b37	G	C	0.00698882	ENSG00000148824	NA	0	0	0	0	0	0	0	0	0	0	0	0	0	0	0	0	0	0	0	0	0	0	0	0	0	0	0	0	0	0	0	0	1	NA
10	121215657	rs1889430	10_121215657_G_A_b37	G	A	0.131789	ENSG00000148908	NA	0	0	0	0	0	0	0	0	0	0	0	0	0	0	0	0	0	0	0	0	0	0	0	0	0	0	0	0	0	0	0	0	1	NA
10	121217061	rs1999628	10_121217061_T_A_b37	T	A	0.13099	ENSG00000148908	NA	0	0	0	0	0	0	0	0	0	0	0	0	0	0	0	0	0	0	0	0	0	0	0	0	0	0	0	0	0	0	0	0	1	NA
10	121217683	rs11198934	10_121217683_C_T_b37	C	T	0.130391	ENSG00000148908	NA	0	0	0	0	0	0	0	0	0	0	0	0	0	0	0	0	0	0	0	0	0	0	0	0	0	0	0	0	0	0	0	0	1	NA
10	121217984	rs11198935	10_121217984_T_C_b37	T	C	0.134385	ENSG00000148908	NA	0	0	0	0	0	0	0	0	0	0	0	0	0	0	0	0	0	0	0	0	0	0	0	0	0	0	0	0	0	0	0	0	1	NA
11	3837102	rs17276453	11_3837102_A_G_b37	A	G	0.0495208	ENSG00000148985	PGAP2	0	1	1	1	1	1	1	0	0	1	0	0	0	0	0	0	0	0	0	0	0	0	0	0	0	0	0	0	0	0	0	0	0	NA
11	56899449	rs12575130	11_56899449_G_A_b37	G	A	0.0425319	ENSG00000149136	SSRP1	1	1	0	1	1	1	1	0	0	1	0	0	0	0	0	0	0	0	0	0	0	0	0	0	0	0	0	0	0	0	0	0	0	NA
11	62182901	rs34707686	11_62182901_C_T_b37	C	T	0.0119808	ENSG00000149503	INCENP	1	1	0	1	1	0	1	1	1	1	0	0	0	0	0	0	0	0	0	0	0	0	0	0	1	0	0	0	0	1	0	0	0	NA
13	114164200	rs77581907	13_114164200_C_T_b37	C	T	0.0403355	ENSG00000150403	TMCO3	1	1	0	0	1	0	1	0	1	1	0	0	0	0	0	0	0	0	0	0	0	0	0	0	0	0	0	0	0	0	0	0	0	NA
13	114161523	rs59272278	13_114161523_G_A_b37	G	A	0.0399361	ENSG00000150403	TMCO3	1	1	0	0	1	0	1	0	1	1	0	0	0	0	0	0	0	0	0	0	0	0	0	0	0	0	0	0	0	0	0	0	0	NA
13	114156858	rs3794448	13_114156858_A_T_b37	A	T	0.0399361	ENSG00000150403	TMCO3	1	1	0	0	1	0	1	0	1	1	0	0	0	0	0	0	0	0	0	0	0	0	0	0	0	0	0	0	0	0	0	0	0	NA
13	114162957	rs74955260	13_114162957_T_G_b37	T	G	0.0399361	ENSG00000150403	TMCO3	1	1	0	0	1	0	1	0	1	1	0	0	0	0	0	0	0	0	0	0	0	0	0	0	0	0	0	0	0	0	0	0	0	NA
13	114156337	rs55930240	13_114156337_C_T_b37	C	T	0.0407348	ENSG00000150403	TMCO3	1	1	0	0	1	0	1	0	1	1	0	0	0	0	0	0	0	0	0	0	0	0	0	0	0	0	0	0	0	0	0	0	0	NA
2	150046401	rs11676178	2_150046401_T_A_b37	T	A	0.357428	ENSG00000150556	NA	0	0	0	0	0	0	0	0	0	0	0	0	0	0	0	0	0	0	0	0	0	0	0	0	0	0	0	0	0	0	0	0	1	NA
11	85014513	rs77229861	11_85014513_T_A_b37	T	A	0.0201677	ENSG00000150672	NA	0	0	0	0	0	0	0	0	0	0	0	0	0	0	0	0	0	0	0	0	0	0	0	0	0	0	0	0	0	0	0	0	1	NA
11	85018511	rs17810494	11_85018511_T_A_b37	T	A	0.0201677	ENSG00000150672	NA	0	0	0	0	0	0	0	0	0	0	0	0	0	0	0	0	0	0	0	0	0	0	0	0	0	0	0	0	0	0	0	0	1	NA
11	85079577	rs77612117	11_85079577_G_A_b37	G	A	0.0205671	ENSG00000150672	NA	0	0	0	0	0	0	0	0	0	0	0	0	0	0	0	0	0	0	0	0	0	0	0	0	0	0	0	0	0	0	0	0	1	NA
11	85384325	rs17743922	11_85384325_G_C_b37	G	C	0.0209665	ENSG00000150672	NA	0	0	0	0	0	0	0	0	0	0	0	0	0	0	0	0	0	0	0	0	0	0	0	0	0	0	0	0	0	0	0	0	1	NA
11	111171143	rs45531632	11_111171143_G_A_b37	G	A	0.0491214	ENSG00000150750	NA	0	0	0	0	0	0	0	0	0	0	0	0	0	0	0	0	0	0	0	0	0	0	0	0	0	0	0	0	0	0	0	0	1	NA
11	111154724	rs7926730	11_111154724_C_A_b37	C	A	0.0493211	ENSG00000150750	NA	0	0	0	0	0	0	0	0	0	0	0	0	0	0	0	0	0	0	0	0	0	0	0	0	0	0	0	0	0	0	0	0	1	NA
4	119772213	rs56124677	4_119772213_C_T_b37	C	T	0.0167732	ENSG00000150961	SEC24D	0	1	0	1	0	0	1	0	1	1	1	0	0	1	0	0	1	0	1	0	1	1	0	0	1	1	0	0	0	1	1	0	0	NA
4	119812363	rs77997040	4_119812363_A_G_b37	A	G	0.0133786	ENSG00000150961	SEC24D	0	1	0	1	0	0	1	0	1	1	1	0	0	1	0	0	1	0	1	0	1	1	0	0	1	1	0	0	0	1	1	0	0	NA
4	119811052	rs113065578	4_119811052_G_A_b37	G	A	0.0157748	ENSG00000150961	SEC24D	0	1	0	1	0	0	1	0	1	1	1	0	0	1	0	0	1	0	1	0	1	1	0	0	1	1	0	0	0	1	1	0	0	NA
4	119770638	rs17324807	4_119770638_G_A_b37	G	A	0.0167732	ENSG00000150961	SEC24D	0	1	0	1	0	0	1	0	1	1	1	0	0	1	0	0	1	0	1	0	1	1	0	0	1	1	0	0	0	1	1	0	0	NA
4	119769243	rs55744948	4_119769243_T_C_b37	T	C	0.0163738	ENSG00000150961	SEC24D	0	1	0	1	0	0	1	0	1	1	1	0	0	1	0	0	1	0	1	0	1	1	0	0	1	1	0	0	0	1	1	0	0	NA
12	110803794	rs61942582	12_110803794_G_A_b37	G	A	0.0233626	ENSG00000151164	NA	0	0	0	0	0	0	0	0	0	0	0	0	0	0	0	0	0	0	0	0	0	0	0	0	0	0	0	0	0	0	0	0	1	NA
12	113873011	rs3803073	12_113873011_G_A_b37	G	A	0.0259585	ENSG00000151176	NA	0	0	0	0	0	0	0	0	0	0	0	0	0	0	0	0	0	0	0	0	0	0	0	0	0	0	0	0	0	0	0	0	1	NA
12	113841569	rs16942781	12_113841569_T_C_b37	T	C	0.0373403	ENSG00000151176	NA	0	0	0	0	0	0	0	0	0	0	0	0	0	0	0	0	0	0	0	0	0	0	0	0	0	0	0	0	0	0	0	0	1	NA
12	113806382	rs77373223	12_113806382_C_T_b37	C	T	0.0399361	ENSG00000151176	NA	0	0	0	0	0	0	0	0	0	0	0	0	0	0	0	0	0	0	0	0	0	0	0	0	0	0	0	0	0	0	0	0	1	NA
12	113829927	rs34099285	12_113829927_G_C_b37	G	C	0.0377396	ENSG00000151176	NA	0	0	0	0	0	0	0	0	0	0	0	0	0	0	0	0	0	0	0	0	0	0	0	0	0	0	0	0	0	0	0	0	1	NA
14	35813502	rs74780291	14_35813502_G_A_b37	G	A	0.0357428	ENSG00000151327	NA	0	0	0	0	0	0	0	0	0	0	0	0	0	0	0	0	0	0	0	0	0	0	0	0	0	0	0	0	0	0	0	0	1	NA
14	35810640	rs79239734	14_35810640_T_C_b37	T	C	0.0351438	ENSG00000151327	NA	0	0	0	0	0	0	0	0	0	0	0	0	0	0	0	0	0	0	0	0	0	0	0	0	0	0	0	0	0	0	0	0	1	NA
14	35847819	rs111330169	14_35847819_T_C_b37	T	C	0.0393371	ENSG00000151327	NA	0	0	0	0	0	0	0	0	0	0	0	0	0	0	0	0	0	0	0	0	0	0	0	0	0	0	0	0	0	0	0	0	1	NA
14	35808389	rs17597667	14_35808389_G_A_b37	G	A	0.0353435	ENSG00000151327	NA	0	0	0	0	0	0	0	0	0	0	0	0	0	0	0	0	0	0	0	0	0	0	0	0	0	0	0	0	0	0	0	0	1	NA
14	35832905	rs17598437	14_35832905_T_C_b37	T	C	0.0359425	ENSG00000151327	NA	0	0	0	0	0	0	0	0	0	0	0	0	0	0	0	0	0	0	0	0	0	0	0	0	0	0	0	0	0	0	0	0	1	NA
14	35845569	rs80196539	14_35845569_A_G_b37	A	G	0.0357428	ENSG00000151327	NA	0	0	0	0	0	0	0	0	0	0	0	0	0	0	0	0	0	0	0	0	0	0	0	0	0	0	0	0	0	0	0	0	1	NA
4	156780800	rs78602389	4_156780800_G_T_b37	G	T	0.029353	ENSG00000151790	NA	0	0	0	0	0	0	0	0	0	0	0	0	0	0	0	0	0	0	0	0	0	0	0	0	0	0	0	0	0	0	0	0	1	NA
4	156805338	rs78784661	4_156805338_G_A_b37	G	A	0.0297524	ENSG00000151790	NA	0	0	0	0	0	0	0	0	0	0	0	0	0	0	0	0	0	0	0	0	0	0	0	0	0	0	0	0	0	0	0	0	1	NA
6	56716075	rs13207768	6_56716075_C_A_b37	C	A	0.0634984	ENSG00000151914	NA	0	0	0	0	0	0	0	0	0	0	0	0	0	0	0	0	0	0	0	0	0	0	0	0	0	0	0	0	0	0	0	0	1	NA
6	56703801	rs35828379	6_56703801_T_C_b37	T	C	0.0632987	ENSG00000151914	NA	0	0	0	0	0	0	0	0	0	0	0	0	0	0	0	0	0	0	0	0	0	0	0	0	0	0	0	0	0	0	0	0	1	NA
6	56703801	rs35828379	6_56703801_T_C_b37	T	C	0.0632987	ENSG00000151917	NA	0	0	0	0	0	0	0	0	0	0	0	0	0	0	0	0	0	0	0	0	0	0	0	0	0	0	0	0	0	0	0	0	1	NA
6	56716075	rs13207768	6_56716075_C_A_b37	C	A	0.0634984	ENSG00000151917	NA	0	0	0	0	0	0	0	0	0	0	0	0	0	0	0	0	0	0	0	0	0	0	0	0	0	0	0	0	0	0	0	0	1	NA
1	214688529	rs17734993	1_214688529_T_C_b37	T	C	0.0507188	ENSG00000152104	NA	0	0	0	0	0	0	0	0	0	0	0	0	0	0	0	0	0	0	0	0	0	0	0	0	0	0	0	0	0	0	0	0	1	NA
1	214694021	rs114639511	1_214694021_C_G_b37	C	G	0.0469249	ENSG00000152104	NA	0	0	0	0	0	0	0	0	0	0	0	0	0	0	0	0	0	0	0	0	0	0	0	0	0	0	0	0	0	0	0	0	1	NA
3	191210659	rs16822600	3_191210659_G_C_b37	G	C	0.0940495	ENSG00000152492	CCDC50	1	0	0	0	1	1	1	0	0	1	0	0	0	0	0	0	0	1	0	0	0	0	0	0	1	0	0	0	0	1	1	0	0	NA
12	48687736	rs76736020	12_48687736_T_C_b37	T	C	0.0263578	ENSG00000152556	NA	0	0	0	0	0	0	0	0	0	0	0	0	0	0	0	0	0	0	0	0	0	0	0	0	0	0	0	0	0	0	0	0	1	NA
12	48691250	rs17226359	12_48691250_C_G_b37	C	G	0.0245607	ENSG00000152556	NA	0	0	0	0	0	0	0	0	0	0	0	0	0	0	0	0	0	0	0	0	0	0	0	0	0	0	0	0	0	0	0	0	1	NA
12	48691698	rs79140378	12_48691698_A_C_b37	A	C	0.0263578	ENSG00000152556	NA	0	0	0	0	0	0	0	0	0	0	0	0	0	0	0	0	0	0	0	0	0	0	0	0	0	0	0	0	0	0	0	0	1	NA
12	48722899	rs192752762	12_48722899_G_T_b37	G	T	0.0255591	ENSG00000152556	NA	0	0	0	0	0	0	0	0	0	0	0	0	0	0	0	0	0	0	0	0	0	0	0	0	0	0	0	0	0	0	0	0	1	NA
12	48595106	rs80004446	12_48595106_G_A_b37	G	A	0.0261581	ENSG00000152556	NA	0	0	0	0	0	0	0	0	0	0	0	0	0	0	0	0	0	0	0	0	0	0	0	0	0	0	0	0	0	0	0	0	1	NA
12	48626512	rs74803764	12_48626512_A_C_b37	A	C	0.0247604	ENSG00000152556	NA	0	0	0	0	0	0	0	0	0	0	0	0	0	0	0	0	0	0	0	0	0	0	0	0	0	0	0	0	0	0	0	0	1	NA
12	48694749	rs117203700	12_48694749_A_G_b37	A	G	0.0285543	ENSG00000152556	NA	0	0	0	0	0	0	0	0	0	0	0	0	0	0	0	0	0	0	0	0	0	0	0	0	0	0	0	0	0	0	0	0	1	NA
12	48694766	rs118097133	12_48694766_C_T_b37	C	T	0.0283546	ENSG00000152556	NA	0	0	0	0	0	0	0	0	0	0	0	0	0	0	0	0	0	0	0	0	0	0	0	0	0	0	0	0	0	0	0	0	1	NA
3	32119585	rs76313847	3_32119585_G_C_b37	G	C	0.0393371	ENSG00000152642	NA	0	0	0	0	0	0	0	0	0	0	0	0	0	0	0	0	0	0	0	0	0	0	0	0	0	0	0	0	0	0	0	0	1	NA
6	121788972	rs12215332	6_121788972_G_A_b37	G	A	0.135982	ENSG00000152661	GJA1	1	1	0	0	0	0	0	0	0	0	0	0	0	0	0	0	0	0	0	0	0	0	0	0	0	0	0	0	0	0	0	1	0	NA
2	71065366	rs72836232	2_71065366_C_G_b37	C	G	0.00778754	ENSG00000152672	NA	0	0	0	0	0	0	0	0	0	0	0	0	0	0	0	0	0	0	0	0	0	0	0	0	0	0	0	0	0	0	0	0	1	NA
2	71068148	rs72836234	2_71068148_T_C_b37	T	C	0.00778754	ENSG00000152672	NA	0	0	0	0	0	0	0	0	0	0	0	0	0	0	0	0	0	0	0	0	0	0	0	0	0	0	0	0	0	0	0	0	1	NA
2	71100899	rs72836290	2_71100899_A_T_b37	A	T	0.00778754	ENSG00000152672	NA	0	0	0	0	0	0	0	0	0	0	0	0	0	0	0	0	0	0	0	0	0	0	0	0	0	0	0	0	0	0	0	0	1	NA
2	71126725	rs1861076	2_71126725_C_A_b37	C	A	0.00958466	ENSG00000152672	NA	0	0	0	0	0	0	0	0	0	0	0	0	0	0	0	0	0	0	0	0	0	0	0	0	0	0	0	0	0	0	0	0	1	NA
2	71143558	rs72832753	2_71143558_A_G_b37	A	G	0.0145767	ENSG00000152672	NA	0	0	0	0	0	0	0	0	0	0	0	0	0	0	0	0	0	0	0	0	0	0	0	0	0	0	0	0	0	0	0	0	1	NA
10	91234155	rs17122257	10_91234155_T_G_b37	T	G	0.0704872	ENSG00000152779	NA	0	0	0	0	0	0	0	0	0	0	0	0	0	0	0	0	0	0	0	0	0	0	0	0	0	0	0	0	0	0	0	0	1	NA
10	91274344	rs56962658	10_91274344_G_A_b37	G	A	0.0860623	ENSG00000152779	NA	0	0	0	0	0	0	0	0	0	0	0	0	0	0	0	0	0	0	0	0	0	0	0	0	0	0	0	0	0	0	0	0	1	NA
4	81122995	rs56102626	4_81122995_G_A_b37	G	A	0.0289537	ENSG00000152784	PRDM8	1	1	0	0	0	0	1	1	0	1	0	0	0	1	0	0	0	0	0	0	1	0	1	1	0	0	0	0	0	0	0	1	0	NA
4	81114389	rs72656528	4_81114389_T_G_b37	T	G	0.028754	ENSG00000152784	PRDM8	1	1	0	0	0	0	1	1	0	1	0	0	0	1	0	0	0	0	0	0	1	0	1	1	0	0	0	0	0	0	0	1	0	NA
4	81192436	rs17531962	4_81192436_C_T_b37	C	T	0.0311502	ENSG00000152784	PRDM8	1	1	0	0	0	0	1	1	0	1	0	0	0	1	0	0	0	0	0	0	1	0	1	1	0	0	0	0	0	0	0	1	0	NA
4	81186033	rs17466289	4_81186033_A_G_b37	A	G	0.0309505	ENSG00000152784	PRDM8	1	1	0	0	0	0	1	1	0	1	0	0	0	1	0	0	0	0	0	0	1	0	1	1	0	0	0	0	0	0	0	1	0	NA
4	81123378	rs142234659	4_81123378_C_T_b37	C	T	0.0289537	ENSG00000152784	PRDM8	1	1	0	0	0	0	1	1	0	1	0	0	0	1	0	0	0	0	0	0	1	0	1	1	0	0	0	0	0	0	0	1	0	NA
4	81162011	rs72658303	4_81162011_C_G_b37	C	G	0.0315495	ENSG00000152784	PRDM8	1	1	0	0	0	0	1	1	0	1	0	0	0	1	0	0	0	0	0	0	1	0	1	1	0	0	0	0	0	0	0	1	0	NA
4	81159181	rs72656598	4_81159181_C_T_b37	C	T	0.0315495	ENSG00000152784	PRDM8	1	1	0	0	0	0	1	1	0	1	0	0	0	1	0	0	0	0	0	0	1	0	1	1	0	0	0	0	0	0	0	1	0	NA
4	81118562	rs41279283	4_81118562_C_A_b37	C	A	0.0289537	ENSG00000152784	PRDM8	1	1	0	0	0	0	1	1	0	1	0	0	0	1	0	0	0	0	0	0	1	0	1	1	0	0	0	0	0	0	0	1	0	NA
5	59698396	rs112473535	5_59698396_C_T_b37	C	T	0.0271565	ENSG00000152931	PART1	1	1	0	0	1	0	0	0	1	1	0	0	1	1	1	0	0	0	0	0	0	1	0	0	1	0	1	0	0	1	1	0	0	NA
5	58005797	rs10472069	5_58005797_T_C_b37	T	C	0.105232	ENSG00000152932	NA	0	0	0	0	0	0	0	0	0	0	0	0	0	0	0	0	0	0	0	0	0	0	0	0	0	0	0	0	0	0	0	0	1	NA
12	27143508	rs10771314	12_27143508_G_A_b37	G	A	0.048722	ENSG00000152944	MED21	0	1	0	0	1	0	1	0	0	1	0	0	0	0	0	0	0	0	0	0	0	0	0	0	0	0	1	0	0	0	0	0	0	NA
12	27156736	rs11048809	12_27156736_A_G_b37	A	G	0.0453275	ENSG00000152944	MED21	0	1	0	0	1	0	1	0	0	1	0	0	0	0	0	0	0	0	0	0	0	0	0	0	0	0	1	0	0	0	0	0	0	NA
12	27366735	rs75438780	12_27366735_G_A_b37	G	A	0.0263578	ENSG00000152944	MED21	0	1	0	0	1	0	1	0	0	1	0	0	0	0	0	0	0	0	0	0	0	0	0	0	0	0	1	0	0	0	0	0	0	NA
5	96112897	rs11740375	5_96112897_G_C_b37	G	C	0.0599042	ENSG00000153113	CAST	1	1	0	1	1	1	1	1	1	1	0	0	0	0	0	0	0	0	1	0	1	0	0	0	0	0	1	1	1	1	1	0	0	NA
12	71002693	rs117915510	12_71002693_A_G_b37	A	G	0.0147764	ENSG00000153233	PTPRR	1	0	0	0	0	0	1	0	0	1	0	0	0	0	0	0	0	0	0	0	0	0	0	0	0	0	0	0	0	1	0	0	0	NA
12	71011642	rs118110361	12_71011642_C_T_b37	C	T	0.0141773	ENSG00000153233	PTPRR	1	0	0	0	0	0	1	0	0	1	0	0	0	0	0	0	0	0	0	0	0	0	0	0	0	0	0	0	0	1	0	0	0	NA
1	211255513	rs17188832	1_211255513_T_C_b37	T	C	0.0317492	ENSG00000153363	NA	0	0	0	0	0	0	0	0	0	0	0	0	0	0	0	0	0	0	0	0	0	0	0	0	0	0	0	0	0	0	0	0	1	NA
5	161292	rs11749678	5_161292_C_T_b37	C	T	0.0325479	ENSG00000153404	NA	0	0	0	0	0	0	0	0	0	0	0	0	0	0	0	0	0	0	0	0	0	0	0	0	0	0	0	0	0	0	0	0	1	NA
13	114156337	rs55930240	13_114156337_C_T_b37	C	T	0.0407348	ENSG00000153531	ADPRHL1	0	1	0	0	1	0	1	0	1	1	0	0	0	0	0	0	0	0	0	0	0	0	0	0	0	0	0	0	0	0	0	0	0	NA
13	114164200	rs77581907	13_114164200_C_T_b37	C	T	0.0403355	ENSG00000153531	ADPRHL1	0	1	0	0	1	0	1	0	1	1	0	0	0	0	0	0	0	0	0	0	0	0	0	0	0	0	0	0	0	0	0	0	0	NA
13	114161523	rs59272278	13_114161523_G_A_b37	G	A	0.0399361	ENSG00000153531	ADPRHL1	0	1	0	0	1	0	1	0	1	1	0	0	0	0	0	0	0	0	0	0	0	0	0	0	0	0	0	0	0	0	0	0	0	NA
13	114156858	rs3794448	13_114156858_A_T_b37	A	T	0.0399361	ENSG00000153531	ADPRHL1	0	1	0	0	1	0	1	0	1	1	0	0	0	0	0	0	0	0	0	0	0	0	0	0	0	0	0	0	0	0	0	0	0	NA
13	114162957	rs74955260	13_114162957_T_G_b37	T	G	0.0399361	ENSG00000153531	ADPRHL1	0	1	0	0	1	0	1	0	1	1	0	0	0	0	0	0	0	0	0	0	0	0	0	0	0	0	0	0	0	0	0	0	0	NA
17	13883855	rs62052273	17_13883855_A_G_b37	A	G	0.071885	ENSG00000153976	NA	0	0	0	0	0	0	0	0	0	0	0	0	0	0	0	0	0	0	0	0	0	0	0	0	0	0	0	0	0	0	0	0	1	NA
17	13855180	rs17669684	17_13855180_A_G_b37	A	G	0.0726837	ENSG00000153976	NA	0	0	0	0	0	0	0	0	0	0	0	0	0	0	0	0	0	0	0	0	0	0	0	0	0	0	0	0	0	0	0	0	1	NA
15	101023504	rs72759135	15_101023504_G_A_b37	G	A	0.0271565	ENSG00000154227	NA	0	0	0	0	0	0	0	0	0	0	0	0	0	0	0	0	0	0	0	0	0	0	0	0	0	0	0	0	0	0	0	0	1	NA
2	242809477	rs3934504	2_242809477_G_A_b37	G	A	0.178714	ENSG00000154252	NA	0	0	0	0	0	0	0	0	0	0	0	0	0	0	0	0	0	0	0	0	0	0	0	0	0	0	0	0	0	0	0	0	1	NA
1	222996818	rs61838119	1_222996818_T_C_b37	T	C	0.0858626	ENSG00000154309	DISP1	1	1	1	1	0	1	1	0	0	1	0	1	0	0	0	0	0	0	1	0	1	0	1	0	1	0	1	1	0	1	0	0	0	NA
4	119772213	rs56124677	4_119772213_C_T_b37	C	T	0.0167732	ENSG00000154608	CEP170P1	1	0	0	0	1	0	1	0	0	1	0	0	0	0	0	0	0	0	0	0	0	0	0	0	0	0	0	0	0	0	0	1	0	NA
4	119769243	rs55744948	4_119769243_T_C_b37	T	C	0.0163738	ENSG00000154608	CEP170P1	1	0	0	0	1	0	1	0	0	1	0	0	0	0	0	0	0	0	0	0	0	0	0	0	0	0	0	0	0	0	0	1	0	NA
4	119770638	rs17324807	4_119770638_G_A_b37	G	A	0.0167732	ENSG00000154608	CEP170P1	1	0	0	0	1	0	1	0	0	1	0	0	0	0	0	0	0	0	0	0	0	0	0	0	0	0	0	0	0	0	0	1	0	NA
7	65639813	rs62465515	7_65639813_C_T_b37	C	T	0.0365415	ENSG00000154710	NA	0	0	0	0	0	0	0	0	0	0	0	0	0	0	0	0	0	0	0	0	0	0	0	0	0	0	0	0	0	0	0	0	1	NA
7	66367621	rs62465745	7_66367621_G_A_b37	G	A	0.0377396	ENSG00000154710	NA	0	0	0	0	0	0	0	0	0	0	0	0	0	0	0	0	0	0	0	0	0	0	0	0	0	0	0	0	0	0	0	0	1	NA
7	66369938	rs62465747	7_66369938_A_G_b37	A	G	0.0377396	ENSG00000154710	NA	0	0	0	0	0	0	0	0	0	0	0	0	0	0	0	0	0	0	0	0	0	0	0	0	0	0	0	0	0	0	0	0	1	NA
7	66370046	rs3800819	7_66370046_C_T_b37	C	T	0.0377396	ENSG00000154710	NA	0	0	0	0	0	0	0	0	0	0	0	0	0	0	0	0	0	0	0	0	0	0	0	0	0	0	0	0	0	0	0	0	1	NA
7	55587466	rs143771578	7_55587466_T_C_b37	T	C	0.00519169	ENSG00000154978	NA	0	0	0	0	0	0	0	0	0	0	0	0	0	0	0	0	0	0	0	0	0	0	0	0	0	0	0	0	0	0	0	0	1	NA
7	55532138	rs111610991	7_55532138_C_G_b37	C	G	0.00559105	ENSG00000154978	NA	0	0	0	0	0	0	0	0	0	0	0	0	0	0	0	0	0	0	0	0	0	0	0	0	0	0	0	0	0	0	0	0	1	NA
7	55541066	rs112061326	7_55541066_G_A_b37	G	A	0.00559105	ENSG00000154978	NA	0	0	0	0	0	0	0	0	0	0	0	0	0	0	0	0	0	0	0	0	0	0	0	0	0	0	0	0	0	0	0	0	1	NA
7	55551375	rs77023242	7_55551375_C_A_b37	C	A	0.00519169	ENSG00000154978	NA	0	0	0	0	0	0	0	0	0	0	0	0	0	0	0	0	0	0	0	0	0	0	0	0	0	0	0	0	0	0	0	0	1	NA
7	55553549	rs145321690	7_55553549_C_A_b37	C	A	0.00519169	ENSG00000154978	NA	0	0	0	0	0	0	0	0	0	0	0	0	0	0	0	0	0	0	0	0	0	0	0	0	0	0	0	0	0	0	0	0	1	NA
7	55553726	rs117841542	7_55553726_C_T_b37	C	T	0.00519169	ENSG00000154978	NA	0	0	0	0	0	0	0	0	0	0	0	0	0	0	0	0	0	0	0	0	0	0	0	0	0	0	0	0	0	0	0	0	1	NA
7	55558071	rs141411571	7_55558071_A_G_b37	A	G	0.00638978	ENSG00000154978	NA	0	0	0	0	0	0	0	0	0	0	0	0	0	0	0	0	0	0	0	0	0	0	0	0	0	0	0	0	0	0	0	0	1	NA
7	55561277	rs142515360	7_55561277_G_A_b37	G	A	0.00539137	ENSG00000154978	NA	0	0	0	0	0	0	0	0	0	0	0	0	0	0	0	0	0	0	0	0	0	0	0	0	0	0	0	0	0	0	0	0	1	NA
7	55569617	rs138941175	7_55569617_T_C_b37	T	C	0.00519169	ENSG00000154978	NA	0	0	0	0	0	0	0	0	0	0	0	0	0	0	0	0	0	0	0	0	0	0	0	0	0	0	0	0	0	0	0	0	1	NA
7	55572288	rs151327750	7_55572288_G_A_b37	G	A	0.00519169	ENSG00000154978	NA	0	0	0	0	0	0	0	0	0	0	0	0	0	0	0	0	0	0	0	0	0	0	0	0	0	0	0	0	0	0	0	0	1	NA
7	55575902	rs143829238	7_55575902_G_A_b37	G	A	0.00519169	ENSG00000154978	NA	0	0	0	0	0	0	0	0	0	0	0	0	0	0	0	0	0	0	0	0	0	0	0	0	0	0	0	0	0	0	0	0	1	NA
7	55578617	rs76480303	7_55578617_A_G_b37	A	G	0.00519169	ENSG00000154978	NA	0	0	0	0	0	0	0	0	0	0	0	0	0	0	0	0	0	0	0	0	0	0	0	0	0	0	0	0	0	0	0	0	1	NA
7	55585418	rs77047012	7_55585418_G_A_b37	G	A	0.00519169	ENSG00000154978	NA	0	0	0	0	0	0	0	0	0	0	0	0	0	0	0	0	0	0	0	0	0	0	0	0	0	0	0	0	0	0	0	0	1	NA
7	55588572	rs77077324	7_55588572_A_G_b37	A	G	0.00519169	ENSG00000154978	NA	0	0	0	0	0	0	0	0	0	0	0	0	0	0	0	0	0	0	0	0	0	0	0	0	0	0	0	0	0	0	0	0	1	NA
7	55589266	rs79424601	7_55589266_C_T_b37	C	T	0.00519169	ENSG00000154978	NA	0	0	0	0	0	0	0	0	0	0	0	0	0	0	0	0	0	0	0	0	0	0	0	0	0	0	0	0	0	0	0	0	1	NA
7	55590373	rs117256954	7_55590373_C_T_b37	C	T	0.00519169	ENSG00000154978	NA	0	0	0	0	0	0	0	0	0	0	0	0	0	0	0	0	0	0	0	0	0	0	0	0	0	0	0	0	0	0	0	0	1	NA
7	55592129	rs117493071	7_55592129_C_T_b37	C	T	0.00519169	ENSG00000154978	NA	0	0	0	0	0	0	0	0	0	0	0	0	0	0	0	0	0	0	0	0	0	0	0	0	0	0	0	0	0	0	0	0	1	NA
7	55531876	rs112497301	7_55531876_T_C_b37	T	C	0.00559105	ENSG00000154978	NA	0	0	0	0	0	0	0	0	0	0	0	0	0	0	0	0	0	0	0	0	0	0	0	0	0	0	0	0	0	0	0	0	1	NA
7	55532398	rs147607614	7_55532398_A_G_b37	A	G	0.00559105	ENSG00000154978	NA	0	0	0	0	0	0	0	0	0	0	0	0	0	0	0	0	0	0	0	0	0	0	0	0	0	0	0	0	0	0	0	0	1	NA
7	55541357	rs113705823	7_55541357_G_A_b37	G	A	0.00559105	ENSG00000154978	NA	0	0	0	0	0	0	0	0	0	0	0	0	0	0	0	0	0	0	0	0	0	0	0	0	0	0	0	0	0	0	0	0	1	NA
7	55543482	rs76085761	7_55543482_G_A_b37	G	A	0.00559105	ENSG00000154978	NA	0	0	0	0	0	0	0	0	0	0	0	0	0	0	0	0	0	0	0	0	0	0	0	0	0	0	0	0	0	0	0	0	1	NA
7	55552101	rs117280441	7_55552101_T_C_b37	T	C	0.00519169	ENSG00000154978	NA	0	0	0	0	0	0	0	0	0	0	0	0	0	0	0	0	0	0	0	0	0	0	0	0	0	0	0	0	0	0	0	0	1	NA
7	55554718	rs116921619	7_55554718_G_A_b37	G	A	0.00519169	ENSG00000154978	NA	0	0	0	0	0	0	0	0	0	0	0	0	0	0	0	0	0	0	0	0	0	0	0	0	0	0	0	0	0	0	0	0	1	NA
7	55566623	rs117350335	7_55566623_C_T_b37	C	T	0.00519169	ENSG00000154978	NA	0	0	0	0	0	0	0	0	0	0	0	0	0	0	0	0	0	0	0	0	0	0	0	0	0	0	0	0	0	0	0	0	1	NA
7	55567356	rs75345099	7_55567356_A_G_b37	A	G	0.00519169	ENSG00000154978	NA	0	0	0	0	0	0	0	0	0	0	0	0	0	0	0	0	0	0	0	0	0	0	0	0	0	0	0	0	0	0	0	0	1	NA
7	55567829	rs141794994	7_55567829_T_C_b37	T	C	0.00519169	ENSG00000154978	NA	0	0	0	0	0	0	0	0	0	0	0	0	0	0	0	0	0	0	0	0	0	0	0	0	0	0	0	0	0	0	0	0	1	NA
7	55568376	rs80347336	7_55568376_T_C_b37	T	C	0.00519169	ENSG00000154978	NA	0	0	0	0	0	0	0	0	0	0	0	0	0	0	0	0	0	0	0	0	0	0	0	0	0	0	0	0	0	0	0	0	1	NA
7	55570605	rs117821834	7_55570605_T_C_b37	T	C	0.00559105	ENSG00000154978	NA	0	0	0	0	0	0	0	0	0	0	0	0	0	0	0	0	0	0	0	0	0	0	0	0	0	0	0	0	0	0	0	0	1	NA
7	55570684	rs142560994	7_55570684_A_G_b37	A	G	0.00519169	ENSG00000154978	NA	0	0	0	0	0	0	0	0	0	0	0	0	0	0	0	0	0	0	0	0	0	0	0	0	0	0	0	0	0	0	0	0	1	NA
7	55571507	rs77727558	7_55571507_G_A_b37	G	A	0.00519169	ENSG00000154978	NA	0	0	0	0	0	0	0	0	0	0	0	0	0	0	0	0	0	0	0	0	0	0	0	0	0	0	0	0	0	0	0	0	1	NA
7	55579710	rs144757542	7_55579710_A_G_b37	A	G	0.00519169	ENSG00000154978	NA	0	0	0	0	0	0	0	0	0	0	0	0	0	0	0	0	0	0	0	0	0	0	0	0	0	0	0	0	0	0	0	0	1	NA
7	55580411	rs147605177	7_55580411_T_C_b37	T	C	0.00519169	ENSG00000154978	NA	0	0	0	0	0	0	0	0	0	0	0	0	0	0	0	0	0	0	0	0	0	0	0	0	0	0	0	0	0	0	0	0	1	NA
7	55581339	rs138232208	7_55581339_G_T_b37	G	T	0.00519169	ENSG00000154978	NA	0	0	0	0	0	0	0	0	0	0	0	0	0	0	0	0	0	0	0	0	0	0	0	0	0	0	0	0	0	0	0	0	1	NA
7	55581851	rs138978956	7_55581851_T_C_b37	T	C	0.00519169	ENSG00000154978	NA	0	0	0	0	0	0	0	0	0	0	0	0	0	0	0	0	0	0	0	0	0	0	0	0	0	0	0	0	0	0	0	0	1	NA
7	55583642	rs141198570	7_55583642_T_C_b37	T	C	0.00519169	ENSG00000154978	NA	0	0	0	0	0	0	0	0	0	0	0	0	0	0	0	0	0	0	0	0	0	0	0	0	0	0	0	0	0	0	0	0	1	NA
7	55585232	rs149631128	7_55585232_G_A_b37	G	A	0.00519169	ENSG00000154978	NA	0	0	0	0	0	0	0	0	0	0	0	0	0	0	0	0	0	0	0	0	0	0	0	0	0	0	0	0	0	0	0	0	1	NA
7	55592326	rs146265491	7_55592326_G_T_b37	G	T	0.00519169	ENSG00000154978	NA	0	0	0	0	0	0	0	0	0	0	0	0	0	0	0	0	0	0	0	0	0	0	0	0	0	0	0	0	0	0	0	0	1	NA
7	55594459	rs141739538	7_55594459_T_C_b37	T	C	0.00519169	ENSG00000154978	NA	0	0	0	0	0	0	0	0	0	0	0	0	0	0	0	0	0	0	0	0	0	0	0	0	0	0	0	0	0	0	0	0	1	NA
7	55603648	rs143189013	7_55603648_A_G_b37	A	G	0.00519169	ENSG00000154978	NA	0	0	0	0	0	0	0	0	0	0	0	0	0	0	0	0	0	0	0	0	0	0	0	0	0	0	0	0	0	0	0	0	1	NA
7	55605450	rs74860935	7_55605450_C_T_b37	C	T	0.00519169	ENSG00000154978	NA	0	0	0	0	0	0	0	0	0	0	0	0	0	0	0	0	0	0	0	0	0	0	0	0	0	0	0	0	0	0	0	0	1	NA
7	55608204	rs79702027	7_55608204_T_C_b37	T	C	0.00519169	ENSG00000154978	NA	0	0	0	0	0	0	0	0	0	0	0	0	0	0	0	0	0	0	0	0	0	0	0	0	0	0	0	0	0	0	0	0	1	NA
7	55612370	rs117091232	7_55612370_C_A_b37	C	A	0.00519169	ENSG00000154978	NA	0	0	0	0	0	0	0	0	0	0	0	0	0	0	0	0	0	0	0	0	0	0	0	0	0	0	0	0	0	0	0	0	1	NA
7	55613029	rs75763717	7_55613029_A_G_b37	A	G	0.00519169	ENSG00000154978	NA	0	0	0	0	0	0	0	0	0	0	0	0	0	0	0	0	0	0	0	0	0	0	0	0	0	0	0	0	0	0	0	0	1	NA
7	55614429	rs117697229	7_55614429_G_C_b37	G	C	0.00519169	ENSG00000154978	NA	0	0	0	0	0	0	0	0	0	0	0	0	0	0	0	0	0	0	0	0	0	0	0	0	0	0	0	0	0	0	0	0	1	NA
7	55616110	rs142144962	7_55616110_G_A_b37	G	A	0.00579073	ENSG00000154978	NA	0	0	0	0	0	0	0	0	0	0	0	0	0	0	0	0	0	0	0	0	0	0	0	0	0	0	0	0	0	0	0	0	1	NA
7	55619347	rs116956672	7_55619347_G_A_b37	G	A	0.00539137	ENSG00000154978	NA	0	0	0	0	0	0	0	0	0	0	0	0	0	0	0	0	0	0	0	0	0	0	0	0	0	0	0	0	0	0	0	0	1	NA
7	55631496	rs141851475	7_55631496_T_G_b37	T	G	0.00519169	ENSG00000154978	NA	0	0	0	0	0	0	0	0	0	0	0	0	0	0	0	0	0	0	0	0	0	0	0	0	0	0	0	0	0	0	0	0	1	NA
7	55637606	rs117754628	7_55637606_A_T_b37	A	T	0.00519169	ENSG00000154978	NA	0	0	0	0	0	0	0	0	0	0	0	0	0	0	0	0	0	0	0	0	0	0	0	0	0	0	0	0	0	0	0	0	1	NA
8	103897121	rs12546479	8_103897121_G_A_b37	G	A	0.0559105	ENSG00000155096	NA	0	0	0	0	0	0	0	0	0	0	0	0	0	0	0	0	0	0	0	0	0	0	0	0	0	0	0	0	0	0	0	0	1	NA
8	103897439	rs62522620	8_103897439_G_A_b37	G	A	0.0559105	ENSG00000155096	NA	0	0	0	0	0	0	0	0	0	0	0	0	0	0	0	0	0	0	0	0	0	0	0	0	0	0	0	0	0	0	0	0	1	NA
8	103903919	rs12550185	8_103903919_T_C_b37	T	C	0.0561102	ENSG00000155096	NA	0	0	0	0	0	0	0	0	0	0	0	0	0	0	0	0	0	0	0	0	0	0	0	0	0	0	0	0	0	0	0	0	1	NA
8	103910513	rs12546960	8_103910513_A_G_b37	A	G	0.0559105	ENSG00000155096	NA	0	0	0	0	0	0	0	0	0	0	0	0	0	0	0	0	0	0	0	0	0	0	0	0	0	0	0	0	0	0	0	0	1	NA
8	103820522	rs62522574	8_103820522_G_C_b37	G	C	0.0848642	ENSG00000155096	NA	0	0	0	0	0	0	0	0	0	0	0	0	0	0	0	0	0	0	0	0	0	0	0	0	0	0	0	0	0	0	0	0	1	0
8	103820563	rs4734670	8_103820563_G_C_b37	G	C	0.0848642	ENSG00000155096	NA	0	0	0	0	0	0	0	0	0	0	0	0	0	0	0	0	0	0	0	0	0	0	0	0	0	0	0	0	0	0	0	0	1	NA
8	103821150	rs12548786	8_103821150_T_C_b37	T	C	0.0848642	ENSG00000155096	NA	0	0	0	0	0	0	0	0	0	0	0	0	0	0	0	0	0	0	0	0	0	0	0	0	0	0	0	0	0	0	0	0	1	NA
8	103828170	rs17775450	8_103828170_A_C_b37	A	C	0.0850639	ENSG00000155096	NA	0	0	0	0	0	0	0	0	0	0	0	0	0	0	0	0	0	0	0	0	0	0	0	0	0	0	0	0	0	0	0	0	1	NA
8	103878581	rs12544232	8_103878581_G_T_b37	G	T	0.0872604	ENSG00000155096	NA	0	0	0	0	0	0	0	0	0	0	0	0	0	0	0	0	0	0	0	0	0	0	0	0	0	0	0	0	0	0	0	0	1	NA
8	103889712	rs17197341	8_103889712_A_G_b37	A	G	0.0872604	ENSG00000155096	NA	0	0	0	0	0	0	0	0	0	0	0	0	0	0	0	0	0	0	0	0	0	0	0	0	0	0	0	0	0	0	0	0	1	NA
8	103889797	rs62522616	8_103889797_A_G_b37	A	G	0.0559105	ENSG00000155096	NA	0	0	0	0	0	0	0	0	0	0	0	0	0	0	0	0	0	0	0	0	0	0	0	0	0	0	0	0	0	0	0	0	1	NA
8	103896510	rs117807484	8_103896510_G_A_b37	G	A	0.0559105	ENSG00000155096	NA	0	0	0	0	0	0	0	0	0	0	0	0	0	0	0	0	0	0	0	0	0	0	0	0	0	0	0	0	0	0	0	0	1	NA
8	103985898	rs72667272	8_103985898_G_A_b37	G	A	0.0483227	ENSG00000155097	NA	0	0	0	0	0	0	0	0	0	0	0	0	0	0	0	0	0	0	0	0	0	0	0	0	0	0	0	0	0	0	0	0	1	NA
9	104267265	rs989901	9_104267265_G_A_b37	G	A	0.0445288	ENSG00000155827	RNF20	0	0	0	0	1	0	0	0	1	1	0	0	0	0	0	0	0	1	0	0	0	0	0	0	0	0	0	0	0	1	1	0	0	NA
12	67821990	rs73140705	12_67821990_T_C_b37	T	C	0.0347444	ENSG00000155974	GRIP1	1	1	1	1	1	1	1	1	1	1	0	0	0	1	0	0	0	1	0	0	0	0	0	1	0	1	1	0	0	1	1	1	0	NA
14	74272391	rs1019094	14_74272391_G_A_b37	G	A	0.0770767	ENSG00000156050	FAM161B	1	1	0	0	1	0	1	0	1	1	0	0	0	0	0	0	0	0	0	0	0	0	0	0	0	0	0	0	0	0	0	0	0	NA
14	74269423	rs12895288	14_74269423_A_G_b37	A	G	0.0772764	ENSG00000156050	FAM161B	1	1	0	0	1	0	1	0	1	1	0	0	0	0	0	0	0	0	0	0	0	0	0	0	0	0	0	0	0	0	0	0	0	NA
8	89105615	rs17720712	8_89105615_G_T_b37	G	T	0.0658946	ENSG00000156103	NA	0	0	0	0	0	0	0	0	0	0	0	0	0	0	0	0	0	0	0	0	0	0	0	0	0	0	0	0	0	0	0	0	1	NA
15	84483506	rs4477659	15_84483506_C_T_b37	C	T	0.123802	ENSG00000156218	NA	0	0	0	0	0	0	0	0	0	0	0	0	0	0	0	0	0	0	0	0	0	0	0	0	0	0	0	0	0	0	0	0	1	NA
15	84611630	rs12901723	15_84611630_G_A_b37	G	A	0.0952476	ENSG00000156218	NA	0	0	0	0	0	0	0	0	0	0	0	0	0	0	0	0	0	0	0	0	0	0	0	0	0	0	0	0	0	0	0	0	1	NA
15	84282215	rs2585056	15_84282215_C_G_b37	C	G	0.0870607	ENSG00000156218	NA	0	0	0	0	0	0	0	0	0	0	0	0	0	0	0	0	0	0	0	0	0	0	0	0	0	0	0	0	0	0	0	0	1	NA
15	84586146	rs12900668	15_84586146_C_T_b37	C	T	0.0900559	ENSG00000156218	NA	0	0	0	0	0	0	0	0	0	0	0	0	0	0	0	0	0	0	0	0	0	0	0	0	0	0	0	0	0	0	0	0	1	NA
15	84404954	rs2585066	15_84404954_G_A_b37	G	A	0.146965	ENSG00000156218	NA	0	0	0	0	0	0	0	0	0	0	0	0	0	0	0	0	0	0	0	0	0	0	0	0	0	0	0	0	0	0	0	0	1	NA
14	104408368	rs17101951	14_104408368_G_A_b37	G	A	0.0309505	ENSG00000156411	C14orf2	0	1	0	0	0	0	1	0	1	1	0	1	0	0	0	0	0	0	0	0	0	0	0	0	0	0	1	0	0	1	1	0	0	NA
14	104365783	rs111562640	14_104365783_G_A_b37	G	A	0.0357428	ENSG00000156411	C14orf2	0	1	0	0	0	0	1	0	1	1	0	1	0	0	0	0	0	0	0	0	0	0	0	0	0	0	1	0	0	1	1	0	0	NA
14	104435603	rs74848279	14_104435603_T_C_b37	T	C	0.033147	ENSG00000156411	C14orf2	0	1	0	0	0	0	1	0	1	1	0	1	0	0	0	0	0	0	0	0	0	0	0	0	0	0	1	0	0	1	1	0	0	NA
10	70989538	rs11813186	10_70989538_A_G_b37	A	G	0.0952476	ENSG00000156502	NA	0	0	0	0	0	0	0	0	0	0	0	0	0	0	0	0	0	0	0	0	0	0	0	0	0	0	0	0	0	0	0	0	1	NA
10	70989538	rs11813186	10_70989538_A_G_b37	A	G	0.0952476	ENSG00000156510	NA	0	0	0	0	0	0	0	0	0	0	0	0	0	0	0	0	0	0	0	0	0	0	0	0	0	0	0	0	0	0	0	0	1	NA
8	32368325	rs76178835	8_32368325_C_T_b37	C	T	0.0315495	ENSG00000157168	NA	0	0	0	0	0	0	0	0	0	0	0	0	0	0	0	0	0	0	0	0	0	0	0	0	0	0	0	0	0	0	0	0	1	NA
8	32401045	rs13277616	8_32401045_C_T_b37	C	T	0.034345	ENSG00000157168	NA	0	0	0	0	0	0	0	0	0	0	0	0	0	0	0	0	0	0	0	0	0	0	0	0	0	0	0	0	0	0	0	0	1	NA
9	116329708	rs112205426	9_116329708_G_A_b37	G	A	0.0371406	ENSG00000157653	NA	0	0	0	0	0	0	0	0	0	0	0	0	0	0	0	0	0	0	0	0	0	0	0	0	0	0	0	0	0	0	0	0	1	NA
9	116352373	rs111827071	9_116352373_C_T_b37	C	T	0.0363419	ENSG00000157653	NA	0	0	0	0	0	0	0	0	0	0	0	0	0	0	0	0	0	0	0	0	0	0	0	0	0	0	0	0	0	0	0	0	1	NA
9	96711409	rs10993002	9_96711409_G_A_b37	G	A	0.0836661	ENSG00000158079	NA	0	0	0	0	0	0	0	0	0	0	0	0	0	0	0	0	0	0	0	0	0	0	0	0	0	0	0	0	0	0	0	0	1	NA
16	89916600	rs12598316	16_89916600_C_A_b37	C	A	0.0734824	ENSG00000158805	ZNF276	0	1	0	1	1	0	1	0	0	1	0	0	1	1	1	0	0	0	0	0	0	0	0	0	0	1	0	0	0	1	0	0	0	NA
16	89800550	rs7189734	16_89800550_G_A_b37	G	A	0.164736	ENSG00000158805	ZNF276	0	1	0	1	1	0	1	0	0	1	0	0	1	1	1	0	0	0	0	0	0	0	0	0	0	1	0	0	0	1	0	0	0	NA
16	89950299	rs72477006	16_89950299_G_C_b37	G	C	0.107628	ENSG00000158805	ZNF276	0	1	0	1	1	0	1	0	0	1	0	0	1	1	1	0	0	0	0	0	0	0	0	0	0	1	0	0	0	1	0	0	0	NA
1	161259741	rs10494349	1_161259741_T_C_b37	T	C	0.0541134	ENSG00000158887	NA	0	0	0	0	0	0	0	0	0	0	0	0	0	0	0	0	0	0	0	0	0	0	0	0	0	0	0	0	0	0	0	0	1	NA
21	36655447	rs142545438	21_36655447_C_T_b37	C	T	0.00638978	ENSG00000159200	NA	0	0	0	0	0	0	0	0	0	0	0	0	0	0	0	0	0	0	0	0	0	0	0	0	0	0	0	0	0	0	0	0	1	NA
21	37557225	rs2835301	21_37557225_A_T_b37	A	T	0.0257588	ENSG00000159231	CBR3	1	1	1	0	1	0	1	0	1	1	0	0	0	0	0	0	0	0	0	0	0	0	1	0	1	0	0	0	0	1	0	1	0	NA
21	37563243	rs78424740	21_37563243_G_C_b37	G	C	0.0259585	ENSG00000159231	CBR3	1	1	1	0	1	0	1	0	1	1	0	0	0	0	0	0	0	0	0	0	0	0	1	0	1	0	0	0	0	1	0	1	0	NA
21	37818500	rs117345255	21_37818500_T_C_b37	T	C	0.0249601	ENSG00000159267	NA	0	0	0	0	0	0	0	0	0	0	0	0	0	0	0	0	0	0	0	0	0	0	0	0	0	0	0	0	0	0	0	0	1	NA
1	33627411	rs12563712	1_33627411_C_G_b37	C	G	0.178315	ENSG00000160094	NA	0	0	0	0	0	0	0	0	0	0	0	0	0	0	0	0	0	0	0	0	0	0	0	0	0	0	0	0	0	0	0	0	1	NA
1	33231403	rs6702519	1_33231403_G_T_b37	G	T	0.141374	ENSG00000160097	NA	0	0	0	0	0	0	0	0	0	0	0	0	0	0	0	0	0	0	0	0	0	0	0	0	0	0	0	0	0	0	0	0	1	NA
1	33254943	rs12032306	1_33254943_T_C_b37	T	C	0.141374	ENSG00000160097	NA	0	0	0	0	0	0	0	0	0	0	0	0	0	0	0	0	0	0	0	0	0	0	0	0	0	0	0	0	0	0	0	0	1	NA
1	33264563	rs60246059	1_33264563_G_C_b37	G	C	0.141174	ENSG00000160097	NA	0	0	0	0	0	0	0	0	0	0	0	0	0	0	0	0	0	0	0	0	0	0	0	0	0	0	0	0	0	0	0	0	1	NA
1	33275981	rs10798918	1_33275981_T_C_b37	T	C	0.141374	ENSG00000160097	NA	0	0	0	0	0	0	0	0	0	0	0	0	0	0	0	0	0	0	0	0	0	0	0	0	0	0	0	0	0	0	0	0	1	NA
21	43968330	rs117105000	21_43968330_G_A_b37	G	A	0.0303514	ENSG00000160190	NA	0	0	0	0	0	0	0	0	0	0	0	0	0	0	0	0	0	0	0	0	0	0	0	0	0	0	0	0	0	0	0	0	1	NA
21	43969284	rs77495653	21_43969284_C_T_b37	C	T	0.0303514	ENSG00000160190	NA	0	0	0	0	0	0	0	0	0	0	0	0	0	0	0	0	0	0	0	0	0	0	0	0	0	0	0	0	0	0	0	0	1	NA
21	43973839	rs117662602	21_43973839_T_A_b37	T	A	0.0299521	ENSG00000160190	NA	0	0	0	0	0	0	0	0	0	0	0	0	0	0	0	0	0	0	0	0	0	0	0	0	0	0	0	0	0	0	0	0	1	NA
21	44236767	rs1893597	21_44236767_C_T_b37	C	T	0.0275559	ENSG00000160193	WDR4	0	1	0	0	1	1	1	0	1	1	0	0	0	0	0	0	0	1	0	0	0	0	0	0	1	0	0	0	0	0	0	0	0	0
9	136324778	rs35488811	9_136324778_C_G_b37	C	G	0.0181709	ENSG00000160323	ADAMTS13	0	1	0	1	1	0	1	0	1	1	0	0	0	0	0	0	0	1	0	0	0	0	0	0	1	0	0	0	0	0	0	0	0	NA
9	136198386	rs11244089	9_136198386_C_A_b37	C	A	0.0389377	ENSG00000160323	ADAMTS13	0	1	0	1	1	0	1	0	1	1	0	0	0	0	0	0	0	1	0	0	0	0	0	0	1	0	0	0	0	0	0	0	0	NA
9	136243270	rs28493251	9_136243270_A_G_b37	A	G	0.0329473	ENSG00000160323	ADAMTS13	0	1	0	1	1	0	1	0	1	1	0	0	0	0	0	0	0	1	0	0	0	0	0	0	1	0	0	0	0	0	0	0	0	NA
9	136189643	rs62574659	9_136189643_C_A_b37	C	A	0.0369409	ENSG00000160323	ADAMTS13	0	1	0	1	1	0	1	0	1	1	0	0	0	0	0	0	0	1	0	0	0	0	0	0	1	0	0	0	0	0	0	0	0	NA
9	136334886	rs71503201	9_136334886_G_A_b37	G	A	0.0175719	ENSG00000160323	ADAMTS13	0	1	0	1	1	0	1	0	1	1	0	0	0	0	0	0	0	1	0	0	0	0	0	0	1	0	0	0	0	0	0	0	0	NA
9	136234564	rs28661231	9_136234564_G_A_b37	G	A	0.0313498	ENSG00000160323	ADAMTS13	0	1	0	1	1	0	1	0	1	1	0	0	0	0	0	0	0	1	0	0	0	0	0	0	1	0	0	0	0	0	0	0	0	0
9	136305530	rs28647808	9_136305530_C_G_b37	C	G	0.0323482	ENSG00000160323	ADAMTS13	0	1	0	1	1	0	1	0	1	1	0	0	0	0	0	0	0	1	0	0	0	0	0	0	1	0	0	0	0	0	0	0	0	NA
9	136319600	rs34934621	9_136319600_G_A_b37	G	A	0.0175719	ENSG00000160323	ADAMTS13	0	1	0	1	1	0	1	0	1	1	0	0	0	0	0	0	0	1	0	0	0	0	0	0	1	0	0	0	0	0	0	0	0	NA
9	136325916	rs35125296	9_136325916_G_A_b37	G	A	0.0175719	ENSG00000160323	ADAMTS13	0	1	0	1	1	0	1	0	1	1	0	0	0	0	0	0	0	1	0	0	0	0	0	0	1	0	0	0	0	0	0	0	0	NA
9	136215474	rs28635402	9_136215474_T_C_b37	T	C	0.0299521	ENSG00000160323	ADAMTS13	0	1	0	1	1	0	1	0	1	1	0	0	0	0	0	0	0	1	0	0	0	0	0	0	1	0	0	0	0	0	0	0	0	NA
9	136270795	rs17150557	9_136270795_C_T_b37	C	T	0.0323482	ENSG00000160323	ADAMTS13	0	1	0	1	1	0	1	0	1	1	0	0	0	0	0	0	0	1	0	0	0	0	0	0	1	0	0	0	0	0	0	0	0	NA
3	46253812	rs13095946	3_46253812_G_A_b37	G	A	0.0924521	ENSG00000160791	CCR5	1	1	1	0	1	1	0	1	0	1	0	0	0	0	0	0	0	0	0	0	0	0	1	0	0	0	0	0	0	1	0	0	0	NA
3	46788437	rs74646429	3_46788437_T_C_b37	T	C	0.0461262	ENSG00000160796	NBEAL2	1	1	0	1	1	0	1	0	1	1	1	0	1	1	0	0	0	1	1	0	0	0	1	0	1	0	0	0	0	1	1	0	0	NA
11	460765	rs35389167	11_460765_A_G_b37	A	G	0.0557109	ENSG00000161328	LRRC56	0	1	0	0	0	0	1	0	0	1	0	0	0	0	0	0	0	0	0	0	0	0	0	0	1	0	0	0	0	1	0	0	0	0
11	537502	rs61877795	11_537502_C_T_b37	C	T	0.0561102	ENSG00000161328	LRRC56	0	1	0	0	0	0	1	0	0	1	0	0	0	0	0	0	0	0	0	0	0	0	0	0	1	0	0	0	0	1	0	0	0	NA
11	515224	rs35231079	11_515224_G_A_b37	G	A	0.0555112	ENSG00000161328	LRRC56	0	1	0	0	0	0	1	0	0	1	0	0	0	0	0	0	0	0	0	0	0	0	0	0	1	0	0	0	0	1	0	0	0	NA
11	526356	rs61877777	11_526356_G_A_b37	G	A	0.0567093	ENSG00000161328	LRRC56	0	1	0	0	0	0	1	0	0	1	0	0	0	0	0	0	0	0	0	0	0	0	0	0	1	0	0	0	0	1	0	0	0	0
11	457879	rs1056506	11_457879_C_T_b37	C	T	0.0513179	ENSG00000161328	LRRC56	0	1	0	0	0	0	1	0	0	1	0	0	0	0	0	0	0	0	0	0	0	0	0	0	1	0	0	0	0	1	0	0	0	NA
11	495699	rs61876340	11_495699_A_C_b37	A	C	0.0555112	ENSG00000161328	LRRC56	0	1	0	0	0	0	1	0	0	1	0	0	0	0	0	0	0	0	0	0	0	0	0	0	1	0	0	0	0	1	0	0	0	NA
11	496193	rs61876342	11_496193_T_G_b37	T	G	0.0567093	ENSG00000161328	LRRC56	0	1	0	0	0	0	1	0	0	1	0	0	0	0	0	0	0	0	0	0	0	0	0	0	1	0	0	0	0	1	0	0	0	NA
11	487101	rs61876332	11_487101_C_T_b37	C	T	0.0555112	ENSG00000161328	LRRC56	0	1	0	0	0	0	1	0	0	1	0	0	0	0	0	0	0	0	0	0	0	0	0	0	1	0	0	0	0	1	0	0	0	NA
11	492617	rs35255804	11_492617_G_A_b37	G	A	0.0567093	ENSG00000161328	LRRC56	0	1	0	0	0	0	1	0	0	1	0	0	0	0	0	0	0	0	0	0	0	0	0	0	1	0	0	0	0	1	0	0	0	NA
6	33768726	rs34884883	6_33768726_A_T_b37	A	T	0.0746805	ENSG00000161896	NA	0	0	0	0	0	0	0	0	0	0	0	0	0	0	0	0	0	0	0	0	0	0	0	0	0	0	0	0	0	0	0	0	1	NA
6	33786173	rs34139560	6_33786173_G_A_b37	G	A	0.0800719	ENSG00000161896	NA	0	0	0	0	0	0	0	0	0	0	0	0	0	0	0	0	0	0	0	0	0	0	0	0	0	0	0	0	0	0	0	0	1	NA
6	33403708	rs79547452	6_33403708_C_T_b37	C	T	0.0529153	ENSG00000161896	NA	0	0	0	0	0	0	0	0	0	0	0	0	0	0	0	0	0	0	0	0	0	0	0	0	0	0	0	0	0	0	0	0	1	NA
6	33410139	rs55699469	6_33410139_T_C_b37	T	C	0.0519169	ENSG00000161896	NA	0	0	0	0	0	0	0	0	0	0	0	0	0	0	0	0	0	0	0	0	0	0	0	0	0	0	0	0	0	0	0	0	1	NA
6	33657494	rs13204975	6_33657494_T_C_b37	T	C	0.0874601	ENSG00000161896	NA	0	0	0	0	0	0	0	0	0	0	0	0	0	0	0	0	0	0	0	0	0	0	0	0	0	0	0	0	0	0	0	0	1	NA
6	33663055	rs2281918	6_33663055_G_A_b37	G	A	0.0878594	ENSG00000161896	NA	0	0	0	0	0	0	0	0	0	0	0	0	0	0	0	0	0	0	0	0	0	0	0	0	0	0	0	0	0	0	0	0	1	NA
6	33696131	rs13204162	6_33696131_C_T_b37	C	T	0.0832668	ENSG00000161896	NA	0	0	0	0	0	0	0	0	0	0	0	0	0	0	0	0	0	0	0	0	0	0	0	0	0	0	0	0	0	0	0	0	1	NA
6	33731989	rs35366046	6_33731989_T_C_b37	T	C	0.0992412	ENSG00000161896	NA	0	0	0	0	0	0	0	0	0	0	0	0	0	0	0	0	0	0	0	0	0	0	0	0	0	0	0	0	0	0	0	0	1	NA
6	33791336	rs10947444	6_33791336_A_T_b37	A	T	0.0820687	ENSG00000161896	NA	0	0	0	0	0	0	0	0	0	0	0	0	0	0	0	0	0	0	0	0	0	0	0	0	0	0	0	0	0	0	0	0	1	NA
6	33768726	rs34884883	6_33768726_A_T_b37	A	T	0.0746805	ENSG00000161904	NA	0	0	0	0	0	0	0	0	0	0	0	0	0	0	0	0	0	0	0	0	0	0	0	0	0	0	0	0	0	0	0	0	1	NA
6	33459829	rs62405860	6_33459829_T_C_b37	T	C	0.0890575	ENSG00000161904	NA	0	0	0	0	0	0	0	0	0	0	0	0	0	0	0	0	0	0	0	0	0	0	0	0	0	0	0	0	0	0	0	0	1	NA
6	33657494	rs13204975	6_33657494_T_C_b37	T	C	0.0874601	ENSG00000161904	NA	0	0	0	0	0	0	0	0	0	0	0	0	0	0	0	0	0	0	0	0	0	0	0	0	0	0	0	0	0	0	0	0	1	NA
6	33663055	rs2281918	6_33663055_G_A_b37	G	A	0.0878594	ENSG00000161904	NA	0	0	0	0	0	0	0	0	0	0	0	0	0	0	0	0	0	0	0	0	0	0	0	0	0	0	0	0	0	0	0	0	1	NA
6	33696131	rs13204162	6_33696131_C_T_b37	C	T	0.0832668	ENSG00000161904	NA	0	0	0	0	0	0	0	0	0	0	0	0	0	0	0	0	0	0	0	0	0	0	0	0	0	0	0	0	0	0	0	0	1	NA
6	33731989	rs35366046	6_33731989_T_C_b37	T	C	0.0992412	ENSG00000161904	NA	0	0	0	0	0	0	0	0	0	0	0	0	0	0	0	0	0	0	0	0	0	0	0	0	0	0	0	0	0	0	0	0	1	NA
6	33786173	rs34139560	6_33786173_G_A_b37	G	A	0.0800719	ENSG00000161904	NA	0	0	0	0	0	0	0	0	0	0	0	0	0	0	0	0	0	0	0	0	0	0	0	0	0	0	0	0	0	0	0	0	1	NA
6	33791336	rs10947444	6_33791336_A_T_b37	A	T	0.0820687	ENSG00000161904	NA	0	0	0	0	0	0	0	0	0	0	0	0	0	0	0	0	0	0	0	0	0	0	0	0	0	0	0	0	0	0	0	0	1	NA
11	71965272	rs7936281	11_71965272_T_C_b37	T	C	0.013778	ENSG00000162129	CLPB	0	1	0	1	1	0	1	0	1	1	0	0	0	0	0	0	0	1	0	0	1	0	0	0	1	0	0	0	0	0	0	0	0	NA
11	71971573	rs7114507	11_71971573_A_G_b37	A	G	0.0135783	ENSG00000162129	CLPB	0	1	0	1	1	0	1	0	1	1	0	0	0	0	0	0	0	1	0	0	1	0	0	0	1	0	0	0	0	0	0	0	0	NA
11	68890034	rs12578006	11_68890034_C_T_b37	C	T	0.0625	ENSG00000162341	NA	0	0	0	0	0	0	0	0	0	0	0	0	0	0	0	0	0	0	0	0	0	0	0	0	0	0	0	0	0	0	0	0	1	NA
1	53176196	rs60671108	1_53176196_C_G_b37	C	G	0.0443291	ENSG00000162383	NA	0	0	0	0	0	0	0	0	0	0	0	0	0	0	0	0	0	0	0	0	0	0	0	0	0	0	0	0	0	0	0	0	1	NA
1	10920165	rs12030479	1_10920165_C_G_b37	C	G	0.0289537	ENSG00000162444	RBP7	1	1	0	0	1	0	1	0	0	1	0	0	0	0	0	0	0	0	0	0	0	0	0	0	0	0	0	0	0	0	0	0	0	NA
1	10927117	rs35236487	1_10927117_G_A_b37	G	A	0.028155	ENSG00000162444	RBP7	1	1	0	0	1	0	1	0	0	1	0	0	0	0	0	0	0	0	0	0	0	0	0	0	0	0	0	0	0	0	0	0	0	NA
1	10920513	rs12048967	1_10920513_T_G_b37	T	G	0.028754	ENSG00000162444	RBP7	1	1	0	0	1	0	1	0	0	1	0	0	0	0	0	0	0	0	0	0	0	0	0	0	0	0	0	0	0	0	0	0	0	NA
1	10924335	rs12724989	1_10924335_G_A_b37	G	A	0.0307508	ENSG00000162444	RBP7	1	1	0	0	1	0	1	0	0	1	0	0	0	0	0	0	0	0	0	0	0	0	0	0	0	0	0	0	0	0	0	0	0	NA
1	10922890	rs117146316	1_10922890_G_C_b37	G	C	0.0303514	ENSG00000162444	RBP7	1	1	0	0	1	0	1	0	0	1	0	0	0	0	0	0	0	0	0	0	0	0	0	0	0	0	0	0	0	0	0	0	0	NA
1	33231403	rs6702519	1_33231403_G_T_b37	G	T	0.141374	ENSG00000162522	NA	0	0	0	0	0	0	0	0	0	0	0	0	0	0	0	0	0	0	0	0	0	0	0	0	0	0	0	0	0	0	0	0	1	NA
1	33254943	rs12032306	1_33254943_T_C_b37	T	C	0.141374	ENSG00000162522	NA	0	0	0	0	0	0	0	0	0	0	0	0	0	0	0	0	0	0	0	0	0	0	0	0	0	0	0	0	0	0	0	0	1	NA
1	33264563	rs60246059	1_33264563_G_C_b37	G	C	0.141174	ENSG00000162522	NA	0	0	0	0	0	0	0	0	0	0	0	0	0	0	0	0	0	0	0	0	0	0	0	0	0	0	0	0	0	0	0	0	1	NA
1	33275981	rs10798918	1_33275981_T_C_b37	T	C	0.141374	ENSG00000162522	NA	0	0	0	0	0	0	0	0	0	0	0	0	0	0	0	0	0	0	0	0	0	0	0	0	0	0	0	0	0	0	0	0	1	NA
1	22535288	rs2744723	1_22535288_C_T_b37	C	T	0.0229633	ENSG00000162552	WNT4	0	1	0	0	1	0	1	0	0	1	0	0	0	0	0	0	0	0	0	0	0	0	0	0	1	0	0	0	0	0	1	0	0	NA
1	22587009	rs72647483	1_22587009_T_C_b37	T	C	0.0223642	ENSG00000162552	WNT4	0	1	0	0	1	0	1	0	0	1	0	0	0	0	0	0	0	0	0	0	0	0	0	0	1	0	0	0	0	0	1	0	0	NA
1	22573163	rs2744748	1_22573163_A_G_b37	A	G	0.0245607	ENSG00000162552	WNT4	0	1	0	0	1	0	1	0	0	1	0	0	0	0	0	0	0	0	0	0	0	0	0	0	1	0	0	0	0	0	1	0	0	NA
1	3438179	rs2794366	1_3438179_C_T_b37	C	T	0.152157	ENSG00000162591	MEGF6	1	1	0	0	1	1	1	0	0	1	0	0	0	0	0	0	0	0	0	0	0	0	0	0	0	0	0	0	0	1	1	1	0	NA
1	3438354	rs2821070	1_3438354_G_C_b37	G	C	0.151757	ENSG00000162591	MEGF6	1	1	0	0	1	1	1	0	0	1	0	0	0	0	0	0	0	0	0	0	0	0	0	0	0	0	0	0	0	1	1	1	0	NA
1	60394522	rs12729119	1_60394522_T_C_b37	T	C	0.0704872	ENSG00000162598	NA	0	0	0	0	0	0	0	0	0	0	0	0	0	0	0	0	0	0	0	0	0	0	0	0	0	0	0	0	0	0	0	0	1	NA
1	220884789	rs7545562	1_220884789_A_G_b37	A	G	0.0415335	ENSG00000162817	C1orf115	1	0	0	0	0	0	0	1	1	0	0	0	0	0	0	0	0	0	0	0	0	0	0	0	1	0	0	0	0	0	0	0	0	NA
1	220878332	rs116475437	1_220878332_C_G_b37	C	G	0.0307508	ENSG00000162817	C1orf115	1	0	0	0	0	0	0	1	1	0	0	0	0	0	0	0	0	0	0	0	0	0	0	0	1	0	0	0	0	0	0	0	0	NA
1	220877443	rs78883696	1_220877443_C_T_b37	C	T	0.0309505	ENSG00000162817	C1orf115	1	0	0	0	0	0	0	1	1	0	0	0	0	0	0	0	0	0	0	0	0	0	0	0	1	0	0	0	0	0	0	0	0	NA
1	147052072	rs76173796	1_147052072_T_C_b37	T	C	0.0155751	ENSG00000162836	NA	0	0	0	0	0	0	0	0	0	0	0	0	0	0	0	0	0	0	0	0	0	0	0	0	0	0	0	0	0	0	0	0	1	NA
1	147185251	rs12754942	1_147185251_A_G_b37	A	G	0.181709	ENSG00000162836	NA	0	0	0	0	0	0	0	0	0	0	0	0	0	0	0	0	0	0	0	0	0	0	0	0	0	0	0	0	0	0	0	0	1	NA
2	48353574	rs74463244	2_48353574_G_A_b37	G	A	0.034345	ENSG00000162869	PPP1R21	1	1	0	0	1	0	1	0	1	1	0	0	0	0	0	0	0	1	0	0	0	0	0	0	0	0	0	0	0	1	0	1	0	NA
2	48311568	rs78526604	2_48311568_A_G_b37	A	G	0.0357428	ENSG00000162869	PPP1R21	1	1	0	0	1	0	1	0	1	1	0	0	0	0	0	0	0	1	0	0	0	0	0	0	0	0	0	0	0	1	0	1	0	NA
2	48220954	rs11680076	2_48220954_C_T_b37	C	T	0.0357428	ENSG00000162869	PPP1R21	1	1	0	0	1	0	1	0	1	1	0	0	0	0	0	0	0	1	0	0	0	0	0	0	0	0	0	0	0	1	0	1	0	NA
2	48325138	rs76534186	2_48325138_C_T_b37	C	T	0.0357428	ENSG00000162869	PPP1R21	1	1	0	0	1	0	1	0	1	1	0	0	0	0	0	0	0	1	0	0	0	0	0	0	0	0	0	0	0	1	0	1	0	NA
2	48294293	rs78647158	2_48294293_G_A_b37	G	A	0.0353435	ENSG00000162869	PPP1R21	1	1	0	0	1	0	1	0	1	1	0	0	0	0	0	0	0	1	0	0	0	0	0	0	0	0	0	0	0	1	0	1	0	NA
2	159666152	rs4459689	2_159666152_T_C_b37	T	C	0.113219	ENSG00000163331	NA	0	0	0	0	0	0	0	0	0	0	0	0	0	0	0	0	0	0	0	0	0	0	0	0	0	0	0	0	0	0	0	0	1	NA
2	159676531	rs11694423	2_159676531_C_A_b37	C	A	0.114417	ENSG00000163331	NA	0	0	0	0	0	0	0	0	0	0	0	0	0	0	0	0	0	0	0	0	0	0	0	0	0	0	0	0	0	0	0	0	1	NA
2	159982792	rs56340157	2_159982792_T_G_b37	T	G	0.13099	ENSG00000163331	NA	0	0	0	0	0	0	0	0	0	0	0	0	0	0	0	0	0	0	0	0	0	0	0	0	0	0	0	0	0	0	0	0	1	NA
2	160054066	rs35212036	2_160054066_C_T_b37	C	T	0.117013	ENSG00000163331	NA	0	0	0	0	0	0	0	0	0	0	0	0	0	0	0	0	0	0	0	0	0	0	0	0	0	0	0	0	0	0	0	0	1	NA
2	85007145	rs114743014	2_85007145_C_T_b37	C	T	0.0267572	ENSG00000163541	SUCLG1	1	0	0	1	0	0	1	0	1	1	0	0	0	0	0	0	0	0	0	0	0	0	0	0	0	0	1	0	0	1	0	0	0	NA
2	85009691	rs11693309	2_85009691_T_G_b37	T	G	0.0269569	ENSG00000163541	SUCLG1	1	0	0	1	0	0	1	0	1	1	0	0	0	0	0	0	0	0	0	0	0	0	0	0	0	0	1	0	0	1	0	0	0	NA
2	85009388	rs11693151	2_85009388_T_C_b37	T	C	0.0269569	ENSG00000163541	SUCLG1	1	0	0	1	0	0	1	0	1	1	0	0	0	0	0	0	0	0	0	0	0	0	0	0	0	0	1	0	0	1	0	0	0	NA
2	85010313	rs114588460	2_85010313_C_T_b37	C	T	0.0269569	ENSG00000163541	SUCLG1	1	0	0	1	0	0	1	0	1	1	0	0	0	0	0	0	0	0	0	0	0	0	0	0	0	0	1	0	0	1	0	0	0	NA
3	19935779	rs62279125	3_19935779_T_C_b37	T	C	0.107029	ENSG00000163576	NA	0	0	0	0	0	0	0	0	0	0	0	0	0	0	0	0	0	0	0	0	0	0	0	0	0	0	0	0	0	0	0	0	1	NA
3	19951226	rs62279135	3_19951226_T_C_b37	T	C	0.107827	ENSG00000163576	NA	0	0	0	0	0	0	0	0	0	0	0	0	0	0	0	0	0	0	0	0	0	0	0	0	0	0	0	0	0	0	0	0	1	NA
3	19966986	rs57303503	3_19966986_T_C_b37	T	C	0.105232	ENSG00000163576	NA	0	0	0	0	0	0	0	0	0	0	0	0	0	0	0	0	0	0	0	0	0	0	0	0	0	0	0	0	0	0	0	0	1	NA
3	19990535	rs17181337	3_19990535_A_G_b37	A	G	0.096845	ENSG00000163576	NA	0	0	0	0	0	0	0	0	0	0	0	0	0	0	0	0	0	0	0	0	0	0	0	0	0	0	0	0	0	0	0	0	1	NA
3	148869832	rs13094132	3_148869832_G_A_b37	G	A	0.0153754	ENSG00000163755	NA	0	0	0	0	0	0	0	0	0	0	0	0	0	0	0	0	0	0	0	0	0	0	0	0	0	0	0	0	0	0	0	0	1	NA
3	148880183	rs34470330	3_148880183_C_A_b37	C	A	0.0169728	ENSG00000163755	NA	0	0	0	0	0	0	0	0	0	0	0	0	0	0	0	0	0	0	0	0	0	0	0	0	0	0	0	0	0	0	0	0	1	NA
2	28829721	rs35990269	2_28829721_A_G_b37	A	G	0.038139	ENSG00000163803	PLB1	1	1	0	0	1	1	1	0	1	1	0	0	0	0	0	0	0	0	0	0	0	0	0	0	1	0	0	0	0	0	1	0	0	NA
2	28866867	rs12995756	2_28866867_G_A_b37	G	A	0.028155	ENSG00000163803	PLB1	1	1	0	0	1	1	1	0	1	1	0	0	0	0	0	0	0	0	0	0	0	0	0	0	1	0	0	0	0	0	1	0	0	NA
2	28827912	rs13019586	2_28827912_G_A_b37	G	A	0.038139	ENSG00000163803	PLB1	1	1	0	0	1	1	1	0	1	1	0	0	0	0	0	0	0	0	0	0	0	0	0	0	1	0	0	0	0	0	1	0	0	NA
2	28843871	rs35800423	2_28843871_G_C_b37	G	C	0.0307508	ENSG00000163803	PLB1	1	1	0	0	1	1	1	0	1	1	0	0	0	0	0	0	0	0	0	0	0	0	0	0	1	0	0	0	0	0	1	0	0	NA
2	28832437	rs35720543	2_28832437_A_G_b37	A	G	0.0415335	ENSG00000163803	PLB1	1	1	0	0	1	1	1	0	1	1	0	0	0	0	0	0	0	0	0	0	0	0	0	0	1	0	0	0	0	0	1	0	0	NA
3	46012391	rs71325098	3_46012391_A_G_b37	A	G	0.105232	ENSG00000163820	FYCO1	1	1	0	1	0	0	1	0	0	1	0	0	0	0	0	0	0	1	0	0	0	0	0	0	1	0	0	0	0	1	0	0	0	NA
3	45960646	rs1994492	3_45960646_T_C_b37	T	C	0.10623	ENSG00000163820	FYCO1	1	1	0	1	0	0	1	0	0	1	0	0	0	0	0	0	0	1	0	0	0	0	0	0	1	0	0	0	0	1	0	0	0	NA
3	46131225	rs71327023	3_46131225_C_G_b37	C	G	0.11262	ENSG00000163820	FYCO1	1	1	0	1	0	0	1	0	0	1	0	0	0	0	0	0	0	1	0	0	0	0	0	0	1	0	0	0	0	1	0	0	0	NA
3	46135690	rs13063527	3_46135690_G_A_b37	G	A	0.112021	ENSG00000163820	FYCO1	1	1	0	1	0	0	1	0	0	1	0	0	0	0	0	0	0	1	0	0	0	0	0	0	1	0	0	0	0	1	0	0	0	NA
3	45989921	rs71325095	3_45989921_G_T_b37	G	T	0.107827	ENSG00000163820	FYCO1	1	1	0	1	0	0	1	0	0	1	0	0	0	0	0	0	0	1	0	0	0	0	0	0	1	0	0	0	0	1	0	0	0	NA
3	46039060	rs36023124	3_46039060_G_C_b37	G	C	0.104034	ENSG00000163820	FYCO1	1	1	0	1	0	0	1	0	0	1	0	0	0	0	0	0	0	1	0	0	0	0	0	0	1	0	0	0	0	1	0	0	0	NA
3	46096798	rs77399277	3_46096798_T_C_b37	T	C	0.11242	ENSG00000163820	FYCO1	1	1	0	1	0	0	1	0	0	1	0	0	0	0	0	0	0	1	0	0	0	0	0	0	1	0	0	0	0	1	0	0	0	NA
3	46146314	rs13093179	3_46146314_G_T_b37	G	T	0.114417	ENSG00000163820	FYCO1	1	1	0	1	0	0	1	0	0	1	0	0	0	0	0	0	0	1	0	0	0	0	0	0	1	0	0	0	0	1	0	0	0	NA
3	46146314	rs13093179	3_46146314_G_T_b37	G	T	0.114417	ENSG00000163823	CCR1	1	1	0	1	1	1	1	1	1	1	0	0	0	0	0	0	0	0	0	0	0	0	0	0	0	0	0	0	0	1	0	0	0	NA
3	46135690	rs13063527	3_46135690_G_A_b37	G	A	0.112021	ENSG00000163823	CCR1	1	1	0	1	1	1	1	1	1	1	0	0	0	0	0	0	0	0	0	0	0	0	0	0	0	0	0	0	0	1	0	0	0	NA
3	46253812	rs13095946	3_46253812_G_A_b37	G	A	0.0924521	ENSG00000163823	CCR1	1	1	0	1	1	1	1	1	1	1	0	0	0	0	0	0	0	0	0	0	0	0	0	0	0	0	0	0	0	1	0	0	0	NA
3	45989921	rs71325095	3_45989921_G_T_b37	G	T	0.107827	ENSG00000163823	CCR1	1	1	0	1	1	1	1	1	1	1	0	0	0	0	0	0	0	0	0	0	0	0	0	0	0	0	0	0	0	1	0	0	0	NA
3	46039060	rs36023124	3_46039060_G_C_b37	G	C	0.104034	ENSG00000163823	CCR1	1	1	0	1	1	1	1	1	1	1	0	0	0	0	0	0	0	0	0	0	0	0	0	0	0	0	0	0	0	1	0	0	0	NA
3	46131225	rs71327023	3_46131225_C_G_b37	C	G	0.11262	ENSG00000163823	CCR1	1	1	0	1	1	1	1	1	1	1	0	0	0	0	0	0	0	0	0	0	0	0	0	0	0	0	0	0	0	1	0	0	0	NA
3	46530458	rs34668230	3_46530458_A_G_b37	A	G	0.0804712	ENSG00000163823	CCR1	1	1	0	1	1	1	1	1	1	1	0	0	0	0	0	0	0	0	0	0	0	0	0	0	0	0	0	0	0	1	0	0	0	NA
3	46096798	rs77399277	3_46096798_T_C_b37	T	C	0.11242	ENSG00000163823	CCR1	1	1	0	1	1	1	1	1	1	1	0	0	0	0	0	0	0	0	0	0	0	0	0	0	0	0	0	0	0	1	0	0	0	NA
3	45960646	rs1994492	3_45960646_T_C_b37	T	C	0.10623	ENSG00000163823	CCR1	1	1	0	1	1	1	1	1	1	1	0	0	0	0	0	0	0	0	0	0	0	0	0	0	0	0	0	0	0	1	0	0	0	NA
3	46012391	rs71325098	3_46012391_A_G_b37	A	G	0.105232	ENSG00000163823	CCR1	1	1	0	1	1	1	1	1	1	1	0	0	0	0	0	0	0	0	0	0	0	0	0	0	0	0	0	0	0	1	0	0	0	NA
3	46530458	rs34668230	3_46530458_A_G_b37	A	G	0.0804712	ENSG00000163825	RTP3	0	0	0	0	0	0	0	0	0	1	0	0	0	0	0	0	0	0	0	0	0	0	0	0	0	0	0	0	0	0	0	0	0	NA
1	38015757	rs72657792	1_38015757_A_G_b37	A	G	0.0231629	ENSG00000163875	MEAF6	0	1	0	0	0	0	1	0	0	1	0	0	0	0	0	0	0	0	0	0	0	0	0	0	0	0	0	0	0	0	0	0	0	NA
1	38015757	rs72657792	1_38015757_A_G_b37	A	G	0.0231629	ENSG00000163879	DNALI1	1	1	1	0	1	1	1	0	1	1	0	0	0	0	0	0	0	0	0	0	0	0	0	0	0	0	0	0	0	0	0	0	0	NA
3	126929575	rs17753899	3_126929575_G_A_b37	G	A	0.033147	ENSG00000163884	NA	0	0	0	0	0	0	0	0	0	0	0	0	0	0	0	0	0	0	0	0	0	0	0	0	0	0	0	0	0	0	0	0	1	NA
3	126936902	rs1107250	3_126936902_C_T_b37	C	T	0.0329473	ENSG00000163884	NA	0	0	0	0	0	0	0	0	0	0	0	0	0	0	0	0	0	0	0	0	0	0	0	0	0	0	0	0	0	0	0	0	1	NA
4	119770638	rs17324807	4_119770638_G_A_b37	G	A	0.0167732	ENSG00000164099	PRSS12	1	0	0	0	1	0	1	0	0	1	0	0	0	0	0	0	0	0	0	0	0	0	0	0	1	0	1	0	0	0	0	1	0	NA
4	119129455	rs17626479	4_119129455_C_A_b37	C	A	0.0319489	ENSG00000164099	PRSS12	1	0	0	0	1	0	1	0	0	1	0	0	0	0	0	0	0	0	0	0	0	0	0	0	1	0	1	0	0	0	0	1	0	NA
4	119772213	rs56124677	4_119772213_C_T_b37	C	T	0.0167732	ENSG00000164099	PRSS12	1	0	0	0	1	0	1	0	0	1	0	0	0	0	0	0	0	0	0	0	0	0	0	0	1	0	1	0	0	0	0	1	0	NA
4	119769243	rs55744948	4_119769243_T_C_b37	T	C	0.0163738	ENSG00000164099	PRSS12	1	0	0	0	1	0	1	0	0	1	0	0	0	0	0	0	0	0	0	0	0	0	0	0	1	0	1	0	0	0	0	1	0	NA
4	158887684	rs2725486	4_158887684_G_A_b37	G	A	0.0491214	ENSG00000164124	NA	0	0	0	0	0	0	0	0	0	0	0	0	0	0	0	0	0	0	0	0	0	0	0	0	0	0	0	0	0	0	0	0	1	NA
4	158887684	rs2725486	4_158887684_G_A_b37	G	A	0.0491214	ENSG00000164125	NA	0	0	0	0	0	0	0	0	0	0	0	0	0	0	0	0	0	0	0	0	0	0	0	0	0	0	0	0	0	0	0	0	1	NA
5	60487322	rs76684719	5_60487322_G_A_b37	G	A	0.014377	ENSG00000164182	NA	0	0	0	0	0	0	0	0	0	0	0	0	0	0	0	0	0	0	0	0	0	0	0	0	0	0	0	0	0	0	0	0	1	NA
5	60496394	rs79423829	5_60496394_G_A_b37	G	A	0.0163738	ENSG00000164182	NA	0	0	0	0	0	0	0	0	0	0	0	0	0	0	0	0	0	0	0	0	0	0	0	0	0	0	0	0	0	0	0	0	1	NA
5	60524236	rs79415551	5_60524236_C_T_b37	C	T	0.0163738	ENSG00000164182	NA	0	0	0	0	0	0	0	0	0	0	0	0	0	0	0	0	0	0	0	0	0	0	0	0	0	0	0	0	0	0	0	0	1	NA
5	60129328	rs76135939	5_60129328_G_A_b37	G	A	0.00998403	ENSG00000164182	NA	0	0	0	0	0	0	0	0	0	0	0	0	0	0	0	0	0	0	0	0	0	0	0	0	0	0	0	0	0	0	0	0	1	NA
5	36151849	rs28362653	5_36151849_A_T_b37	A	T	0.0625	ENSG00000164187	NA	0	0	0	0	0	0	0	0	0	0	0	0	0	0	0	0	0	0	0	0	0	0	0	0	0	0	0	0	0	0	0	0	1	0
5	96121183	rs11750283	5_96121183_C_T_b37	C	T	0.0992412	ENSG00000164307	ERAP1	1	1	1	0	1	1	1	0	1	1	0	0	0	0	0	0	0	0	0	0	0	0	0	0	0	0	0	0	0	1	0	0	0	NA
5	96127833	rs3213809	5_96127833_G_A_b37	G	A	0.096845	ENSG00000164307	ERAP1	1	1	1	0	1	1	1	0	1	1	0	0	0	0	0	0	0	0	0	0	0	0	0	0	0	0	0	0	0	1	0	0	0	NA
5	96112897	rs11740375	5_96112897_G_C_b37	G	C	0.0599042	ENSG00000164308	ERAP2	1	1	1	1	1	1	1	0	0	1	0	0	0	0	0	0	0	0	0	0	0	0	0	1	0	0	0	0	0	1	0	0	0	NA
5	361488	rs116310644	5_361488_C_T_b37	C	T	0.0670927	ENSG00000164366	NA	0	0	0	0	0	0	0	0	0	0	0	0	0	0	0	0	0	0	0	0	0	0	0	0	0	0	0	0	0	0	0	0	1	NA
5	381489	rs11744805	5_381489_C_G_b37	C	G	0.0662939	ENSG00000164366	NA	0	0	0	0	0	0	0	0	0	0	0	0	0	0	0	0	0	0	0	0	0	0	0	0	0	0	0	0	0	0	0	0	1	NA
5	387876	rs11742957	5_387876_G_A_b37	G	A	0.0539137	ENSG00000164366	NA	0	0	0	0	0	0	0	0	0	0	0	0	0	0	0	0	0	0	0	0	0	0	0	0	0	0	0	0	0	0	0	0	1	NA
5	161292	rs11749678	5_161292_C_T_b37	C	T	0.0325479	ENSG00000164366	NA	0	0	0	0	0	0	0	0	0	0	0	0	0	0	0	0	0	0	0	0	0	0	0	0	0	0	0	0	0	0	0	0	1	NA
5	171298	rs74765264	5_171298_C_T_b37	C	T	0.0515176	ENSG00000164366	NA	0	0	0	0	0	0	0	0	0	0	0	0	0	0	0	0	0	0	0	0	0	0	0	0	0	0	0	0	0	0	0	0	1	NA
5	188619	rs11744446	5_188619_G_C_b37	G	C	0.0309505	ENSG00000164366	NA	0	0	0	0	0	0	0	0	0	0	0	0	0	0	0	0	0	0	0	0	0	0	0	0	0	0	0	0	0	0	0	0	1	NA
5	360366	rs11745663	5_360366_G_A_b37	G	A	0.066893	ENSG00000164366	NA	0	0	0	0	0	0	0	0	0	0	0	0	0	0	0	0	0	0	0	0	0	0	0	0	0	0	0	0	0	0	0	0	1	NA
5	360739	rs11745733	5_360739_G_A_b37	G	A	0.0666933	ENSG00000164366	NA	0	0	0	0	0	0	0	0	0	0	0	0	0	0	0	0	0	0	0	0	0	0	0	0	0	0	0	0	0	0	0	0	1	NA
5	371670	rs11737917	5_371670_G_A_b37	G	A	0.0609026	ENSG00000164366	NA	0	0	0	0	0	0	0	0	0	0	0	0	0	0	0	0	0	0	0	0	0	0	0	0	0	0	0	0	0	0	0	0	1	NA
5	373300	rs6869832	5_373300_G_A_b37	G	A	0.0611022	ENSG00000164366	NA	0	0	0	0	0	0	0	0	0	0	0	0	0	0	0	0	0	0	0	0	0	0	0	0	0	0	0	0	0	0	0	0	1	NA
5	373538	rs6894195	5_373538_A_G_b37	A	G	0.0611022	ENSG00000164366	NA	0	0	0	0	0	0	0	0	0	0	0	0	0	0	0	0	0	0	0	0	0	0	0	0	0	0	0	0	0	0	0	0	1	NA
5	374815	rs11743285	5_374815_C_T_b37	C	T	0.0611022	ENSG00000164366	NA	0	0	0	0	0	0	0	0	0	0	0	0	0	0	0	0	0	0	0	0	0	0	0	0	0	0	0	0	0	0	0	0	1	NA
5	375405	rs11744131	5_375405_C_T_b37	C	T	0.0613019	ENSG00000164366	NA	0	0	0	0	0	0	0	0	0	0	0	0	0	0	0	0	0	0	0	0	0	0	0	0	0	0	0	0	0	0	0	0	1	NA
6	117770022	rs74934881	6_117770022_C_A_b37	C	A	0.0151757	ENSG00000164465	DCBLD1	1	1	1	0	1	1	1	0	1	1	0	0	0	1	0	0	0	0	0	0	0	0	0	1	1	0	0	1	1	1	1	1	0	NA
6	117764649	rs79994280	6_117764649_A_G_b37	A	G	0.0151757	ENSG00000164465	DCBLD1	1	1	1	0	1	1	1	0	1	1	0	0	0	1	0	0	0	0	0	0	0	0	0	1	1	0	0	1	1	1	1	1	0	NA
6	117788338	rs77593578	6_117788338_G_T_b37	G	T	0.0151757	ENSG00000164465	DCBLD1	1	1	1	0	1	1	1	0	1	1	0	0	0	1	0	0	0	0	0	0	0	0	0	1	1	0	0	1	1	1	1	1	0	NA
6	130747098	rs187974502	6_130747098_T_C_b37	T	C	0.0117812	ENSG00000164484	NA	0	0	0	0	0	0	0	0	0	0	0	0	0	0	0	0	0	0	0	0	0	0	0	0	0	0	0	0	0	0	0	0	1	NA
6	130747515	rs77003997	6_130747515_G_A_b37	G	A	0.0117812	ENSG00000164484	NA	0	0	0	0	0	0	0	0	0	0	0	0	0	0	0	0	0	0	0	0	0	0	0	0	0	0	0	0	0	0	0	0	1	NA
6	130747629	rs117399755	6_130747629_C_A_b37	C	A	0.0117812	ENSG00000164484	NA	0	0	0	0	0	0	0	0	0	0	0	0	0	0	0	0	0	0	0	0	0	0	0	0	0	0	0	0	0	0	0	0	1	NA
6	130719043	rs141271465	6_130719043_G_A_b37	G	A	0.0117812	ENSG00000164484	NA	0	0	0	0	0	0	0	0	0	0	0	0	0	0	0	0	0	0	0	0	0	0	0	0	0	0	0	0	0	0	0	0	1	NA
6	130746847	rs117609287	6_130746847_A_G_b37	A	G	0.0117812	ENSG00000164484	NA	0	0	0	0	0	0	0	0	0	0	0	0	0	0	0	0	0	0	0	0	0	0	0	0	0	0	0	0	0	0	0	0	1	NA
6	36824101	rs2071822	6_36824101_G_A_b37	G	A	0.186502	ENSG00000164530	NA	0	0	0	0	0	0	0	0	0	0	0	0	0	0	0	0	0	0	0	0	0	0	0	0	0	0	0	0	0	0	0	0	1	NA
7	43759577	rs10479865	7_43759577_C_A_b37	C	A	0.0932508	ENSG00000164543	STK17A	1	1	1	0	1	0	1	0	0	1	0	0	0	0	0	0	0	0	1	0	0	0	0	0	0	0	0	0	0	1	0	0	0	NA
7	43674711	rs13221586	7_43674711_A_G_b37	A	G	0.0938498	ENSG00000164543	STK17A	1	1	1	0	1	0	1	0	0	1	0	0	0	0	0	0	0	0	1	0	0	0	0	0	0	0	0	0	0	1	0	0	0	NA
7	43750549	rs10225076	7_43750549_A_G_b37	A	G	0.0932508	ENSG00000164543	STK17A	1	1	1	0	1	0	1	0	0	1	0	0	0	0	0	0	0	0	1	0	0	0	0	0	0	0	0	0	0	1	0	0	0	NA
7	43677105	rs17439981	7_43677105_T_C_b37	T	C	0.0934505	ENSG00000164543	STK17A	1	1	1	0	1	0	1	0	0	1	0	0	0	0	0	0	0	0	1	0	0	0	0	0	0	0	0	0	0	1	0	0	0	NA
7	43685287	rs17440162	7_43685287_T_C_b37	T	C	0.0934505	ENSG00000164543	STK17A	1	1	1	0	1	0	1	0	0	1	0	0	0	0	0	0	0	0	1	0	0	0	0	0	0	0	0	0	0	1	0	0	0	NA
7	43692493	rs55728135	7_43692493_A_G_b37	A	G	0.0934505	ENSG00000164543	STK17A	1	1	1	0	1	0	1	0	0	1	0	0	0	0	0	0	0	0	1	0	0	0	0	0	0	0	0	0	0	1	0	0	0	NA
7	43699111	rs10081211	7_43699111_A_T_b37	A	T	0.0934505	ENSG00000164543	STK17A	1	1	1	0	1	0	1	0	0	1	0	0	0	0	0	0	0	0	1	0	0	0	0	0	0	0	0	0	0	1	0	0	0	NA
7	43760713	rs13240269	7_43760713_C_T_b37	C	T	0.0934505	ENSG00000164543	STK17A	1	1	1	0	1	0	1	0	0	1	0	0	0	0	0	0	0	0	1	0	0	0	0	0	0	0	0	0	0	1	0	0	0	NA
7	43574221	rs73100755	7_43574221_G_C_b37	G	C	0.105831	ENSG00000164543	STK17A	1	1	1	0	1	0	1	0	0	1	0	0	0	0	0	0	0	0	1	0	0	0	0	0	0	0	0	0	0	1	0	0	0	NA
7	43771119	rs28412519	7_43771119_A_G_b37	A	G	0.0932508	ENSG00000164543	STK17A	1	1	1	0	1	0	1	0	0	1	0	0	0	0	0	0	0	0	1	0	0	0	0	0	0	0	0	0	0	1	0	0	0	NA
7	44177872	rs882021	7_44177872_T_C_b37	T	C	0.163139	ENSG00000164543	STK17A	1	1	1	0	1	0	1	0	0	1	0	0	0	0	0	0	0	0	1	0	0	0	0	0	0	0	0	0	0	1	0	0	0	NA
7	43693520	rs10259377	7_43693520_C_T_b37	C	T	0.0934505	ENSG00000164543	STK17A	1	1	1	0	1	0	1	0	0	1	0	0	0	0	0	0	0	0	1	0	0	0	0	0	0	0	0	0	0	1	0	0	0	NA
7	43690056	rs55698706	7_43690056_A_G_b37	A	G	0.0934505	ENSG00000164543	STK17A	1	1	1	0	1	0	1	0	0	1	0	0	0	0	0	0	0	0	1	0	0	0	0	0	0	0	0	0	0	1	0	0	0	NA
7	43573945	rs55689100	7_43573945_T_C_b37	T	C	0.105831	ENSG00000164543	STK17A	1	1	1	0	1	0	1	0	0	1	0	0	0	0	0	0	0	0	1	0	0	0	0	0	0	0	0	0	0	1	0	0	0	NA
7	43682281	rs13231322	7_43682281_A_G_b37	A	G	0.0934505	ENSG00000164543	STK17A	1	1	1	0	1	0	1	0	0	1	0	0	0	0	0	0	0	0	1	0	0	0	0	0	0	0	0	0	0	1	0	0	0	NA
7	43829806	rs73101420	7_43829806_C_T_b37	C	T	0.0936502	ENSG00000164543	STK17A	1	1	1	0	1	0	1	0	0	1	0	0	0	0	0	0	0	0	1	0	0	0	0	0	0	0	0	0	0	1	0	0	0	NA
7	43653759	rs10215311	7_43653759_C_T_b37	C	T	0.0634984	ENSG00000164543	STK17A	1	1	1	0	1	0	1	0	0	1	0	0	0	0	0	0	0	0	1	0	0	0	0	0	0	0	0	0	0	1	0	0	0	NA
7	43652411	rs10235858	7_43652411_G_A_b37	G	A	0.0934505	ENSG00000164543	STK17A	1	1	1	0	1	0	1	0	0	1	0	0	0	0	0	0	0	0	1	0	0	0	0	0	0	0	0	0	0	1	0	0	0	NA
7	43571662	rs2330873	7_43571662_C_T_b37	C	T	0.105631	ENSG00000164543	STK17A	1	1	1	0	1	0	1	0	0	1	0	0	0	0	0	0	0	0	1	0	0	0	0	0	0	0	0	0	0	1	0	0	0	NA
7	43630036	rs34351752	7_43630036_C_T_b37	C	T	0.091853	ENSG00000164543	STK17A	1	1	1	0	1	0	1	0	0	1	0	0	0	0	0	0	0	0	1	0	0	0	0	0	0	0	0	0	0	1	0	0	0	NA
7	43728643	rs10266210	7_43728643_G_A_b37	G	A	0.0910543	ENSG00000164543	STK17A	1	1	1	0	1	0	1	0	0	1	0	0	0	0	0	0	0	0	1	0	0	0	0	0	0	0	0	0	0	1	0	0	0	NA
7	43692427	rs13222483	7_43692427_A_G_b37	A	G	0.0934505	ENSG00000164543	STK17A	1	1	1	0	1	0	1	0	0	1	0	0	0	0	0	0	0	0	1	0	0	0	0	0	0	0	0	0	0	1	0	0	0	NA
5	149856468	rs76684277	5_149856468_G_A_b37	G	A	0.0411342	ENSG00000164591	NA	0	0	0	0	0	0	0	0	0	0	0	0	0	0	0	0	0	0	0	0	0	0	0	0	0	0	0	0	0	0	0	0	1	NA
8	104407971	rs148294240	8_104407971_C_T_b37	C	T	0.0231629	ENSG00000164930	NA	0	0	0	0	0	0	0	0	0	0	0	0	0	0	0	0	0	0	0	0	0	0	0	0	0	0	0	0	0	0	0	0	1	NA
8	104431745	rs3134252	8_104431745_G_A_b37	G	A	0.0235623	ENSG00000164930	NA	0	0	0	0	0	0	0	0	0	0	0	0	0	0	0	0	0	0	0	0	0	0	0	0	0	0	0	0	0	0	0	0	1	NA
8	104436878	rs3134260	8_104436878_C_T_b37	C	T	0.023762	ENSG00000164930	NA	0	0	0	0	0	0	0	0	0	0	0	0	0	0	0	0	0	0	0	0	0	0	0	0	0	0	0	0	0	0	0	0	1	NA
8	104431745	rs3134252	8_104431745_G_A_b37	G	A	0.0235623	ENSG00000164933	NA	0	0	0	0	0	0	0	0	0	0	0	0	0	0	0	0	0	0	0	0	0	0	0	0	0	0	0	0	0	0	0	0	1	NA
8	104436878	rs3134260	8_104436878_C_T_b37	C	T	0.023762	ENSG00000164933	NA	0	0	0	0	0	0	0	0	0	0	0	0	0	0	0	0	0	0	0	0	0	0	0	0	0	0	0	0	0	0	0	0	1	NA
8	104407971	rs148294240	8_104407971_C_T_b37	C	T	0.0231629	ENSG00000164933	NA	0	0	0	0	0	0	0	0	0	0	0	0	0	0	0	0	0	0	0	0	0	0	0	0	0	0	0	0	0	0	0	0	1	NA
8	104407971	rs148294240	8_104407971_C_T_b37	C	T	0.0231629	ENSG00000164934	NA	0	0	0	0	0	0	0	0	0	0	0	0	0	0	0	0	0	0	0	0	0	0	0	0	0	0	0	0	0	0	0	0	1	NA
8	104431745	rs3134252	8_104431745_G_A_b37	G	A	0.0235623	ENSG00000164934	NA	0	0	0	0	0	0	0	0	0	0	0	0	0	0	0	0	0	0	0	0	0	0	0	0	0	0	0	0	0	0	0	0	1	NA
8	104436878	rs3134260	8_104436878_C_T_b37	C	T	0.023762	ENSG00000164934	NA	0	0	0	0	0	0	0	0	0	0	0	0	0	0	0	0	0	0	0	0	0	0	0	0	0	0	0	0	0	0	0	0	1	NA
9	34666513	rs72737142	9_34666513_G_T_b37	G	T	0.0419329	ENSG00000164967	RPP25L	0	0	0	1	1	0	0	0	1	1	0	0	0	0	0	0	0	0	0	0	0	0	0	0	0	0	0	0	0	0	1	0	0	NA
9	34586462	rs72737109	9_34586462_A_G_b37	A	G	0.0409345	ENSG00000164967	RPP25L	0	0	0	1	1	0	0	0	1	1	0	0	0	0	0	0	0	0	0	0	0	0	0	0	0	0	0	0	0	0	1	0	0	NA
9	33940198	rs72727345	9_33940198_T_G_b37	T	G	0.0457268	ENSG00000164978	NUDT2	0	1	0	0	0	0	0	0	0	0	0	0	0	0	0	0	0	0	0	0	0	0	0	0	0	0	0	0	0	0	0	0	0	NA
9	114638665	rs34458231	9_114638665_T_A_b37	T	A	0.10024	ENSG00000165181	C9orf84	0	1	0	0	1	1	1	0	0	1	1	1	0	1	1	0	0	0	0	0	1	1	1	1	1	1	1	1	1	1	0	0	0	NA
9	114593311	rs10981100	9_114593311_G_A_b37	G	A	0.115415	ENSG00000165181	C9orf84	0	1	0	0	1	1	1	0	0	1	1	1	0	1	1	0	0	0	0	0	1	1	1	1	1	1	1	1	1	1	0	0	0	NA
9	116069947	rs71503561	9_116069947_G_A_b37	G	A	0.129593	ENSG00000165188	NA	0	0	0	0	0	0	0	0	0	0	0	0	0	0	0	0	0	0	0	0	0	0	0	0	0	0	0	0	0	0	0	0	1	NA
9	96065578	rs16909005	9_96065578_C_T_b37	C	T	0.0461262	ENSG00000165238	WNK2	1	1	1	0	1	1	0	0	0	1	0	0	0	0	0	0	0	0	0	0	0	0	0	0	0	0	0	0	0	0	0	0	0	NA
14	77703202	rs413481	14_77703202_G_A_b37	G	A	0.053115	ENSG00000165548	TMEM63C	1	0	0	0	0	0	0	0	0	1	0	0	0	0	0	0	0	0	0	0	0	0	0	0	0	0	0	0	0	1	0	0	0	NA
14	77698971	rs411965	14_77698971_C_T_b37	C	T	0.0533147	ENSG00000165548	TMEM63C	1	0	0	0	0	0	0	0	0	1	0	0	0	0	0	0	0	0	0	0	0	0	0	0	0	0	0	0	0	1	0	0	0	NA
14	77697848	rs370853	14_77697848_T_C_b37	T	C	0.053115	ENSG00000165548	TMEM63C	1	0	0	0	0	0	0	0	0	1	0	0	0	0	0	0	0	0	0	0	0	0	0	0	0	0	0	0	0	1	0	0	0	NA
14	77698211	rs403602	14_77698211_C_T_b37	C	T	0.053115	ENSG00000165548	TMEM63C	1	0	0	0	0	0	0	0	0	1	0	0	0	0	0	0	0	0	0	0	0	0	0	0	0	0	0	0	0	1	0	0	0	NA
10	4868991	rs76916765	10_4868991_G_A_b37	G	A	0.0409345	ENSG00000165568	NA	0	0	0	0	0	0	0	0	0	0	0	0	0	0	0	0	0	0	0	0	0	0	0	0	0	0	0	0	0	0	0	0	1	NA
10	4880399	rs79561305	10_4880399_G_A_b37	G	A	0.0415335	ENSG00000165568	NA	0	0	0	0	0	0	0	0	0	0	0	0	0	0	0	0	0	0	0	0	0	0	0	0	0	0	0	0	0	0	0	0	1	NA
10	4882310	rs79154228	10_4882310_C_T_b37	C	T	0.0413339	ENSG00000165568	NA	0	0	0	0	0	0	0	0	0	0	0	0	0	0	0	0	0	0	0	0	0	0	0	0	0	0	0	0	0	0	0	0	1	NA
10	4883736	rs12573159	10_4883736_A_G_b37	A	G	0.0411342	ENSG00000165568	NA	0	0	0	0	0	0	0	0	0	0	0	0	0	0	0	0	0	0	0	0	0	0	0	0	0	0	0	0	0	0	0	0	1	NA
10	4885231	rs17133748	10_4885231_A_G_b37	A	G	0.0415335	ENSG00000165568	NA	0	0	0	0	0	0	0	0	0	0	0	0	0	0	0	0	0	0	0	0	0	0	0	0	0	0	0	0	0	0	0	0	1	NA
10	4885399	rs76943141	10_4885399_C_T_b37	C	T	0.0413339	ENSG00000165568	NA	0	0	0	0	0	0	0	0	0	0	0	0	0	0	0	0	0	0	0	0	0	0	0	0	0	0	0	0	0	0	0	0	1	NA
10	4889806	rs12569410	10_4889806_C_T_b37	C	T	0.0413339	ENSG00000165568	NA	0	0	0	0	0	0	0	0	0	0	0	0	0	0	0	0	0	0	0	0	0	0	0	0	0	0	0	0	0	0	0	0	1	NA
10	4869922	rs75739770	10_4869922_C_G_b37	C	G	0.0415335	ENSG00000165568	NA	0	0	0	0	0	0	0	0	0	0	0	0	0	0	0	0	0	0	0	0	0	0	0	0	0	0	0	0	0	0	0	0	1	NA
10	4870442	rs12571691	10_4870442_G_A_b37	G	A	0.043131	ENSG00000165568	NA	0	0	0	0	0	0	0	0	0	0	0	0	0	0	0	0	0	0	0	0	0	0	0	0	0	0	0	0	0	0	0	0	1	NA
10	4881823	rs2290350	10_4881823_C_G_b37	C	G	0.0413339	ENSG00000165568	NA	0	0	0	0	0	0	0	0	0	0	0	0	0	0	0	0	0	0	0	0	0	0	0	0	0	0	0	0	0	0	0	0	1	NA
10	4884721	rs12570011	10_4884721_G_A_b37	G	A	0.0413339	ENSG00000165568	NA	0	0	0	0	0	0	0	0	0	0	0	0	0	0	0	0	0	0	0	0	0	0	0	0	0	0	0	0	0	0	0	0	1	NA
10	4885919	rs74694606	10_4885919_A_G_b37	A	G	0.0411342	ENSG00000165568	NA	0	0	0	0	0	0	0	0	0	0	0	0	0	0	0	0	0	0	0	0	0	0	0	0	0	0	0	0	0	0	0	0	1	NA
10	4887092	rs77340762	10_4887092_C_T_b37	C	T	0.0419329	ENSG00000165568	NA	0	0	0	0	0	0	0	0	0	0	0	0	0	0	0	0	0	0	0	0	0	0	0	0	0	0	0	0	0	0	0	0	1	NA
10	4889139	rs17133762	10_4889139_C_A_b37	C	A	0.0413339	ENSG00000165568	NA	0	0	0	0	0	0	0	0	0	0	0	0	0	0	0	0	0	0	0	0	0	0	0	0	0	0	0	0	0	0	0	0	1	NA
10	4889770	rs1869214	10_4889770_T_C_b37	T	C	0.0413339	ENSG00000165568	NA	0	0	0	0	0	0	0	0	0	0	0	0	0	0	0	0	0	0	0	0	0	0	0	0	0	0	0	0	0	0	0	0	1	NA
10	4890186	rs77242019	10_4890186_A_G_b37	A	G	0.0413339	ENSG00000165568	NA	0	0	0	0	0	0	0	0	0	0	0	0	0	0	0	0	0	0	0	0	0	0	0	0	0	0	0	0	0	0	0	0	1	NA
10	4891033	rs75169048	10_4891033_C_T_b37	C	T	0.0399361	ENSG00000165568	NA	0	0	0	0	0	0	0	0	0	0	0	0	0	0	0	0	0	0	0	0	0	0	0	0	0	0	0	0	0	0	0	0	1	NA
10	4892163	rs17133794	10_4892163_G_A_b37	G	A	0.0399361	ENSG00000165568	NA	0	0	0	0	0	0	0	0	0	0	0	0	0	0	0	0	0	0	0	0	0	0	0	0	0	0	0	0	0	0	0	0	1	NA
13	73247065	rs9543056	13_73247065_G_A_b37	G	A	0.063099	ENSG00000165659	NA	0	0	0	0	0	0	0	0	0	0	0	0	0	0	0	0	0	0	0	0	0	0	0	0	0	0	0	0	0	0	0	0	1	NA
13	73272215	rs9543082	13_73272215_T_C_b37	T	C	0.0638978	ENSG00000165659	NA	0	0	0	0	0	0	0	0	0	0	0	0	0	0	0	0	0	0	0	0	0	0	0	0	0	0	0	0	0	0	0	0	1	NA
13	73274610	rs79910837	13_73274610_A_C_b37	A	C	0.0636981	ENSG00000165659	NA	0	0	0	0	0	0	0	0	0	0	0	0	0	0	0	0	0	0	0	0	0	0	0	0	0	0	0	0	0	0	0	0	1	NA
13	73356969	rs9543118	13_73356969_C_T_b37	C	T	0.0571086	ENSG00000165659	NA	0	0	0	0	0	0	0	0	0	0	0	0	0	0	0	0	0	0	0	0	0	0	0	0	0	0	0	0	0	0	0	0	1	NA
10	43467006	rs61845270	10_43467006_C_T_b37	C	T	0.0255591	ENSG00000165731	NA	0	0	0	0	0	0	0	0	0	0	0	0	0	0	0	0	0	0	0	0	0	0	0	0	0	0	0	0	0	0	0	0	1	NA
10	43470884	rs61845272	10_43470884_G_T_b37	G	T	0.0253594	ENSG00000165731	NA	0	0	0	0	0	0	0	0	0	0	0	0	0	0	0	0	0	0	0	0	0	0	0	0	0	0	0	0	0	0	0	0	1	NA
10	43477111	rs17431976	10_43477111_C_T_b37	C	T	0.0253594	ENSG00000165731	NA	0	0	0	0	0	0	0	0	0	0	0	0	0	0	0	0	0	0	0	0	0	0	0	0	0	0	0	0	0	0	0	0	1	NA
10	43479935	rs2051043	10_43479935_C_A_b37	C	A	0.0247604	ENSG00000165731	NA	0	0	0	0	0	0	0	0	0	0	0	0	0	0	0	0	0	0	0	0	0	0	0	0	0	0	0	0	0	0	0	0	1	NA
10	43466182	rs61845268	10_43466182_C_T_b37	C	T	0.0253594	ENSG00000165731	NA	0	0	0	0	0	0	0	0	0	0	0	0	0	0	0	0	0	0	0	0	0	0	0	0	0	0	0	0	0	0	0	0	1	NA
10	43542235	rs3026695	10_43542235_C_T_b37	C	T	0.029353	ENSG00000165731	NA	0	0	0	0	0	0	0	0	0	0	0	0	0	0	0	0	0	0	0	0	0	0	0	0	0	0	0	0	0	0	0	0	1	NA
11	100464253	rs12223916	11_100464253_C_G_b37	C	G	0.107228	ENSG00000165895	ARHGAP42	1	1	0	1	0	1	1	0	1	1	1	0	1	1	1	0	0	1	0	0	1	0	1	0	1	1	1	0	0	1	1	1	0	NA
11	100457812	rs72996119	11_100457812_A_G_b37	A	G	0.108826	ENSG00000165895	ARHGAP42	1	1	0	1	0	1	1	0	1	1	1	0	1	1	1	0	0	1	0	0	1	0	1	0	1	1	1	0	0	1	1	1	0	NA
11	100481208	rs11224317	11_100481208_T_A_b37	T	A	0.103834	ENSG00000165895	ARHGAP42	1	1	0	1	0	1	1	0	1	1	1	0	1	1	1	0	0	1	0	0	1	0	1	0	1	1	1	0	0	1	1	1	0	NA
11	100434971	rs10894983	11_100434971_A_G_b37	A	G	0.0732827	ENSG00000165895	ARHGAP42	1	1	0	1	0	1	1	0	1	1	1	0	1	1	1	0	0	1	0	0	1	0	1	0	1	1	1	0	0	1	1	1	0	NA
11	100508599	rs11224340	11_100508599_G_A_b37	G	A	0.0852636	ENSG00000165895	ARHGAP42	1	1	0	1	0	1	1	0	1	1	1	0	1	1	1	0	0	1	0	0	1	0	1	0	1	1	1	0	0	1	1	1	0	NA
14	92637900	rs12588257	14_92637900_T_C_b37	T	C	0.0445288	ENSG00000165934	CPSF2	0	1	0	0	1	0	1	0	1	1	0	0	0	0	0	0	0	0	0	0	0	0	0	0	0	0	0	0	0	1	1	0	0	NA
10	17686234	rs45579031	10_17686234_G_A_b37	G	A	0.04373	ENSG00000165996	NA	0	0	0	0	0	0	0	0	0	0	0	0	0	0	0	0	0	0	0	0	0	0	0	0	0	0	0	0	0	0	0	0	1	NA
10	17658789	rs189220377	10_17658789_G_C_b37	G	C	0.0251597	ENSG00000165996	NA	0	0	0	0	0	0	0	0	0	0	0	0	0	0	0	0	0	0	0	0	0	0	0	0	0	0	0	0	0	0	0	0	1	NA
10	17659619	rs55807059	10_17659619_C_G_b37	C	G	0.0251597	ENSG00000165996	NA	0	0	0	0	0	0	0	0	0	0	0	0	0	0	0	0	0	0	0	0	0	0	0	0	0	0	0	0	0	0	0	0	1	NA
10	71701371	rs16927101	10_71701371_G_A_b37	G	A	0.0301518	ENSG00000166224	NA	0	0	0	0	0	0	0	0	0	0	0	0	0	0	0	0	0	0	0	0	0	0	0	0	0	0	0	0	0	0	0	0	1	NA
12	69918170	rs573631	12_69918170_G_A_b37	G	A	0.048722	ENSG00000166225	FRS2	1	0	0	1	0	0	1	0	0	1	1	0	0	1	1	0	0	0	1	0	1	1	1	0	1	1	1	0	0	0	0	0	0	NA
12	69864564	rs221072	12_69864564_G_T_b37	G	T	0.0479233	ENSG00000166225	FRS2	1	0	0	1	0	0	1	0	0	1	1	0	0	1	1	0	0	0	1	0	1	1	1	0	1	1	1	0	0	0	0	0	0	NA
12	69992301	rs17225328	12_69992301_A_G_b37	A	G	0.0491214	ENSG00000166225	FRS2	1	0	0	1	0	0	1	0	0	1	1	0	0	1	1	0	0	0	1	0	1	1	1	0	1	1	1	0	0	0	0	0	0	NA
12	69858279	rs221066	12_69858279_T_C_b37	T	C	0.0503195	ENSG00000166225	FRS2	1	0	0	1	0	0	1	0	0	1	1	0	0	1	1	0	0	0	1	0	1	1	1	0	1	1	1	0	0	0	0	0	0	NA
12	69951989	rs525808	12_69951989_G_C_b37	G	C	0.048123	ENSG00000166225	FRS2	1	0	0	1	0	0	1	0	0	1	1	0	0	1	1	0	0	0	1	0	1	1	1	0	1	1	1	0	0	0	0	0	0	NA
12	69852009	rs61927226	12_69852009_T_C_b37	T	C	0.0517173	ENSG00000166225	FRS2	1	0	0	1	0	0	1	0	0	1	1	0	0	1	1	0	0	0	1	0	1	1	1	0	1	1	1	0	0	0	0	0	0	NA
12	69902685	rs527747	12_69902685_G_T_b37	G	T	0.0477236	ENSG00000166225	FRS2	1	0	0	1	0	0	1	0	0	1	1	0	0	1	1	0	0	0	1	0	1	1	1	0	1	1	1	0	0	0	0	0	0	NA
12	69885673	rs221096	12_69885673_T_C_b37	T	C	0.0483227	ENSG00000166225	FRS2	1	0	0	1	0	0	1	0	0	1	1	0	0	1	1	0	0	0	1	0	1	1	1	0	1	1	1	0	0	0	0	0	0	NA
12	69886787	rs221098	12_69886787_T_G_b37	T	G	0.0477236	ENSG00000166225	FRS2	1	0	0	1	0	0	1	0	0	1	1	0	0	1	1	0	0	0	1	0	1	1	1	0	1	1	1	0	0	0	0	0	0	NA
11	9030422	rs117658559	11_9030422_G_A_b37	G	A	0.0173722	ENSG00000166452	AKIP1	0	1	0	1	0	0	1	0	1	1	0	0	0	0	0	0	0	0	0	0	0	0	0	0	0	0	0	0	0	1	0	0	0	NA
11	9081603	rs75043630	11_9081603_T_C_b37	T	C	0.0117812	ENSG00000166452	AKIP1	0	1	0	1	0	0	1	0	1	1	0	0	0	0	0	0	0	0	0	0	0	0	0	0	0	0	0	0	0	1	0	0	0	NA
16	78205728	rs7189984	16_78205728_T_C_b37	T	C	0.119609	ENSG00000166509	NA	0	0	0	0	0	0	0	0	0	0	0	0	0	0	0	0	0	0	0	0	0	0	0	0	0	0	0	0	0	0	0	0	1	NA
16	78152601	rs12917833	16_78152601_C_G_b37	C	G	0.123802	ENSG00000166509	NA	0	0	0	0	0	0	0	0	0	0	0	0	0	0	0	0	0	0	0	0	0	0	0	0	0	0	0	0	0	0	0	0	1	NA
16	78100851	rs71396144	16_78100851_G_A_b37	G	A	0.193291	ENSG00000166509	NA	0	0	0	0	0	0	0	0	0	0	0	0	0	0	0	0	0	0	0	0	0	0	0	0	0	0	0	0	0	0	0	0	1	NA
16	78074910	rs55748763	16_78074910_T_C_b37	T	C	0.191494	ENSG00000166509	NA	0	0	0	0	0	0	0	0	0	0	0	0	0	0	0	0	0	0	0	0	0	0	0	0	0	0	0	0	0	0	0	0	1	0
16	78098457	rs12185187	16_78098457_A_G_b37	A	G	0.19349	ENSG00000166509	NA	0	0	0	0	0	0	0	0	0	0	0	0	0	0	0	0	0	0	0	0	0	0	0	0	0	0	0	0	0	0	0	0	1	NA
16	78159409	rs7192276	16_78159409_C_T_b37	C	T	0.122204	ENSG00000166509	NA	0	0	0	0	0	0	0	0	0	0	0	0	0	0	0	0	0	0	0	0	0	0	0	0	0	0	0	0	0	0	0	0	1	NA
12	113669902	rs61943584	12_113669902_G_A_b37	G	A	0.0561102	ENSG00000166578	IQCD	1	0	0	0	1	0	1	0	0	1	0	0	0	0	0	0	0	0	0	0	0	0	0	0	1	0	0	0	0	1	1	0	0	NA
12	113721873	rs73192836	12_113721873_A_G_b37	A	G	0.0567093	ENSG00000166578	IQCD	1	0	0	0	1	0	1	0	0	1	0	0	0	0	0	0	0	0	0	0	0	0	0	0	1	0	0	0	0	1	1	0	0	NA
12	113706909	rs73192831	12_113706909_C_T_b37	C	T	0.0555112	ENSG00000166578	IQCD	1	0	0	0	1	0	1	0	0	1	0	0	0	0	0	0	0	0	0	0	0	0	0	0	1	0	0	0	0	1	1	0	0	NA
15	91475274	rs34967259	15_91475274_G_A_b37	G	A	0.0553115	ENSG00000166965	RCCD1	1	0	0	1	0	0	1	0	0	0	0	0	0	1	0	0	0	0	0	0	0	0	0	0	1	1	0	0	0	1	0	0	0	NA
15	91489919	rs12911432	15_91489919_A_G_b37	A	G	0.0547125	ENSG00000166965	RCCD1	1	0	0	1	0	0	1	0	0	0	0	0	0	1	0	0	0	0	0	0	0	0	0	0	1	1	0	0	0	1	0	0	0	NA
15	91461824	rs35968052	15_91461824_C_T_b37	C	T	0.0527157	ENSG00000166965	RCCD1	1	0	0	1	0	0	1	0	0	0	0	0	0	1	0	0	0	0	0	0	0	0	0	0	1	1	0	0	0	1	0	0	0	NA
15	91486305	rs8034551	15_91486305_C_T_b37	C	T	0.0585064	ENSG00000166965	RCCD1	1	0	0	1	0	0	1	0	0	0	0	0	0	1	0	0	0	0	0	0	0	0	0	0	1	1	0	0	0	1	0	0	0	NA
15	91493589	rs35389361	15_91493589_T_C_b37	T	C	0.0489217	ENSG00000166965	RCCD1	1	0	0	1	0	0	1	0	0	0	0	0	0	1	0	0	0	0	0	0	0	0	0	0	1	1	0	0	0	1	0	0	0	NA
15	91459657	rs34141725	15_91459657_C_T_b37	C	T	0.0519169	ENSG00000166965	RCCD1	1	0	0	1	0	0	1	0	0	0	0	0	0	1	0	0	0	0	0	0	0	0	0	0	1	1	0	0	0	1	0	0	0	NA
15	74488145	rs971755	15_74488145_T_C_b37	T	C	0.0547125	ENSG00000167178	ISLR2	1	0	0	0	0	0	0	0	0	1	0	0	0	0	0	0	0	0	0	0	0	0	0	0	0	0	0	0	0	0	0	0	0	NA
15	74468494	rs3848160	15_74468494_C_T_b37	C	T	0.057508	ENSG00000167178	ISLR2	1	0	0	0	0	0	0	0	0	1	0	0	0	0	0	0	0	0	0	0	0	0	0	0	0	0	0	0	0	0	0	0	0	NA
15	74471793	rs62005710	15_74471793_C_T_b37	C	T	0.0579073	ENSG00000167178	ISLR2	1	0	0	0	0	0	0	0	0	1	0	0	0	0	0	0	0	0	0	0	0	0	0	0	0	0	0	0	0	0	0	0	0	NA
15	74471063	rs11630317	15_74471063_A_G_b37	A	G	0.0577077	ENSG00000167178	ISLR2	1	0	0	0	0	0	0	0	0	1	0	0	0	0	0	0	0	0	0	0	0	0	0	0	0	0	0	0	0	0	0	0	0	NA
15	74470296	rs11639090	15_74470296_C_A_b37	C	A	0.0571086	ENSG00000167178	ISLR2	1	0	0	0	0	0	0	0	0	1	0	0	0	0	0	0	0	0	0	0	0	0	0	0	0	0	0	0	0	0	0	0	0	NA
15	74716174	rs11856835	15_74716174_G_A_b37	G	A	0.156949	ENSG00000167195	NA	0	0	0	0	0	0	0	0	0	0	0	0	0	0	0	0	0	0	0	0	0	0	0	0	0	0	0	0	0	0	0	0	1	NA
18	44954426	rs72916544	18_44954426_T_C_b37	T	C	0.0107827	ENSG00000167220	NA	0	0	0	0	0	0	0	0	0	0	0	0	0	0	0	0	0	0	0	0	0	0	0	0	0	0	0	0	0	0	0	0	1	NA
18	44953660	rs72916539	18_44953660_C_G_b37	C	G	0.0107827	ENSG00000167220	NA	0	0	0	0	0	0	0	0	0	0	0	0	0	0	0	0	0	0	0	0	0	0	0	0	0	0	0	0	0	0	0	0	1	NA
18	44954342	rs79613818	18_44954342_C_T_b37	C	T	0.0107827	ENSG00000167220	NA	0	0	0	0	0	0	0	0	0	0	0	0	0	0	0	0	0	0	0	0	0	0	0	0	0	0	0	0	0	0	0	0	1	NA
18	44957359	rs72916562	18_44957359_A_C_b37	A	C	0.00998403	ENSG00000167220	NA	0	0	0	0	0	0	0	0	0	0	0	0	0	0	0	0	0	0	0	0	0	0	0	0	0	0	0	0	0	0	0	0	1	NA
11	4782535	rs78425414	11_4782535_T_G_b37	T	G	0.0463259	ENSG00000167332	NA	0	0	0	0	0	0	0	0	0	0	0	0	0	0	0	0	0	0	0	0	0	0	0	0	0	0	0	0	0	0	0	0	1	NA
12	48722899	rs192752762	12_48722899_G_T_b37	G	T	0.0255591	ENSG00000167528	NA	0	0	0	0	0	0	0	0	0	0	0	0	0	0	0	0	0	0	0	0	0	0	0	0	0	0	0	0	0	0	0	0	1	NA
12	48691250	rs17226359	12_48691250_C_G_b37	C	G	0.0245607	ENSG00000167528	NA	0	0	0	0	0	0	0	0	0	0	0	0	0	0	0	0	0	0	0	0	0	0	0	0	0	0	0	0	0	0	0	0	1	NA
12	48694766	rs118097133	12_48694766_C_T_b37	C	T	0.0283546	ENSG00000167528	NA	0	0	0	0	0	0	0	0	0	0	0	0	0	0	0	0	0	0	0	0	0	0	0	0	0	0	0	0	0	0	0	0	1	NA
12	48595106	rs80004446	12_48595106_G_A_b37	G	A	0.0261581	ENSG00000167528	NA	0	0	0	0	0	0	0	0	0	0	0	0	0	0	0	0	0	0	0	0	0	0	0	0	0	0	0	0	0	0	0	0	1	NA
12	48626512	rs74803764	12_48626512_A_C_b37	A	C	0.0247604	ENSG00000167528	NA	0	0	0	0	0	0	0	0	0	0	0	0	0	0	0	0	0	0	0	0	0	0	0	0	0	0	0	0	0	0	0	0	1	NA
12	48687736	rs76736020	12_48687736_T_C_b37	T	C	0.0263578	ENSG00000167528	NA	0	0	0	0	0	0	0	0	0	0	0	0	0	0	0	0	0	0	0	0	0	0	0	0	0	0	0	0	0	0	0	0	1	NA
12	48691698	rs79140378	12_48691698_A_C_b37	A	C	0.0263578	ENSG00000167528	NA	0	0	0	0	0	0	0	0	0	0	0	0	0	0	0	0	0	0	0	0	0	0	0	0	0	0	0	0	0	0	0	0	1	NA
12	48694749	rs117203700	12_48694749_A_G_b37	A	G	0.0285543	ENSG00000167528	NA	0	0	0	0	0	0	0	0	0	0	0	0	0	0	0	0	0	0	0	0	0	0	0	0	0	0	0	0	0	0	0	0	1	NA
12	48993193	rs139923620	12_48993193_T_C_b37	T	C	0.00958466	ENSG00000167531	NA	0	0	0	0	0	0	0	0	0	0	0	0	0	0	0	0	0	0	0	0	0	0	0	0	0	0	0	0	0	0	0	0	1	NA
12	53042437	rs12424544	12_53042437_C_A_b37	C	A	0.141973	ENSG00000167768	NA	0	0	0	0	0	0	0	0	0	0	0	0	0	0	0	0	0	0	0	0	0	0	0	0	0	0	0	0	0	0	0	0	1	NA
12	53046507	rs17117549	12_53046507_G_A_b37	G	A	0.139577	ENSG00000167768	NA	0	0	0	0	0	0	0	0	0	0	0	0	0	0	0	0	0	0	0	0	0	0	0	0	0	0	0	0	0	0	0	0	1	NA
12	53069714	rs17117940	12_53069714_C_T_b37	C	T	0.132388	ENSG00000167768	NA	0	0	0	0	0	0	0	0	0	0	0	0	0	0	0	0	0	0	0	0	0	0	0	0	0	0	0	0	0	0	0	0	1	NA
17	38032505	rs150803188	17_38032505_G_A_b37	G	A	0.0159744	ENSG00000167914	GSDMA	0	0	0	0	1	0	0	0	0	1	0	0	0	0	0	0	0	0	0	0	0	0	0	0	0	0	0	0	0	0	0	0	0	NA
16	2039005	rs72766623	16_2039005_C_A_b37	C	A	0.142772	ENSG00000167962	ZNF598	0	1	0	1	1	0	1	0	0	1	0	0	0	1	1	0	0	0	1	0	0	0	0	0	1	1	1	0	0	1	1	0	0	0
16	2039402	rs17135748	16_2039402_C_G_b37	C	G	0.140176	ENSG00000167962	ZNF598	0	1	0	1	1	0	1	0	0	1	0	0	0	1	1	0	0	0	1	0	0	0	0	0	1	1	1	0	0	1	1	0	0	0
16	3630557	rs77900321	16_3630557_T_C_b37	T	C	0.0415335	ENSG00000167984	NLRC3	1	1	1	1	1	1	1	0	0	1	1	0	1	1	1	0	0	0	0	0	0	0	0	0	0	1	0	0	0	1	1	0	0	NA
6	26175832	rs112250267	6_26175832_C_T_b37	C	T	0.0700879	ENSG00000168274	NA	0	0	0	0	0	0	0	0	0	0	0	0	0	0	0	0	0	0	0	0	0	0	0	0	0	0	0	0	0	0	0	0	1	NA
1	39398832	rs78958905	1_39398832_C_T_b37	C	T	0.0902556	ENSG00000168653	NA	0	0	0	0	0	0	0	0	0	0	0	0	0	0	0	0	0	0	0	0	0	0	0	0	0	0	0	0	0	0	0	0	1	NA
1	39406726	rs76187073	1_39406726_C_G_b37	C	G	0.0914537	ENSG00000168653	NA	0	0	0	0	0	0	0	0	0	0	0	0	0	0	0	0	0	0	0	0	0	0	0	0	0	0	0	0	0	0	0	0	1	NA
1	39471706	rs999917	1_39471706_T_A_b37	T	A	0.151957	ENSG00000168653	NA	0	0	0	0	0	0	0	0	0	0	0	0	0	0	0	0	0	0	0	0	0	0	0	0	0	0	0	0	0	0	0	0	1	NA
2	98887442	rs80205946	2_98887442_C_T_b37	C	T	0.0189696	ENSG00000168658	VWA3B	1	0	0	0	1	0	1	0	0	1	0	0	0	0	0	0	0	0	0	0	0	0	0	0	0	0	0	0	0	0	0	0	0	NA
2	98877050	rs62156742	2_98877050_G_A_b37	G	A	0.0189696	ENSG00000168658	VWA3B	1	0	0	0	1	0	1	0	0	1	0	0	0	0	0	0	0	0	0	0	0	0	0	0	0	0	0	0	0	0	0	0	0	NA
2	98927846	rs62155348	2_98927846_G_A_b37	G	A	0.01877	ENSG00000168658	VWA3B	1	0	0	0	1	0	1	0	0	1	0	0	0	0	0	0	0	0	0	0	0	0	0	0	0	0	0	0	0	0	0	0	0	NA
2	98897183	rs62157915	2_98897183_T_C_b37	T	C	0.0189696	ENSG00000168658	VWA3B	1	0	0	0	1	0	1	0	0	1	0	0	0	0	0	0	0	0	0	0	0	0	0	0	0	0	0	0	0	0	0	0	0	NA
2	98891454	rs62157909	2_98891454_G_A_b37	G	A	0.0189696	ENSG00000168658	VWA3B	1	0	0	0	1	0	1	0	0	1	0	0	0	0	0	0	0	0	0	0	0	0	0	0	0	0	0	0	0	0	0	0	0	NA
2	98911989	rs17428528	2_98911989_A_G_b37	A	G	0.01877	ENSG00000168658	VWA3B	1	0	0	0	1	0	1	0	0	1	0	0	0	0	0	0	0	0	0	0	0	0	0	0	0	0	0	0	0	0	0	0	0	NA
2	98914559	rs62155296	2_98914559_C_T_b37	C	T	0.0191693	ENSG00000168658	VWA3B	1	0	0	0	1	0	1	0	0	1	0	0	0	0	0	0	0	0	0	0	0	0	0	0	0	0	0	0	0	0	0	0	0	NA
2	98822531	rs62154937	2_98822531_C_T_b37	C	T	0.0225639	ENSG00000168658	VWA3B	1	0	0	0	1	0	1	0	0	1	0	0	0	0	0	0	0	0	0	0	0	0	0	0	0	0	0	0	0	0	0	0	0	NA
2	98826311	rs62154942	2_98826311_T_C_b37	T	C	0.0225639	ENSG00000168658	VWA3B	1	0	0	0	1	0	1	0	0	1	0	0	0	0	0	0	0	0	0	0	0	0	0	0	0	0	0	0	0	0	0	0	0	NA
2	98928429	rs17428626	2_98928429_C_G_b37	C	G	0.01877	ENSG00000168658	VWA3B	1	0	0	0	1	0	1	0	0	1	0	0	0	0	0	0	0	0	0	0	0	0	0	0	0	0	0	0	0	0	0	0	0	NA
2	98868897	rs62156727	2_98868897_G_A_b37	G	A	0.0197684	ENSG00000168658	VWA3B	1	0	0	0	1	0	1	0	0	1	0	0	0	0	0	0	0	0	0	0	0	0	0	0	0	0	0	0	0	0	0	0	0	NA
2	98823435	rs17427034	2_98823435_A_G_b37	A	G	0.0225639	ENSG00000168658	VWA3B	1	0	0	0	1	0	1	0	0	1	0	0	0	0	0	0	0	0	0	0	0	0	0	0	0	0	0	0	0	0	0	0	0	NA
2	98908180	rs113477016	2_98908180_G_A_b37	G	A	0.0189696	ENSG00000168658	VWA3B	1	0	0	0	1	0	1	0	0	1	0	0	0	0	0	0	0	0	0	0	0	0	0	0	0	0	0	0	0	0	0	0	0	NA
2	98870130	rs62156731	2_98870130_T_C_b37	T	C	0.0189696	ENSG00000168658	VWA3B	1	0	0	0	1	0	1	0	0	1	0	0	0	0	0	0	0	0	0	0	0	0	0	0	0	0	0	0	0	0	0	0	0	NA
5	34998894	rs17245714	5_34998894_G_C_b37	G	C	0.0467252	ENSG00000168724	DNAJC21	0	0	0	0	0	0	1	0	0	1	0	0	0	0	0	0	0	1	0	0	0	0	0	0	0	0	0	0	0	1	0	0	0	NA
5	35003523	rs1979723	5_35003523_T_C_b37	T	C	0.0756789	ENSG00000168724	DNAJC21	0	0	0	0	0	0	1	0	0	1	0	0	0	0	0	0	0	1	0	0	0	0	0	0	0	0	0	0	0	1	0	0	0	NA
5	34994549	rs79209917	5_34994549_A_T_b37	A	T	0.0433307	ENSG00000168724	DNAJC21	0	0	0	0	0	0	1	0	0	1	0	0	0	0	0	0	0	1	0	0	0	0	0	0	0	0	0	0	0	1	0	0	0	NA
5	34992123	rs80129710	5_34992123_A_G_b37	A	G	0.048123	ENSG00000168724	DNAJC21	0	0	0	0	0	0	1	0	0	1	0	0	0	0	0	0	0	1	0	0	0	0	0	0	0	0	0	0	0	1	0	0	0	NA
4	106604190	rs35370743	4_106604190_A_G_b37	A	G	0.0249601	ENSG00000168743	NA	0	0	0	0	0	0	0	0	0	0	0	0	0	0	0	0	0	0	0	0	0	0	0	0	0	0	0	0	0	0	0	0	1	NA
4	106710653	rs72673813	4_106710653_T_C_b37	T	C	0.0249601	ENSG00000168743	NA	0	0	0	0	0	0	0	0	0	0	0	0	0	0	0	0	0	0	0	0	0	0	0	0	0	0	0	0	0	0	0	0	1	NA
4	106738760	rs72673832	4_106738760_A_G_b37	A	G	0.0249601	ENSG00000168743	NA	0	0	0	0	0	0	0	0	0	0	0	0	0	0	0	0	0	0	0	0	0	0	0	0	0	0	0	0	0	0	0	0	1	NA
4	106765063	rs11733093	4_106765063_G_T_b37	G	T	0.0257588	ENSG00000168743	NA	0	0	0	0	0	0	0	0	0	0	0	0	0	0	0	0	0	0	0	0	0	0	0	0	0	0	0	0	0	0	0	0	1	NA
2	97057040	rs75961741	2_97057040_C_T_b37	C	T	0.0163738	ENSG00000168763	NA	0	0	0	0	0	0	0	0	0	0	0	0	0	0	0	0	0	0	0	0	0	0	0	0	0	0	0	0	0	0	0	0	1	NA
4	162169513	rs13134706	4_162169513_T_C_b37	T	C	0.117013	ENSG00000168843	FSTL5	1	0	0	0	1	0	1	0	0	1	0	0	0	0	0	0	0	1	0	0	0	0	0	0	0	0	0	0	0	1	0	0	0	NA
4	163038241	rs17538472	4_163038241_C_T_b37	C	T	0.0996406	ENSG00000168843	FSTL5	1	0	0	0	1	0	1	0	0	1	0	0	0	0	0	0	0	1	0	0	0	0	0	0	0	0	0	0	0	1	0	0	0	NA
16	75247498	rs112191427	16_75247498_G_A_b37	G	A	0.0291534	ENSG00000168925	NA	0	0	0	0	0	0	0	0	0	0	0	0	0	0	0	0	0	0	0	0	0	0	0	0	0	0	0	0	0	0	0	0	1	NA
16	75241139	rs146784495	16_75241139_C_G_b37	C	G	0.029353	ENSG00000168925	NA	0	0	0	0	0	0	0	0	0	0	0	0	0	0	0	0	0	0	0	0	0	0	0	0	0	0	0	0	0	0	0	0	1	NA
16	75249504	rs117477678	16_75249504_G_A_b37	G	A	0.029353	ENSG00000168925	NA	0	0	0	0	0	0	0	0	0	0	0	0	0	0	0	0	0	0	0	0	0	0	0	0	0	0	0	0	0	0	0	0	1	NA
16	75261647	rs117256701	16_75261647_C_T_b37	C	T	0.0295527	ENSG00000168925	NA	0	0	0	0	0	0	0	0	0	0	0	0	0	0	0	0	0	0	0	0	0	0	0	0	0	0	0	0	0	0	0	0	1	NA
16	75287229	rs116887653	16_75287229_G_A_b37	G	A	0.029353	ENSG00000168925	NA	0	0	0	0	0	0	0	0	0	0	0	0	0	0	0	0	0	0	0	0	0	0	0	0	0	0	0	0	0	0	0	0	1	NA
16	75260164	rs17673911	16_75260164_C_G_b37	C	G	0.029353	ENSG00000168925	NA	0	0	0	0	0	0	0	0	0	0	0	0	0	0	0	0	0	0	0	0	0	0	0	0	0	0	0	0	0	0	0	0	1	NA
16	75270065	rs117467427	16_75270065_C_T_b37	C	T	0.0301518	ENSG00000168925	NA	0	0	0	0	0	0	0	0	0	0	0	0	0	0	0	0	0	0	0	0	0	0	0	0	0	0	0	0	0	0	0	0	1	NA
9	94636726	rs79327832	9_94636726_T_C_b37	T	C	0.0443291	ENSG00000169071	ROR2	1	0	0	0	0	0	1	0	1	1	1	0	1	0	1	0	0	0	0	0	0	0	0	0	0	0	0	0	0	0	0	1	0	NA
3	122471893	rs75135311	3_122471893_C_T_b37	C	T	0.0267572	ENSG00000169087	NA	0	0	0	0	0	0	0	0	0	0	0	0	0	0	0	0	0	0	0	0	0	0	0	0	0	0	0	0	0	0	0	0	1	NA
11	26540209	rs118107371	11_26540209_G_A_b37	G	A	0.0708866	ENSG00000169550	NA	0	0	0	0	0	0	0	0	0	0	0	0	0	0	0	0	0	0	0	0	0	0	0	0	0	0	0	0	0	0	0	0	1	NA
15	83733732	rs76934136	15_83733732_T_C_b37	T	C	0.0105831	ENSG00000169612	FAM103A1	0	1	0	1	0	0	1	0	1	1	0	0	0	0	0	0	0	0	0	0	0	0	0	0	0	0	0	0	0	0	0	0	0	NA
[truncated: 6,820 more rows]
