# Supplementary material for: A signature of Neanderthal introgression on molecular mechanisms of environmental responses
Source: PLoS Genet. 2021 Sep 27;17(9):e1009493. doi: 10.1371/journal.pgen.1009493 (PMC8509894; doi:10.1371/journal.pgen.1009493)
Supplement: S6 Table — 1000 SNPs had outlier values for all three introgression statistics: RD, Q95, and U20. Columns 1–13 are: 1) Chromosome; 2) Position; 3) rsID; 4) GTEx SNP ID. "NA" indicates the SNP is not an eQTL in GTEx; 5) Modern human allele; 6) Neanderthal allele; 7) Neanderthal allele frequency, 8) Ensembl gene id, 9) Gene symbol, 10) 50 kb genomic window where SNP resides, 11) RD statistic, 12) Q95 statistic, 13) U20 statistic. (TXT) [file pgen.1009493.s006.txt]

chr	pos1	rsID	variant_id	MH	Nean	Nean_AF	ensg	g.id	window	RD	Q95	U20
1	18487052	rs529497969	NA	A	G	0.000599042	NA	NA	1644	0.84873	0.221717	1
1	18487906	rs17435018	NA	C	T	0.0595048	NA	NA	1644	0.84873	0.221717	1
1	57238202	rs857162	NA	A	C	0.124201	NA	NA	5486	0.749877	0.227273	1
1	79572286	rs12143269	NA	A	G	0.11901	NA	NA	7719	0.823221	0.238384	1
1	79581523	rs61769035	NA	C	T	0.119609	NA	NA	7720	0.792753	0.232323	1
1	92103056	rs567758988	NA	G	A	0.000199681	NA	NA	8972	0.851445	0.141414	1
1	150049982	rs72692898	1_150049982_C_T_b37	C	T	0.0483227	ENSG00000014914	MTMR11	12117	0.792805	0.19697	1
1	150049982	rs72692898	1_150049982_C_T_b37	C	T	0.0483227	ENSG00000023902	PLEKHO1	12117	0.792805	0.19697	1
1	150049982	rs72692898	1_150049982_C_T_b37	C	T	0.0483227	ENSG00000159164	SV2A	12117	0.792805	0.19697	1
1	150049982	rs72692898	1_150049982_C_T_b37	C	T	0.0483227	ENSG00000163125	RPRD2	12117	0.792805	0.19697	1
1	150049982	rs72692898	1_150049982_C_T_b37	C	T	0.0483227	ENSG00000163131	CTSS	12117	0.792805	0.19697	1
1	150049982	rs72692898	1_150049982_C_T_b37	C	T	0.0483227	ENSG00000187145	MRPS21	12117	0.792805	0.19697	1
1	150049982	rs72692898	1_150049982_C_T_b37	C	T	0.0483227	ENSG00000234571	RP5-998N21.4	12117	0.792805	0.19697	1
1	150050058	rs72692899	1_150050058_G_A_b37	G	A	0.0485224	ENSG00000014914	MTMR11	12117	0.792805	0.19697	1
1	150050058	rs72692899	1_150050058_G_A_b37	G	A	0.0485224	ENSG00000023902	PLEKHO1	12117	0.792805	0.19697	1
1	150050058	rs72692899	1_150050058_G_A_b37	G	A	0.0485224	ENSG00000159164	SV2A	12117	0.792805	0.19697	1
1	150050058	rs72692899	1_150050058_G_A_b37	G	A	0.0485224	ENSG00000163125	RPRD2	12117	0.792805	0.19697	1
1	150050058	rs72692899	1_150050058_G_A_b37	G	A	0.0485224	ENSG00000163131	CTSS	12117	0.792805	0.19697	1
1	150050058	rs72692899	1_150050058_G_A_b37	G	A	0.0485224	ENSG00000187145	MRPS21	12117	0.792805	0.19697	1
1	150050058	rs72692899	1_150050058_G_A_b37	G	A	0.0485224	ENSG00000234571	RP5-998N21.4	12117	0.792805	0.19697	1
1	150050268	rs72692900	1_150050268_A_G_b37	A	G	0.048123	ENSG00000014914	MTMR11	12117	0.792805	0.19697	1
1	150050268	rs72692900	1_150050268_A_G_b37	A	G	0.048123	ENSG00000023902	PLEKHO1	12117	0.792805	0.19697	1
1	150050268	rs72692900	1_150050268_A_G_b37	A	G	0.048123	ENSG00000159164	SV2A	12117	0.792805	0.19697	1
1	150050268	rs72692900	1_150050268_A_G_b37	A	G	0.048123	ENSG00000163125	RPRD2	12117	0.792805	0.19697	1
1	150050268	rs72692900	1_150050268_A_G_b37	A	G	0.048123	ENSG00000163131	CTSS	12117	0.792805	0.19697	1
1	150050268	rs72692900	1_150050268_A_G_b37	A	G	0.048123	ENSG00000187145	MRPS21	12117	0.792805	0.19697	1
1	150050268	rs72692900	1_150050268_A_G_b37	A	G	0.048123	ENSG00000234571	RP5-998N21.4	12117	0.792805	0.19697	1
1	150058805	rs56212907	1_150058805_G_A_b37	G	A	0.0483227	ENSG00000014914	MTMR11	12117	0.792805	0.19697	1
1	150058805	rs56212907	1_150058805_G_A_b37	G	A	0.0483227	ENSG00000023902	PLEKHO1	12117	0.792805	0.19697	1
1	150058805	rs56212907	1_150058805_G_A_b37	G	A	0.0483227	ENSG00000136631	VPS45	12117	0.792805	0.19697	1
1	150058805	rs56212907	1_150058805_G_A_b37	G	A	0.0483227	ENSG00000159164	SV2A	12117	0.792805	0.19697	1
1	150058805	rs56212907	1_150058805_G_A_b37	G	A	0.0483227	ENSG00000163125	RPRD2	12117	0.792805	0.19697	1
1	150058805	rs56212907	1_150058805_G_A_b37	G	A	0.0483227	ENSG00000163131	CTSS	12117	0.792805	0.19697	1
1	150058805	rs56212907	1_150058805_G_A_b37	G	A	0.0483227	ENSG00000187145	MRPS21	12117	0.792805	0.19697	1
1	150058805	rs56212907	1_150058805_G_A_b37	G	A	0.0483227	ENSG00000223945	RP11-458I7.1	12117	0.792805	0.19697	1
1	150058805	rs56212907	1_150058805_G_A_b37	G	A	0.0483227	ENSG00000234571	RP5-998N21.4	12117	0.792805	0.19697	1
1	150066530	rs11577346	1_150066530_A_T_b37	A	T	0.0483227	ENSG00000014914	MTMR11	12118	0.819378	0.197475	1
1	150066530	rs11577346	1_150066530_A_T_b37	A	T	0.0483227	ENSG00000023902	PLEKHO1	12118	0.819378	0.197475	1
1	150066530	rs11577346	1_150066530_A_T_b37	A	T	0.0483227	ENSG00000163125	RPRD2	12118	0.819378	0.197475	1
1	150066530	rs11577346	1_150066530_A_T_b37	A	T	0.0483227	ENSG00000163131	CTSS	12118	0.819378	0.197475	1
1	150066530	rs11577346	1_150066530_A_T_b37	A	T	0.0483227	ENSG00000187145	MRPS21	12118	0.819378	0.197475	1
1	150066530	rs11577346	1_150066530_A_T_b37	A	T	0.0483227	ENSG00000223945	RP11-458I7.1	12118	0.819378	0.197475	1
1	150066530	rs11577346	1_150066530_A_T_b37	A	T	0.0483227	ENSG00000234571	RP5-998N21.4	12118	0.819378	0.197475	1
1	150074988	rs72694915	1_150074988_G_A_b37	G	A	0.0479233	ENSG00000014914	MTMR11	12119	0.805791	0.19697	1
1	150074988	rs72694915	1_150074988_G_A_b37	G	A	0.0479233	ENSG00000023902	PLEKHO1	12119	0.805791	0.19697	1
1	150074988	rs72694915	1_150074988_G_A_b37	G	A	0.0479233	ENSG00000159164	SV2A	12119	0.805791	0.19697	1
1	150074988	rs72694915	1_150074988_G_A_b37	G	A	0.0479233	ENSG00000163125	RPRD2	12119	0.805791	0.19697	1
1	150074988	rs72694915	1_150074988_G_A_b37	G	A	0.0479233	ENSG00000163131	CTSS	12119	0.805791	0.19697	1
1	150074988	rs72694915	1_150074988_G_A_b37	G	A	0.0479233	ENSG00000187145	MRPS21	12119	0.805791	0.19697	1
1	150074988	rs72694915	1_150074988_G_A_b37	G	A	0.0479233	ENSG00000234571	RP5-998N21.4	12119	0.805791	0.19697	1
1	169088947	rs10919062	1_169088947_T_C_b37	T	C	0.0806709	ENSG00000143153	ATP1B1	14006	0.836978	0.264646	1
1	169088947	rs10919062	1_169088947_T_C_b37	T	C	0.0806709	ENSG00000143156	NME7	14006	0.836978	0.264646	1
1	189500602	rs138646319	NA	G	A	0.0113818	NA	NA	16048	0.674748	0.29798	1
1	210873746	rs34728684	NA	C	A	0.0369409	NA	NA	18128	0.820164	0.261111	1
1	212352702	rs74677712	1_212352702_C_T_b37	C	T	0.190695	ENSG00000066027	PPP2R5A	18276	0.852899	0.150758	1
1	212352702	rs74677712	1_212352702_C_T_b37	C	T	0.190695	ENSG00000226251	RP11-15I11.3	18276	0.852899	0.150758	1
1	212352727	rs4418675	1_212352727_G_C_b37	G	C	0.190695	ENSG00000066027	PPP2R5A	18276	0.852899	0.150758	1
1	212352727	rs4418675	1_212352727_G_C_b37	G	C	0.190695	ENSG00000226251	RP11-15I11.3	18276	0.852899	0.150758	1
1	212354428	rs10779573	1_212354428_A_G_b37	A	G	0.190695	ENSG00000066027	PPP2R5A	18276	0.852899	0.150758	1
1	212354428	rs10779573	1_212354428_A_G_b37	A	G	0.190695	ENSG00000226251	RP11-15I11.3	18276	0.852899	0.150758	1
1	213686206	rs61833811	NA	C	G	0.0930511	NA	NA	18409	0.678852	0.348485	1
1	216618513	rs7519580	NA	T	C	0.04992	NA	NA	18702	0.817781	0.274747	1
1	216618679	rs6604579	NA	G	T	0.047524	NA	NA	18702	0.817781	0.274747	1
1	216621834	rs6683118	NA	A	T	0.048522	NA	NA	18702	0.817781	0.274747	1
1	216637650	rs4540735	NA	G	C	0.121406	NA	NA	18704	0.778075	0.317929	1
1	216642595	rs72733394	NA	A	G	0.1248	NA	NA	18705	0.807778	0.340909	1
1	216645406	rs72733401	NA	T	C	0.102835	NA	NA	18705	0.807778	0.340909	1
1	216649983	rs72735104	NA	A	G	0.119609	NA	NA	18705	0.807778	0.340909	1
1	216656687	rs56413953	NA	T	A	0.120407	NA	NA	18706	0.779403	0.340152	1
1	216674810	rs11572853	NA	G	T	0.0117812	NA	NA	18708	0.78317	0.341667	1
1	216828849	rs72737364	NA	C	T	0.133187	NA	NA	18723	0.755922	0.267677	1
1	216828969	rs1353705	NA	C	T	0.133187	NA	NA	18723	0.755922	0.267677	1
1	216830974	rs11117647	NA	A	C	0.133387	NA	NA	18723	0.755922	0.267677	1
1	216832802	rs6664862	NA	G	A	0.133187	NA	NA	18724	0.78244	0.269697	1
1	216833627	rs11117648	NA	A	T	0.133187	NA	NA	18724	0.78244	0.269697	1
1	216839984	rs12117613	NA	T	C	0.133187	NA	NA	18724	0.78244	0.269697	1
1	216840114	rs4532915	NA	G	T	0.132987	NA	NA	18724	0.78244	0.269697	1
1	216841686	rs12403563	NA	A	C	0.133986	NA	NA	18724	0.78244	0.269697	1
1	216844680	rs1498288	NA	G	C	0.133187	NA	NA	18725	0.769618	0.267677	1
1	216846256	rs12119191	NA	T	C	0.133187	NA	NA	18725	0.769618	0.267677	1
1	216848771	rs12121367	NA	T	C	0.133786	NA	NA	18725	0.769618	0.267677	1
1	216854455	rs946464	NA	A	G	0.117412	NA	NA	18726	0.792022	0.267677	1
1	216863855	rs12131737	NA	T	A	0.116214	NA	NA	18727	0.837363	0.267677	1
1	216872201	rs11117663	NA	T	C	0.122804	NA	NA	18727	0.837363	0.267677	1
1	217358453	rs34567006	NA	T	C	0.0964457	NA	NA	18776	0.811397	0.30303	1
1	217362297	rs12143637	NA	T	C	0.0976438	NA	NA	18776	0.811397	0.30303	1
1	217373327	rs1604526	NA	G	A	0.0950479	NA	NA	18778	0.763137	0.29798	1
1	217397342	rs12134255	NA	C	T	0.0960463	NA	NA	18780	0.737841	0.260101	1
1	217413174	rs12130628	NA	G	A	0.0884585	NA	NA	18782	0.805456	0.267677	1
1	220097749	rs1776052	NA	G	A	0.128994	NA	NA	19050	0.728319	0.212121	1
1	220100070	rs7525274	NA	G	A	0.128395	NA	NA	19050	0.728319	0.212121	1
1	220110474	rs1694592	NA	G	A	0.128594	NA	NA	19051	0.802089	0.212121	1
1	220110560	rs1776046	NA	A	G	0.128395	NA	NA	19051	0.802089	0.212121	1
1	220111743	rs1694593	NA	G	A	0.128195	NA	NA	19051	0.802089	0.212121	1
1	238679007	rs74551524	1_238679007_G_C_b37	G	C	0.0231629	ENSG00000215808	NA	20869	0.8516	0.363636	1
2	4550266	rs62118237	2_4550266_T_A_b37	T	A	0.0461262	ENSG00000234171	RNASEH1-AS1	21428	0.811719	0.20202	1
2	4554048	rs62118238	2_4554048_G_A_b37	G	A	0.0461262	ENSG00000234171	RNASEH1-AS1	21428	0.811719	0.20202	1
2	10049650	rs185019554	2_10049650_T_A_b37	T	A	0.0189696	ENSG00000115750	TAF1B	21963	0.839765	0.313131	1
2	10049650	rs185019554	2_10049650_T_A_b37	T	A	0.0189696	ENSG00000269973	NA	21963	0.839765	0.313131	1
2	10075255	rs80108807	2_10075255_C_T_b37	C	T	0.0211661	ENSG00000115750	TAF1B	21965	0.821695	0.313131	1
2	10075255	rs80108807	2_10075255_C_T_b37	C	T	0.0211661	ENSG00000269973	NA	21965	0.821695	0.313131	1
2	10075660	rs76393372	2_10075660_T_C_b37	T	C	0.0211661	ENSG00000115750	TAF1B	21965	0.821695	0.313131	1
2	10075660	rs76393372	2_10075660_T_C_b37	T	C	0.0211661	ENSG00000269973	NA	21965	0.821695	0.313131	1
2	33326542	rs185209881	NA	G	A	0.00559105	NA	NA	24269	0.779593	0.186869	1
2	65159063	rs34621860	2_65159063_C_G_b37	C	G	0.0403355	ENSG00000115902	SLC1A4	27448	0.83337	0.166667	1
2	65161488	rs7567849	2_65161488_G_A_b37	G	A	0.0403355	ENSG00000115902	SLC1A4	27448	0.83337	0.166667	1
2	65524097	rs906575	2_65524097_A_G_b37	G	A	0.050519	ENSG00000223935	AC008074.3	27484	0.828165	0.237626	1
2	65524097	rs906575	2_65524097_A_G_b37	G	A	0.050519	ENSG00000234255	AC012370.3	27484	0.828165	0.237626	1
2	82485327	rs62139732	NA	C	T	0.0261581	NA	NA	29177	0.774128	0.227273	1
2	82487387	rs62139735	NA	C	T	0.0259585	NA	NA	29177	0.774128	0.227273	1
2	82487460	rs62139736	NA	G	T	0.0257588	NA	NA	29177	0.774128	0.227273	1
2	82487530	rs113382901	NA	T	C	0.0263578	NA	NA	29177	0.774128	0.227273	1
2	82487693	rs62139737	NA	C	T	0.0259585	NA	NA	29177	0.774128	0.227273	1
2	82487936	rs62139739	NA	G	C	0.0259585	NA	NA	29177	0.774128	0.227273	1
2	82488087	rs62139740	NA	C	A	0.0259585	NA	NA	29177	0.774128	0.227273	1
2	82488141	rs62139741	NA	T	A	0.0259585	NA	NA	29177	0.774128	0.227273	1
2	82488345	rs113184758	NA	C	G	0.0259585	NA	NA	29178	0.764701	0.227273	1
2	82490079	rs62139742	NA	G	T	0.0259585	NA	NA	29178	0.764701	0.227273	1
2	82492413	rs62139745	NA	G	A	0.0257588	NA	NA	29178	0.764701	0.227273	1
2	82493229	rs62139747	NA	A	C	0.0259585	NA	NA	29178	0.764701	0.227273	1
2	82494566	rs62139750	NA	T	G	0.0259585	NA	NA	29178	0.764701	0.227273	1
2	82494739	rs79003024	NA	T	C	0.0259585	NA	NA	29178	0.764701	0.227273	1
2	82496618	rs62139751	NA	C	T	0.0271565	NA	NA	29178	0.764701	0.227273	1
2	82499124	rs76714967	NA	G	T	0.0273562	NA	NA	29179	0.825677	0.227273	1
2	82501192	rs62139754	NA	G	A	0.0269569	NA	NA	29179	0.825677	0.227273	1
2	119215884	rs17772515	NA	A	G	0.0894569	NA	NA	32128	0.853835	0.222222	1
2	119218575	rs34271671	NA	T	A	0.0926518	NA	NA	32128	0.853835	0.222222	1
2	119219766	rs72840856	NA	C	T	0.0880591	NA	NA	32128	0.853835	0.222222	1
2	119219796	rs41388348	NA	T	C	0.0880591	NA	NA	32128	0.853835	0.222222	1
2	119220906	rs1965130	NA	T	C	0.0884585	NA	NA	32128	0.853835	0.222222	1
2	119221577	rs72840858	NA	G	T	0.0884585	NA	NA	32128	0.853835	0.222222	1
2	119636619	rs143031835	NA	C	T	0.00479233	NA	NA	32170	0.764716	0.222222	1
2	119637357	rs12998257	2_119637357_C_G_b37	C	G	0.0696885	ENSG00000019169	MARCO	32170	0.764716	0.222222	1
2	119639721	rs7597216	2_119639721_C_T_b37	C	T	0.0539137	ENSG00000019169	MARCO	32170	0.764716	0.222222	1
2	137582372	rs11689084	2_137582372_A_C_b37	A	C	0.0583067	ENSG00000144229	THSD7B	33922	0.845573	0.282828	1
2	137584818	rs17719652	2_137584818_A_G_b37	A	G	0.0583067	ENSG00000144229	THSD7B	33922	0.845573	0.282828	1
2	137589080	rs13009718	2_137589080_T_G_b37	T	G	0.0786741	ENSG00000144229	THSD7B	33922	0.845573	0.282828	1
2	137590406	rs12986535	2_137590406_C_T_b37	C	T	0.0579073	ENSG00000144229	THSD7B	33922	0.845573	0.282828	1
2	137591154	rs12996434	2_137591154_A_G_b37	A	G	0.0579073	ENSG00000144229	THSD7B	33922	0.845573	0.282828	1
2	137593781	rs11691699	2_137593781_T_C_b37	T	C	0.0579073	ENSG00000144229	THSD7B	33923	0.828196	0.282828	1
2	137602611	rs35226477	2_137602611_G_T_b37	G	T	0.0579073	ENSG00000144229	THSD7B	33924	0.855146	0.282828	1
2	137602942	rs7598540	2_137602942_T_C_b37	T	C	0.0583067	ENSG00000144229	THSD7B	33924	0.855146	0.282828	1
2	137604652	rs13007264	2_137604652_T_G_b37	T	G	0.0790735	ENSG00000144229	THSD7B	33924	0.855146	0.282828	1
2	137609226	rs35737524	2_137609226_G_A_b37	G	A	0.0792732	ENSG00000144229	THSD7B	33924	0.855146	0.282828	1
2	137610788	rs72844022	2_137610788_A_G_b37	A	G	0.0790735	ENSG00000144229	THSD7B	33924	0.855146	0.282828	1
2	150025921	rs375926171	NA	A	G	0.000599042	NA	NA	35151	0.810437	0.469697	1
2	150033547	rs372202320	NA	C	T	0.000599042	NA	NA	35152	0.82408	0.469697	1
2	150034869	rs370863000	NA	A	T	0.000599042	NA	NA	35152	0.82408	0.469697	1
2	150041612	rs370378791	NA	C	T	0.000599042	NA	NA	35153	0.854566	0.469697	1
2	150048363	rs373810823	NA	G	A	0.000599042	NA	NA	35153	0.854566	0.469697	1
2	154545446	rs184409990	NA	T	C	0.000599042	NA	NA	35599	0.846847	0.364141	1
2	154546465	rs189293917	NA	T	G	0.000599042	NA	NA	35599	0.846847	0.364141	1
2	159492439	rs558528981	NA	T	G	0.000199681	NA	NA	36089	0.705967	0.215909	1
2	160568988	rs1972709	2_160568988_G_A_b37	G	A	0.0393371	ENSG00000054219	LY75	36196	0.731579	0.431061	1
2	160568988	rs1972709	2_160568988_G_A_b37	G	A	0.0393371	ENSG00000226266	AC009961.3	36196	0.731579	0.431061	1
2	160568988	rs1972709	2_160568988_G_A_b37	G	A	0.0393371	ENSG00000230783	NA	36196	0.731579	0.431061	1
2	161759779	rs58290939	NA	C	T	0.0770767	NA	NA	36315	0.85206	0.258333	1
2	161915072	rs889918	2_161915072_T_C_b37	T	C	0.119609	ENSG00000227403	AC009299.3	36331	0.843014	0.207071	1
2	161915226	rs2358013	NA	T	C	0.119609	NA	NA	36331	0.843014	0.207071	1
2	161915229	rs2358014	NA	C	G	0.119609	NA	NA	36331	0.843014	0.207071	1
2	161926563	rs75083355	2_161926563_T_C_b37	T	C	0.11881	ENSG00000227403	AC009299.3	36332	0.852981	0.207071	1
2	161927983	rs16845589	2_161927983_G_A_b37	G	A	0.11861	ENSG00000227403	AC009299.3	36332	0.852981	0.207071	1
2	161928267	rs56070685	2_161928267_T_G_b37	T	G	0.117412	ENSG00000227403	AC009299.3	36332	0.852981	0.207071	1
2	161928268	rs55971385	2_161928268_T_C_b37	T	C	0.117612	ENSG00000227403	AC009299.3	36332	0.852981	0.207071	1
2	161928690	rs1541716	2_161928690_A_C_b37	A	C	0.118211	ENSG00000227403	AC009299.3	36332	0.852981	0.207071	1
2	161933659	rs4664035	2_161933659_A_G_b37	A	G	0.120008	ENSG00000227403	AC009299.3	36333	0.849877	0.206313	1
2	161933715	rs4664403	2_161933715_T_C_b37	T	C	0.117212	ENSG00000227403	AC009299.3	36333	0.849877	0.206313	1
2	161933850	rs4664404	2_161933850_A_G_b37	A	G	0.117212	ENSG00000227403	AC009299.3	36333	0.849877	0.206313	1
2	161936322	rs3731770	NA	C	T	0.113818	NA	NA	36333	0.849877	0.206313	1
2	161939212	rs16845606	2_161939212_A_G_b37	A	G	0.116813	ENSG00000227403	AC009299.3	36333	0.849877	0.206313	1
2	161939233	rs16845609	2_161939233_T_C_b37	T	C	0.117013	ENSG00000227403	AC009299.3	36333	0.849877	0.206313	1
2	161940490	rs17838533	NA	C	A	0.113818	NA	NA	36333	0.849877	0.206313	1
2	184351377	rs75741876	NA	C	T	0.0169728	NA	NA	38575	0.835805	0.257576	1
2	184354287	rs17709881	NA	T	A	0.0171725	NA	NA	38575	0.835805	0.257576	1
2	218367475	rs35478937	2_218367475_T_C_b37	T	C	0.104034	ENSG00000231672	DIRC3	41971	0.829336	0.228535	1
2	236257321	rs116876886	NA	C	T	0.0203674	NA	NA	43751	0.822498	0.242424	1
3	2162699	rs12493006	3_2162699_G_A_b37	G	A	0.154553	ENSG00000227588	NA	44185	0.856748	0.323485	1
3	2199935	rs79690404	3_2199935_A_G_b37	A	G	0.130192	ENSG00000227588	NA	44188	0.800439	0.323232	1
3	2201147	rs17786674	3_2201147_T_C_b37	T	C	0.130591	ENSG00000227588	NA	44189	0.794576	0.323232	1
3	2426642	rs192643682	NA	G	A	0.00139776	NA	NA	44211	0.83558	0.247475	1
3	2435741	rs13068208	3_2435741_C_T_b37	C	T	0.0806709	ENSG00000144619	CNTN4	44212	0.814434	0.247475	1
3	2435741	rs13068208	3_2435741_C_T_b37	C	T	0.0806709	ENSG00000237990	CNTN4-AS1	44212	0.814434	0.247475	1
3	2435923	rs13067293	3_2435923_G_T_b37	G	T	0.0952476	ENSG00000144619	CNTN4	44212	0.814434	0.247475	1
3	2631518	rs34420520	NA	G	C	0.0523163	NA	NA	44232	0.835511	0.242424	1
3	2635593	rs71311714	NA	A	C	0.0519169	NA	NA	44232	0.835511	0.242424	1
3	2638692	rs34654980	NA	A	C	0.0535144	NA	NA	44232	0.835511	0.242424	1
3	2640674	rs2616590	NA	A	G	0.0559105	NA	NA	44233	0.836586	0.181818	1
3	2641046	rs2616589	NA	G	C	0.0539137	NA	NA	44233	0.836586	0.181818	1
3	2645526	rs2728067	NA	T	G	0.053514	NA	NA	44233	0.836586	0.181818	1
3	2648903	rs13067241	NA	G	T	0.0463259	NA	NA	44233	0.836586	0.181818	1
3	2651328	rs34677221	NA	G	C	0.0549121	NA	NA	44234	0.827014	0.181818	1
3	2651464	rs35106351	NA	A	C	0.0519169	NA	NA	44234	0.827014	0.181818	1
3	2651995	rs7610782	NA	G	A	0.0505192	NA	NA	44234	0.827014	0.181818	1
3	2652058	rs36096439	NA	G	A	0.0505192	NA	NA	44234	0.827014	0.181818	1
3	2652074	rs34694599	NA	A	G	0.0505192	NA	NA	44234	0.827014	0.181818	1
3	2652266	rs13085988	NA	T	C	0.0505192	NA	NA	44234	0.827014	0.181818	1
3	2652374	rs13101100	NA	G	A	0.0505192	NA	NA	44234	0.827014	0.181818	1
3	2652740	rs71311715	NA	T	C	0.0505192	NA	NA	44234	0.827014	0.181818	1
3	2654245	rs17622828	NA	A	G	0.0505192	NA	NA	44234	0.827014	0.181818	1
3	2655924	rs12634177	NA	A	G	0.0559105	NA	NA	44234	0.827014	0.181818	1
3	2656817	rs13064095	NA	A	G	0.0567093	NA	NA	44234	0.827014	0.181818	1
3	2659947	rs111527701	NA	T	C	0.0617013	NA	NA	44234	0.827014	0.181818	1
3	27003365	rs76789536	NA	C	T	0.00419329	NA	NA	46669	0.769348	0.137374	1
3	100525797	rs146046976	NA	T	C	0.00319489	NA	NA	53669	0.855496	0.272727	1
3	100528448	rs114319382	NA	G	A	0.00279553	NA	NA	53669	0.855496	0.272727	1
3	100529307	rs115676129	NA	G	A	0.00279553	NA	NA	53669	0.855496	0.272727	1
3	100533913	rs141365376	NA	T	C	0.00319489	NA	NA	53669	0.855496	0.272727	1
3	165261533	rs148544353	NA	C	A	0.0151757	NA	NA	60141	0.852302	0.262626	1
4	30508438	rs79709781	NA	C	T	0.0101837	NA	NA	66018	0.848102	0.151515	1
4	121592529	rs11732848	4_121592529_G_C_b37	G	C	0.0858626	ENSG00000138738	PRDM5	74735	0.837033	0.20202	1
4	121592875	rs766623	4_121592875_G_A_b37	G	A	0.0858626	ENSG00000138738	PRDM5	74735	0.837033	0.20202	1
4	121593373	rs11733936	4_121593373_C_A_b37	C	A	0.0858626	ENSG00000138738	PRDM5	74735	0.837033	0.20202	1
4	121594591	rs11735265	4_121594591_G_T_b37	G	T	0.0856629	ENSG00000138738	PRDM5	74735	0.837033	0.20202	1
4	121595609	rs35579125	4_121595609_G_A_b37	G	A	0.0858626	ENSG00000138738	PRDM5	74735	0.837033	0.20202	1
4	121603305	rs35541048	4_121603305_T_A_b37	T	A	0.0858626	ENSG00000138738	PRDM5	74736	0.819983	0.20202	1
4	121603480	rs67814940	4_121603480_C_G_b37	C	G	0.0858626	ENSG00000138738	PRDM5	74736	0.819983	0.20202	1
4	121605065	rs56118203	4_121605065_C_T_b37	C	T	0.0858626	ENSG00000138738	PRDM5	74736	0.819983	0.20202	1
4	121605504	rs55883728	4_121605504_C_A_b37	C	A	0.0858626	ENSG00000138738	PRDM5	74736	0.819983	0.20202	1
4	121607871	rs17345304	4_121607871_T_C_b37	T	C	0.0864617	ENSG00000138738	PRDM5	74736	0.819983	0.20202	1
4	121608600	rs34660823	4_121608600_G_A_b37	G	A	0.0864617	ENSG00000138738	PRDM5	74736	0.819983	0.20202	1
4	121613121	rs13108960	4_121613121_C_T_b37	C	T	0.086262	ENSG00000138738	PRDM5	74737	0.825829	0.20202	1
4	121613198	rs34061863	NA	G	C	0.0910543	NA	NA	74737	0.825829	0.20202	1
4	121613856	rs67588490	4_121613856_A_G_b37	A	G	0.086262	ENSG00000138738	PRDM5	74737	0.825829	0.20202	1
4	121614813	rs13117731	4_121614813_A_C_b37	A	C	0.086262	ENSG00000138738	PRDM5	74737	0.825829	0.20202	1
4	121615010	rs17345577	4_121615010_C_T_b37	C	T	0.086262	ENSG00000138738	PRDM5	74737	0.825829	0.20202	1
4	121615088	rs17345605	4_121615088_C_A_b37	C	A	0.086262	ENSG00000138738	PRDM5	74737	0.825829	0.20202	1
4	121615788	rs13138000	4_121615788_A_G_b37	A	G	0.0864617	ENSG00000138738	PRDM5	74737	0.825829	0.20202	1
4	121617983	rs13106533	4_121617983_C_T_b37	C	T	0.086262	ENSG00000138738	PRDM5	74737	0.825829	0.20202	1
4	121623038	rs13143036	4_121623038_C_T_b37	C	T	0.086262	ENSG00000138738	PRDM5	74738	0.846669	0.20202	1
4	121623209	rs13119260	4_121623209_T_C_b37	T	C	0.0864617	ENSG00000138738	PRDM5	74738	0.846669	0.20202	1
4	121629986	rs11721741	4_121629986_A_G_b37	A	G	0.0978435	ENSG00000138738	PRDM5	74738	0.846669	0.20202	1
4	121631056	rs71600496	4_121631056_A_G_b37	A	G	0.0980431	ENSG00000138738	PRDM5	74738	0.846669	0.20202	1
4	121642838	rs71600500	4_121642838_G_A_b37	G	A	0.101438	ENSG00000138738	PRDM5	74740	0.855177	0.207071	1
4	121643726	rs13110077	4_121643726_C_T_b37	C	T	0.0952476	ENSG00000138738	PRDM5	74740	0.855177	0.207071	1
4	121651813	rs79104251	4_121651813_A_T_b37	A	T	0.096246	ENSG00000138738	PRDM5	74740	0.855177	0.207071	1
4	150815947	rs79681150	NA	T	C	0.0171725	NA	NA	77649	0.758507	0.555556	1
4	150818231	rs75435988	NA	G	C	0.0171725	NA	NA	77649	0.758507	0.555556	1
4	150819195	rs115973049	NA	T	G	0.0171725	NA	NA	77649	0.758507	0.555556	1
4	150830719	rs75008507	NA	A	C	0.0171725	NA	NA	77650	0.747572	0.575758	1
4	150836195	rs76482319	NA	A	G	0.0185703	NA	NA	77651	0.824375	0.575758	1
4	150851551	rs139687525	NA	C	T	0.0345447	NA	NA	77652	0.831647	0.575758	1
4	150853081	rs184729760	NA	G	C	0.0345447	NA	NA	77653	0.830488	0.575758	1
4	150853082	rs187573383	NA	T	G	0.0345447	NA	NA	77653	0.830488	0.575758	1
4	150856067	rs534985758	NA	G	T	0.00958466	NA	NA	77653	0.830488	0.575758	1
4	150858242	rs538746301	NA	C	G	0.00958466	NA	NA	77653	0.830488	0.575758	1
4	150859001	rs557578526	NA	C	T	0.00958466	NA	NA	77653	0.830488	0.575758	1
4	154694847	rs62325115	4_154694847_A_G_b37	A	G	0.0954473	ENSG00000137462	TLR2	78037	0.826939	0.323232	1
4	154694847	rs62325115	4_154694847_A_G_b37	A	G	0.0954473	ENSG00000145428	RNF175	78037	0.826939	0.323232	1
4	154714161	rs62325140	4_154714161_C_A_b37	C	A	0.0960463	ENSG00000137462	TLR2	78039	0.851195	0.323232	1
4	154714161	rs62325140	4_154714161_C_A_b37	C	A	0.0960463	ENSG00000145428	RNF175	78039	0.851195	0.323232	1
4	154718970	rs56198877	4_154718970_A_G_b37	A	G	0.0960463	ENSG00000137462	TLR2	78039	0.851195	0.323232	1
4	154718970	rs56198877	4_154718970_A_G_b37	A	G	0.0960463	ENSG00000145428	RNF175	78039	0.851195	0.323232	1
4	154720615	rs41320045	4_154720615_T_A_b37	T	A	0.0960463	ENSG00000137462	TLR2	78039	0.851195	0.323232	1
4	154720615	rs41320045	4_154720615_T_A_b37	T	A	0.0960463	ENSG00000145428	RNF175	78039	0.851195	0.323232	1
4	161962875	rs62328630	NA	G	A	0.108826	NA	NA	78764	0.847023	0.218687	1
4	161965847	rs62329767	NA	G	A	0.108626	NA	NA	78764	0.847023	0.218687	1
4	161966235	rs62329769	NA	A	G	0.108626	NA	NA	78764	0.847023	0.218687	1
4	161967370	rs35457064	NA	A	C	0.108826	NA	NA	78764	0.847023	0.218687	1
4	161971989	rs1523543	NA	G	A	0.108626	NA	NA	78764	0.847023	0.218687	1
4	161972946	rs62329774	NA	A	T	0.108626	NA	NA	78765	0.821333	0.222222	1
4	161973194	rs68010075	NA	G	A	0.108826	NA	NA	78765	0.821333	0.222222	1
4	161973529	rs34414730	NA	C	T	0.108626	NA	NA	78765	0.821333	0.222222	1
4	161974022	rs13108949	NA	G	T	0.108626	NA	NA	78765	0.821333	0.222222	1
4	161976610	rs13124977	NA	G	A	0.108427	NA	NA	78765	0.821333	0.222222	1
4	161976653	rs13124594	NA	A	G	0.108427	NA	NA	78765	0.821333	0.222222	1
4	161979489	rs35342439	NA	C	T	0.108427	NA	NA	78765	0.821333	0.222222	1
4	161980311	rs35657630	NA	A	T	0.108227	NA	NA	78765	0.821333	0.222222	1
4	161982805	rs17373560	NA	T	A	0.108427	NA	NA	78766	0.826528	0.222222	1
4	161982976	rs36049157	NA	G	C	0.108427	NA	NA	78766	0.826528	0.222222	1
4	161987087	rs35607630	NA	A	G	0.108427	NA	NA	78766	0.826528	0.222222	1
4	161987906	rs34246808	NA	A	G	0.108427	NA	NA	78766	0.826528	0.222222	1
4	161987951	rs34319585	NA	T	C	0.108227	NA	NA	78766	0.826528	0.222222	1
4	161987993	rs34495163	NA	A	G	0.108427	NA	NA	78766	0.826528	0.222222	1
4	161988055	rs35202055	NA	G	A	0.108427	NA	NA	78766	0.826528	0.222222	1
4	161988201	rs34629053	NA	C	T	0.108427	NA	NA	78766	0.826528	0.222222	1
4	161988415	rs17301689	NA	T	C	0.108427	NA	NA	78766	0.826528	0.222222	1
4	161988522	rs13121622	NA	C	T	0.108427	NA	NA	78766	0.826528	0.222222	1
4	161988960	rs17301745	NA	A	C	0.108427	NA	NA	78766	0.826528	0.222222	1
4	161989083	rs11490084	NA	G	A	0.108626	NA	NA	78766	0.826528	0.222222	1
4	161989241	rs13128396	NA	C	G	0.108626	NA	NA	78766	0.826528	0.222222	1
4	161989477	rs13104468	NA	T	C	0.108427	NA	NA	78766	0.826528	0.222222	1
4	161989812	rs13105218	NA	T	C	0.108427	NA	NA	78766	0.826528	0.222222	1
4	161990399	rs17301917	NA	A	T	0.108427	NA	NA	78766	0.826528	0.222222	1
4	161991056	rs13142878	NA	G	A	0.108826	NA	NA	78766	0.826528	0.222222	1
4	161991322	rs13143344	NA	G	A	0.109026	NA	NA	78766	0.826528	0.222222	1
4	161991653	rs13143795	NA	C	A	0.109026	NA	NA	78766	0.826528	0.222222	1
4	161993130	rs35095474	NA	T	C	0.109425	NA	NA	78767	0.811887	0.222222	1
4	161993241	rs35440560	NA	A	T	0.109026	NA	NA	78767	0.811887	0.222222	1
4	161995055	rs36068795	NA	C	T	0.109026	NA	NA	78767	0.811887	0.222222	1
4	161995265	rs36018865	NA	G	A	0.109026	NA	NA	78767	0.811887	0.222222	1
4	161995293	rs35112465	NA	C	A	0.109026	NA	NA	78767	0.811887	0.222222	1
4	161995308	rs35559104	NA	G	A	0.109026	NA	NA	78767	0.811887	0.222222	1
4	161996015	rs66781538	NA	G	A	0.109225	NA	NA	78767	0.811887	0.222222	1
4	161996373	rs17374483	NA	C	T	0.109026	NA	NA	78767	0.811887	0.222222	1
4	161996409	rs35404408	NA	C	T	0.109026	NA	NA	78767	0.811887	0.222222	1
4	161996502	rs13141647	NA	G	A	0.109026	NA	NA	78767	0.811887	0.222222	1
4	161996514	rs35401358	NA	C	A	0.108826	NA	NA	78767	0.811887	0.222222	1
4	161997197	rs13147667	NA	A	G	0.109026	NA	NA	78767	0.811887	0.222222	1
4	161998207	rs33997389	NA	A	G	0.110024	NA	NA	78767	0.811887	0.222222	1
4	161999518	rs35547148	NA	T	C	0.109026	NA	NA	78767	0.811887	0.222222	1
4	162001604	rs13126508	NA	C	A	0.108826	NA	NA	78767	0.811887	0.222222	1
4	162001608	rs13101991	NA	T	C	0.108826	NA	NA	78767	0.811887	0.222222	1
4	162001888	rs34368374	NA	G	T	0.109026	NA	NA	78767	0.811887	0.222222	1
4	162003689	rs4346604	NA	G	A	0.109026	NA	NA	78768	0.809173	0.222222	1
4	162007564	rs34104023	NA	T	C	0.109026	NA	NA	78768	0.809173	0.222222	1
4	162010015	rs13128035	NA	T	A	0.109026	NA	NA	78768	0.809173	0.222222	1
4	162011560	rs62324743	NA	A	G	0.110024	NA	NA	78768	0.809173	0.222222	1
4	162012337	rs17375440	NA	T	G	0.109824	NA	NA	78768	0.809173	0.222222	1
4	162012861	rs55700687	NA	C	T	0.109824	NA	NA	78769	0.831282	0.222222	1
4	162014278	rs10517729	NA	G	T	0.110024	NA	NA	78769	0.831282	0.222222	1
4	162014310	rs13143647	NA	G	A	0.110024	NA	NA	78769	0.831282	0.222222	1
4	162015246	rs17375893	NA	C	T	0.110024	NA	NA	78769	0.831282	0.222222	1
4	162016389	rs13106364	NA	A	T	0.109625	NA	NA	78769	0.831282	0.222222	1
4	162019845	rs66737878	NA	G	A	0.110423	NA	NA	78769	0.831282	0.222222	1
4	162022905	rs34773832	NA	T	C	0.110024	NA	NA	78770	0.847342	0.222222	1
4	162025563	rs34533375	NA	T	C	0.110024	NA	NA	78770	0.847342	0.222222	1
4	162093657	rs35256247	NA	A	G	0.0810703	NA	NA	78777	0.827924	0.212121	1
4	162094367	rs34039552	NA	C	A	0.0810703	NA	NA	78777	0.827924	0.212121	1
4	162099291	rs55703223	NA	G	T	0.0814696	NA	NA	78777	0.827924	0.212121	1
4	162101260	rs13123316	4_162101260_A_C_b37	A	C	0.0808706	ENSG00000168843	FSTL5	78777	0.827924	0.212121	1
4	162110268	rs35035390	NA	G	A	0.0814696	NA	NA	78778	0.803842	0.212121	1
4	162111190	rs13106265	NA	G	A	0.08127	NA	NA	78778	0.803842	0.212121	1
4	162114291	rs11100348	NA	G	A	0.08127	NA	NA	78779	0.819922	0.212121	1
4	162116243	rs17379140	NA	C	T	0.0834665	NA	NA	78779	0.819922	0.212121	1
4	162135990	rs34562031	4_162135990_G_A_b37	G	A	0.0804712	ENSG00000168843	FSTL5	78781	0.820554	0.237374	1
4	162138964	rs13142043	4_162138964_A_G_b37	A	G	0.0804712	ENSG00000168843	FSTL5	78781	0.820554	0.237374	1
4	162139260	rs62325117	4_162139260_T_C_b37	T	C	0.0804712	ENSG00000168843	FSTL5	78781	0.820554	0.237374	1
4	162144483	rs67338724	4_162144483_G_A_b37	G	A	0.0806709	ENSG00000168843	FSTL5	78782	0.843683	0.237374	1
4	162145633	rs34773398	4_162145633_C_T_b37	C	T	0.0810703	ENSG00000168843	FSTL5	78782	0.843683	0.237374	1
4	181341399	rs76452209	NA	T	C	0.0245607	NA	NA	80696	0.815616	0.29798	1
5	542023	rs9800013	5_542023_A_G_b37	A	G	0.11242	ENSG00000066230	SLC9A3	81049	0.785119	0.370707	1
5	542023	rs9800013	5_542023_A_G_b37	A	G	0.11242	ENSG00000112877	CEP72	81049	0.785119	0.370707	1
5	542023	rs9800013	5_542023_A_G_b37	A	G	0.11242	ENSG00000171368	TPPP	81049	0.785119	0.370707	1
5	542023	rs9800013	5_542023_A_G_b37	A	G	0.11242	ENSG00000180104	EXOC3	81049	0.785119	0.370707	1
5	542023	rs9800013	5_542023_A_G_b37	A	G	0.11242	ENSG00000188242	CTD-2228K2.5	81049	0.785119	0.370707	1
5	542023	rs9800013	5_542023_A_G_b37	A	G	0.11242	ENSG00000221990	C5orf55	81049	0.785119	0.370707	1
5	542023	rs9800013	5_542023_A_G_b37	A	G	0.11242	ENSG00000225138	CTD-2228K2.7	81049	0.785119	0.370707	1
5	542023	rs9800013	5_542023_A_G_b37	A	G	0.11242	ENSG00000268885	AC026740.1	81049	0.785119	0.370707	1
5	542023	rs9800013	5_542023_A_G_b37	A	G	0.11242	ENSG00000271781	CTD-2589H19.6	81049	0.785119	0.370707	1
5	561111	rs72706610	5_561111_G_A_b37	G	A	0.0986422	ENSG00000066230	SLC9A3	81051	0.828145	0.184091	1
5	561111	rs72706610	5_561111_G_A_b37	G	A	0.0986422	ENSG00000112877	CEP72	81051	0.828145	0.184091	1
5	561111	rs72706610	5_561111_G_A_b37	G	A	0.0986422	ENSG00000171368	TPPP	81051	0.828145	0.184091	1
5	561111	rs72706610	5_561111_G_A_b37	G	A	0.0986422	ENSG00000180104	EXOC3	81051	0.828145	0.184091	1
5	561111	rs72706610	5_561111_G_A_b37	G	A	0.0986422	ENSG00000221990	C5orf55	81051	0.828145	0.184091	1
5	561111	rs72706610	5_561111_G_A_b37	G	A	0.0986422	ENSG00000225138	CTD-2228K2.7	81051	0.828145	0.184091	1
5	561111	rs72706610	5_561111_G_A_b37	G	A	0.0986422	ENSG00000268885	AC026740.1	81051	0.828145	0.184091	1
5	561111	rs72706610	5_561111_G_A_b37	G	A	0.0986422	ENSG00000271781	CTD-2589H19.6	81051	0.828145	0.184091	1
5	583198	rs56350081	5_583198_G_A_b37	G	A	0.0976438	ENSG00000066230	SLC9A3	81053	0.837802	0.186869	1
5	583198	rs56350081	5_583198_G_A_b37	G	A	0.0976438	ENSG00000112877	CEP72	81053	0.837802	0.186869	1
5	583198	rs56350081	5_583198_G_A_b37	G	A	0.0976438	ENSG00000171368	TPPP	81053	0.837802	0.186869	1
5	583198	rs56350081	5_583198_G_A_b37	G	A	0.0976438	ENSG00000180104	EXOC3	81053	0.837802	0.186869	1
5	583198	rs56350081	5_583198_G_A_b37	G	A	0.0976438	ENSG00000221990	C5orf55	81053	0.837802	0.186869	1
5	583198	rs56350081	5_583198_G_A_b37	G	A	0.0976438	ENSG00000225138	CTD-2228K2.7	81053	0.837802	0.186869	1
5	583198	rs56350081	5_583198_G_A_b37	G	A	0.0976438	ENSG00000268885	AC026740.1	81053	0.837802	0.186869	1
5	583198	rs56350081	5_583198_G_A_b37	G	A	0.0976438	ENSG00000271781	CTD-2589H19.6	81053	0.837802	0.186869	1
5	7568405	rs11957111	NA	C	G	0.0411342	NA	NA	81752	0.837767	0.238384	1
5	7576975	rs77778225	NA	A	C	0.0411342	NA	NA	81753	0.854907	0.184091	1
5	7580949	rs75859634	NA	T	C	0.0413339	NA	NA	81753	0.854907	0.184091	1
5	7597035	rs186035629	NA	C	A	0.00259585	NA	NA	81755	0.843729	0.194949	1
5	7598500	rs116511175	NA	A	G	0.00259585	NA	NA	81755	0.843729	0.194949	1
5	7602001	rs149859298	NA	C	T	0.00259585	NA	NA	81755	0.843729	0.194949	1
5	7614503	rs192924076	NA	A	G	0.00259585	NA	NA	81756	0.834566	0.216667	1
5	24561108	rs140496252	NA	T	C	0.00159744	NA	NA	83442	0.824447	0.479798	1
5	24562496	rs183662620	NA	T	C	0.00159744	NA	NA	83442	0.824447	0.479798	1
5	24564047	rs149784266	NA	C	T	0.00159744	NA	NA	83442	0.824447	0.479798	1
5	24564194	rs145710809	NA	T	C	0.00159744	NA	NA	83442	0.824447	0.479798	1
5	24570514	rs189185991	NA	G	C	0.00319489	NA	NA	83442	0.824447	0.479798	1
5	24575137	rs150031054	NA	G	T	0.00399361	NA	NA	83443	0.816526	0.479798	1
5	24576573	rs188881738	NA	G	A	0.00299521	NA	NA	83443	0.816526	0.479798	1
5	24579073	rs141862687	NA	T	C	0.00399361	NA	NA	83443	0.816526	0.479798	1
5	24579773	rs144749729	NA	G	A	0.00399361	NA	NA	83443	0.816526	0.479798	1
5	24584339	rs192685781	NA	G	T	0.00419329	NA	NA	83444	0.81792	0.479798	1
5	24587600	rs192764295	NA	C	A	0.00519169	NA	NA	83444	0.81792	0.479798	1
5	24588446	rs184350989	NA	C	A	0.00519169	NA	NA	83444	0.81792	0.479798	1
5	24589652	rs182539604	NA	A	G	0.00519169	NA	NA	83444	0.81792	0.479798	1
5	24590108	rs148090766	NA	T	A	0.00519169	NA	NA	83444	0.81792	0.479798	1
5	24590920	rs140799605	NA	T	C	0.00499201	NA	NA	83445	0.820819	0.479798	1
5	24591655	rs148619623	NA	A	C	0.00499201	NA	NA	83445	0.820819	0.479798	1
5	24592378	rs140285216	NA	A	C	0.00499201	NA	NA	83445	0.820819	0.479798	1
5	24592444	rs145297234	NA	G	C	0.00499201	NA	NA	83445	0.820819	0.479798	1
5	24594180	rs138631481	NA	T	G	0.00499201	NA	NA	83445	0.820819	0.479798	1
5	24598842	rs144932394	NA	A	G	0.00379393	NA	NA	83445	0.820819	0.479798	1
5	34791889	rs66946033	NA	G	C	0.111222	NA	NA	84465	0.856814	0.237374	1
5	34794805	rs12186844	NA	A	C	0.110224	NA	NA	84465	0.856814	0.237374	1
5	55933701	rs72756024	NA	T	C	0.0261581	NA	NA	86273	0.813018	0.368939	1
5	145450586	rs2962540	5_145450586_G_A_b37	G	A	0.210264	ENSG00000133706	LARS	95016	0.738638	0.325253	1
5	145450586	rs2962540	5_145450586_G_A_b37	G	A	0.210264	ENSG00000156463	SH3RF2	95016	0.738638	0.325253	1
5	145450586	rs2962540	5_145450586_G_A_b37	G	A	0.210264	ENSG00000173261	PLAC8L1	95016	0.738638	0.325253	1
5	145450670	rs2962541	5_145450670_A_T_b37	A	T	0.213858	ENSG00000133706	LARS	95016	0.738638	0.325253	1
5	145450670	rs2962541	5_145450670_A_T_b37	A	T	0.213858	ENSG00000156463	SH3RF2	95016	0.738638	0.325253	1
5	145450670	rs2962541	5_145450670_A_T_b37	A	T	0.213858	ENSG00000173261	PLAC8L1	95016	0.738638	0.325253	1
5	145454654	rs17212373	5_145454654_C_A_b37	C	A	0.188498	ENSG00000091009	RBM27	95016	0.738638	0.325253	1
5	145454654	rs17212373	5_145454654_C_A_b37	C	A	0.188498	ENSG00000133706	LARS	95016	0.738638	0.325253	1
5	145454654	rs17212373	5_145454654_C_A_b37	C	A	0.188498	ENSG00000156463	SH3RF2	95016	0.738638	0.325253	1
5	145454654	rs17212373	5_145454654_C_A_b37	C	A	0.188498	ENSG00000173261	PLAC8L1	95016	0.738638	0.325253	1
5	145460855	rs17796870	5_145460855_C_T_b37	C	T	0.188299	ENSG00000091009	RBM27	95017	0.723568	0.29798	1
5	145460855	rs17796870	5_145460855_C_T_b37	C	T	0.188299	ENSG00000133706	LARS	95017	0.723568	0.29798	1
5	145460855	rs17796870	5_145460855_C_T_b37	C	T	0.188299	ENSG00000156463	SH3RF2	95017	0.723568	0.29798	1
5	145460855	rs17796870	5_145460855_C_T_b37	C	T	0.188299	ENSG00000173261	PLAC8L1	95017	0.723568	0.29798	1
5	145464468	rs2024055	5_145464468_C_A_b37	C	A	0.188299	ENSG00000091009	RBM27	95017	0.723568	0.29798	1
5	145464468	rs2024055	5_145464468_C_A_b37	C	A	0.188299	ENSG00000133706	LARS	95017	0.723568	0.29798	1
5	145464468	rs2024055	5_145464468_C_A_b37	C	A	0.188299	ENSG00000156463	SH3RF2	95017	0.723568	0.29798	1
5	145464468	rs2024055	5_145464468_C_A_b37	C	A	0.188299	ENSG00000173261	PLAC8L1	95017	0.723568	0.29798	1
5	145465914	rs11960510	5_145465914_A_G_b37	A	G	0.188299	ENSG00000091009	RBM27	95017	0.723568	0.29798	1
5	145465914	rs11960510	5_145465914_A_G_b37	A	G	0.188299	ENSG00000133706	LARS	95017	0.723568	0.29798	1
5	145465914	rs11960510	5_145465914_A_G_b37	A	G	0.188299	ENSG00000156463	SH3RF2	95017	0.723568	0.29798	1
5	145465914	rs11960510	5_145465914_A_G_b37	A	G	0.188299	ENSG00000173261	PLAC8L1	95017	0.723568	0.29798	1
5	145466476	rs2024057	5_145466476_A_G_b37	A	G	0.188299	ENSG00000091009	RBM27	95017	0.723568	0.29798	1
5	145466476	rs2024057	5_145466476_A_G_b37	A	G	0.188299	ENSG00000133706	LARS	95017	0.723568	0.29798	1
5	145466476	rs2024057	5_145466476_A_G_b37	A	G	0.188299	ENSG00000156463	SH3RF2	95017	0.723568	0.29798	1
5	145466476	rs2024057	5_145466476_A_G_b37	A	G	0.188299	ENSG00000173261	PLAC8L1	95017	0.723568	0.29798	1
5	145467340	rs34818573	5_145467340_G_A_b37	G	A	0.188299	ENSG00000091009	RBM27	95018	0.740087	0.29798	1
5	145467340	rs34818573	5_145467340_G_A_b37	G	A	0.188299	ENSG00000133706	LARS	95018	0.740087	0.29798	1
5	145467340	rs34818573	5_145467340_G_A_b37	G	A	0.188299	ENSG00000156463	SH3RF2	95018	0.740087	0.29798	1
5	145467340	rs34818573	5_145467340_G_A_b37	G	A	0.188299	ENSG00000173261	PLAC8L1	95018	0.740087	0.29798	1
5	145471490	rs34818690	5_145471490_G_T_b37	G	T	0.188299	ENSG00000091009	RBM27	95018	0.740087	0.29798	1
5	145471490	rs34818690	5_145471490_G_T_b37	G	T	0.188299	ENSG00000133706	LARS	95018	0.740087	0.29798	1
5	145471490	rs34818690	5_145471490_G_T_b37	G	T	0.188299	ENSG00000156463	SH3RF2	95018	0.740087	0.29798	1
5	145471490	rs34818690	5_145471490_G_T_b37	G	T	0.188299	ENSG00000173261	PLAC8L1	95018	0.740087	0.29798	1
5	145471702	rs35150639	5_145471702_T_G_b37	T	G	0.188299	ENSG00000091009	RBM27	95018	0.740087	0.29798	1
5	145471702	rs35150639	5_145471702_T_G_b37	T	G	0.188299	ENSG00000133706	LARS	95018	0.740087	0.29798	1
5	145471702	rs35150639	5_145471702_T_G_b37	T	G	0.188299	ENSG00000156463	SH3RF2	95018	0.740087	0.29798	1
5	145471702	rs35150639	5_145471702_T_G_b37	T	G	0.188299	ENSG00000173261	PLAC8L1	95018	0.740087	0.29798	1
5	145474584	rs67829086	5_145474584_G_A_b37	G	A	0.18131	ENSG00000091009	RBM27	95018	0.740087	0.29798	1
5	145474584	rs67829086	5_145474584_G_A_b37	G	A	0.18131	ENSG00000133706	LARS	95018	0.740087	0.29798	1
5	145474584	rs67829086	5_145474584_G_A_b37	G	A	0.18131	ENSG00000156463	SH3RF2	95018	0.740087	0.29798	1
5	145474584	rs67829086	5_145474584_G_A_b37	G	A	0.18131	ENSG00000173261	PLAC8L1	95018	0.740087	0.29798	1
5	145477029	rs13181074	5_145477029_A_G_b37	A	G	0.18131	ENSG00000091009	RBM27	95018	0.740087	0.29798	1
5	145477029	rs13181074	5_145477029_A_G_b37	A	G	0.18131	ENSG00000133706	LARS	95018	0.740087	0.29798	1
5	145477029	rs13181074	5_145477029_A_G_b37	A	G	0.18131	ENSG00000156463	SH3RF2	95018	0.740087	0.29798	1
5	145477029	rs13181074	5_145477029_A_G_b37	A	G	0.18131	ENSG00000173261	PLAC8L1	95018	0.740087	0.29798	1
5	145479712	rs34601905	5_145479712_C_T_b37	C	T	0.18151	ENSG00000091009	RBM27	95019	0.736074	0.29798	1
5	145479712	rs34601905	5_145479712_C_T_b37	C	T	0.18151	ENSG00000133706	LARS	95019	0.736074	0.29798	1
5	145479712	rs34601905	5_145479712_C_T_b37	C	T	0.18151	ENSG00000156463	SH3RF2	95019	0.736074	0.29798	1
5	145479712	rs34601905	5_145479712_C_T_b37	C	T	0.18151	ENSG00000173261	PLAC8L1	95019	0.736074	0.29798	1
5	145479721	rs35801832	5_145479721_C_T_b37	C	T	0.18151	ENSG00000091009	RBM27	95019	0.736074	0.29798	1
5	145479721	rs35801832	5_145479721_C_T_b37	C	T	0.18151	ENSG00000133706	LARS	95019	0.736074	0.29798	1
5	145479721	rs35801832	5_145479721_C_T_b37	C	T	0.18151	ENSG00000156463	SH3RF2	95019	0.736074	0.29798	1
5	145479721	rs35801832	5_145479721_C_T_b37	C	T	0.18151	ENSG00000173261	PLAC8L1	95019	0.736074	0.29798	1
5	145481400	rs10491261	5_145481400_A_G_b37	A	G	0.181709	ENSG00000091009	RBM27	95019	0.736074	0.29798	1
5	145481400	rs10491261	5_145481400_A_G_b37	A	G	0.181709	ENSG00000133706	LARS	95019	0.736074	0.29798	1
5	145481400	rs10491261	5_145481400_A_G_b37	A	G	0.181709	ENSG00000156463	SH3RF2	95019	0.736074	0.29798	1
5	145481400	rs10491261	5_145481400_A_G_b37	A	G	0.181709	ENSG00000173261	PLAC8L1	95019	0.736074	0.29798	1
5	145481887	rs10491260	5_145481887_C_T_b37	C	T	0.181709	ENSG00000091009	RBM27	95019	0.736074	0.29798	1
5	145481887	rs10491260	5_145481887_C_T_b37	C	T	0.181709	ENSG00000133706	LARS	95019	0.736074	0.29798	1
5	145481887	rs10491260	5_145481887_C_T_b37	C	T	0.181709	ENSG00000156463	SH3RF2	95019	0.736074	0.29798	1
5	145481887	rs10491260	5_145481887_C_T_b37	C	T	0.181709	ENSG00000173261	PLAC8L1	95019	0.736074	0.29798	1
5	145483359	rs12188581	5_145483359_G_A_b37	G	A	0.182308	ENSG00000091009	RBM27	95019	0.736074	0.29798	1
5	145483359	rs12188581	5_145483359_G_A_b37	G	A	0.182308	ENSG00000133706	LARS	95019	0.736074	0.29798	1
5	145483359	rs12188581	5_145483359_G_A_b37	G	A	0.182308	ENSG00000156463	SH3RF2	95019	0.736074	0.29798	1
5	145483359	rs12188581	5_145483359_G_A_b37	G	A	0.182308	ENSG00000173261	PLAC8L1	95019	0.736074	0.29798	1
5	145484741	rs35652702	5_145484741_T_G_b37	T	G	0.181909	ENSG00000091009	RBM27	95019	0.736074	0.29798	1
5	145484741	rs35652702	5_145484741_T_G_b37	T	G	0.181909	ENSG00000133706	LARS	95019	0.736074	0.29798	1
5	145484741	rs35652702	5_145484741_T_G_b37	T	G	0.181909	ENSG00000156463	SH3RF2	95019	0.736074	0.29798	1
5	145484741	rs35652702	5_145484741_T_G_b37	T	G	0.181909	ENSG00000173261	PLAC8L1	95019	0.736074	0.29798	1
5	145484896	rs34170515	5_145484896_T_C_b37	T	C	0.181709	ENSG00000091009	RBM27	95019	0.736074	0.29798	1
5	145484896	rs34170515	5_145484896_T_C_b37	T	C	0.181709	ENSG00000133706	LARS	95019	0.736074	0.29798	1
5	145484896	rs34170515	5_145484896_T_C_b37	T	C	0.181709	ENSG00000156463	SH3RF2	95019	0.736074	0.29798	1
5	145484896	rs34170515	5_145484896_T_C_b37	T	C	0.181709	ENSG00000173261	PLAC8L1	95019	0.736074	0.29798	1
5	145488381	rs4913064	5_145488381_A_G_b37	A	G	0.181709	ENSG00000091009	RBM27	95020	0.75077	0.29798	1
5	145488381	rs4913064	5_145488381_A_G_b37	A	G	0.181709	ENSG00000133706	LARS	95020	0.75077	0.29798	1
5	145488381	rs4913064	5_145488381_A_G_b37	A	G	0.181709	ENSG00000156463	SH3RF2	95020	0.75077	0.29798	1
5	145488381	rs4913064	5_145488381_A_G_b37	A	G	0.181709	ENSG00000173261	PLAC8L1	95020	0.75077	0.29798	1
5	145489771	rs13174055	5_145489771_C_T_b37	C	T	0.181909	ENSG00000091009	RBM27	95020	0.75077	0.29798	1
5	145489771	rs13174055	5_145489771_C_T_b37	C	T	0.181909	ENSG00000133706	LARS	95020	0.75077	0.29798	1
5	145489771	rs13174055	5_145489771_C_T_b37	C	T	0.181909	ENSG00000156463	SH3RF2	95020	0.75077	0.29798	1
5	145489771	rs13174055	5_145489771_C_T_b37	C	T	0.181909	ENSG00000173261	PLAC8L1	95020	0.75077	0.29798	1
5	145491603	rs2015248	5_145491603_G_A_b37	G	A	0.181709	ENSG00000091009	RBM27	95020	0.75077	0.29798	1
5	145491603	rs2015248	5_145491603_G_A_b37	G	A	0.181709	ENSG00000133706	LARS	95020	0.75077	0.29798	1
5	145491603	rs2015248	5_145491603_G_A_b37	G	A	0.181709	ENSG00000156463	SH3RF2	95020	0.75077	0.29798	1
5	145491603	rs2015248	5_145491603_G_A_b37	G	A	0.181709	ENSG00000173261	PLAC8L1	95020	0.75077	0.29798	1
5	145495911	rs56278005	5_145495911_C_T_b37	C	T	0.181709	ENSG00000091009	RBM27	95020	0.75077	0.29798	1
5	145495911	rs56278005	5_145495911_C_T_b37	C	T	0.181709	ENSG00000133706	LARS	95020	0.75077	0.29798	1
5	145495911	rs56278005	5_145495911_C_T_b37	C	T	0.181709	ENSG00000156463	SH3RF2	95020	0.75077	0.29798	1
5	145495911	rs56278005	5_145495911_C_T_b37	C	T	0.181709	ENSG00000173261	PLAC8L1	95020	0.75077	0.29798	1
5	145501636	rs13171828	5_145501636_C_T_b37	C	T	0.183706	ENSG00000091009	RBM27	95021	0.75903	0.29798	1
5	145501636	rs13171828	5_145501636_C_T_b37	C	T	0.183706	ENSG00000133706	LARS	95021	0.75903	0.29798	1
5	145501636	rs13171828	5_145501636_C_T_b37	C	T	0.183706	ENSG00000156463	SH3RF2	95021	0.75903	0.29798	1
5	145501636	rs13171828	5_145501636_C_T_b37	C	T	0.183706	ENSG00000173261	PLAC8L1	95021	0.75903	0.29798	1
5	145504347	rs17492851	5_145504347_A_C_b37	A	C	0.181709	ENSG00000091009	RBM27	95021	0.75903	0.29798	1
5	145504347	rs17492851	5_145504347_A_C_b37	A	C	0.181709	ENSG00000133706	LARS	95021	0.75903	0.29798	1
5	145504347	rs17492851	5_145504347_A_C_b37	A	C	0.181709	ENSG00000156463	SH3RF2	95021	0.75903	0.29798	1
5	145504347	rs17492851	5_145504347_A_C_b37	A	C	0.181709	ENSG00000173261	PLAC8L1	95021	0.75903	0.29798	1
5	145504426	rs17492893	5_145504426_A_G_b37	A	G	0.181709	ENSG00000091009	RBM27	95021	0.75903	0.29798	1
5	145504426	rs17492893	5_145504426_A_G_b37	A	G	0.181709	ENSG00000133706	LARS	95021	0.75903	0.29798	1
5	145504426	rs17492893	5_145504426_A_G_b37	A	G	0.181709	ENSG00000156463	SH3RF2	95021	0.75903	0.29798	1
5	145504426	rs17492893	5_145504426_A_G_b37	A	G	0.181709	ENSG00000173261	PLAC8L1	95021	0.75903	0.29798	1
5	145505085	rs55812375	5_145505085_A_G_b37	A	G	0.181709	ENSG00000091009	RBM27	95021	0.75903	0.29798	1
5	145505085	rs55812375	5_145505085_A_G_b37	A	G	0.181709	ENSG00000133706	LARS	95021	0.75903	0.29798	1
5	145505085	rs55812375	5_145505085_A_G_b37	A	G	0.181709	ENSG00000156463	SH3RF2	95021	0.75903	0.29798	1
5	145505085	rs55812375	5_145505085_A_G_b37	A	G	0.181709	ENSG00000173261	PLAC8L1	95021	0.75903	0.29798	1
5	145505759	rs3749994	5_145505759_A_G_b37	A	G	0.181709	ENSG00000091009	RBM27	95021	0.75903	0.29798	1
5	145505759	rs3749994	5_145505759_A_G_b37	A	G	0.181709	ENSG00000133706	LARS	95021	0.75903	0.29798	1
5	145505759	rs3749994	5_145505759_A_G_b37	A	G	0.181709	ENSG00000156463	SH3RF2	95021	0.75903	0.29798	1
5	145505759	rs3749994	5_145505759_A_G_b37	A	G	0.181709	ENSG00000173261	PLAC8L1	95021	0.75903	0.29798	1
5	145506248	rs1395277	5_145506248_C_T_b37	C	T	0.181709	ENSG00000091009	RBM27	95021	0.75903	0.29798	1
5	145506248	rs1395277	5_145506248_C_T_b37	C	T	0.181709	ENSG00000133706	LARS	95021	0.75903	0.29798	1
5	145506248	rs1395277	5_145506248_C_T_b37	C	T	0.181709	ENSG00000156463	SH3RF2	95021	0.75903	0.29798	1
5	145506248	rs1395277	5_145506248_C_T_b37	C	T	0.181709	ENSG00000173261	PLAC8L1	95021	0.75903	0.29798	1
5	145506602	rs17493090	5_145506602_G_A_b37	G	A	0.181709	ENSG00000091009	RBM27	95021	0.75903	0.29798	1
5	145506602	rs17493090	5_145506602_G_A_b37	G	A	0.181709	ENSG00000133706	LARS	95021	0.75903	0.29798	1
5	145506602	rs17493090	5_145506602_G_A_b37	G	A	0.181709	ENSG00000156463	SH3RF2	95021	0.75903	0.29798	1
5	145506602	rs17493090	5_145506602_G_A_b37	G	A	0.181709	ENSG00000173261	PLAC8L1	95021	0.75903	0.29798	1
5	145507406	rs34683303	5_145507406_T_G_b37	T	G	0.181709	ENSG00000091009	RBM27	95022	0.747489	0.29798	1
5	145507406	rs34683303	5_145507406_T_G_b37	T	G	0.181709	ENSG00000133706	LARS	95022	0.747489	0.29798	1
5	145507406	rs34683303	5_145507406_T_G_b37	T	G	0.181709	ENSG00000156463	SH3RF2	95022	0.747489	0.29798	1
5	145507406	rs34683303	5_145507406_T_G_b37	T	G	0.181709	ENSG00000173261	PLAC8L1	95022	0.747489	0.29798	1
5	145507827	rs13161659	5_145507827_T_C_b37	T	C	0.181709	ENSG00000091009	RBM27	95022	0.747489	0.29798	1
5	145507827	rs13161659	5_145507827_T_C_b37	T	C	0.181709	ENSG00000133706	LARS	95022	0.747489	0.29798	1
5	145507827	rs13161659	5_145507827_T_C_b37	T	C	0.181709	ENSG00000156463	SH3RF2	95022	0.747489	0.29798	1
5	145507827	rs13161659	5_145507827_T_C_b37	T	C	0.181709	ENSG00000173261	PLAC8L1	95022	0.747489	0.29798	1
5	145508340	rs2895647	5_145508340_A_G_b37	A	G	0.181709	ENSG00000091009	RBM27	95022	0.747489	0.29798	1
5	145508340	rs2895647	5_145508340_A_G_b37	A	G	0.181709	ENSG00000133706	LARS	95022	0.747489	0.29798	1
5	145508340	rs2895647	5_145508340_A_G_b37	A	G	0.181709	ENSG00000156463	SH3RF2	95022	0.747489	0.29798	1
5	145508340	rs2895647	5_145508340_A_G_b37	A	G	0.181709	ENSG00000173261	PLAC8L1	95022	0.747489	0.29798	1
5	145508457	rs2895648	5_145508457_T_C_b37	T	C	0.181709	ENSG00000091009	RBM27	95022	0.747489	0.29798	1
5	145508457	rs2895648	5_145508457_T_C_b37	T	C	0.181709	ENSG00000133706	LARS	95022	0.747489	0.29798	1
5	145508457	rs2895648	5_145508457_T_C_b37	T	C	0.181709	ENSG00000156463	SH3RF2	95022	0.747489	0.29798	1
5	145508457	rs2895648	5_145508457_T_C_b37	T	C	0.181709	ENSG00000173261	PLAC8L1	95022	0.747489	0.29798	1
5	145508471	rs2895649	5_145508471_T_C_b37	T	C	0.181709	ENSG00000091009	RBM27	95022	0.747489	0.29798	1
5	145508471	rs2895649	5_145508471_T_C_b37	T	C	0.181709	ENSG00000133706	LARS	95022	0.747489	0.29798	1
5	145508471	rs2895649	5_145508471_T_C_b37	T	C	0.181709	ENSG00000156463	SH3RF2	95022	0.747489	0.29798	1
5	145508471	rs2895649	5_145508471_T_C_b37	T	C	0.181709	ENSG00000173261	PLAC8L1	95022	0.747489	0.29798	1
5	145508636	rs61732383	5_145508636_T_C_b37	T	C	0.181709	ENSG00000091009	RBM27	95022	0.747489	0.29798	1
5	145508636	rs61732383	5_145508636_T_C_b37	T	C	0.181709	ENSG00000133706	LARS	95022	0.747489	0.29798	1
5	145508636	rs61732383	5_145508636_T_C_b37	T	C	0.181709	ENSG00000156463	SH3RF2	95022	0.747489	0.29798	1
5	145508636	rs61732383	5_145508636_T_C_b37	T	C	0.181709	ENSG00000173261	PLAC8L1	95022	0.747489	0.29798	1
5	145508637	rs61732382	5_145508637_A_C_b37	A	C	0.181709	ENSG00000091009	RBM27	95022	0.747489	0.29798	1
5	145508637	rs61732382	5_145508637_A_C_b37	A	C	0.181709	ENSG00000133706	LARS	95022	0.747489	0.29798	1
5	145508637	rs61732382	5_145508637_A_C_b37	A	C	0.181709	ENSG00000156463	SH3RF2	95022	0.747489	0.29798	1
5	145508637	rs61732382	5_145508637_A_C_b37	A	C	0.181709	ENSG00000173261	PLAC8L1	95022	0.747489	0.29798	1
5	145509573	rs11953517	5_145509573_G_A_b37	G	A	0.181709	ENSG00000091009	RBM27	95022	0.747489	0.29798	1
5	145509573	rs11953517	5_145509573_G_A_b37	G	A	0.181709	ENSG00000133706	LARS	95022	0.747489	0.29798	1
5	145509573	rs11953517	5_145509573_G_A_b37	G	A	0.181709	ENSG00000156463	SH3RF2	95022	0.747489	0.29798	1
5	145509573	rs11953517	5_145509573_G_A_b37	G	A	0.181709	ENSG00000173261	PLAC8L1	95022	0.747489	0.29798	1
5	145510123	rs34794547	5_145510123_A_T_b37	A	T	0.18151	ENSG00000091009	RBM27	95022	0.747489	0.29798	1
5	145510123	rs34794547	5_145510123_A_T_b37	A	T	0.18151	ENSG00000133706	LARS	95022	0.747489	0.29798	1
5	145510123	rs34794547	5_145510123_A_T_b37	A	T	0.18151	ENSG00000156463	SH3RF2	95022	0.747489	0.29798	1
5	145510123	rs34794547	5_145510123_A_T_b37	A	T	0.18151	ENSG00000173261	PLAC8L1	95022	0.747489	0.29798	1
5	145510143	rs36098188	5_145510143_C_T_b37	C	T	0.18151	ENSG00000091009	RBM27	95022	0.747489	0.29798	1
5	145510143	rs36098188	5_145510143_C_T_b37	C	T	0.18151	ENSG00000133706	LARS	95022	0.747489	0.29798	1
5	145510143	rs36098188	5_145510143_C_T_b37	C	T	0.18151	ENSG00000156463	SH3RF2	95022	0.747489	0.29798	1
5	145510143	rs36098188	5_145510143_C_T_b37	C	T	0.18151	ENSG00000173261	PLAC8L1	95022	0.747489	0.29798	1
5	145510176	rs17427691	5_145510176_A_G_b37	A	G	0.181709	ENSG00000091009	RBM27	95022	0.747489	0.29798	1
5	145510176	rs17427691	5_145510176_A_G_b37	A	G	0.181709	ENSG00000133706	LARS	95022	0.747489	0.29798	1
5	145510176	rs17427691	5_145510176_A_G_b37	A	G	0.181709	ENSG00000156463	SH3RF2	95022	0.747489	0.29798	1
5	145510176	rs17427691	5_145510176_A_G_b37	A	G	0.181709	ENSG00000173261	PLAC8L1	95022	0.747489	0.29798	1
5	145510261	rs1911112	5_145510261_A_G_b37	A	G	0.181909	ENSG00000091009	RBM27	95022	0.747489	0.29798	1
5	145510261	rs1911112	5_145510261_A_G_b37	A	G	0.181909	ENSG00000133706	LARS	95022	0.747489	0.29798	1
5	145510261	rs1911112	5_145510261_A_G_b37	A	G	0.181909	ENSG00000156463	SH3RF2	95022	0.747489	0.29798	1
5	145510261	rs1911112	5_145510261_A_G_b37	A	G	0.181909	ENSG00000173261	PLAC8L1	95022	0.747489	0.29798	1
5	145510277	rs1911113	5_145510277_T_C_b37	T	C	0.181709	ENSG00000091009	RBM27	95022	0.747489	0.29798	1
5	145510277	rs1911113	5_145510277_T_C_b37	T	C	0.181709	ENSG00000133706	LARS	95022	0.747489	0.29798	1
5	145510277	rs1911113	5_145510277_T_C_b37	T	C	0.181709	ENSG00000156463	SH3RF2	95022	0.747489	0.29798	1
5	145510277	rs1911113	5_145510277_T_C_b37	T	C	0.181709	ENSG00000173261	PLAC8L1	95022	0.747489	0.29798	1
5	145510806	rs35424128	5_145510806_A_G_b37	A	G	0.181709	ENSG00000091009	RBM27	95022	0.747489	0.29798	1
5	145510806	rs35424128	5_145510806_A_G_b37	A	G	0.181709	ENSG00000133706	LARS	95022	0.747489	0.29798	1
5	145510806	rs35424128	5_145510806_A_G_b37	A	G	0.181709	ENSG00000156463	SH3RF2	95022	0.747489	0.29798	1
5	145510806	rs35424128	5_145510806_A_G_b37	A	G	0.181709	ENSG00000173261	PLAC8L1	95022	0.747489	0.29798	1
5	145511921	rs10515564	5_145511921_G_A_b37	G	A	0.181709	ENSG00000091009	RBM27	95022	0.747489	0.29798	1
5	145511921	rs10515564	5_145511921_G_A_b37	G	A	0.181709	ENSG00000133706	LARS	95022	0.747489	0.29798	1
5	145511921	rs10515564	5_145511921_G_A_b37	G	A	0.181709	ENSG00000156463	SH3RF2	95022	0.747489	0.29798	1
5	145511921	rs10515564	5_145511921_G_A_b37	G	A	0.181709	ENSG00000173261	PLAC8L1	95022	0.747489	0.29798	1
5	145512807	rs3797628	5_145512807_T_C_b37	T	C	0.181709	ENSG00000091009	RBM27	95022	0.747489	0.29798	1
5	145512807	rs3797628	5_145512807_T_C_b37	T	C	0.181709	ENSG00000133706	LARS	95022	0.747489	0.29798	1
5	145512807	rs3797628	5_145512807_T_C_b37	T	C	0.181709	ENSG00000156463	SH3RF2	95022	0.747489	0.29798	1
5	145512807	rs3797628	5_145512807_T_C_b37	T	C	0.181709	ENSG00000173261	PLAC8L1	95022	0.747489	0.29798	1
5	145513033	rs3822623	5_145513033_A_G_b37	A	G	0.181709	ENSG00000091009	RBM27	95022	0.747489	0.29798	1
5	145513033	rs3822623	5_145513033_A_G_b37	A	G	0.181709	ENSG00000133706	LARS	95022	0.747489	0.29798	1
5	145513033	rs3822623	5_145513033_A_G_b37	A	G	0.181709	ENSG00000156463	SH3RF2	95022	0.747489	0.29798	1
5	145513033	rs3822623	5_145513033_A_G_b37	A	G	0.181709	ENSG00000173261	PLAC8L1	95022	0.747489	0.29798	1
5	145513085	rs11954750	5_145513085_T_G_b37	T	G	0.181709	ENSG00000091009	RBM27	95022	0.747489	0.29798	1
5	145513085	rs11954750	5_145513085_T_G_b37	T	G	0.181709	ENSG00000133706	LARS	95022	0.747489	0.29798	1
5	145513085	rs11954750	5_145513085_T_G_b37	T	G	0.181709	ENSG00000156463	SH3RF2	95022	0.747489	0.29798	1
5	145513085	rs11954750	5_145513085_T_G_b37	T	G	0.181709	ENSG00000173261	PLAC8L1	95022	0.747489	0.29798	1
5	145515346	rs12153109	5_145515346_C_T_b37	C	T	0.181709	ENSG00000091009	RBM27	95022	0.747489	0.29798	1
5	145515346	rs12153109	5_145515346_C_T_b37	C	T	0.181709	ENSG00000133706	LARS	95022	0.747489	0.29798	1
5	145515346	rs12153109	5_145515346_C_T_b37	C	T	0.181709	ENSG00000156463	SH3RF2	95022	0.747489	0.29798	1
5	145515346	rs12153109	5_145515346_C_T_b37	C	T	0.181709	ENSG00000173261	PLAC8L1	95022	0.747489	0.29798	1
5	145516965	rs35868039	5_145516965_G_A_b37	G	A	0.181709	ENSG00000091009	RBM27	95022	0.747489	0.29798	1
5	145516965	rs35868039	5_145516965_G_A_b37	G	A	0.181709	ENSG00000133706	LARS	95022	0.747489	0.29798	1
5	145516965	rs35868039	5_145516965_G_A_b37	G	A	0.181709	ENSG00000156463	SH3RF2	95022	0.747489	0.29798	1
5	145516965	rs35868039	5_145516965_G_A_b37	G	A	0.181709	ENSG00000173261	PLAC8L1	95022	0.747489	0.29798	1
5	145517253	rs17428100	5_145517253_A_T_b37	A	T	0.181709	ENSG00000091009	RBM27	95023	0.738857	0.29798	1
5	145517253	rs17428100	5_145517253_A_T_b37	A	T	0.181709	ENSG00000133706	LARS	95023	0.738857	0.29798	1
5	145517253	rs17428100	5_145517253_A_T_b37	A	T	0.181709	ENSG00000156463	SH3RF2	95023	0.738857	0.29798	1
5	145517253	rs17428100	5_145517253_A_T_b37	A	T	0.181709	ENSG00000173261	PLAC8L1	95023	0.738857	0.29798	1
5	145519821	rs17493851	5_145519821_G_A_b37	G	A	0.181709	ENSG00000091009	RBM27	95023	0.738857	0.29798	1
5	145519821	rs17493851	5_145519821_G_A_b37	G	A	0.181709	ENSG00000133706	LARS	95023	0.738857	0.29798	1
5	145519821	rs17493851	5_145519821_G_A_b37	G	A	0.181709	ENSG00000156463	SH3RF2	95023	0.738857	0.29798	1
5	145519821	rs17493851	5_145519821_G_A_b37	G	A	0.181709	ENSG00000173261	PLAC8L1	95023	0.738857	0.29798	1
5	145519948	rs11951553	5_145519948_C_T_b37	C	T	0.181709	ENSG00000091009	RBM27	95023	0.738857	0.29798	1
5	145519948	rs11951553	5_145519948_C_T_b37	C	T	0.181709	ENSG00000133706	LARS	95023	0.738857	0.29798	1
5	145519948	rs11951553	5_145519948_C_T_b37	C	T	0.181709	ENSG00000156463	SH3RF2	95023	0.738857	0.29798	1
5	145519948	rs11951553	5_145519948_C_T_b37	C	T	0.181709	ENSG00000173261	PLAC8L1	95023	0.738857	0.29798	1
5	145523105	rs11540217	5_145523105_G_A_b37	G	A	0.181709	ENSG00000091009	RBM27	95023	0.738857	0.29798	1
5	145523105	rs11540217	5_145523105_G_A_b37	G	A	0.181709	ENSG00000133706	LARS	95023	0.738857	0.29798	1
5	145523105	rs11540217	5_145523105_G_A_b37	G	A	0.181709	ENSG00000156463	SH3RF2	95023	0.738857	0.29798	1
5	145523105	rs11540217	5_145523105_G_A_b37	G	A	0.181709	ENSG00000173261	PLAC8L1	95023	0.738857	0.29798	1
5	145524401	rs13161075	5_145524401_G_C_b37	G	C	0.181909	ENSG00000091009	RBM27	95023	0.738857	0.29798	1
5	145524401	rs13161075	5_145524401_G_C_b37	G	C	0.181909	ENSG00000133706	LARS	95023	0.738857	0.29798	1
5	145524401	rs13161075	5_145524401_G_C_b37	G	C	0.181909	ENSG00000156463	SH3RF2	95023	0.738857	0.29798	1
5	145524401	rs13161075	5_145524401_G_C_b37	G	C	0.181909	ENSG00000173261	PLAC8L1	95023	0.738857	0.29798	1
5	145524513	rs2400211	5_145524513_C_T_b37	C	T	0.181709	ENSG00000091009	RBM27	95023	0.738857	0.29798	1
5	145524513	rs2400211	5_145524513_C_T_b37	C	T	0.181709	ENSG00000133706	LARS	95023	0.738857	0.29798	1
5	145524513	rs2400211	5_145524513_C_T_b37	C	T	0.181709	ENSG00000156463	SH3RF2	95023	0.738857	0.29798	1
5	145524513	rs2400211	5_145524513_C_T_b37	C	T	0.181709	ENSG00000173261	PLAC8L1	95023	0.738857	0.29798	1
5	145526608	rs34529192	5_145526608_C_T_b37	C	T	0.181709	ENSG00000091009	RBM27	95023	0.738857	0.29798	1
5	145526608	rs34529192	5_145526608_C_T_b37	C	T	0.181709	ENSG00000133706	LARS	95023	0.738857	0.29798	1
5	145526608	rs34529192	5_145526608_C_T_b37	C	T	0.181709	ENSG00000156463	SH3RF2	95023	0.738857	0.29798	1
5	145526608	rs34529192	5_145526608_C_T_b37	C	T	0.181709	ENSG00000173261	PLAC8L1	95023	0.738857	0.29798	1
5	145526827	rs35658996	5_145526827_C_G_b37	C	G	0.181709	ENSG00000091009	RBM27	95023	0.738857	0.29798	1
5	145526827	rs35658996	5_145526827_C_G_b37	C	G	0.181709	ENSG00000133706	LARS	95023	0.738857	0.29798	1
5	145526827	rs35658996	5_145526827_C_G_b37	C	G	0.181709	ENSG00000156463	SH3RF2	95023	0.738857	0.29798	1
5	145526827	rs35658996	5_145526827_C_G_b37	C	G	0.181709	ENSG00000173261	PLAC8L1	95023	0.738857	0.29798	1
5	145528330	rs11948180	5_145528330_G_A_b37	G	A	0.181709	ENSG00000091009	RBM27	95024	0.748135	0.29798	1
5	145528330	rs11948180	5_145528330_G_A_b37	G	A	0.181709	ENSG00000133706	LARS	95024	0.748135	0.29798	1
5	145528330	rs11948180	5_145528330_G_A_b37	G	A	0.181709	ENSG00000156463	SH3RF2	95024	0.748135	0.29798	1
5	145528330	rs11948180	5_145528330_G_A_b37	G	A	0.181709	ENSG00000173261	PLAC8L1	95024	0.748135	0.29798	1
5	145528776	rs11954977	5_145528776_C_T_b37	C	T	0.18151	ENSG00000091009	RBM27	95024	0.748135	0.29798	1
5	145528776	rs11954977	5_145528776_C_T_b37	C	T	0.18151	ENSG00000133706	LARS	95024	0.748135	0.29798	1
5	145528776	rs11954977	5_145528776_C_T_b37	C	T	0.18151	ENSG00000156463	SH3RF2	95024	0.748135	0.29798	1
5	145528776	rs11954977	5_145528776_C_T_b37	C	T	0.18151	ENSG00000173261	PLAC8L1	95024	0.748135	0.29798	1
5	145528856	rs11948314	5_145528856_G_A_b37	G	A	0.18151	ENSG00000091009	RBM27	95024	0.748135	0.29798	1
5	145528856	rs11948314	5_145528856_G_A_b37	G	A	0.18151	ENSG00000133706	LARS	95024	0.748135	0.29798	1
5	145528856	rs11948314	5_145528856_G_A_b37	G	A	0.18151	ENSG00000156463	SH3RF2	95024	0.748135	0.29798	1
5	145528856	rs11948314	5_145528856_G_A_b37	G	A	0.18151	ENSG00000173261	PLAC8L1	95024	0.748135	0.29798	1
5	145531113	rs17500456	5_145531113_G_C_b37	G	C	0.181709	ENSG00000091009	RBM27	95024	0.748135	0.29798	1
5	145531113	rs17500456	5_145531113_G_C_b37	G	C	0.181709	ENSG00000133706	LARS	95024	0.748135	0.29798	1
5	145531113	rs17500456	5_145531113_G_C_b37	G	C	0.181709	ENSG00000156463	SH3RF2	95024	0.748135	0.29798	1
5	145531113	rs17500456	5_145531113_G_C_b37	G	C	0.181709	ENSG00000173261	PLAC8L1	95024	0.748135	0.29798	1
5	145532876	rs17500504	5_145532876_A_G_b37	A	G	0.181709	ENSG00000091009	RBM27	95024	0.748135	0.29798	1
5	145532876	rs17500504	5_145532876_A_G_b37	A	G	0.181709	ENSG00000133706	LARS	95024	0.748135	0.29798	1
5	145532876	rs17500504	5_145532876_A_G_b37	A	G	0.181709	ENSG00000156463	SH3RF2	95024	0.748135	0.29798	1
5	145532876	rs17500504	5_145532876_A_G_b37	A	G	0.181709	ENSG00000173261	PLAC8L1	95024	0.748135	0.29798	1
5	145533128	rs34090359	5_145533128_T_C_b37	T	C	0.181709	ENSG00000091009	RBM27	95024	0.748135	0.29798	1
5	145533128	rs34090359	5_145533128_T_C_b37	T	C	0.181709	ENSG00000133706	LARS	95024	0.748135	0.29798	1
5	145533128	rs34090359	5_145533128_T_C_b37	T	C	0.181709	ENSG00000156463	SH3RF2	95024	0.748135	0.29798	1
5	145533128	rs34090359	5_145533128_T_C_b37	T	C	0.181709	ENSG00000173261	PLAC8L1	95024	0.748135	0.29798	1
5	145533418	rs34342344	5_145533418_T_A_b37	T	A	0.181709	ENSG00000091009	RBM27	95024	0.748135	0.29798	1
5	145533418	rs34342344	5_145533418_T_A_b37	T	A	0.181709	ENSG00000133706	LARS	95024	0.748135	0.29798	1
5	145533418	rs34342344	5_145533418_T_A_b37	T	A	0.181709	ENSG00000156463	SH3RF2	95024	0.748135	0.29798	1
5	145533418	rs34342344	5_145533418_T_A_b37	T	A	0.181709	ENSG00000173261	PLAC8L1	95024	0.748135	0.29798	1
5	145533956	rs35238125	5_145533956_A_G_b37	A	G	0.181709	ENSG00000091009	RBM27	95024	0.748135	0.29798	1
5	145533956	rs35238125	5_145533956_A_G_b37	A	G	0.181709	ENSG00000133706	LARS	95024	0.748135	0.29798	1
5	145533956	rs35238125	5_145533956_A_G_b37	A	G	0.181709	ENSG00000156463	SH3RF2	95024	0.748135	0.29798	1
5	145533956	rs35238125	5_145533956_A_G_b37	A	G	0.181709	ENSG00000173261	PLAC8L1	95024	0.748135	0.29798	1
5	145535305	rs13178370	5_145535305_T_C_b37	T	C	0.181709	ENSG00000091009	RBM27	95024	0.748135	0.29798	1
5	145535305	rs13178370	5_145535305_T_C_b37	T	C	0.181709	ENSG00000133706	LARS	95024	0.748135	0.29798	1
5	145535305	rs13178370	5_145535305_T_C_b37	T	C	0.181709	ENSG00000156463	SH3RF2	95024	0.748135	0.29798	1
5	145535305	rs13178370	5_145535305_T_C_b37	T	C	0.181709	ENSG00000173261	PLAC8L1	95024	0.748135	0.29798	1
5	145535347	rs13153675	5_145535347_G_C_b37	G	C	0.181709	ENSG00000091009	RBM27	95024	0.748135	0.29798	1
5	145535347	rs13153675	5_145535347_G_C_b37	G	C	0.181709	ENSG00000133706	LARS	95024	0.748135	0.29798	1
5	145535347	rs13153675	5_145535347_G_C_b37	G	C	0.181709	ENSG00000156463	SH3RF2	95024	0.748135	0.29798	1
5	145535347	rs13153675	5_145535347_G_C_b37	G	C	0.181709	ENSG00000173261	PLAC8L1	95024	0.748135	0.29798	1
5	145535518	rs62373785	5_145535518_A_G_b37	A	G	0.181709	ENSG00000091009	RBM27	95024	0.748135	0.29798	1
5	145535518	rs62373785	5_145535518_A_G_b37	A	G	0.181709	ENSG00000133706	LARS	95024	0.748135	0.29798	1
5	145535518	rs62373785	5_145535518_A_G_b37	A	G	0.181709	ENSG00000156463	SH3RF2	95024	0.748135	0.29798	1
5	145535518	rs62373785	5_145535518_A_G_b37	A	G	0.181709	ENSG00000173261	PLAC8L1	95024	0.748135	0.29798	1
5	145536642	rs13180113	5_145536642_A_G_b37	A	G	0.181709	ENSG00000091009	RBM27	95024	0.748135	0.29798	1
5	145536642	rs13180113	5_145536642_A_G_b37	A	G	0.181709	ENSG00000133706	LARS	95024	0.748135	0.29798	1
5	145536642	rs13180113	5_145536642_A_G_b37	A	G	0.181709	ENSG00000156463	SH3RF2	95024	0.748135	0.29798	1
5	145536642	rs13180113	5_145536642_A_G_b37	A	G	0.181709	ENSG00000173261	PLAC8L1	95024	0.748135	0.29798	1
5	145537567	rs17428570	5_145537567_T_C_b37	T	C	0.181909	ENSG00000091009	RBM27	95025	0.732222	0.29798	1
5	145537567	rs17428570	5_145537567_T_C_b37	T	C	0.181909	ENSG00000133706	LARS	95025	0.732222	0.29798	1
5	145537567	rs17428570	5_145537567_T_C_b37	T	C	0.181909	ENSG00000156463	SH3RF2	95025	0.732222	0.29798	1
5	145537567	rs17428570	5_145537567_T_C_b37	T	C	0.181909	ENSG00000173261	PLAC8L1	95025	0.732222	0.29798	1
5	145538047	rs36102990	5_145538047_C_A_b37	C	A	0.181709	ENSG00000091009	RBM27	95025	0.732222	0.29798	1
5	145538047	rs36102990	5_145538047_C_A_b37	C	A	0.181709	ENSG00000133706	LARS	95025	0.732222	0.29798	1
5	145538047	rs36102990	5_145538047_C_A_b37	C	A	0.181709	ENSG00000156463	SH3RF2	95025	0.732222	0.29798	1
5	145538047	rs36102990	5_145538047_C_A_b37	C	A	0.181709	ENSG00000173261	PLAC8L1	95025	0.732222	0.29798	1
5	145538924	rs13178516	5_145538924_T_A_b37	T	A	0.181709	ENSG00000091009	RBM27	95025	0.732222	0.29798	1
5	145538924	rs13178516	5_145538924_T_A_b37	T	A	0.181709	ENSG00000133706	LARS	95025	0.732222	0.29798	1
5	145538924	rs13178516	5_145538924_T_A_b37	T	A	0.181709	ENSG00000156463	SH3RF2	95025	0.732222	0.29798	1
5	145538924	rs13178516	5_145538924_T_A_b37	T	A	0.181709	ENSG00000173261	PLAC8L1	95025	0.732222	0.29798	1
5	145539123	rs13182567	5_145539123_T_A_b37	T	A	0.181909	ENSG00000091009	RBM27	95025	0.732222	0.29798	1
5	145539123	rs13182567	5_145539123_T_A_b37	T	A	0.181909	ENSG00000133706	LARS	95025	0.732222	0.29798	1
5	145539123	rs13182567	5_145539123_T_A_b37	T	A	0.181909	ENSG00000156463	SH3RF2	95025	0.732222	0.29798	1
5	145539123	rs13182567	5_145539123_T_A_b37	T	A	0.181909	ENSG00000173261	PLAC8L1	95025	0.732222	0.29798	1
5	145539222	rs67986716	5_145539222_T_C_b37	T	C	0.181709	ENSG00000091009	RBM27	95025	0.732222	0.29798	1
5	145539222	rs67986716	5_145539222_T_C_b37	T	C	0.181709	ENSG00000133706	LARS	95025	0.732222	0.29798	1
5	145539222	rs67986716	5_145539222_T_C_b37	T	C	0.181709	ENSG00000156463	SH3RF2	95025	0.732222	0.29798	1
5	145539222	rs67986716	5_145539222_T_C_b37	T	C	0.181709	ENSG00000173261	PLAC8L1	95025	0.732222	0.29798	1
5	145543972	rs3763373	5_145543972_G_A_b37	G	A	0.181709	ENSG00000091009	RBM27	95025	0.732222	0.29798	1
5	145543972	rs3763373	5_145543972_G_A_b37	G	A	0.181709	ENSG00000133706	LARS	95025	0.732222	0.29798	1
5	145543972	rs3763373	5_145543972_G_A_b37	G	A	0.181709	ENSG00000156463	SH3RF2	95025	0.732222	0.29798	1
5	145543972	rs3763373	5_145543972_G_A_b37	G	A	0.181709	ENSG00000173261	PLAC8L1	95025	0.732222	0.29798	1
5	145544566	rs35436549	5_145544566_T_C_b37	T	C	0.181709	ENSG00000091009	RBM27	95025	0.732222	0.29798	1
5	145544566	rs35436549	5_145544566_T_C_b37	T	C	0.181709	ENSG00000133706	LARS	95025	0.732222	0.29798	1
5	145544566	rs35436549	5_145544566_T_C_b37	T	C	0.181709	ENSG00000156463	SH3RF2	95025	0.732222	0.29798	1
5	145544566	rs35436549	5_145544566_T_C_b37	T	C	0.181709	ENSG00000173261	PLAC8L1	95025	0.732222	0.29798	1
5	145545432	rs34581962	5_145545432_C_T_b37	C	T	0.181709	ENSG00000091009	RBM27	95025	0.732222	0.29798	1
5	145545432	rs34581962	5_145545432_C_T_b37	C	T	0.181709	ENSG00000133706	LARS	95025	0.732222	0.29798	1
5	145545432	rs34581962	5_145545432_C_T_b37	C	T	0.181709	ENSG00000156463	SH3RF2	95025	0.732222	0.29798	1
5	145545432	rs34581962	5_145545432_C_T_b37	C	T	0.181709	ENSG00000173261	PLAC8L1	95025	0.732222	0.29798	1
5	145545671	rs36095232	5_145545671_A_G_b37	A	G	0.181709	ENSG00000091009	RBM27	95025	0.732222	0.29798	1
5	145545671	rs36095232	5_145545671_A_G_b37	A	G	0.181709	ENSG00000133706	LARS	95025	0.732222	0.29798	1
5	145545671	rs36095232	5_145545671_A_G_b37	A	G	0.181709	ENSG00000156463	SH3RF2	95025	0.732222	0.29798	1
5	145545671	rs36095232	5_145545671_A_G_b37	A	G	0.181709	ENSG00000173261	PLAC8L1	95025	0.732222	0.29798	1
5	145546258	rs34404385	5_145546258_A_C_b37	A	C	0.181709	ENSG00000091009	RBM27	95025	0.732222	0.29798	1
5	145546258	rs34404385	5_145546258_A_C_b37	A	C	0.181709	ENSG00000133706	LARS	95025	0.732222	0.29798	1
5	145546258	rs34404385	5_145546258_A_C_b37	A	C	0.181709	ENSG00000156463	SH3RF2	95025	0.732222	0.29798	1
5	145546258	rs34404385	5_145546258_A_C_b37	A	C	0.181709	ENSG00000173261	PLAC8L1	95025	0.732222	0.29798	1
5	145546458	rs34345997	5_145546458_C_T_b37	C	T	0.181709	ENSG00000091009	RBM27	95025	0.732222	0.29798	1
5	145546458	rs34345997	5_145546458_C_T_b37	C	T	0.181709	ENSG00000133706	LARS	95025	0.732222	0.29798	1
5	145546458	rs34345997	5_145546458_C_T_b37	C	T	0.181709	ENSG00000156463	SH3RF2	95025	0.732222	0.29798	1
5	145546458	rs34345997	5_145546458_C_T_b37	C	T	0.181709	ENSG00000173261	PLAC8L1	95025	0.732222	0.29798	1
5	145549763	rs35262581	5_145549763_G_C_b37	G	C	0.181709	ENSG00000091009	RBM27	95026	0.729772	0.29798	1
5	145549763	rs35262581	5_145549763_G_C_b37	G	C	0.181709	ENSG00000133706	LARS	95026	0.729772	0.29798	1
5	145549763	rs35262581	5_145549763_G_C_b37	G	C	0.181709	ENSG00000156463	SH3RF2	95026	0.729772	0.29798	1
5	145549763	rs35262581	5_145549763_G_C_b37	G	C	0.181709	ENSG00000173261	PLAC8L1	95026	0.729772	0.29798	1
5	145551181	rs3828935	5_145551181_C_A_b37	C	A	0.181709	ENSG00000091009	RBM27	95026	0.729772	0.29798	1
5	145551181	rs3828935	5_145551181_C_A_b37	C	A	0.181709	ENSG00000133706	LARS	95026	0.729772	0.29798	1
5	145551181	rs3828935	5_145551181_C_A_b37	C	A	0.181709	ENSG00000156463	SH3RF2	95026	0.729772	0.29798	1
5	145551181	rs3828935	5_145551181_C_A_b37	C	A	0.181709	ENSG00000173261	PLAC8L1	95026	0.729772	0.29798	1
5	145552776	rs4705119	5_145552776_G_A_b37	G	A	0.18131	ENSG00000091009	RBM27	95026	0.729772	0.29798	1
5	145552776	rs4705119	5_145552776_G_A_b37	G	A	0.18131	ENSG00000133706	LARS	95026	0.729772	0.29798	1
5	145552776	rs4705119	5_145552776_G_A_b37	G	A	0.18131	ENSG00000156463	SH3RF2	95026	0.729772	0.29798	1
5	145552776	rs4705119	5_145552776_G_A_b37	G	A	0.18131	ENSG00000173261	PLAC8L1	95026	0.729772	0.29798	1
5	145553402	rs35749752	5_145553402_G_C_b37	G	C	0.181909	ENSG00000091009	RBM27	95026	0.729772	0.29798	1
5	145553402	rs35749752	5_145553402_G_C_b37	G	C	0.181909	ENSG00000133706	LARS	95026	0.729772	0.29798	1
5	145553402	rs35749752	5_145553402_G_C_b37	G	C	0.181909	ENSG00000156463	SH3RF2	95026	0.729772	0.29798	1
5	145553402	rs35749752	5_145553402_G_C_b37	G	C	0.181909	ENSG00000173261	PLAC8L1	95026	0.729772	0.29798	1
5	145556140	rs35421100	5_145556140_C_T_b37	C	T	0.18151	ENSG00000091009	RBM27	95026	0.729772	0.29798	1
5	145556140	rs35421100	5_145556140_C_T_b37	C	T	0.18151	ENSG00000133706	LARS	95026	0.729772	0.29798	1
5	145556140	rs35421100	5_145556140_C_T_b37	C	T	0.18151	ENSG00000156463	SH3RF2	95026	0.729772	0.29798	1
5	145556140	rs35421100	5_145556140_C_T_b37	C	T	0.18151	ENSG00000173261	PLAC8L1	95026	0.729772	0.29798	1
5	145556237	rs34014355	5_145556237_A_G_b37	A	G	0.18151	ENSG00000091009	RBM27	95026	0.729772	0.29798	1
5	145556237	rs34014355	5_145556237_A_G_b37	A	G	0.18151	ENSG00000133706	LARS	95026	0.729772	0.29798	1
5	145556237	rs34014355	5_145556237_A_G_b37	A	G	0.18151	ENSG00000156463	SH3RF2	95026	0.729772	0.29798	1
5	145556237	rs34014355	5_145556237_A_G_b37	A	G	0.18151	ENSG00000173261	PLAC8L1	95026	0.729772	0.29798	1
5	145559173	rs13157279	5_145559173_T_C_b37	T	C	0.18151	ENSG00000091009	RBM27	95027	0.753659	0.29798	1
5	145559173	rs13157279	5_145559173_T_C_b37	T	C	0.18151	ENSG00000133706	LARS	95027	0.753659	0.29798	1
5	145559173	rs13157279	5_145559173_T_C_b37	T	C	0.18151	ENSG00000156463	SH3RF2	95027	0.753659	0.29798	1
5	145559173	rs13157279	5_145559173_T_C_b37	T	C	0.18151	ENSG00000173261	PLAC8L1	95027	0.753659	0.29798	1
5	145559592	rs33914983	5_145559592_T_C_b37	T	C	0.18151	ENSG00000091009	RBM27	95027	0.753659	0.29798	1
5	145559592	rs33914983	5_145559592_T_C_b37	T	C	0.18151	ENSG00000133706	LARS	95027	0.753659	0.29798	1
5	145559592	rs33914983	5_145559592_T_C_b37	T	C	0.18151	ENSG00000156463	SH3RF2	95027	0.753659	0.29798	1
5	145559592	rs33914983	5_145559592_T_C_b37	T	C	0.18151	ENSG00000173261	PLAC8L1	95027	0.753659	0.29798	1
5	145560349	rs56338615	5_145560349_C_T_b37	C	T	0.18151	ENSG00000091009	RBM27	95027	0.753659	0.29798	1
5	145560349	rs56338615	5_145560349_C_T_b37	C	T	0.18151	ENSG00000133706	LARS	95027	0.753659	0.29798	1
5	145560349	rs56338615	5_145560349_C_T_b37	C	T	0.18151	ENSG00000156463	SH3RF2	95027	0.753659	0.29798	1
5	145560349	rs56338615	5_145560349_C_T_b37	C	T	0.18151	ENSG00000173261	PLAC8L1	95027	0.753659	0.29798	1
5	145562282	rs13186701	5_145562282_G_T_b37	G	T	0.18151	ENSG00000091009	RBM27	95027	0.753659	0.29798	1
5	145562282	rs13186701	5_145562282_G_T_b37	G	T	0.18151	ENSG00000133706	LARS	95027	0.753659	0.29798	1
5	145562282	rs13186701	5_145562282_G_T_b37	G	T	0.18151	ENSG00000156463	SH3RF2	95027	0.753659	0.29798	1
5	145562282	rs13186701	5_145562282_G_T_b37	G	T	0.18151	ENSG00000173261	PLAC8L1	95027	0.753659	0.29798	1
5	145568410	rs11957998	5_145568410_A_T_b37	A	T	0.179712	ENSG00000091009	RBM27	95028	0.757393	0.29798	1
5	145568410	rs11957998	5_145568410_A_T_b37	A	T	0.179712	ENSG00000133706	LARS	95028	0.757393	0.29798	1
5	145568410	rs11957998	5_145568410_A_T_b37	A	T	0.179712	ENSG00000156463	SH3RF2	95028	0.757393	0.29798	1
5	145568410	rs11957998	5_145568410_A_T_b37	A	T	0.179712	ENSG00000173261	PLAC8L1	95028	0.757393	0.29798	1
5	145574895	rs62373824	5_145574895_G_A_b37	G	A	0.179513	ENSG00000091009	RBM27	95028	0.757393	0.29798	1
5	145574895	rs62373824	5_145574895_G_A_b37	G	A	0.179513	ENSG00000133706	LARS	95028	0.757393	0.29798	1
5	145574895	rs62373824	5_145574895_G_A_b37	G	A	0.179513	ENSG00000156463	SH3RF2	95028	0.757393	0.29798	1
5	145574895	rs62373824	5_145574895_G_A_b37	G	A	0.179513	ENSG00000173261	PLAC8L1	95028	0.757393	0.29798	1
5	145575073	rs34533649	5_145575073_G_C_b37	G	C	0.179712	ENSG00000091009	RBM27	95028	0.757393	0.29798	1
5	145575073	rs34533649	5_145575073_G_C_b37	G	C	0.179712	ENSG00000133706	LARS	95028	0.757393	0.29798	1
5	145575073	rs34533649	5_145575073_G_C_b37	G	C	0.179712	ENSG00000156463	SH3RF2	95028	0.757393	0.29798	1
5	145575073	rs34533649	5_145575073_G_C_b37	G	C	0.179712	ENSG00000173261	PLAC8L1	95028	0.757393	0.29798	1
5	145588021	rs34812645	5_145588021_C_G_b37	C	G	0.175319	ENSG00000091009	RBM27	95030	0.799761	0.292929	1
5	145588021	rs34812645	5_145588021_C_G_b37	C	G	0.175319	ENSG00000133706	LARS	95030	0.799761	0.292929	1
5	145588021	rs34812645	5_145588021_C_G_b37	C	G	0.175319	ENSG00000173261	PLAC8L1	95030	0.799761	0.292929	1
5	145597892	rs17501177	5_145597892_T_C_b37	T	C	0.175519	ENSG00000091009	RBM27	95031	0.809743	0.278788	1
5	145597892	rs17501177	5_145597892_T_C_b37	T	C	0.175519	ENSG00000133706	LARS	95031	0.809743	0.278788	1
5	145597892	rs17501177	5_145597892_T_C_b37	T	C	0.175519	ENSG00000173261	PLAC8L1	95031	0.809743	0.278788	1
5	145638355	rs62372769	5_145638355_G_A_b37	G	A	0.175319	ENSG00000091009	RBM27	95035	0.787657	0.27904	1
5	145638355	rs62372769	5_145638355_G_A_b37	G	A	0.175319	ENSG00000133706	LARS	95035	0.787657	0.27904	1
5	145638355	rs62372769	5_145638355_G_A_b37	G	A	0.175319	ENSG00000156463	SH3RF2	95035	0.787657	0.27904	1
5	145638355	rs62372769	5_145638355_G_A_b37	G	A	0.175319	ENSG00000173261	PLAC8L1	95035	0.787657	0.27904	1
5	145642007	rs13155119	5_145642007_T_C_b37	T	C	0.172724	ENSG00000091009	RBM27	95035	0.787657	0.27904	1
5	145642007	rs13155119	5_145642007_T_C_b37	T	C	0.172724	ENSG00000133706	LARS	95035	0.787657	0.27904	1
5	145642007	rs13155119	5_145642007_T_C_b37	T	C	0.172724	ENSG00000156463	SH3RF2	95035	0.787657	0.27904	1
5	145642007	rs13155119	5_145642007_T_C_b37	T	C	0.172724	ENSG00000173261	PLAC8L1	95035	0.787657	0.27904	1
5	145654207	rs11955206	5_145654207_T_C_b37	T	C	0.175319	ENSG00000091009	RBM27	95036	0.750695	0.277778	1
5	145654207	rs11955206	5_145654207_T_C_b37	T	C	0.175319	ENSG00000133706	LARS	95036	0.750695	0.277778	1
5	145654207	rs11955206	5_145654207_T_C_b37	T	C	0.175319	ENSG00000156463	SH3RF2	95036	0.750695	0.277778	1
5	145654207	rs11955206	5_145654207_T_C_b37	T	C	0.175319	ENSG00000173261	PLAC8L1	95036	0.750695	0.277778	1
5	145665031	rs17502233	5_145665031_A_G_b37	A	G	0.175519	ENSG00000091009	RBM27	95037	0.754969	0.277778	1
5	145665031	rs17502233	5_145665031_A_G_b37	A	G	0.175519	ENSG00000133706	LARS	95037	0.754969	0.277778	1
5	145665031	rs17502233	5_145665031_A_G_b37	A	G	0.175519	ENSG00000173261	PLAC8L1	95037	0.754969	0.277778	1
5	145668725	rs17687490	5_145668725_A_G_b37	A	G	0.175319	ENSG00000091009	RBM27	95038	0.791314	0.277778	1
5	145668725	rs17687490	5_145668725_A_G_b37	A	G	0.175319	ENSG00000133706	LARS	95038	0.791314	0.277778	1
5	145668725	rs17687490	5_145668725_A_G_b37	A	G	0.175319	ENSG00000173261	PLAC8L1	95038	0.791314	0.277778	1
5	145682760	rs12153364	5_145682760_G_A_b37	G	A	0.17492	ENSG00000091009	RBM27	95039	0.831068	0.277778	1
5	145682760	rs12153364	5_145682760_G_A_b37	G	A	0.17492	ENSG00000133706	LARS	95039	0.831068	0.277778	1
5	145682760	rs12153364	5_145682760_G_A_b37	G	A	0.17492	ENSG00000156463	SH3RF2	95039	0.831068	0.277778	1
5	145682760	rs12153364	5_145682760_G_A_b37	G	A	0.17492	ENSG00000173261	PLAC8L1	95039	0.831068	0.277778	1
5	145683683	rs17443183	5_145683683_T_C_b37	T	C	0.17492	ENSG00000091009	RBM27	95039	0.831068	0.277778	1
5	145683683	rs17443183	5_145683683_T_C_b37	T	C	0.17492	ENSG00000133706	LARS	95039	0.831068	0.277778	1
5	145683683	rs17443183	5_145683683_T_C_b37	T	C	0.17492	ENSG00000173261	PLAC8L1	95039	0.831068	0.277778	1
5	145689657	rs55726586	5_145689657_C_A_b37	C	A	0.176118	ENSG00000091009	RBM27	95040	0.849403	0.277778	1
5	145689657	rs55726586	5_145689657_C_A_b37	C	A	0.176118	ENSG00000133706	LARS	95040	0.849403	0.277778	1
5	145689657	rs55726586	5_145689657_C_A_b37	C	A	0.176118	ENSG00000173261	PLAC8L1	95040	0.849403	0.277778	1
5	148234534	rs72829131	5_148234534_G_A_b37	G	A	0.0810703	ENSG00000272411	NA	95294	0.794394	0.203788	1
5	148238505	rs11168071	5_148238505_G_A_b37	G	A	0.08127	ENSG00000272411	NA	95295	0.759331	0.203283	1
5	148238899	rs72829132	5_148238899_T_C_b37	T	C	0.08127	ENSG00000272411	NA	95295	0.759331	0.203283	1
5	148238908	rs72829133	5_148238908_G_T_b37	G	T	0.0810703	ENSG00000272411	NA	95295	0.759331	0.203283	1
5	148247834	rs12523025	5_148247834_T_G_b37	T	G	0.0830671	ENSG00000272411	NA	95296	0.773975	0.20202	1
5	148249230	rs4705276	5_148249230_A_G_b37	A	G	0.090655	ENSG00000272411	NA	95296	0.773975	0.20202	1
5	148250537	rs12516689	5_148250537_G_T_b37	G	T	0.0904553	ENSG00000272411	NA	95296	0.773975	0.20202	1
5	148252226	rs72829156	5_148252226_G_A_b37	G	A	0.0904553	ENSG00000272411	NA	95296	0.773975	0.20202	1
5	148252244	rs72829158	5_148252244_G_T_b37	G	T	0.0904553	ENSG00000272411	NA	95296	0.773975	0.20202	1
5	148252320	rs2163736	5_148252320_C_T_b37	C	T	0.0904553	ENSG00000272411	NA	95296	0.773975	0.20202	1
5	148253910	rs1432629	5_148253910_C_T_b37	C	T	0.0808706	ENSG00000272411	NA	95296	0.773975	0.20202	1
5	148255405	rs72829161	5_148255405_T_A_b37	T	A	0.0808706	ENSG00000272411	NA	95296	0.773975	0.20202	1
5	148257612	rs1432631	5_148257612_G_A_b37	G	A	0.0828674	ENSG00000272411	NA	95297	0.774363	0.20202	1
5	148258352	rs55983828	NA	T	C	0.0824681	NA	NA	95297	0.774363	0.20202	1
5	148261955	rs1432632	5_148261955_T_G_b37	T	G	0.0822684	ENSG00000272411	NA	95297	0.774363	0.20202	1
5	148262149	rs56267283	5_148262149_G_A_b37	G	A	0.0828674	ENSG00000272411	NA	95297	0.774363	0.20202	1
5	148265825	rs4705277	NA	G	T	0.0826677	NA	NA	95297	0.774363	0.20202	1
5	148266169	rs17640810	NA	G	C	0.0830671	NA	NA	95297	0.774363	0.20202	1
5	148267366	rs72829178	NA	G	A	0.0832668	NA	NA	95298	0.766259	0.20202	1
5	148267507	rs1560641	NA	T	C	0.0834665	NA	NA	95298	0.766259	0.20202	1
5	148273869	rs72829181	5_148273869_G_A_b37	G	A	0.0830671	ENSG00000272411	NA	95298	0.766259	0.20202	1
6	1405483	rs1711949	NA	C	T	0.086661	NA	NA	98145	0.816053	0.267677	1
6	1406835	rs1711952	NA	G	A	0.086661	NA	NA	98145	0.816053	0.267677	1
6	1454487	rs80229529	NA	G	A	0.0351438	NA	NA	98150	0.825274	0.267677	1
6	1456259	rs77272731	NA	G	A	0.0351438	NA	NA	98150	0.825274	0.267677	1
6	1460439	rs74948507	NA	T	C	0.034345	NA	NA	98150	0.825274	0.267677	1
6	8361309	rs6925260	NA	T	C	0.0672923	NA	NA	98840	0.847007	0.214899	1
6	52045040	rs79874107	NA	G	A	0.0215655	NA	NA	103150	0.747266	0.353535	1
6	52048595	rs74604109	NA	G	A	0.0211661	NA	NA	103150	0.747266	0.353535	1
6	52048614	rs75153328	NA	A	G	0.0211661	NA	NA	103150	0.747266	0.353535	1
6	67098851	rs3846818	NA	C	G	0.0415335	NA	NA	104317	0.846713	0.272727	1
6	67102741	rs62416266	NA	C	A	0.0417332	NA	NA	104317	0.846713	0.272727	1
6	67105850	rs62416303	NA	C	A	0.0417332	NA	NA	104317	0.846713	0.272727	1
6	67107421	rs74527257	NA	A	G	0.0417332	NA	NA	104317	0.846713	0.272727	1
6	67110625	rs62416304	NA	G	A	0.0417332	NA	NA	104318	0.842006	0.272727	1
6	67115892	rs62416314	NA	C	T	0.0417332	NA	NA	104318	0.842006	0.272727	1
6	77393590	rs9343477	NA	T	A	0.119409	NA	NA	105336	0.811018	0.213131	1
6	77394271	rs1457964	NA	T	G	0.119409	NA	NA	105336	0.811018	0.213131	1
6	77402422	rs4706628	NA	A	G	0.1252	NA	NA	105337	0.841983	0.215909	1
6	77406068	rs9361115	NA	T	C	0.146565	NA	NA	105337	0.841983	0.215909	1
6	77425745	rs10498908	NA	G	A	0.154553	NA	NA	105339	0.735065	0.263636	1
6	77429352	rs12665372	NA	A	G	0.156749	NA	NA	105340	0.785539	0.269444	1
6	77429928	rs12660672	NA	G	T	0.154952	NA	NA	105340	0.785539	0.269444	1
6	77432367	rs9343484	NA	C	A	0.15016	NA	NA	105340	0.785539	0.269444	1
6	77434121	rs9294021	NA	A	G	0.155751	NA	NA	105340	0.785539	0.269444	1
6	77470966	rs1457954	NA	T	A	0.153954	NA	NA	105344	0.782567	0.267677	1
6	77471073	rs1457953	NA	T	C	0.154952	NA	NA	105344	0.782567	0.267677	1
6	77472574	rs9361128	NA	C	A	0.154153	NA	NA	105344	0.782567	0.267677	1
6	77473683	rs12663905	NA	C	T	0.153954	NA	NA	105344	0.782567	0.267677	1
6	77482314	rs1381674	NA	A	G	0.161741	NA	NA	105345	0.78344	0.20202	1
6	77486328	rs13197678	NA	T	C	0.160942	NA	NA	105345	0.78344	0.20202	1
6	78088809	rs10447323	6_78088809_T_C_b37	T	C	0.111222	ENSG00000135312	HTR1B	105401	0.742706	0.185859	1
6	78089274	rs9350709	6_78089274_T_G_b37	T	G	0.111222	ENSG00000135312	HTR1B	105401	0.742706	0.185859	1
6	78104273	rs6899965	NA	T	C	0.115815	NA	NA	105402	0.717858	0.25	1
6	78110971	rs10943455	NA	A	G	0.117412	NA	NA	105403	0.68249	0.255556	1
6	78111146	rs12199380	NA	G	C	0.117612	NA	NA	105403	0.68249	0.255556	1
6	78114406	rs72900748	NA	G	A	0.157548	NA	NA	105403	0.68249	0.255556	1
6	78123786	rs62416385	NA	T	A	0.123802	NA	NA	105404	0.687346	0.256566	1
6	78134695	rs12209650	NA	A	G	0.124002	NA	NA	105405	0.692255	0.254545	1
6	78144371	rs17272780	NA	G	A	0.123403	NA	NA	105406	0.766747	0.247475	1
6	78145811	rs12214343	NA	T	C	0.123802	NA	NA	105406	0.766747	0.247475	1
6	78145897	rs12208653	NA	G	T	0.123802	NA	NA	105406	0.766747	0.247475	1
6	78149229	rs6453981	NA	A	C	0.11901	NA	NA	105407	0.837961	0.247475	1
6	121814703	rs10872223	6_121814703_C_T_b37	C	T	0.127196	ENSG00000152661	GJA1	109749	0.787691	0.232323	1
6	121815687	rs716013	6_121815687_A_T_b37	A	T	0.127596	ENSG00000152661	GJA1	109749	0.787691	0.232323	1
6	121817108	rs12201990	6_121817108_C_T_b37	C	T	0.107827	ENSG00000152661	GJA1	109749	0.787691	0.232323	1
6	121835632	rs79525713	6_121835632_G_A_b37	G	A	0.123403	ENSG00000152661	GJA1	109751	0.815572	0.20202	1
6	121837085	rs12200135	6_121837085_T_C_b37	T	C	0.123602	ENSG00000152661	GJA1	109751	0.815572	0.20202	1
6	133490248	rs62428597	6_133490248_C_T_b37	C	T	0.103834	ENSG00000112319	EYA4	110916	0.846595	0.232323	1
6	133571918	rs9385640	6_133571918_A_G_b37	A	G	0.106629	ENSG00000112319	EYA4	110925	0.822178	0.237374	1
6	133571918	rs9385640	6_133571918_A_G_b37	A	G	0.106629	ENSG00000118526	NA	110925	0.822178	0.237374	1
6	133572637	rs9385641	6_133572637_T_C_b37	T	C	0.106629	ENSG00000112319	EYA4	110925	0.822178	0.237374	1
6	133572637	rs9385641	6_133572637_T_C_b37	T	C	0.106629	ENSG00000118526	NA	110925	0.822178	0.237374	1
6	133581112	rs9375949	6_133581112_A_C_b37	A	C	0.107428	ENSG00000112319	EYA4	110926	0.79038	0.237374	1
6	133581112	rs9375949	6_133581112_A_C_b37	A	C	0.107428	ENSG00000118526	NA	110926	0.79038	0.237374	1
6	133596227	rs56377439	6_133596227_A_G_b37	A	G	0.107228	ENSG00000112319	EYA4	110927	0.829319	0.227273	1
6	133596227	rs56377439	6_133596227_A_G_b37	A	G	0.107228	ENSG00000118526	NA	110927	0.829319	0.227273	1
6	133604078	rs9373043	6_133604078_T_A_b37	T	A	0.10024	ENSG00000112319	EYA4	110928	0.807803	0.227273	1
6	133619109	rs9399057	6_133619109_G_A_b37	G	A	0.10004	ENSG00000112319	EYA4	110929	0.81313	0.227273	1
6	133620217	rs28405267	6_133620217_C_T_b37	C	T	0.0964457	ENSG00000112319	EYA4	110929	0.81313	0.227273	1
7	7859155	rs17494076	NA	C	G	0.0469249	NA	NA	114739	0.855806	0.189899	1
7	7861856	rs73055845	NA	A	T	0.0451278	NA	NA	114739	0.855806	0.189899	1
7	43896127	rs74454161	7_43896127_C_T_b37	C	T	0.0678914	ENSG00000078967	UBE2D4	118343	0.843581	0.136869	1
7	43896127	rs74454161	7_43896127_C_T_b37	C	T	0.0678914	ENSG00000106603	COA1	118343	0.843581	0.136869	1
7	43896127	rs74454161	7_43896127_C_T_b37	C	T	0.0678914	ENSG00000106605	BLVRA	118343	0.843581	0.136869	1
7	43896127	rs74454161	7_43896127_C_T_b37	C	T	0.0678914	ENSG00000106624	AEBP1	118343	0.843581	0.136869	1
7	43896127	rs74454161	7_43896127_C_T_b37	C	T	0.0678914	ENSG00000122678	POLM	118343	0.843581	0.136869	1
7	43896127	rs74454161	7_43896127_C_T_b37	C	T	0.0678914	ENSG00000164543	STK17A	118343	0.843581	0.136869	1
7	43896127	rs74454161	7_43896127_C_T_b37	C	T	0.0678914	ENSG00000228903	RASA4CP	118343	0.843581	0.136869	1
7	43896127	rs74454161	7_43896127_C_T_b37	C	T	0.0678914	ENSG00000239556	AC004951.5	118343	0.843581	0.136869	1
7	43896127	rs74454161	7_43896127_C_T_b37	C	T	0.0678914	ENSG00000241057	AC004985.12	118343	0.843581	0.136869	1
7	46030400	rs788735	NA	G	A	0.112819	NA	NA	118556	0.808998	0.235101	1
7	77907862	rs75251739	NA	T	C	0.0257588	NA	NA	121150	0.852021	0.256061	1
7	77954744	rs17344821	NA	T	G	0.063099	NA	NA	121154	0.837346	0.257576	1
7	77955555	rs16885929	7_77955555_T_C_b37	T	C	0.0571086	ENSG00000231322	NA	121154	0.837346	0.257576	1
7	129877274	rs10954264	NA	A	G	0.0936502	NA	NA	126296	0.832002	0.237374	1
7	129879119	rs73146740	NA	T	C	0.0934505	NA	NA	126296	0.832002	0.237374	1
7	129900644	rs1586499	NA	A	G	0.0934505	NA	NA	126298	0.832434	0.242424	1
7	129907545	rs6955861	NA	A	G	0.0930511	NA	NA	126299	0.836667	0.24697	1
7	129913198	rs11978501	NA	T	C	0.0914537	NA	NA	126299	0.836667	0.24697	1
7	129916008	rs73146775	NA	C	T	0.096246	NA	NA	126299	0.836667	0.24697	1
7	136607051	rs141251127	NA	G	A	0.00419329	NA	NA	126939	0.829183	0.363636	1
7	136613706	rs141659104	NA	G	A	0.00419329	NA	NA	126939	0.829183	0.363636	1
7	136626318	rs78182931	NA	G	A	0.00419329	NA	NA	126941	0.832053	0.363636	1
7	136630634	rs141860090	NA	T	C	0.00419329	NA	NA	126941	0.832053	0.363636	1
7	136633192	rs150453065	NA	G	A	0.00339457	NA	NA	126941	0.832053	0.363636	1
7	149049467	rs559774367	NA	C	T	0.000399361	NA	NA	128103	0.717334	0.237374	1
7	156082662	rs12698390	NA	C	T	0.13099	NA	NA	128792	0.80233	0.358586	1
7	156085122	rs12698392	NA	C	G	0.13099	NA	NA	128792	0.80233	0.358586	1
7	156090144	rs13246124	NA	A	G	0.13119	NA	NA	128792	0.80233	0.358586	1
7	156090612	rs13230645	NA	G	A	0.13119	NA	NA	128792	0.80233	0.358586	1
7	156091182	rs13234079	NA	G	A	0.13119	NA	NA	128793	0.78058	0.358586	1
7	156091987	rs4467824	NA	G	A	0.13119	NA	NA	128793	0.78058	0.358586	1
7	156094690	rs13241845	NA	A	G	0.13139	NA	NA	128793	0.78058	0.358586	1
8	2060916	rs35528480	NA	C	A	0.072484	NA	NA	129151	0.763627	0.227273	1
8	2060927	rs34053376	NA	C	T	0.0844649	NA	NA	129151	0.763627	0.227273	1
8	2061084	rs17751791	NA	C	A	0.0728834	NA	NA	129151	0.763627	0.227273	1
8	2062246	rs11136467	NA	T	G	0.0740815	NA	NA	129151	0.763627	0.227273	1
8	11278541	rs34906655	8_11278541_A_G_b37	A	G	0.0700879	ENSG00000164733	CTSB	129950	0.828365	0.217172	1
8	11278541	rs34906655	8_11278541_A_G_b37	A	G	0.0700879	ENSG00000227888	FAM66A	129950	0.828365	0.217172	1
8	11278541	rs34906655	8_11278541_A_G_b37	A	G	0.0700879	ENSG00000254774	NA	129950	0.828365	0.217172	1
8	11278541	rs34906655	8_11278541_A_G_b37	A	G	0.0700879	ENSG00000255310	AF131215.2	129950	0.828365	0.217172	1
8	11278541	rs34906655	8_11278541_A_G_b37	A	G	0.0700879	ENSG00000255518	RP11-148O21.4	129950	0.828365	0.217172	1
8	11278541	rs34906655	8_11278541_A_G_b37	A	G	0.0700879	ENSG00000269918	AF131215.9	129950	0.828365	0.217172	1
8	11278541	rs34906655	8_11278541_A_G_b37	A	G	0.0700879	ENSG00000269954	NA	129950	0.828365	0.217172	1
8	11284553	rs35451013	8_11284553_T_C_b37	T	C	0.0710863	ENSG00000164733	CTSB	129950	0.828365	0.217172	1
8	11284553	rs35451013	8_11284553_T_C_b37	T	C	0.0710863	ENSG00000184608	C8orf12	129950	0.828365	0.217172	1
8	11284553	rs35451013	8_11284553_T_C_b37	T	C	0.0710863	ENSG00000227888	FAM66A	129950	0.828365	0.217172	1
8	11284553	rs35451013	8_11284553_T_C_b37	T	C	0.0710863	ENSG00000254774	NA	129950	0.828365	0.217172	1
8	11284553	rs35451013	8_11284553_T_C_b37	T	C	0.0710863	ENSG00000255310	AF131215.2	129950	0.828365	0.217172	1
8	11284553	rs35451013	8_11284553_T_C_b37	T	C	0.0710863	ENSG00000255518	RP11-148O21.4	129950	0.828365	0.217172	1
8	11284553	rs35451013	8_11284553_T_C_b37	T	C	0.0710863	ENSG00000269918	AF131215.9	129950	0.828365	0.217172	1
8	11284553	rs35451013	8_11284553_T_C_b37	T	C	0.0710863	ENSG00000269954	NA	129950	0.828365	0.217172	1
8	11284882	rs75956533	NA	G	A	0.00459265	NA	NA	129951	0.811967	0.227273	1
8	11285733	rs73207493	8_11285733_C_T_b37	C	T	0.0688898	ENSG00000136573	BLK	129951	0.811967	0.227273	1
8	11285733	rs73207493	8_11285733_C_T_b37	C	T	0.0688898	ENSG00000164733	CTSB	129951	0.811967	0.227273	1
8	11285733	rs73207493	8_11285733_C_T_b37	C	T	0.0688898	ENSG00000184608	C8orf12	129951	0.811967	0.227273	1
8	11285733	rs73207493	8_11285733_C_T_b37	C	T	0.0688898	ENSG00000227888	FAM66A	129951	0.811967	0.227273	1
8	11285733	rs73207493	8_11285733_C_T_b37	C	T	0.0688898	ENSG00000254774	NA	129951	0.811967	0.227273	1
8	11285733	rs73207493	8_11285733_C_T_b37	C	T	0.0688898	ENSG00000255310	AF131215.2	129951	0.811967	0.227273	1
8	11285733	rs73207493	8_11285733_C_T_b37	C	T	0.0688898	ENSG00000269918	AF131215.9	129951	0.811967	0.227273	1
8	11285733	rs73207493	8_11285733_C_T_b37	C	T	0.0688898	ENSG00000269954	NA	129951	0.811967	0.227273	1
8	11287550	rs56138616	8_11287550_A_G_b37	A	G	0.0688898	ENSG00000136573	BLK	129951	0.811967	0.227273	1
8	11287550	rs56138616	8_11287550_A_G_b37	A	G	0.0688898	ENSG00000154319	FAM167A	129951	0.811967	0.227273	1
8	11287550	rs56138616	8_11287550_A_G_b37	A	G	0.0688898	ENSG00000164733	CTSB	129951	0.811967	0.227273	1
8	11287550	rs56138616	8_11287550_A_G_b37	A	G	0.0688898	ENSG00000184608	C8orf12	129951	0.811967	0.227273	1
8	11287550	rs56138616	8_11287550_A_G_b37	A	G	0.0688898	ENSG00000227888	FAM66A	129951	0.811967	0.227273	1
8	11287550	rs56138616	8_11287550_A_G_b37	A	G	0.0688898	ENSG00000254774	NA	129951	0.811967	0.227273	1
8	11287550	rs56138616	8_11287550_A_G_b37	A	G	0.0688898	ENSG00000255310	AF131215.2	129951	0.811967	0.227273	1
8	11287550	rs56138616	8_11287550_A_G_b37	A	G	0.0688898	ENSG00000255556	NA	129951	0.811967	0.227273	1
8	11287550	rs56138616	8_11287550_A_G_b37	A	G	0.0688898	ENSG00000269918	AF131215.9	129951	0.811967	0.227273	1
8	11287550	rs56138616	8_11287550_A_G_b37	A	G	0.0688898	ENSG00000269954	NA	129951	0.811967	0.227273	1
8	11288485	rs73207496	8_11288485_T_G_b37	T	G	0.0686901	ENSG00000136573	BLK	129951	0.811967	0.227273	1
8	11288485	rs73207496	8_11288485_T_G_b37	T	G	0.0686901	ENSG00000154319	FAM167A	129951	0.811967	0.227273	1
8	11288485	rs73207496	8_11288485_T_G_b37	T	G	0.0686901	ENSG00000184608	C8orf12	129951	0.811967	0.227273	1
8	11288485	rs73207496	8_11288485_T_G_b37	T	G	0.0686901	ENSG00000227888	FAM66A	129951	0.811967	0.227273	1
8	11288485	rs73207496	8_11288485_T_G_b37	T	G	0.0686901	ENSG00000254774	NA	129951	0.811967	0.227273	1
8	11288485	rs73207496	8_11288485_T_G_b37	T	G	0.0686901	ENSG00000255310	AF131215.2	129951	0.811967	0.227273	1
8	11288485	rs73207496	8_11288485_T_G_b37	T	G	0.0686901	ENSG00000269918	AF131215.9	129951	0.811967	0.227273	1
8	11288485	rs73207496	8_11288485_T_G_b37	T	G	0.0686901	ENSG00000269954	NA	129951	0.811967	0.227273	1
8	13852685	rs62490591	NA	G	C	0.00878594	NA	NA	130162	0.732016	0.416667	1
8	13860373	rs62490598	NA	A	G	0.00878594	NA	NA	130162	0.732016	0.416667	1
8	13895191	rs11203567	NA	C	T	0.0628994	NA	NA	130166	0.834242	0.462879	1
8	16663166	rs56221727	NA	T	C	0.0417332	NA	NA	130443	0.787868	0.320202	1
8	16664708	rs4921733	NA	C	G	0.0417332	NA	NA	130443	0.787868	0.320202	1
8	17163985	rs11781369	NA	G	A	0.0569089	NA	NA	130493	0.784324	0.258586	1
8	17166408	rs35564616	NA	C	G	0.061901	NA	NA	130493	0.784324	0.258586	1
8	17172900	rs34694303	NA	C	T	0.0892572	NA	NA	130494	0.760858	0.255808	1
8	17176033	rs35225436	8_17176033_G_A_b37	G	A	0.0603035	ENSG00000003987	MTMR7	130494	0.760858	0.255808	1
8	17176560	rs7015243	8_17176560_C_A_b37	C	A	0.0597045	ENSG00000003987	MTMR7	130494	0.760858	0.255808	1
8	17178628	rs6988103	8_17178628_C_T_b37	C	T	0.0609026	ENSG00000003987	MTMR7	130494	0.760858	0.255808	1
8	17184089	rs1018841	8_17184089_T_C_b37	T	C	0.0706869	ENSG00000003987	MTMR7	130495	0.745103	0.25303	1
8	17184757	rs7843473	8_17184757_A_G_b37	A	G	0.0682907	ENSG00000003987	MTMR7	130495	0.745103	0.25303	1
8	17195495	rs17587400	8_17195495_A_G_b37	A	G	0.0457268	ENSG00000038945	MSR1	130496	0.768992	0.253535	1
8	17195695	rs13259354	8_17195695_C_T_b37	C	T	0.0455272	ENSG00000038945	MSR1	130496	0.768992	0.253535	1
8	17198953	rs4921756	8_17198953_T_C_b37	T	C	0.0445288	ENSG00000038945	MSR1	130496	0.768992	0.253535	1
8	17199033	rs4921757	8_17199033_G_A_b37	G	A	0.04373	ENSG00000038945	MSR1	130496	0.768992	0.253535	1
8	17199509	rs1989758	8_17199509_G_A_b37	G	A	0.0443291	ENSG00000038945	MSR1	130496	0.768992	0.253535	1
8	17201298	rs1548354	8_17201298_A_C_b37	A	C	0.0453275	ENSG00000038945	MSR1	130496	0.768992	0.253535	1
8	17205606	rs4921543	8_17205606_C_A_b37	C	A	0.0433307	ENSG00000038945	MSR1	130497	0.825112	0.247475	1
8	17206763	rs17587547	8_17206763_G_A_b37	G	A	0.0413339	ENSG00000038945	MSR1	130497	0.825112	0.247475	1
8	17207458	rs17503097	8_17207458_T_C_b37	T	C	0.0443291	ENSG00000038945	MSR1	130497	0.825112	0.247475	1
8	17210343	rs1115809	8_17210343_G_C_b37	G	C	0.04373	ENSG00000038945	MSR1	130497	0.825112	0.247475	1
8	70136843	rs62513426	NA	T	G	0.0816693	NA	NA	135426	0.852813	0.217677	1
8	70146628	rs56207225	NA	C	A	0.0816693	NA	NA	135427	0.823892	0.210606	1
8	70149995	rs62513429	NA	A	C	0.0816693	NA	NA	135428	0.805801	0.210859	1
8	109408985	rs556353698	NA	A	T	0.000199681	NA	NA	139319	0.818902	0.282828	1
8	109423573	rs540285463	NA	A	C	0.000199681	NA	NA	139320	0.830075	0.282828	1
8	109423819	rs539150482	NA	C	T	0.00299521	NA	NA	139320	0.830075	0.282828	1
8	109440312	rs573173670	NA	A	G	0.000199681	NA	NA	139322	0.848439	0.282828	1
9	16912661	rs10810669	NA	C	T	0.0621006	NA	NA	144651	0.727961	0.651515	1
9	16912663	rs10810670	NA	C	T	0.0621006	NA	NA	144651	0.727961	0.651515	1
9	16918296	rs10962695	NA	G	A	0.0285543	NA	NA	144651	0.727961	0.651515	1
9	16919692	rs10962698	NA	C	T	0.0285543	NA	NA	144651	0.727961	0.651515	1
9	16920785	rs10962700	NA	C	A	0.0285543	NA	NA	144652	0.803684	0.651515	1
9	16922173	rs78807532	NA	T	A	0.0283546	NA	NA	144652	0.803684	0.651515	1
9	16932086	rs10962723	NA	C	G	0.0275559	NA	NA	144653	0.843176	0.683838	1
9	16933700	rs12377036	NA	T	C	0.0275559	NA	NA	144653	0.843176	0.683838	1
9	16947148	rs10962757	NA	G	C	0.0275559	NA	NA	144654	0.847258	0.708081	1
9	18331204	rs76019883	NA	G	C	0.0409345	NA	NA	144791	0.843894	0.166667	1
9	83037267	rs62572694	NA	C	T	0.0571086	NA	NA	148209	0.842476	0.205556	1
9	83041982	rs10512101	NA	G	C	0.057508	NA	NA	148209	0.842476	0.205556	1
9	83048441	rs10512102	NA	G	A	0.0613019	NA	NA	148210	0.822228	0.205556	1
9	83052495	rs62572719	NA	G	A	0.0625	NA	NA	148210	0.822228	0.205556	1
9	83977478	rs11139170	NA	T	C	0.0712859	NA	NA	148303	0.838778	0.199747	1
9	92025776	rs76804653	9_92025776_G_A_b37	G	A	0.0986422	ENSG00000187764	SEMA4D	149104	0.840036	0.246465	1
9	92027653	rs35208026	9_92027653_T_C_b37	T	C	0.0986422	ENSG00000187764	SEMA4D	149104	0.840036	0.246465	1
9	92126375	rs35144691	9_92126375_G_A_b37	G	A	0.109225	ENSG00000187764	SEMA4D	149114	0.812753	0.267677	1
9	92138451	rs62558376	9_92138451_A_G_b37	A	G	0.104233	ENSG00000187764	SEMA4D	149115	0.809316	0.267677	1
9	92147254	rs35919082	9_92147254_G_A_b37	G	A	0.104633	ENSG00000187764	SEMA4D	149116	0.810049	0.25202	1
9	92150754	rs35921130	9_92150754_C_A_b37	C	A	0.104433	ENSG00000187764	SEMA4D	149116	0.810049	0.25202	1
9	92153388	rs17440913	9_92153388_G_T_b37	G	T	0.096246	ENSG00000187764	SEMA4D	149116	0.810049	0.25202	1
9	92153699	rs34131225	9_92153699_G_A_b37	G	A	0.10024	ENSG00000187764	SEMA4D	149116	0.810049	0.25202	1
9	92154607	rs35619465	9_92154607_G_A_b37	G	A	0.11242	ENSG00000187764	SEMA4D	149116	0.810049	0.25202	1
9	92158167	rs34484675	9_92158167_C_T_b37	C	T	0.112819	ENSG00000187764	SEMA4D	149117	0.800518	0.272727	1
9	92164923	rs35016152	9_92164923_G_A_b37	G	A	0.11262	ENSG00000187764	SEMA4D	149117	0.800518	0.272727	1
9	92166834	rs55858805	9_92166834_T_C_b37	T	C	0.113618	ENSG00000187764	SEMA4D	149118	0.835262	0.272727	1
9	92174580	rs62559572	9_92174580_G_A_b37	G	A	0.113618	ENSG00000187764	SEMA4D	149118	0.835262	0.272727	1
9	92218027	rs2031969	NA	C	G	0.144569	NA	NA	149123	0.820031	0.288384	1
9	92233357	rs79512156	NA	G	A	0.0700879	NA	NA	149124	0.753418	0.291414	1
9	92238514	rs12551884	NA	C	A	0.0702875	NA	NA	149125	0.74729	0.292424	1
9	92242630	rs75685361	NA	T	A	0.0688898	NA	NA	149125	0.74729	0.292424	1
9	96520319	rs2265805	NA	C	T	0.0978435	NA	NA	149519	0.812158	0.176768	1
9	96521357	rs9409687	NA	G	A	0.0978435	NA	NA	149519	0.812158	0.176768	1
9	96522775	rs2490996	NA	C	T	0.0976438	NA	NA	149519	0.812158	0.176768	1
9	96528409	rs2265804	NA	C	T	0.107827	NA	NA	149519	0.812158	0.176768	1
9	96531707	rs2487013	NA	A	C	0.107827	NA	NA	149520	0.803518	0.176768	1
9	96532614	rs2490994	NA	A	T	0.107827	NA	NA	149520	0.803518	0.176768	1
9	96533436	rs2487011	NA	A	G	0.108027	NA	NA	149520	0.803518	0.176768	1
9	96536391	rs2253599	NA	C	A	0.108027	NA	NA	149520	0.803518	0.176768	1
9	96536427	rs2253598	NA	T	A	0.108027	NA	NA	149520	0.803518	0.176768	1
9	96537200	rs2265800	NA	T	C	0.108027	NA	NA	149520	0.803518	0.176768	1
9	96540385	rs2487010	NA	C	T	0.108027	NA	NA	149521	0.79694	0.176768	1
9	96541517	rs9409699	NA	T	C	0.108027	NA	NA	149521	0.79694	0.176768	1
9	96541832	rs2487008	NA	A	G	0.107827	NA	NA	149521	0.79694	0.176768	1
9	96543862	rs4744280	NA	A	C	0.107827	NA	NA	149521	0.79694	0.176768	1
9	96551733	rs7874317	NA	T	G	0.099241	NA	NA	149522	0.811168	0.176768	1
9	96557336	rs7859190	NA	C	T	0.10004	NA	NA	149522	0.811168	0.176768	1
9	96558004	rs7032227	NA	G	A	0.09984	NA	NA	149522	0.811168	0.176768	1
9	104740060	rs35322560	NA	G	C	0.108027	NA	NA	150341	0.844974	0.227273	1
9	110396073	rs11794132	NA	C	T	0.0688898	NA	NA	150906	0.838101	0.208586	1
9	112511426	rs3902539	NA	G	A	0.105831	NA	NA	151118	0.741313	0.247475	1
9	112512647	rs6477720	NA	A	C	0.105831	NA	NA	151118	0.741313	0.247475	1
9	112513269	rs4111120	NA	C	T	0.105831	NA	NA	151118	0.741313	0.247475	1
9	112514737	rs7864602	NA	C	A	0.105631	NA	NA	151118	0.741313	0.247475	1
9	112516537	rs996195	NA	C	A	0.105631	NA	NA	151118	0.741313	0.247475	1
9	112519556	rs1410195	NA	G	A	0.105232	NA	NA	151119	0.684559	0.256566	1
9	112523055	rs1327787	NA	G	A	0.104832	NA	NA	151119	0.684559	0.256566	1
9	112526619	rs62578101	NA	C	T	0.0890575	NA	NA	151119	0.684559	0.256566	1
9	112638611	rs17804923	NA	C	G	0.179712	NA	NA	151130	0.824484	0.308081	1
9	112645299	rs12345511	NA	G	A	0.184704	NA	NA	151131	0.812285	0.308081	1
9	112649215	rs10980110	NA	T	G	0.207268	NA	NA	151131	0.812285	0.308081	1
9	113905127	rs80160119	9_113905127_G_A_b37	G	A	0.0441294	ENSG00000106853	PTGR1	151257	0.839734	0.232323	1
9	113905127	rs80160119	9_113905127_G_A_b37	G	A	0.0441294	ENSG00000173258	ZNF483	151257	0.839734	0.232323	1
10	3789040	rs118048308	NA	G	A	0.00339457	NA	NA	153405	0.820251	0.626263	1
10	3792676	rs11252068	NA	C	T	0.0682907	NA	NA	153405	0.820251	0.626263	1
10	3794127	rs11252069	NA	A	G	0.0698882	NA	NA	153405	0.820251	0.626263	1
10	3794205	rs12218020	NA	G	A	0.0688898	NA	NA	153405	0.820251	0.626263	1
10	3796544	rs72769375	NA	C	T	0.0698882	NA	NA	153406	0.856134	0.626263	1
10	3798204	rs72769377	NA	G	A	0.0700879	NA	NA	153406	0.856134	0.626263	1
10	3799547	rs1872750	NA	T	C	0.0698882	NA	NA	153406	0.856134	0.626263	1
10	3799594	rs1872751	NA	G	A	0.0698882	NA	NA	153406	0.856134	0.626263	1
10	3799694	rs72769381	NA	C	T	0.0698882	NA	NA	153406	0.856134	0.626263	1
10	3799725	rs72769382	NA	G	A	0.0700879	NA	NA	153406	0.856134	0.626263	1
10	3800076	rs17327128	NA	C	G	0.0682907	NA	NA	153406	0.856134	0.626263	1
10	3800525	rs72769385	NA	A	C	0.0652955	NA	NA	153406	0.856134	0.626263	1
10	3801413	rs3750858	NA	T	C	0.0650958	NA	NA	153406	0.856134	0.626263	1
10	3804257	rs10508264	NA	G	A	0.0648962	NA	NA	153406	0.856134	0.626263	1
10	3805018	rs1872755	NA	G	T	0.0652955	NA	NA	153407	0.855763	0.626263	1
10	11398275	rs56089466	NA	G	A	0.138379	NA	NA	154166	0.853443	0.257576	1
10	11409107	rs12412278	NA	T	C	0.13758	NA	NA	154167	0.84748	0.257576	1
10	11877269	rs7073056	10_11877269_G_T_b37	G	T	0.0593051	ENSG00000148426	PROSER2	154214	0.83658	0.204798	1
10	11877269	rs7073056	10_11877269_G_T_b37	G	T	0.0593051	ENSG00000225778	PROSER2-AS1	154214	0.83658	0.204798	1
10	33665183	rs61843257	NA	G	C	0.0261581	NA	NA	156339	0.814981	0.409091	1
10	33681368	rs72790283	NA	C	T	0.0357428	NA	NA	156340	0.81882	0.409091	1
10	33681599	rs61845660	NA	G	A	0.0389377	NA	NA	156340	0.81882	0.409091	1
10	33682274	rs61845661	NA	C	A	0.0357428	NA	NA	156340	0.81882	0.409091	1
10	33688607	rs55949261	NA	A	C	0.038738	NA	NA	156341	0.826838	0.409091	1
10	36525848	rs78643013	NA	T	C	0.0465256	NA	NA	156625	0.832039	0.217172	1
10	36527838	rs1584641	NA	C	G	0.0465256	NA	NA	156625	0.832039	0.217172	1
10	36529085	rs75730330	NA	G	T	0.0465256	NA	NA	156625	0.832039	0.217172	1
10	36539317	rs112644367	NA	T	G	0.0463259	NA	NA	156626	0.803462	0.152525	1
10	36541084	rs56282716	NA	T	G	0.0463259	NA	NA	156626	0.803462	0.152525	1
10	36541847	rs75504304	NA	C	T	0.0463259	NA	NA	156626	0.803462	0.152525	1
10	64451419	rs59043953	NA	A	G	0.0686901	NA	NA	158773	0.845027	0.232323	1
10	64538279	rs7922314	NA	C	T	0.0776757	NA	NA	158781	0.788412	0.219192	1
10	65240263	rs77661869	NA	C	T	0.0772764	NA	NA	158847	0.850988	0.333333	1
10	92717974	rs79367933	10_92717974_A_T_b37	A	T	0.0617013	ENSG00000225519	RP11-236B18.2	161582	0.833695	0.222222	1
10	92729105	rs74441113	10_92729105_A_G_b37	A	G	0.061901	ENSG00000225519	RP11-236B18.2	161583	0.828649	0.222222	1
10	92732929	rs61859604	NA	G	C	0.061901	NA	NA	161584	0.827548	0.222222	1
10	92737719	rs61859605	NA	C	T	0.0626997	NA	NA	161584	0.827548	0.222222	1
10	92745403	rs55863711	10_92745403_T_G_b37	T	G	0.0607029	ENSG00000225519	RP11-236B18.2	161585	0.828789	0.222222	1
10	92746968	rs61859608	10_92746968_C_T_b37	C	T	0.0601038	ENSG00000225519	RP11-236B18.2	161585	0.828789	0.222222	1
10	92749504	rs61859609	10_92749504_T_G_b37	T	G	0.0589058	ENSG00000225519	RP11-236B18.2	161585	0.828789	0.222222	1
10	124950768	rs11248435	NA	A	C	0.0435304	NA	NA	164775	0.816805	0.237374	1
11	11485539	rs16909701	NA	A	G	0.0866613	NA	NA	166159	0.798246	0.270707	1
11	11487915	rs4910349	NA	T	C	0.0872604	NA	NA	166159	0.798246	0.270707	1
11	11489347	rs11021862	NA	T	G	0.0884585	NA	NA	166159	0.798246	0.270707	1
11	11635216	rs75057318	11_11635216_T_G_b37	T	G	0.0858626	ENSG00000110328	GALNT18	166174	0.795107	0.209091	1
11	11642057	rs61870421	NA	A	C	0.0834665	NA	NA	166174	0.795107	0.209091	1
11	11642588	rs117849418	11_11642588_G_A_b37	G	A	0.0766773	ENSG00000110328	GALNT18	166174	0.795107	0.209091	1
11	44896213	rs138300994	NA	G	A	0.00698882	NA	NA	169380	0.796961	0.35101	1
11	83578622	rs71465563	NA	C	T	0.0393371	NA	NA	172776	0.811591	0.214141	1
11	101129540	rs11602390	11_101129540_C_T_b37	C	T	0.0814696	ENSG00000082175	PGR	174434	0.844213	0.207071	1
11	101129540	rs11602390	11_101129540_C_T_b37	C	T	0.0814696	ENSG00000254506	NA	174434	0.844213	0.207071	1
11	101133512	rs11224678	11_101133512_C_G_b37	C	G	0.081869	ENSG00000082175	PGR	174434	0.844213	0.207071	1
11	101133512	rs11224678	11_101133512_C_G_b37	C	G	0.081869	ENSG00000254506	NA	174434	0.844213	0.207071	1
11	101134212	rs11224679	11_101134212_A_T_b37	A	T	0.0816693	ENSG00000082175	PGR	174434	0.844213	0.207071	1
11	101134212	rs11224679	11_101134212_A_T_b37	A	T	0.0816693	ENSG00000254506	NA	174434	0.844213	0.207071	1
11	101136974	rs17737792	11_101136974_T_C_b37	T	C	0.0826677	ENSG00000082175	PGR	174434	0.844213	0.207071	1
11	101136974	rs17737792	11_101136974_T_C_b37	T	C	0.0826677	ENSG00000254506	NA	174434	0.844213	0.207071	1
11	102500783	rs34733120	11_102500783_A_G_b37	A	G	0.0804712	ENSG00000137675	MMP27	174571	0.856563	0.257576	1
11	102500783	rs34733120	11_102500783_A_G_b37	A	G	0.0804712	ENSG00000255798	NA	174571	0.856563	0.257576	1
11	102511736	rs10895331	11_102511736_G_A_b37	G	A	0.131589	ENSG00000137675	MMP27	174572	0.821773	0.257576	1
11	102511736	rs10895331	11_102511736_G_A_b37	G	A	0.131589	ENSG00000255798	NA	174572	0.821773	0.257576	1
11	102534171	rs11225372	11_102534171_A_G_b37	A	G	0.117412	ENSG00000137675	MMP27	174574	0.841652	0.257576	1
11	102534171	rs11225372	11_102534171_A_G_b37	A	G	0.117412	ENSG00000255798	NA	174574	0.841652	0.257576	1
11	102550377	rs61893901	11_102550377_A_G_b37	A	G	0.116414	ENSG00000137675	MMP27	174576	0.82443	0.228788	1
11	102550377	rs61893901	11_102550377_A_G_b37	A	G	0.116414	ENSG00000255798	NA	174576	0.82443	0.228788	1
11	102566412	rs10895352	11_102566412_T_A_b37	T	A	0.115815	ENSG00000137675	MMP27	174577	0.82437	0.222222	1
11	102566412	rs10895352	11_102566412_T_A_b37	T	A	0.115815	ENSG00000255798	NA	174577	0.82437	0.222222	1
12	26390319	rs12424263	NA	T	C	0.15615	NA	NA	179469	0.847024	0.212121	1
12	26393809	rs55965428	12_26393809_G_A_b37	G	A	0.154952	ENSG00000123096	SSPN	179469	0.847024	0.212121	1
12	26399829	rs16930376	12_26399829_C_T_b37	C	T	0.152556	ENSG00000123096	SSPN	179469	0.847024	0.212121	1
12	27901052	rs35320030	12_27901052_T_C_b37	T	C	0.121406	ENSG00000061794	MRPS35	179620	0.845054	0.237374	1
12	27901052	rs35320030	12_27901052_T_C_b37	T	C	0.121406	ENSG00000087448	KLHL42	179620	0.845054	0.237374	1
12	27901052	rs35320030	12_27901052_T_C_b37	T	C	0.121406	ENSG00000205693	MANSC4	179620	0.845054	0.237374	1
12	27906007	rs78406050	12_27906007_A_T_b37	A	T	0.117412	ENSG00000061794	MRPS35	179620	0.845054	0.237374	1
12	27906007	rs78406050	12_27906007_A_T_b37	A	T	0.117412	ENSG00000087448	KLHL42	179620	0.845054	0.237374	1
12	27906007	rs78406050	12_27906007_A_T_b37	A	T	0.117412	ENSG00000205693	MANSC4	179620	0.845054	0.237374	1
12	27906008	rs76064721	12_27906008_G_A_b37	G	A	0.117812	ENSG00000087448	KLHL42	179620	0.845054	0.237374	1
12	27906008	rs76064721	12_27906008_G_A_b37	G	A	0.117812	ENSG00000205693	MANSC4	179620	0.845054	0.237374	1
12	27908603	rs3751233	12_27908603_A_G_b37	A	G	0.122005	ENSG00000061794	MRPS35	179620	0.845054	0.237374	1
12	27908603	rs3751233	12_27908603_A_G_b37	A	G	0.122005	ENSG00000087448	KLHL42	179620	0.845054	0.237374	1
12	27908603	rs3751233	12_27908603_A_G_b37	A	G	0.122005	ENSG00000205693	MANSC4	179620	0.845054	0.237374	1
12	27910353	rs12819846	12_27910353_G_A_b37	G	A	0.11881	ENSG00000061794	MRPS35	179621	0.841107	0.237374	1
12	27910353	rs12819846	12_27910353_G_A_b37	G	A	0.11881	ENSG00000087448	KLHL42	179621	0.841107	0.237374	1
12	27910353	rs12819846	12_27910353_G_A_b37	G	A	0.11881	ENSG00000205693	MANSC4	179621	0.841107	0.237374	1
12	27910749	rs34059482	12_27910749_G_A_b37	G	A	0.11881	ENSG00000061794	MRPS35	179621	0.841107	0.237374	1
12	27910749	rs34059482	12_27910749_G_A_b37	G	A	0.11881	ENSG00000087448	KLHL42	179621	0.841107	0.237374	1
12	27910749	rs34059482	12_27910749_G_A_b37	G	A	0.11881	ENSG00000205693	MANSC4	179621	0.841107	0.237374	1
12	27938571	rs12581729	12_27938571_G_A_b37	G	A	0.11901	ENSG00000087448	KLHL42	179623	0.812446	0.237374	1
12	27938571	rs12581729	12_27938571_G_A_b37	G	A	0.11901	ENSG00000257042	RP11-993B23.3	179623	0.812446	0.237374	1
12	27949283	rs3751235	12_27949283_C_T_b37	C	T	0.11861	ENSG00000087448	KLHL42	179624	0.819516	0.237374	1
12	27949283	rs3751235	12_27949283_C_T_b37	C	T	0.11861	ENSG00000205693	MANSC4	179624	0.819516	0.237374	1
12	27949283	rs3751235	12_27949283_C_T_b37	C	T	0.11861	ENSG00000257042	RP11-993B23.3	179624	0.819516	0.237374	1
12	27960107	rs10842988	12_27960107_G_A_b37	G	A	0.169329	ENSG00000087448	KLHL42	179625	0.839693	0.232323	1
12	27960107	rs10842988	12_27960107_G_A_b37	G	A	0.169329	ENSG00000257042	RP11-993B23.3	179625	0.839693	0.232323	1
12	27960170	rs10771370	12_27960170_A_G_b37	A	G	0.171725	ENSG00000087448	KLHL42	179625	0.839693	0.232323	1
12	27960170	rs10771370	12_27960170_A_G_b37	A	G	0.171725	ENSG00000257042	RP11-993B23.3	179625	0.839693	0.232323	1
12	28208801	rs11049310	12_28208801_C_T_b37	C	T	0.108027	ENSG00000087494	PTHLH	179650	0.849059	0.30303	1
12	28208801	rs11049310	12_28208801_C_T_b37	C	T	0.108027	ENSG00000123106	CCDC91	179650	0.849059	0.30303	1
12	28208832	rs11049312	12_28208832_C_T_b37	C	T	0.107628	ENSG00000087494	PTHLH	179650	0.849059	0.30303	1
12	28208832	rs11049312	12_28208832_C_T_b37	C	T	0.107628	ENSG00000123106	CCDC91	179650	0.849059	0.30303	1
12	28209566	rs11049315	12_28209566_T_C_b37	T	C	0.107228	ENSG00000087494	PTHLH	179650	0.849059	0.30303	1
12	28209566	rs11049315	12_28209566_T_C_b37	T	C	0.107228	ENSG00000123106	CCDC91	179650	0.849059	0.30303	1
12	28212082	rs10843080	12_28212082_T_C_b37	T	C	0.107428	ENSG00000087494	PTHLH	179651	0.844008	0.333838	1
12	28212082	rs10843080	12_28212082_T_C_b37	T	C	0.107428	ENSG00000123106	CCDC91	179651	0.844008	0.333838	1
12	29981706	rs7972685	NA	C	T	0.105431	NA	NA	179828	0.749978	0.333333	1
12	30000944	rs416697	NA	A	G	0.11901	NA	NA	179830	0.787426	0.333333	1
12	30015494	rs2200275	NA	G	A	0.11881	NA	NA	179831	0.794556	0.281818	1
12	30015887	rs2220131	NA	G	A	0.11881	NA	NA	179831	0.794556	0.281818	1
12	30022963	rs7133117	NA	T	A	0.109625	NA	NA	179832	0.82751	0.272727	1
12	30023539	rs12813154	NA	T	C	0.109625	NA	NA	179832	0.82751	0.272727	1
12	30031530	rs7132449	NA	C	T	0.109625	NA	NA	179833	0.825036	0.272727	1
12	30032256	rs12812577	NA	G	A	0.109625	NA	NA	179833	0.825036	0.272727	1
12	30034305	rs11050519	NA	T	G	0.110024	NA	NA	179833	0.825036	0.272727	1
12	30035071	rs10843534	NA	G	A	0.110024	NA	NA	179833	0.825036	0.272727	1
12	30037223	rs12821746	NA	C	T	0.110024	NA	NA	179833	0.825036	0.272727	1
12	30090725	rs12825329	NA	C	T	0.0848642	NA	NA	179839	0.85568	0.217172	1
12	30099750	rs12826590	NA	C	T	0.0842652	NA	NA	179839	0.85568	0.217172	1
12	30102042	rs12809939	NA	C	T	0.0844649	NA	NA	179840	0.826123	0.237374	1
12	30102911	rs12811388	NA	A	G	0.0848642	NA	NA	179840	0.826123	0.237374	1
12	30421268	rs16906003	NA	T	C	0.0221645	NA	NA	179872	0.827128	0.383838	1
12	30427337	rs16906024	NA	G	A	0.0221645	NA	NA	179872	0.827128	0.383838	1
12	30430599	rs74529784	NA	G	A	0.0221645	NA	NA	179873	0.806555	0.383838	1
12	30435884	rs16906031	NA	C	T	0.0219649	NA	NA	179873	0.806555	0.383838	1
12	30476188	rs16906141	NA	T	G	0.0225639	NA	NA	179877	0.791017	0.373737	1
12	30477377	rs78863384	NA	G	A	0.0225639	NA	NA	179877	0.791017	0.373737	1
12	30480242	rs75959542	NA	G	A	0.0229633	NA	NA	179877	0.791017	0.373737	1
12	52586873	rs2360653	12_52586873_C_T_b37	T	C	0.15595	ENSG00000167767	KRT80	181751	0.806496	0.256566	1
12	52586988	rs2360654	12_52586988_T_C_b37	C	T	0.154153	ENSG00000167767	KRT80	181751	0.806496	0.256566	1
12	52588129	rs17653752	12_52588129_C_T_b37	C	T	0.128594	ENSG00000167767	KRT80	181751	0.806496	0.256566	1
12	52588644	rs11830172	12_52588644_G_A_b37	A	G	0.152556	ENSG00000167767	KRT80	181751	0.806496	0.256566	1
12	52588645	rs11830173	12_52588645_G_T_b37	T	G	0.152556	ENSG00000167767	KRT80	181751	0.806496	0.256566	1
12	52588717	rs11833044	12_52588717_T_C_b37	C	T	0.152356	ENSG00000167767	KRT80	181751	0.806496	0.256566	1
12	52591689	rs4762067	12_52591689_T_G_b37	G	T	0.152955	ENSG00000167767	KRT80	181751	0.806496	0.256566	1
12	52591804	rs4762068	12_52591804_C_T_b37	T	C	0.152955	ENSG00000167767	KRT80	181751	0.806496	0.256566	1
12	52597744	rs1870212	12_52597744_A_G_b37	G	A	0.154153	ENSG00000167767	KRT80	181752	0.836158	0.256061	1
12	86059481	rs76915286	NA	T	A	0.00878594	NA	NA	185054	0.763646	0.242424	1
12	86059605	rs76301856	NA	T	C	0.00878594	NA	NA	185054	0.763646	0.242424	1
12	86061227	rs75227566	NA	A	G	0.00878594	NA	NA	185054	0.763646	0.242424	1
12	86074816	rs75825516	NA	A	G	0.00878594	NA	NA	185055	0.78013	0.242424	1
12	96025698	rs147215340	NA	G	A	0.0169728	NA	NA	186028	0.849196	0.227525	1
12	96030888	rs138885337	NA	T	C	0.019369	NA	NA	186029	0.834055	0.222222	1
12	96031764	rs113035257	NA	G	A	0.019369	NA	NA	186029	0.834055	0.222222	1
12	96033048	rs113569939	NA	C	G	0.0223642	NA	NA	186029	0.834055	0.222222	1
12	96371488	rs10745746	12_96371488_T_C_b37	C	T	0.084065	ENSG00000084110	HAL	186063	0.84134	0.247475	1
12	96371488	rs10745746	12_96371488_T_C_b37	C	T	0.084065	ENSG00000111144	LTA4H	186063	0.84134	0.247475	1
12	96371488	rs10745746	12_96371488_T_C_b37	C	T	0.084065	ENSG00000139344	AMDHD1	186063	0.84134	0.247475	1
12	96371488	rs10745746	12_96371488_T_C_b37	C	T	0.084065	ENSG00000257878	RP11-256L6.3	186063	0.84134	0.247475	1
12	96371894	rs4762659	12_96371894_C_T_b37	T	C	0.083866	ENSG00000084110	HAL	186063	0.84134	0.247475	1
12	96371894	rs4762659	12_96371894_C_T_b37	T	C	0.083866	ENSG00000111144	LTA4H	186063	0.84134	0.247475	1
12	96371894	rs4762659	12_96371894_C_T_b37	T	C	0.083866	ENSG00000139343	SNRPF	186063	0.84134	0.247475	1
12	96371894	rs4762659	12_96371894_C_T_b37	T	C	0.083866	ENSG00000139344	AMDHD1	186063	0.84134	0.247475	1
12	96371894	rs4762659	12_96371894_C_T_b37	T	C	0.083866	ENSG00000257878	RP11-256L6.3	186063	0.84134	0.247475	1
12	96374614	rs7297245	12_96374614_C_T_b37	T	C	0.088858	ENSG00000084110	HAL	186063	0.84134	0.247475	1
12	96374614	rs7297245	12_96374614_C_T_b37	T	C	0.088858	ENSG00000111144	LTA4H	186063	0.84134	0.247475	1
12	96374614	rs7297245	12_96374614_C_T_b37	T	C	0.088858	ENSG00000139343	SNRPF	186063	0.84134	0.247475	1
12	96374614	rs7297245	12_96374614_C_T_b37	T	C	0.088858	ENSG00000139344	AMDHD1	186063	0.84134	0.247475	1
12	96374614	rs7297245	12_96374614_C_T_b37	T	C	0.088858	ENSG00000257878	RP11-256L6.3	186063	0.84134	0.247475	1
12	96375785	rs17676451	12_96375785_G_A_b37	G	A	0.0892572	ENSG00000084110	HAL	186063	0.84134	0.247475	1
12	96375785	rs17676451	12_96375785_G_A_b37	G	A	0.0892572	ENSG00000111144	LTA4H	186063	0.84134	0.247475	1
12	96375785	rs17676451	12_96375785_G_A_b37	G	A	0.0892572	ENSG00000139343	SNRPF	186063	0.84134	0.247475	1
12	96375785	rs17676451	12_96375785_G_A_b37	G	A	0.0892572	ENSG00000139344	AMDHD1	186063	0.84134	0.247475	1
12	96375785	rs17676451	12_96375785_G_A_b37	G	A	0.0892572	ENSG00000257878	RP11-256L6.3	186063	0.84134	0.247475	1
12	96376259	rs17733203	12_96376259_C_T_b37	C	T	0.0888578	ENSG00000084110	HAL	186063	0.84134	0.247475	1
12	96376259	rs17733203	12_96376259_C_T_b37	C	T	0.0888578	ENSG00000111144	LTA4H	186063	0.84134	0.247475	1
12	96376259	rs17733203	12_96376259_C_T_b37	C	T	0.0888578	ENSG00000139343	SNRPF	186063	0.84134	0.247475	1
12	96376259	rs17733203	12_96376259_C_T_b37	C	T	0.0888578	ENSG00000139344	AMDHD1	186063	0.84134	0.247475	1
12	96376259	rs17733203	12_96376259_C_T_b37	C	T	0.0888578	ENSG00000257878	RP11-256L6.3	186063	0.84134	0.247475	1
12	96376333	rs73216216	12_96376333_G_A_b37	G	A	0.0888578	ENSG00000084110	HAL	186063	0.84134	0.247475	1
12	96376333	rs73216216	12_96376333_G_A_b37	G	A	0.0888578	ENSG00000111144	LTA4H	186063	0.84134	0.247475	1
12	96376333	rs73216216	12_96376333_G_A_b37	G	A	0.0888578	ENSG00000139343	SNRPF	186063	0.84134	0.247475	1
12	96376333	rs73216216	12_96376333_G_A_b37	G	A	0.0888578	ENSG00000139344	AMDHD1	186063	0.84134	0.247475	1
12	96376333	rs73216216	12_96376333_G_A_b37	G	A	0.0888578	ENSG00000257878	RP11-256L6.3	186063	0.84134	0.247475	1
12	96376763	rs56361316	12_96376763_C_T_b37	C	T	0.0888578	ENSG00000084110	HAL	186064	0.841139	0.247475	1
12	96376763	rs56361316	12_96376763_C_T_b37	C	T	0.0888578	ENSG00000111144	LTA4H	186064	0.841139	0.247475	1
12	96376763	rs56361316	12_96376763_C_T_b37	C	T	0.0888578	ENSG00000139343	SNRPF	186064	0.841139	0.247475	1
12	96376763	rs56361316	12_96376763_C_T_b37	C	T	0.0888578	ENSG00000139344	AMDHD1	186064	0.841139	0.247475	1
12	96376763	rs56361316	12_96376763_C_T_b37	C	T	0.0888578	ENSG00000257878	RP11-256L6.3	186064	0.841139	0.247475	1
12	96380442	rs74334526	12_96380442_C_T_b37	C	T	0.086262	ENSG00000084110	HAL	186064	0.841139	0.247475	1
12	96380442	rs74334526	12_96380442_C_T_b37	C	T	0.086262	ENSG00000111144	LTA4H	186064	0.841139	0.247475	1
12	96380442	rs74334526	12_96380442_C_T_b37	C	T	0.086262	ENSG00000139343	SNRPF	186064	0.841139	0.247475	1
12	96380442	rs74334526	12_96380442_C_T_b37	C	T	0.086262	ENSG00000139344	AMDHD1	186064	0.841139	0.247475	1
12	96380442	rs74334526	12_96380442_C_T_b37	C	T	0.086262	ENSG00000257715	RP11-256L6.2	186064	0.841139	0.247475	1
12	96380442	rs74334526	12_96380442_C_T_b37	C	T	0.086262	ENSG00000257878	RP11-256L6.3	186064	0.841139	0.247475	1
12	113504725	rs737633	12_113504725_C_T_b37	C	T	0.0898562	ENSG00000135144	DTX1	187756	0.850633	0.242424	1
12	113505896	rs35800593	12_113505896_C_A_b37	C	A	0.0896565	ENSG00000135144	DTX1	187756	0.850633	0.242424	1
12	113507983	rs11611469	12_113507983_T_G_b37	T	G	0.0970447	ENSG00000135144	DTX1	187756	0.850633	0.242424	1
12	114561731	rs11066953	NA	C	T	0.104633	NA	NA	187849	0.852797	0.378788	1
12	114584058	rs1863864	NA	C	T	0.105032	NA	NA	187852	0.856444	0.378788	1
12	114585772	rs12578123	NA	G	A	0.110024	NA	NA	187852	0.856444	0.378788	1
12	114588107	rs11066961	NA	G	A	0.104433	NA	NA	187852	0.856444	0.378788	1
12	114588290	rs11066964	NA	G	A	0.110024	NA	NA	187852	0.856444	0.378788	1
12	124335020	rs74936069	12_124335020_G_A_b37	G	A	0.0223642	ENSG00000250091	DNAH10OS	188795	0.855969	0.156061	1
13	20715037	rs144491437	NA	A	G	0.0091853	NA	NA	189002	0.828567	0.39899	1
13	20718850	rs79629465	NA	C	T	0.00858626	NA	NA	189002	0.828567	0.39899	1
13	20741046	rs17393929	NA	A	C	0.0273562	NA	NA	189005	0.845273	0.39899	1
13	20751278	rs117919575	NA	C	T	0.0101837	NA	NA	189006	0.843169	0.39899	1
13	21987707	rs9580108	13_21987707_T_C_b37	T	C	0.0794728	ENSG00000165487	MICU2	189129	0.768029	0.265152	1
13	21987707	rs9580108	13_21987707_T_C_b37	T	C	0.0794728	ENSG00000180776	ZDHHC20	189129	0.768029	0.265152	1
13	22033683	rs80289919	13_22033683_C_A_b37	C	A	0.0770767	ENSG00000165487	MICU2	189134	0.743221	0.259848	1
13	22033683	rs80289919	13_22033683_C_A_b37	C	A	0.0770767	ENSG00000180776	ZDHHC20	189134	0.743221	0.259848	1
13	22049802	rs9506693	13_22049802_G_A_b37	G	A	0.0854633	ENSG00000165487	MICU2	189135	0.721311	0.260101	1
13	22049802	rs9506693	13_22049802_G_A_b37	G	A	0.0854633	ENSG00000180776	ZDHHC20	189135	0.721311	0.260101	1
13	22062069	rs9509759	13_22062069_C_G_b37	C	G	0.0860623	ENSG00000165487	MICU2	189137	0.730356	0.274495	1
13	22062069	rs9509759	13_22062069_C_G_b37	C	G	0.0860623	ENSG00000180776	ZDHHC20	189137	0.730356	0.274495	1
13	22074126	rs11620283	13_22074126_G_A_b37	G	A	0.0852636	ENSG00000165487	MICU2	189138	0.775136	0.277778	1
13	22074126	rs11620283	13_22074126_G_A_b37	G	A	0.0852636	ENSG00000180776	ZDHHC20	189138	0.775136	0.277778	1
13	22181334	rs9316483	13_22181334_G_A_b37	G	A	0.0904553	ENSG00000165487	MICU2	189149	0.846443	0.29798	1
13	22181334	rs9316483	13_22181334_G_A_b37	G	A	0.0904553	ENSG00000180776	ZDHHC20	189149	0.846443	0.29798	1
13	22196537	rs73158473	13_22196537_A_G_b37	A	G	0.0712859	ENSG00000165487	MICU2	189150	0.803093	0.29798	1
13	22209012	rs73158477	NA	G	A	0.0636981	NA	NA	189151	0.699574	0.237374	1
13	27997604	rs76657892	13_27997604_A_G_b37	A	G	0.048722	ENSG00000122033	MTIF3	189730	0.825621	0.212121	1
13	27997604	rs76657892	13_27997604_A_G_b37	A	G	0.048722	ENSG00000122034	GTF3A	189730	0.825621	0.212121	1
13	27997604	rs76657892	13_27997604_A_G_b37	A	G	0.048722	ENSG00000203602	AL137059.1	189730	0.825621	0.212121	1
13	27997758	rs75326986	13_27997758_C_T_b37	C	T	0.048722	ENSG00000122033	MTIF3	189730	0.825621	0.212121	1
13	27997758	rs75326986	13_27997758_C_T_b37	C	T	0.048722	ENSG00000122034	GTF3A	189730	0.825621	0.212121	1
13	27998646	rs77187836	13_27998646_C_A_b37	C	A	0.0495208	ENSG00000122033	MTIF3	189730	0.825621	0.212121	1
13	27998646	rs77187836	13_27998646_C_A_b37	C	A	0.0495208	ENSG00000122034	GTF3A	189730	0.825621	0.212121	1
13	27998646	rs77187836	13_27998646_C_A_b37	C	A	0.0495208	ENSG00000203602	AL137059.1	189730	0.825621	0.212121	1
13	28016236	rs9581853	13_28016236_T_C_b37	T	C	0.0467252	ENSG00000122033	MTIF3	189732	0.836869	0.212121	1
13	28016236	rs9581853	13_28016236_T_C_b37	T	C	0.0467252	ENSG00000122034	GTF3A	189732	0.836869	0.212121	1
13	28028201	rs9579084	13_28028201_G_A_b37	G	A	0.0479233	ENSG00000122033	MTIF3	189733	0.847965	0.212121	1
13	28028201	rs9579084	13_28028201_G_A_b37	G	A	0.0479233	ENSG00000122034	GTF3A	189733	0.847965	0.212121	1
13	28028201	rs9579084	13_28028201_G_A_b37	G	A	0.0479233	ENSG00000203602	AL137059.1	189733	0.847965	0.212121	1
13	63823176	rs4884456	NA	C	T	0.086861	NA	NA	193307	0.827159	0.363636	1
13	63828262	rs1504517	NA	T	G	0.086861	NA	NA	193307	0.827159	0.363636	1
13	63828987	rs4884457	NA	A	C	0.086861	NA	NA	193307	0.827159	0.363636	1
13	63839463	rs9564015	NA	A	G	0.086861	NA	NA	193308	0.826428	0.363636	1
13	63839720	rs9564016	NA	G	C	0.086861	NA	NA	193308	0.826428	0.363636	1
13	63847338	rs976460	NA	T	C	0.086861	NA	NA	193309	0.82452	0.363636	1
13	63853174	rs80090560	NA	G	C	0.0866613	NA	NA	193310	0.830972	0.363636	1
13	63860596	rs76957090	NA	C	T	0.0870607	NA	NA	193310	0.830972	0.363636	1
13	63861016	rs9570814	NA	C	T	0.0866613	NA	NA	193310	0.830972	0.363636	1
13	71809805	rs12866069	NA	G	A	0.0720847	NA	NA	194104	0.765858	0.277778	1
13	71819235	rs12872117	NA	T	G	0.0698882	NA	NA	194105	0.737737	0.277778	1
13	71819576	rs12871746	NA	G	T	0.0698882	NA	NA	194105	0.737737	0.277778	1
13	71822986	rs12871146	NA	A	C	0.0700879	NA	NA	194106	0.803565	0.277778	1
13	71824582	rs12863082	NA	T	C	0.0708866	NA	NA	194106	0.803565	0.277778	1
13	71827859	rs12853763	NA	A	G	0.0782748	NA	NA	194106	0.803565	0.277778	1
13	71829741	rs12871676	NA	T	G	0.0782748	NA	NA	194106	0.803565	0.277778	1
14	44434258	rs17212771	NA	C	T	0.0780751	NA	NA	200418	0.726394	0.287879	1
14	44435248	rs10438089	NA	G	T	0.0780751	NA	NA	200418	0.726394	0.287879	1
14	44442740	rs55923604	NA	C	T	0.0784744	NA	NA	200419	0.713926	0.287879	1
14	44443149	rs17278726	NA	C	T	0.0782748	NA	NA	200419	0.713926	0.287879	1
14	44448646	rs4900652	NA	C	A	0.0778754	NA	NA	200419	0.713926	0.287879	1
14	44455854	rs1009275	NA	A	T	0.0780751	NA	NA	200420	0.735117	0.287879	1
14	44464119	rs72680754	NA	T	A	0.0778754	NA	NA	200421	0.728295	0.287879	1
14	44471675	rs10151399	NA	A	C	0.0778754	NA	NA	200422	0.802042	0.279545	1
14	44474847	rs72680761	NA	G	A	0.0778754	NA	NA	200422	0.802042	0.279545	1
14	44476443	rs10133635	NA	T	C	0.0778754	NA	NA	200422	0.802042	0.279545	1
14	44486069	rs12323723	NA	C	T	0.0716853	NA	NA	200423	0.800722	0.277778	1
14	44499948	rs1955976	NA	C	T	0.0692891	NA	NA	200424	0.823234	0.277778	1
14	44526469	rs72680791	NA	G	A	0.0686901	NA	NA	200427	0.786221	0.262626	1
14	44536667	rs2069195	NA	A	G	0.0684904	NA	NA	200428	0.82729	0.262626	1
14	44539344	rs72682605	NA	G	A	0.0672923	NA	NA	200428	0.82729	0.262626	1
14	44675265	rs17648237	NA	T	G	0.0599042	NA	NA	200442	0.849656	0.230808	1
14	44680706	rs10134574	NA	T	A	0.0599042	NA	NA	200443	0.839086	0.232323	1
14	44681146	rs10047931	NA	C	T	0.0597045	NA	NA	200443	0.839086	0.232323	1
14	44690151	rs76216729	NA	A	C	0.0846645	NA	NA	200443	0.839086	0.232323	1
14	44690273	rs78497555	NA	T	C	0.0846645	NA	NA	200444	0.829093	0.233333	1
14	44697787	rs9323096	NA	C	A	0.0854633	NA	NA	200444	0.829093	0.233333	1
14	44703986	rs28496740	NA	T	G	0.0856629	NA	NA	200445	0.829272	0.233586	1
14	44710548	rs1953483	NA	C	T	0.0854633	NA	NA	200446	0.84528	0.234091	1
14	44716083	rs17648719	NA	C	A	0.0816693	NA	NA	200446	0.84528	0.234091	1
14	44718788	rs9652279	NA	T	C	0.0816693	NA	NA	200446	0.84528	0.234091	1
14	44725022	rs10130334	NA	G	A	0.0848642	NA	NA	200447	0.840916	0.233586	1
14	44726668	rs17727638	NA	G	T	0.0846645	NA	NA	200447	0.840916	0.233586	1
14	44729365	rs1104725	NA	C	T	0.0844649	NA	NA	200447	0.840916	0.233586	1
14	44732045	rs17727693	NA	G	A	0.0846645	NA	NA	200448	0.843953	0.238636	1
14	44733606	rs17727741	NA	G	A	0.0846645	NA	NA	200448	0.843953	0.238636	1
14	44736429	rs10149069	NA	A	G	0.0848642	NA	NA	200448	0.843953	0.238636	1
14	44738080	rs75216184	NA	C	G	0.0852636	NA	NA	200448	0.843953	0.238636	1
14	44740955	rs75202594	NA	T	C	0.0850639	NA	NA	200449	0.825552	0.262626	1
14	44744678	rs10135104	NA	A	G	0.0848642	NA	NA	200449	0.825552	0.262626	1
14	44748896	rs17728065	NA	C	T	0.0850639	NA	NA	200449	0.825552	0.262626	1
14	44750862	rs12147359	NA	C	A	0.0850639	NA	NA	200450	0.835531	0.262626	1
14	44752716	rs17654975	NA	T	C	0.0854633	NA	NA	200450	0.835531	0.262626	1
14	44904990	rs928106	NA	C	T	0.0958466	NA	NA	200465	0.772059	0.251768	1
14	44909387	rs76042477	NA	C	A	0.0960463	NA	NA	200465	0.772059	0.251768	1
14	44915572	rs75524263	NA	C	T	0.0942492	NA	NA	200466	0.785818	0.247475	1
14	44922669	rs17628261	NA	C	A	0.114617	NA	NA	200467	0.784514	0.239899	1
14	44922855	rs17545750	NA	G	C	0.114417	NA	NA	200467	0.784514	0.239899	1
14	44926481	rs78183860	NA	C	T	0.114417	NA	NA	200467	0.784514	0.239899	1
14	44931593	rs1953572	NA	T	C	0.114417	NA	NA	200468	0.806359	0.212121	1
14	44933790	rs960696	NA	C	T	0.114417	NA	NA	200468	0.806359	0.212121	1
14	44934017	rs969073	NA	G	A	0.114617	NA	NA	200468	0.806359	0.212121	1
14	44935302	rs80324990	NA	A	G	0.114417	NA	NA	200468	0.806359	0.212121	1
14	44937679	rs59208290	NA	G	T	0.114018	NA	NA	200468	0.806359	0.212121	1
14	44946016	rs17628382	NA	T	C	0.114018	NA	NA	200469	0.826018	0.212121	1
14	45143521	rs10484171	NA	A	G	0.0932508	NA	NA	200489	0.848214	0.20202	1
14	56280926	rs17128836	14_56280926_G_C_b37	G	C	0.0666933	ENSG00000258791	LINC00520	201603	0.85329	0.338384	1
14	56281301	rs35177157	14_56281301_C_G_b37	C	G	0.066893	ENSG00000258791	LINC00520	201603	0.85329	0.338384	1
14	56281956	rs57997565	14_56281956_T_A_b37	T	A	0.0670927	ENSG00000258791	LINC00520	201603	0.85329	0.338384	1
14	56282687	rs1953361	14_56282687_C_T_b37	C	T	0.066893	ENSG00000258791	LINC00520	201603	0.85329	0.338384	1
14	56288407	rs12878170	14_56288407_C_T_b37	C	T	0.0704872	ENSG00000258791	LINC00520	201603	0.85329	0.338384	1
14	56983064	rs4901695	14_56983064_A_T_b37	A	T	0.110823	ENSG00000258803	RP11-624J12.1	201673	0.829039	0.222475	1
14	56984739	rs61987833	14_56984739_A_G_b37	A	G	0.111222	ENSG00000258803	RP11-624J12.1	201673	0.829039	0.222475	1
14	56999253	rs58660280	14_56999253_C_T_b37	C	T	0.115415	ENSG00000258803	RP11-624J12.1	201674	0.795864	0.19899	1
14	56999413	rs17701119	14_56999413_T_C_b37	T	C	0.115415	ENSG00000258803	RP11-624J12.1	201674	0.795864	0.19899	1
14	69070544	rs61987061	NA	G	C	0.0267572	NA	NA	202871	0.833679	0.352525	1
14	73712711	rs1003647	14_73712711_G_C_b37	G	C	0.0307508	ENSG00000080815	PSEN1	203336	0.828894	0.262626	1
14	73712711	rs1003647	14_73712711_G_C_b37	G	C	0.0307508	ENSG00000100767	PAPLN	203336	0.828894	0.262626	1
14	73712711	rs1003647	14_73712711_G_C_b37	G	C	0.0307508	ENSG00000258376	RP4-647C14.2	203336	0.828894	0.262626	1
14	74066270	rs61988863	14_74066270_G_A_b37	G	A	0.0680911	ENSG00000119673	ACOT2	203367	0.720939	0.247475	1
14	74066270	rs61988863	14_74066270_G_A_b37	G	A	0.0680911	ENSG00000184227	ACOT1	203367	0.720939	0.247475	1
14	74066270	rs61988863	14_74066270_G_A_b37	G	A	0.0680911	ENSG00000187105	HEATR4	203367	0.720939	0.247475	1
14	74066270	rs61988863	14_74066270_G_A_b37	G	A	0.0680911	ENSG00000258408	NA	203367	0.720939	0.247475	1
14	74066270	rs61988863	14_74066270_G_A_b37	G	A	0.0680911	ENSG00000258695	RP3-414A15.2	203367	0.720939	0.247475	1
14	74066270	rs61988863	14_74066270_G_A_b37	G	A	0.0680911	ENSG00000259065	RP5-1021I20.1	203367	0.720939	0.247475	1
14	74086415	rs17782052	14_74086415_G_A_b37	G	A	0.0235623	ENSG00000258695	RP3-414A15.2	203369	0.742683	0.358586	1
14	74095858	rs62004881	14_74095858_A_C_b37	A	C	0.0686901	ENSG00000119673	ACOT2	203370	0.765228	0.358586	1
14	74095858	rs62004881	14_74095858_A_C_b37	A	C	0.0686901	ENSG00000184227	ACOT1	203370	0.765228	0.358586	1
14	74095858	rs62004881	14_74095858_A_C_b37	A	C	0.0686901	ENSG00000187105	HEATR4	203370	0.765228	0.358586	1
14	74095858	rs62004881	14_74095858_A_C_b37	A	C	0.0686901	ENSG00000258408	NA	203370	0.765228	0.358586	1
14	74095858	rs62004881	14_74095858_A_C_b37	A	C	0.0686901	ENSG00000258695	RP3-414A15.2	203370	0.765228	0.358586	1
14	74095858	rs62004881	14_74095858_A_C_b37	A	C	0.0686901	ENSG00000259065	RP5-1021I20.1	203370	0.765228	0.358586	1
14	74134717	rs4635279	14_74134717_G_T_b37	G	T	0.110823	ENSG00000119661	DNAL1	203374	0.752769	0.353535	1
14	74134717	rs4635279	14_74134717_G_T_b37	G	T	0.110823	ENSG00000119725	ZNF410	203374	0.752769	0.353535	1
14	74134717	rs4635279	14_74134717_G_T_b37	G	T	0.110823	ENSG00000133961	NUMB	203374	0.752769	0.353535	1
14	74134717	rs4635279	14_74134717_G_T_b37	G	T	0.110823	ENSG00000156030	ELMSAN1	203374	0.752769	0.353535	1
14	74134717	rs4635279	14_74134717_G_T_b37	G	T	0.110823	ENSG00000176903	PNMA1	203374	0.752769	0.353535	1
14	74134717	rs4635279	14_74134717_G_T_b37	G	T	0.110823	ENSG00000258944	RP4-647C14.3	203374	0.752769	0.353535	1
14	74134717	rs4635279	14_74134717_G_T_b37	G	T	0.110823	ENSG00000259065	RP5-1021I20.1	203374	0.752769	0.353535	1
14	74154737	rs62004933	14_74154737_G_C_b37	G	C	0.110823	ENSG00000119661	DNAL1	203376	0.722314	0.369697	1
14	74154737	rs62004933	14_74154737_G_C_b37	G	C	0.110823	ENSG00000119725	ZNF410	203376	0.722314	0.369697	1
14	74154737	rs62004933	14_74154737_G_C_b37	G	C	0.110823	ENSG00000133961	NUMB	203376	0.722314	0.369697	1
14	74154737	rs62004933	14_74154737_G_C_b37	G	C	0.110823	ENSG00000156030	ELMSAN1	203376	0.722314	0.369697	1
14	74154737	rs62004933	14_74154737_G_C_b37	G	C	0.110823	ENSG00000176903	PNMA1	203376	0.722314	0.369697	1
14	74154737	rs62004933	14_74154737_G_C_b37	G	C	0.110823	ENSG00000258944	RP4-647C14.3	203376	0.722314	0.369697	1
14	74154737	rs62004933	14_74154737_G_C_b37	G	C	0.110823	ENSG00000259065	RP5-1021I20.1	203376	0.722314	0.369697	1
14	74209097	rs11624425	14_74209097_C_G_b37	C	G	0.112819	ENSG00000119661	DNAL1	203381	0.818987	0.343434	1
14	74209097	rs11624425	14_74209097_C_G_b37	C	G	0.112819	ENSG00000119725	ZNF410	203381	0.818987	0.343434	1
14	74209097	rs11624425	14_74209097_C_G_b37	C	G	0.112819	ENSG00000156030	ELMSAN1	203381	0.818987	0.343434	1
14	74209097	rs11624425	14_74209097_C_G_b37	C	G	0.112819	ENSG00000176903	PNMA1	203381	0.818987	0.343434	1
14	74209097	rs11624425	14_74209097_C_G_b37	C	G	0.112819	ENSG00000258944	RP4-647C14.3	203381	0.818987	0.343434	1
14	74209097	rs11624425	14_74209097_C_G_b37	C	G	0.112819	ENSG00000259065	RP5-1021I20.1	203381	0.818987	0.343434	1
14	74222284	rs12889360	14_74222284_G_C_b37	G	C	0.101438	ENSG00000119661	DNAL1	203383	0.812984	0.343434	1
14	74222284	rs12889360	14_74222284_G_C_b37	G	C	0.101438	ENSG00000140043	PTGR2	203383	0.812984	0.343434	1
14	74222284	rs12889360	14_74222284_G_C_b37	G	C	0.101438	ENSG00000156030	ELMSAN1	203383	0.812984	0.343434	1
14	74222284	rs12889360	14_74222284_G_C_b37	G	C	0.101438	ENSG00000176903	PNMA1	203383	0.812984	0.343434	1
14	74222284	rs12889360	14_74222284_G_C_b37	G	C	0.101438	ENSG00000258586	RP5-1021I20.2	203383	0.812984	0.343434	1
14	74222284	rs12889360	14_74222284_G_C_b37	G	C	0.101438	ENSG00000259065	RP5-1021I20.1	203383	0.812984	0.343434	1
14	74231664	rs12891977	14_74231664_T_C_b37	T	C	0.103235	ENSG00000119661	DNAL1	203384	0.766383	0.301768	1
14	74231664	rs12891977	14_74231664_T_C_b37	T	C	0.103235	ENSG00000140043	PTGR2	203384	0.766383	0.301768	1
14	74231664	rs12891977	14_74231664_T_C_b37	T	C	0.103235	ENSG00000156030	ELMSAN1	203384	0.766383	0.301768	1
14	74231664	rs12891977	14_74231664_T_C_b37	T	C	0.103235	ENSG00000176903	PNMA1	203384	0.766383	0.301768	1
14	74231664	rs12891977	14_74231664_T_C_b37	T	C	0.103235	ENSG00000258586	RP5-1021I20.2	203384	0.766383	0.301768	1
14	74231664	rs12891977	14_74231664_T_C_b37	T	C	0.103235	ENSG00000259065	RP5-1021I20.1	203384	0.766383	0.301768	1
14	101356802	rs376648918	14_101356802_G_A_b37	G	A	0.00559105	ENSG00000078304	PPP2R5C	206096	0.845902	0.247475	1
14	101358001	rs150254187	NA	G	A	0.0233626	NA	NA	206096	0.845902	0.247475	1
14	101358229	rs116862120	NA	G	A	0.0233626	NA	NA	206096	0.845902	0.247475	1
14	101358368	rs117284833	NA	G	A	0.023762	NA	NA	206096	0.845902	0.247475	1
14	101360830	rs145452527	NA	G	A	0.0235623	NA	NA	206096	0.845902	0.247475	1
14	101361040	rs148857920	NA	C	T	0.0231629	NA	NA	206096	0.845902	0.247475	1
15	34323910	rs151336717	NA	G	A	0.000199681	NA	NA	207171	0.754392	0.622475	1
15	34328490	rs148589741	NA	T	C	0.000199681	NA	NA	207171	0.754392	0.622475	1
15	70762069	rs148547717	NA	C	T	0.00798722	NA	NA	210773	0.736262	0.237374	1
15	74709405	rs28362917	NA	G	C	0.0115815	NA	NA	211159	0.730335	0.484848	1
16	2014778	rs17135716	16_2014778_A_G_b37	A	G	0.10643	ENSG00000127554	GFER	213463	0.80182	0.247475	1
16	2014778	rs17135716	16_2014778_A_G_b37	A	G	0.10643	ENSG00000127561	SYNGR3	213463	0.80182	0.247475	1
16	2014778	rs17135716	16_2014778_A_G_b37	A	G	0.10643	ENSG00000140988	RPS2	213463	0.80182	0.247475	1
16	2014778	rs17135716	16_2014778_A_G_b37	A	G	0.10643	ENSG00000140990	NDUFB10	213463	0.80182	0.247475	1
16	2014778	rs17135716	16_2014778_A_G_b37	A	G	0.10643	ENSG00000255198	SNHG9	213463	0.80182	0.247475	1
16	2014778	rs17135716	16_2014778_A_G_b37	A	G	0.10643	ENSG00000255513	AC005363.9	213463	0.80182	0.247475	1
16	2014935	rs17135720	16_2014935_T_C_b37	T	C	0.10623	ENSG00000127554	GFER	213463	0.80182	0.247475	1
16	2014935	rs17135720	16_2014935_T_C_b37	T	C	0.10623	ENSG00000127561	SYNGR3	213463	0.80182	0.247475	1
16	2014935	rs17135720	16_2014935_T_C_b37	T	C	0.10623	ENSG00000140988	RPS2	213463	0.80182	0.247475	1
16	2014935	rs17135720	16_2014935_T_C_b37	T	C	0.10623	ENSG00000255198	SNHG9	213463	0.80182	0.247475	1
16	2014935	rs17135720	16_2014935_T_C_b37	T	C	0.10623	ENSG00000255513	AC005363.9	213463	0.80182	0.247475	1
16	2025604	rs8052713	16_2025604_G_C_b37	G	C	0.114417	ENSG00000127554	GFER	213464	0.792067	0.247475	1
16	2025604	rs8052713	16_2025604_G_C_b37	G	C	0.114417	ENSG00000127561	SYNGR3	213464	0.792067	0.247475	1
16	2025604	rs8052713	16_2025604_G_C_b37	G	C	0.114417	ENSG00000140988	RPS2	213464	0.792067	0.247475	1
16	2025604	rs8052713	16_2025604_G_C_b37	G	C	0.114417	ENSG00000255513	AC005363.9	213464	0.792067	0.247475	1
16	2025678	rs17602	16_2025678_C_A_b37	C	A	0.106629	ENSG00000127554	GFER	213464	0.792067	0.247475	1
16	2025678	rs17602	16_2025678_C_A_b37	C	A	0.106629	ENSG00000127561	SYNGR3	213464	0.792067	0.247475	1
16	2025678	rs17602	16_2025678_C_A_b37	C	A	0.106629	ENSG00000140988	RPS2	213464	0.792067	0.247475	1
16	2025678	rs17602	16_2025678_C_A_b37	C	A	0.106629	ENSG00000255513	AC005363.9	213464	0.792067	0.247475	1
16	2030127	rs61729118	16_2030127_G_A_b37	G	A	0.107228	ENSG00000127554	GFER	213465	0.760398	0.247475	1
16	2030127	rs61729118	16_2030127_G_A_b37	G	A	0.107228	ENSG00000127561	SYNGR3	213465	0.760398	0.247475	1
16	2030127	rs61729118	16_2030127_G_A_b37	G	A	0.107228	ENSG00000140988	RPS2	213465	0.760398	0.247475	1
16	2030127	rs61729118	16_2030127_G_A_b37	G	A	0.107228	ENSG00000255513	AC005363.9	213465	0.760398	0.247475	1
16	2033941	rs4305019	16_2033941_C_A_b37	C	A	0.136382	ENSG00000127554	GFER	213465	0.760398	0.247475	1
16	2033941	rs4305019	16_2033941_C_A_b37	C	A	0.136382	ENSG00000127561	SYNGR3	213465	0.760398	0.247475	1
16	2033941	rs4305019	16_2033941_C_A_b37	C	A	0.136382	ENSG00000167962	ZNF598	213465	0.760398	0.247475	1
16	2033941	rs4305019	16_2033941_C_A_b37	C	A	0.136382	ENSG00000255513	AC005363.9	213465	0.760398	0.247475	1
16	2033970	rs4305020	16_2033970_C_G_b37	C	G	0.136382	ENSG00000127554	GFER	213465	0.760398	0.247475	1
16	2033970	rs4305020	16_2033970_C_G_b37	C	G	0.136382	ENSG00000127561	SYNGR3	213465	0.760398	0.247475	1
16	2033970	rs4305020	16_2033970_C_G_b37	C	G	0.136382	ENSG00000167962	ZNF598	213465	0.760398	0.247475	1
16	2033970	rs4305020	16_2033970_C_G_b37	C	G	0.136382	ENSG00000255513	AC005363.9	213465	0.760398	0.247475	1
16	2034137	rs56119017	16_2034137_C_T_b37	C	T	0.136382	ENSG00000127554	GFER	213465	0.760398	0.247475	1
16	2034137	rs56119017	16_2034137_C_T_b37	C	T	0.136382	ENSG00000127561	SYNGR3	213465	0.760398	0.247475	1
16	2034137	rs56119017	16_2034137_C_T_b37	C	T	0.136382	ENSG00000167962	ZNF598	213465	0.760398	0.247475	1
16	2034137	rs56119017	16_2034137_C_T_b37	C	T	0.136382	ENSG00000255513	AC005363.9	213465	0.760398	0.247475	1
16	2049849	rs12149722	16_2049849_T_C_b37	T	C	0.125998	ENSG00000127554	GFER	213466	0.769326	0.247475	1
16	2049849	rs12149722	16_2049849_T_C_b37	T	C	0.125998	ENSG00000127561	SYNGR3	213466	0.769326	0.247475	1
16	2049849	rs12149722	16_2049849_T_C_b37	T	C	0.125998	ENSG00000167962	ZNF598	213466	0.769326	0.247475	1
16	2049849	rs12149722	16_2049849_T_C_b37	T	C	0.125998	ENSG00000255513	AC005363.9	213466	0.769326	0.247475	1
16	2050192	rs11556528	16_2050192_G_T_b37	G	T	0.126997	ENSG00000127554	GFER	213467	0.788112	0.247475	1
16	2050192	rs11556528	16_2050192_G_T_b37	G	T	0.126997	ENSG00000127561	SYNGR3	213467	0.788112	0.247475	1
16	2050192	rs11556528	16_2050192_G_T_b37	G	T	0.126997	ENSG00000167962	ZNF598	213467	0.788112	0.247475	1
16	2050192	rs11556528	16_2050192_G_T_b37	G	T	0.126997	ENSG00000255513	AC005363.9	213467	0.788112	0.247475	1
16	2051282	rs56214816	16_2051282_C_T_b37	C	T	0.0970447	ENSG00000127554	GFER	213467	0.788112	0.247475	1
16	2051282	rs56214816	16_2051282_C_T_b37	C	T	0.0970447	ENSG00000255513	AC005363.9	213467	0.788112	0.247475	1
16	2054969	rs72766633	16_2054969_T_C_b37	T	C	0.126797	ENSG00000127554	GFER	213467	0.788112	0.247475	1
16	2054969	rs72766633	16_2054969_T_C_b37	T	C	0.126797	ENSG00000127561	SYNGR3	213467	0.788112	0.247475	1
16	2054969	rs72766633	16_2054969_T_C_b37	T	C	0.126797	ENSG00000255513	AC005363.9	213467	0.788112	0.247475	1
16	2054981	rs72766634	16_2054981_A_G_b37	A	G	0.127196	ENSG00000127554	GFER	213467	0.788112	0.247475	1
16	2054981	rs72766634	16_2054981_A_G_b37	A	G	0.127196	ENSG00000127561	SYNGR3	213467	0.788112	0.247475	1
16	2054981	rs72766634	16_2054981_A_G_b37	A	G	0.127196	ENSG00000255513	AC005363.9	213467	0.788112	0.247475	1
16	2055110	rs72766635	16_2055110_C_T_b37	C	T	0.126398	ENSG00000127554	GFER	213467	0.788112	0.247475	1
16	2055110	rs72766635	16_2055110_C_T_b37	C	T	0.126398	ENSG00000127561	SYNGR3	213467	0.788112	0.247475	1
16	2055110	rs72766635	16_2055110_C_T_b37	C	T	0.126398	ENSG00000255513	AC005363.9	213467	0.788112	0.247475	1
16	2055342	rs17653678	16_2055342_C_T_b37	C	T	0.126398	ENSG00000127554	GFER	213467	0.788112	0.247475	1
16	2055342	rs17653678	16_2055342_C_T_b37	C	T	0.126398	ENSG00000127561	SYNGR3	213467	0.788112	0.247475	1
16	2055342	rs17653678	16_2055342_C_T_b37	C	T	0.126398	ENSG00000255513	AC005363.9	213467	0.788112	0.247475	1
16	2055644	rs72766637	16_2055644_G_A_b37	G	A	0.127995	ENSG00000127554	GFER	213467	0.788112	0.247475	1
16	2055644	rs72766637	16_2055644_G_A_b37	G	A	0.127995	ENSG00000127561	SYNGR3	213467	0.788112	0.247475	1
16	2055644	rs72766637	16_2055644_G_A_b37	G	A	0.127995	ENSG00000255513	AC005363.9	213467	0.788112	0.247475	1
16	2055820	rs72766639	16_2055820_G_A_b37	G	A	0.128594	ENSG00000127554	GFER	213467	0.788112	0.247475	1
16	2055820	rs72766639	16_2055820_G_A_b37	G	A	0.128594	ENSG00000127561	SYNGR3	213467	0.788112	0.247475	1
16	2055820	rs72766639	16_2055820_G_A_b37	G	A	0.128594	ENSG00000255513	AC005363.9	213467	0.788112	0.247475	1
16	2056080	rs35397583	16_2056080_A_G_b37	A	G	0.128195	ENSG00000127554	GFER	213467	0.788112	0.247475	1
16	2056080	rs35397583	16_2056080_A_G_b37	A	G	0.128195	ENSG00000127561	SYNGR3	213467	0.788112	0.247475	1
16	2056080	rs35397583	16_2056080_A_G_b37	A	G	0.128195	ENSG00000255513	AC005363.9	213467	0.788112	0.247475	1
16	2056351	rs72766641	16_2056351_A_G_b37	A	G	0.128195	ENSG00000127554	GFER	213467	0.788112	0.247475	1
16	2056351	rs72766641	16_2056351_A_G_b37	A	G	0.128195	ENSG00000127561	SYNGR3	213467	0.788112	0.247475	1
16	2056351	rs72766641	16_2056351_A_G_b37	A	G	0.128195	ENSG00000255513	AC005363.9	213467	0.788112	0.247475	1
16	2058040	rs740582	16_2058040_T_A_b37	T	A	0.128195	ENSG00000127554	GFER	213467	0.788112	0.247475	1
16	2058040	rs740582	16_2058040_T_A_b37	T	A	0.128195	ENSG00000127561	SYNGR3	213467	0.788112	0.247475	1
16	2058040	rs740582	16_2058040_T_A_b37	T	A	0.128195	ENSG00000255513	AC005363.9	213467	0.788112	0.247475	1
16	8304822	rs72771300	NA	G	T	0.0505192	NA	NA	214081	0.842124	0.214141	1
16	8304905	rs72771301	NA	C	G	0.0505192	NA	NA	214081	0.842124	0.214141	1
16	8305490	rs72772904	NA	G	C	0.0505192	NA	NA	214081	0.842124	0.214141	1
16	8305513	rs72772906	NA	G	A	0.0505192	NA	NA	214081	0.842124	0.214141	1
16	8308802	rs77441842	NA	C	T	0.0493211	NA	NA	214081	0.842124	0.214141	1
16	77690755	rs34375997	NA	G	A	0.072484	NA	NA	219519	0.853112	0.257576	1
17	5801946	rs79311068	NA	G	C	0.0716853	NA	NA	220857	0.828826	0.213889	1
18	51531446	rs375822766	NA	A	G	0.00279553	NA	NA	232216	0.78561	0.343434	1
18	51531767	rs372944913	NA	A	G	0.00279553	NA	NA	232216	0.78561	0.343434	1
18	51538687	rs375077817	NA	T	G	0.00279553	NA	NA	232216	0.78561	0.343434	1
18	51539017	rs372945587	NA	T	C	0.00279553	NA	NA	232216	0.78561	0.343434	1
18	53457742	rs542743579	NA	G	A	0.000599042	NA	NA	232388	0.848662	0.299242	1
18	71072051	rs12963257	NA	T	A	0.101438	NA	NA	234145	0.659599	0.378788	1
18	71089192	rs10871716	NA	T	C	0.179113	NA	NA	234146	0.702458	0.378788	1
18	71092638	rs62102913	NA	T	A	0.183506	NA	NA	234147	0.759953	0.392677	1
18	71093539	rs12965392	NA	A	G	0.183107	NA	NA	234147	0.759953	0.392677	1
18	71208568	rs71356952	18_71208568_T_C_b37	T	C	0.167931	ENSG00000166342	NETO1	234158	0.778601	0.285101	1
18	71208568	rs71356952	18_71208568_T_C_b37	T	C	0.167931	ENSG00000265579	RP11-713C5.1	234158	0.778601	0.285101	1
20	14397951	rs13042179	NA	T	C	0.072484	NA	NA	241177	0.821247	0.262626	1
20	14405653	rs13045973	NA	G	A	0.0714856	NA	NA	241178	0.793398	0.262626	1
20	14405954	rs62204375	NA	C	T	0.0716853	NA	NA	241178	0.793398	0.262626	1
20	14408090	rs13041600	NA	A	G	0.072484	NA	NA	241178	0.793398	0.262626	1
20	14409005	rs17812676	NA	C	T	0.0716853	NA	NA	241178	0.793398	0.262626	1
20	14410467	rs35045562	NA	C	A	0.0714856	NA	NA	241179	0.794255	0.262626	1
20	14412770	rs35733982	NA	G	A	0.0716853	NA	NA	241179	0.794255	0.262626	1
20	14413162	rs13040558	NA	G	A	0.0720847	NA	NA	241179	0.794255	0.262626	1
20	14414520	rs35445955	NA	C	A	0.0714856	NA	NA	241179	0.794255	0.262626	1
20	14416729	rs34522477	NA	G	A	0.0722843	NA	NA	241179	0.794255	0.262626	1
20	14421379	rs915074	NA	C	T	0.0716853	NA	NA	241180	0.814577	0.262626	1
20	14421894	rs915075	NA	A	C	0.0720847	NA	NA	241180	0.814577	0.262626	1
20	14426106	rs62204398	NA	A	G	0.0716853	NA	NA	241180	0.814577	0.262626	1
20	14426808	rs13044911	NA	C	T	0.0714856	NA	NA	241180	0.814577	0.262626	1
20	14428703	rs41328645	NA	G	A	0.0716853	NA	NA	241180	0.814577	0.262626	1
20	14430485	rs35943017	NA	T	C	0.0728834	NA	NA	241181	0.814495	0.262626	1
20	14431441	rs35631624	NA	G	T	0.0720847	NA	NA	241181	0.814495	0.262626	1
20	14434320	rs62204402	NA	G	A	0.0726837	NA	NA	241181	0.814495	0.262626	1
20	14434607	rs62204403	NA	A	T	0.0726837	NA	NA	241181	0.814495	0.262626	1
20	14436938	rs4630827	NA	C	T	0.0722843	NA	NA	241181	0.814495	0.262626	1
20	14439856	rs34488437	NA	G	A	0.0696885	NA	NA	241181	0.814495	0.262626	1
20	14452456	rs35511588	NA	T	C	0.0702875	NA	NA	241183	0.834729	0.262626	1
20	14452463	rs34824714	NA	T	A	0.0702875	NA	NA	241183	0.834729	0.262626	1
20	14457379	rs62204435	NA	T	C	0.0702875	NA	NA	241183	0.834729	0.262626	1
20	16466828	rs73597772	20_16466828_T_C_b37	T	C	0.0806709	ENSG00000089177	KIF16B	241384	0.692431	0.30303	1
20	16472378	rs17741318	NA	T	C	0.0820687	NA	NA	241385	0.690972	0.30303	1
20	16473346	rs17673673	NA	C	T	0.0820687	NA	NA	241385	0.690972	0.30303	1
20	16477601	rs12480660	NA	C	T	0.081869	NA	NA	241385	0.690972	0.30303	1
20	16477920	rs12480678	NA	A	G	0.081869	NA	NA	241385	0.690972	0.30303	1
20	16497266	rs76658386	NA	G	A	0.08127	NA	NA	241387	0.757951	0.30303	1
20	16506321	rs10485555	NA	C	T	0.08127	NA	NA	241388	0.770797	0.30303	1
20	16512053	rs6080288	NA	G	A	0.128195	NA	NA	241389	0.792117	0.30303	1
20	16513433	rs6080290	NA	C	T	0.0910543	NA	NA	241389	0.792117	0.30303	1
20	16524711	rs6080297	NA	T	C	0.120607	NA	NA	241390	0.815163	0.268687	1
20	16539724	rs17743285	NA	T	C	0.121605	NA	NA	241391	0.836275	0.212121	1
20	46336435	rs4810662	NA	C	A	0.05631	NA	NA	244006	0.831286	0.256566	1
20	46340207	rs13044051	NA	G	C	0.0828674	NA	NA	244007	0.795522	0.256061	1
20	46340376	rs13043978	NA	C	T	0.0828674	NA	NA	244007	0.795522	0.256061	1
20	46341334	rs13040063	NA	G	A	0.0802716	NA	NA	244007	0.795522	0.256061	1
20	46347831	rs34297325	NA	C	T	0.0770767	NA	NA	244008	0.749127	0.255051	1
20	46348225	rs35164685	NA	C	T	0.077476	NA	NA	244008	0.749127	0.255051	1
20	46350872	rs34802240	NA	G	A	0.077476	NA	NA	244008	0.749127	0.255051	1
20	46355767	rs13041999	NA	G	A	0.0806709	NA	NA	244008	0.749127	0.255051	1
21	15492653	rs73155577	21_15492653_A_G_b37	A	G	0.105032	ENSG00000188992	LIPI	245063	0.784738	0.257576	1
21	15494781	rs11701216	21_15494781_T_C_b37	T	C	0.105232	ENSG00000188992	LIPI	245063	0.784738	0.257576	1
21	15499641	rs35361734	21_15499641_C_T_b37	C	T	0.107827	ENSG00000188992	LIPI	245064	0.827473	0.257576	1
21	15499796	rs11700413	21_15499796_C_T_b37	C	T	0.107428	ENSG00000188992	LIPI	245064	0.827473	0.257576	1
21	15502912	rs11702387	21_15502912_G_A_b37	G	A	0.107428	ENSG00000188992	LIPI	245064	0.827473	0.257576	1
21	15507966	rs73157506	21_15507966_T_G_b37	T	G	0.109225	ENSG00000188992	LIPI	245064	0.827473	0.257576	1
21	33318854	rs141465883	NA	G	A	0.00379393	NA	NA	246841	0.772917	0.238384	1
21	33322321	rs189132449	NA	A	G	0.00359425	NA	NA	246841	0.772917	0.238384	1
21	33323636	rs146155782	NA	G	A	0.00399361	NA	NA	246841	0.772917	0.238384	1
21	33324762	rs147154853	NA	A	G	0.00419329	NA	NA	246841	0.772917	0.238384	1
21	33331615	rs9981719	NA	A	G	0.0549121	NA	NA	246842	0.773268	0.239141	1
21	33337236	rs11088195	NA	C	T	0.0587061	NA	NA	246842	0.773268	0.239141	1
21	33337449	rs9976085	NA	G	A	0.0587061	NA	NA	246842	0.773268	0.239141	1
22	32774930	rs73166393	22_32774930_C_T_b37	C	T	0.0553115	ENSG00000100191	SLC5A4	249554	0.657472	0.222222	1
22	32774930	rs73166393	22_32774930_C_T_b37	C	T	0.0553115	ENSG00000100220	RTCB	249554	0.657472	0.222222	1
22	32774930	rs73166393	22_32774930_C_T_b37	C	T	0.0553115	ENSG00000205853	RFPL3S	249554	0.657472	0.222222	1
22	32774930	rs73166393	22_32774930_C_T_b37	C	T	0.0553115	ENSG00000241954	RP1-149A16.17	249554	0.657472	0.222222	1
22	32777206	rs9609518	22_32777206_C_G_b37	C	G	0.108626	ENSG00000100191	SLC5A4	249554	0.657472	0.222222	1
22	32777206	rs9609518	22_32777206_C_G_b37	C	G	0.108626	ENSG00000100220	RTCB	249554	0.657472	0.222222	1
22	32777206	rs9609518	22_32777206_C_G_b37	C	G	0.108626	ENSG00000205853	RFPL3S	249554	0.657472	0.222222	1
22	32777206	rs9609518	22_32777206_C_G_b37	C	G	0.108626	ENSG00000241954	RP1-149A16.17	249554	0.657472	0.222222	1
22	32780126	rs9606944	22_32780126_G_A_b37	G	A	0.0553115	ENSG00000100191	SLC5A4	249555	0.696555	0.212121	1
22	32780126	rs9606944	22_32780126_G_A_b37	G	A	0.0553115	ENSG00000100220	RTCB	249555	0.696555	0.212121	1
22	32780126	rs9606944	22_32780126_G_A_b37	G	A	0.0553115	ENSG00000205853	RFPL3S	249555	0.696555	0.212121	1
22	32780126	rs9606944	22_32780126_G_A_b37	G	A	0.0553115	ENSG00000241954	RP1-149A16.17	249555	0.696555	0.212121	1
22	32781931	rs9609523	22_32781931_A_G_b37	A	G	0.0553115	ENSG00000100191	SLC5A4	249555	0.696555	0.212121	1
22	32781931	rs9609523	22_32781931_A_G_b37	A	G	0.0553115	ENSG00000100220	RTCB	249555	0.696555	0.212121	1
22	32781931	rs9609523	22_32781931_A_G_b37	A	G	0.0553115	ENSG00000205853	RFPL3S	249555	0.696555	0.212121	1
22	32781931	rs9609523	22_32781931_A_G_b37	A	G	0.0553115	ENSG00000241954	RP1-149A16.17	249555	0.696555	0.212121	1
22	32783904	rs12530	22_32783904_T_C_b37	T	C	0.0555112	ENSG00000100191	SLC5A4	249555	0.696555	0.212121	1
22	32783904	rs12530	22_32783904_T_C_b37	T	C	0.0555112	ENSG00000100220	RTCB	249555	0.696555	0.212121	1
22	32783904	rs12530	22_32783904_T_C_b37	T	C	0.0555112	ENSG00000205853	RFPL3S	249555	0.696555	0.212121	1
22	32793641	rs73168721	22_32793641_A_C_b37	A	C	0.0553115	ENSG00000100191	SLC5A4	249556	0.750096	0.206313	1
22	32793641	rs73168721	22_32793641_A_C_b37	A	C	0.0553115	ENSG00000100220	RTCB	249556	0.750096	0.206313	1
22	32793641	rs73168721	22_32793641_A_C_b37	A	C	0.0553115	ENSG00000205853	RFPL3S	249556	0.750096	0.206313	1
22	32795751	rs9609527	22_32795751_A_G_b37	A	G	0.0553115	ENSG00000100191	SLC5A4	249556	0.750096	0.206313	1
22	32795751	rs9609527	22_32795751_A_G_b37	A	G	0.0553115	ENSG00000100220	RTCB	249556	0.750096	0.206313	1
22	32795751	rs9609527	22_32795751_A_G_b37	A	G	0.0553115	ENSG00000205853	RFPL3S	249556	0.750096	0.206313	1
22	32870806	rs11538371	22_32870806_C_T_b37	C	T	0.0734824	ENSG00000100225	FBXO7	249564	0.851415	0.242424	1
22	32870806	rs11538371	22_32870806_C_T_b37	C	T	0.0734824	ENSG00000184459	BPIFC	249564	0.851415	0.242424	1
22	32872132	rs62241252	22_32872132_C_G_b37	C	G	0.0692891	ENSG00000184459	BPIFC	249564	0.851415	0.242424	1
22	32872219	rs62241253	22_32872219_A_T_b37	A	T	0.0692891	ENSG00000184459	BPIFC	249564	0.851415	0.242424	1
22	32881581	rs17771806	22_32881581_C_T_b37	C	T	0.0690895	ENSG00000184459	BPIFC	249565	0.84077	0.242424	1
22	32888010	rs62241256	22_32888010_C_T_b37	C	T	0.0690895	ENSG00000184459	BPIFC	249565	0.84077	0.242424	1
22	49331012	rs2207451	NA	G	A	0.146765	NA	NA	251201	0.785584	0.189899	1
22	49334049	rs6009601	NA	C	T	0.145367	NA	NA	251201	0.785584	0.189899	1
22	49336336	rs1467439	NA	G	C	0.111422	NA	NA	251201	0.785584	0.189899	1
22	49336646	rs6009222	NA	G	A	0.111422	NA	NA	251201	0.785584	0.189899	1
22	49336690	rs6009223	NA	T	C	0.111222	NA	NA	251201	0.785584	0.189899	1
22	49336940	rs2318410	NA	T	C	0.111222	NA	NA	251201	0.785584	0.189899	1
22	49336944	rs2318411	NA	C	A	0.111222	NA	NA	251201	0.785584	0.189899	1
22	49337070	rs2318413	NA	G	A	0.111222	NA	NA	251201	0.785584	0.189899	1
22	49337769	rs910428	NA	C	T	0.111621	NA	NA	251201	0.785584	0.189899	1
22	49338086	rs5770260	NA	T	C	0.111422	NA	NA	251201	0.785584	0.189899	1
22	49339543	rs4516546	NA	C	T	0.112021	NA	NA	251201	0.785584	0.189899	1
22	49340417	rs5770302	NA	C	T	0.111621	NA	NA	251202	0.763094	0.285354	1
22	49347998	rs6009260	NA	G	A	0.077077	NA	NA	251202	0.763094	0.285354	1
22	49349381	rs5770454	NA	C	T	0.076677	NA	NA	251202	0.763094	0.285354	1
22	49354056	rs5770497	NA	G	T	0.06869	NA	NA	251203	0.78275	0.283838	1
22	49360597	rs11704020	NA	G	A	0.0573083	NA	NA	251204	0.807305	0.283838	1
22	49361722	rs62221243	NA	A	C	0.0587061	NA	NA	251204	0.807305	0.283838	1
22	49362176	rs73181775	NA	G	A	0.057508	NA	NA	251204	0.807305	0.283838	1
22	49363112	rs35353496	NA	A	G	0.101837	NA	NA	251204	0.807305	0.283838	1
22	49363568	rs34165628	NA	T	C	0.103435	NA	NA	251204	0.807305	0.283838	1
22	49363773	rs34134963	NA	A	G	0.103834	NA	NA	251204	0.807305	0.283838	1
22	49364697	rs34043584	NA	C	A	0.0916534	NA	NA	251204	0.807305	0.283838	1
22	49368792	rs35543405	NA	T	G	0.0922524	NA	NA	251204	0.807305	0.283838	1
22	49371286	rs13054437	NA	A	G	0.0866613	NA	NA	251205	0.820958	0.283333	1
22	49372372	rs13054079	NA	G	A	0.0708866	NA	NA	251205	0.820958	0.283333	1
22	49374424	rs13055810	NA	G	C	0.0708866	NA	NA	251205	0.820958	0.283333	1
22	49530283	rs9616438	NA	C	A	0.0587061	NA	NA	251221	0.84539	0.308081	1
22	49531255	rs9616439	NA	A	T	0.0599042	NA	NA	251221	0.84539	0.308081	1
22	49536215	rs62221359	NA	A	G	0.0804712	NA	NA	251221	0.84539	0.308081	1
22	49911171	rs134475	NA	G	A	0.067093	NA	NA	251259	0.738418	0.211111	1
22	49911437	rs77078751	NA	G	A	0.0451278	NA	NA	251259	0.738418	0.211111	1
22	49927850	rs56139719	NA	C	T	0.0269569	NA	NA	251260	0.833993	0.209848	1
22	49927924	rs74462673	NA	G	A	0.0105831	NA	NA	251260	0.833993	0.209848	1
22	49928169	rs10483249	NA	G	A	0.0215655	NA	NA	251260	0.833993	0.209848	1
